# Supplementary material for: The microprotein Nrs1 rewires the G1/S transcriptional machinery during nitrogen limitation in budding yeast
Source: PLoS Biol. 2022 Mar 3;20(3):e3001548. doi: 10.1371/journal.pbio.3001548 (PMC8893695; doi:10.1371/journal.pbio.3001548)
Supplement: S4 Table — NRS1, Nitrogen-Responsive Start regulator 1. (XLSX) [file pbio.3001548.s011.xlsx]

## Sheet: Nsr1-13MYC
Table S4. List of peptides identified in Nrs1 and control immunoprecipitates by mass spectrometry
Protein Group	Protein ID	Protein Accession	Peptide	Unique	MY	Mass	Length	ppm	m/z	z	RT	Area Sample 1	Fraction	Scan	Source File	#Feature	#Feature Sample 1	Start	End	PTM	AScore	Found By;;;;
1	2881	P10592|HSP72_YEAST	K.NQAAMNPANTVFDAKR.L	Y	67.99	1746.8472	16	4.4	583.2922	3	32.85	4.2025E6	1	7856	Service_Tyers_110319_2.raw	2	2	55	70			PEAKS DB;;;;
1	2881	P10592|HSP72_YEAST	R.DAKLDKSQVDEIVLVGGSTR.I	N	65.1	2129.1328	20	4.3	710.7213	3	36.13	1.8955E6	1	8741	Service_Tyers_110319_2.raw	2	2	320	339			PEAKS DB;;;;
1	2881	P10592|HSP72_YEAST	K.SNKITITNDKGR.L	N	58.93	1345.7313	12	3.0	449.5857	3	18.45	0	1	3760	Service_Tyers_110319_2.raw	0	0	495	506			PEAKS DB;;;;
1	2881	P10592|HSP72_YEAST	K.DAGTIAGLNVLR.I	N	58.11	1198.6670	12	4.1	600.3432	2	40.82	5.9264E6	1	9890	Service_Tyers_110319_2.raw	1	1	158	169			PEAKS DB;;;;
1	2881	P10592|HSP72_YEAST	K.M(+15.99)KETAESYLGAK.V	N	55.56	1342.6438	12	3.7	448.5569	3	25.36	0	1	5743	Service_Tyers_110319_2.raw	0	0	125	136	Oxidation (M)	M1:Oxidation (M):1000.00	PEAKS DB;;;;
1	2881	P10592|HSP72_YEAST	K.MKETAESYLGAK.V	N	55.32	1326.6489	12	1.9	443.2244	3	26.99	3.5916E6	1	6199	Service_Tyers_110319_2.raw	2	2	125	136			PEAKS DB;;;;
1	2881	P10592|HSP72_YEAST	K.VNDAVVTVPAYFNDSQR.Q	N	53.3	1893.9220	17	4.6	632.3175	3	39.63	8.009E6	1	9614	Service_Tyers_110319_2.raw	2	2	137	153			PEAKS DB;;;;
1	2881	P10592|HSP72_YEAST	K.LVTDYFNGKEPNR.S	N	51.96	1551.7681	13	2.1	518.2644	3	32.01	5.4706E6	1	7656	Service_Tyers_110319_2.raw	2	2	346	358			PEAKS DB;;;;
1	2881	P10592|HSP72_YEAST	R.STLDPVEKVLR.D	N	51.58	1255.7136	11	2.2	419.5794	3	36.02	3.5517E5	1	8707	Service_Tyers_110319_2.raw	1	1	309	319			PEAKS DB;;;;
1	2881	P10592|HSP72_YEAST	K.GTGKSNKITITNDKGR.L	N	48.93	1688.9169	16	2.9	423.2377	4	17.17	3.8689E5	1	3398	Service_Tyers_110319_2.raw	1	1	491	506			PEAKS DB;;;;
1	2881	P10592|HSP72_YEAST	K.SNKITITN(+.98)DKGR.L	N	48.79	1346.7153	12	2.9	449.9137	3	19.76	5.4283E4	1	4131	Service_Tyers_110319_2.raw	1	1	495	506	Deamidation (NQ)	N8:Deamidation (NQ):41.57	PEAKS DB;;;;
1	2881	P10592|HSP72_YEAST	K.VQKLVTDYFNGKEPNR.S	N	48.68	1906.9901	16	4.7	636.6736	3	31.86	4.9763E5	1	7628	Service_Tyers_110319_2.raw	1	1	343	358			PEAKS DB;;;;
1	2881	P10592|HSP72_YEAST	R.TTPSFVGFTDTER.L	Y	47.82	1456.6833	13	4.8	729.3525	2	38.77	1.9037E6	1	9409	Service_Tyers_110319_2.raw	1	1	35	47			PEAKS DB;;;;
1	2881	P10592|HSP72_YEAST	K.SQVDEIVLVGGSTR.I	N	46.74	1458.7678	14	5.3	730.3950	2	36.70	2.7413E6	1	9027	Service_Tyers_110319_2.raw	2	2	326	339			PEAKS DB;;;;
1	2881	P10592|HSP72_YEAST	K.NQAAM(+15.99)NPANTVFDAK.R	Y	46.74	1606.7410	15	5.1	804.3818	2	31.85	7.8438E5	1	7552	Service_Tyers_110319_2.raw	1	1	55	69	Oxidation (M)	M5:Oxidation (M):1000.00	PEAKS DB;;;;
1	2881	P10592|HSP72_YEAST	R.IINEPTAAAIAYGLDK.K	N	45.98	1658.8879	16	4.9	830.4553	2	41.16	9.1984E5	1	9998	Service_Tyers_110319_2.raw	1	1	170	185			PEAKS DB;;;;
1	2881	P10592|HSP72_YEAST	R.QATKDAGTIAGLNVLR.I	N	44.45	1626.9053	16	4.6	543.3115	3	38.18	8.1902E6	1	9266	Service_Tyers_110319_2.raw	2	2	154	169			PEAKS DB;;;;
1	2881	P10592|HSP72_YEAST	K.M(+15.99)VAEAEKFKEEDEKESQR.I	N	43	2198.0161	18	2.2	733.6809	3	20.59	1.3149E5	1	4377	Service_Tyers_110319_2.raw	1	1	515	532	Oxidation (M)	M1:Oxidation (M):1000.00	PEAKS DB;;;;
1	2881	P10592|HSP72_YEAST	K.LVTDYFN(+.98)GKEPNR.S	N	42.16	1552.7521	13	0.0	518.5913	3	32.29	2.4947E6	1	7973	Service_Tyers_110319_2.raw	2	2	346	358	Deamidation (NQ)	N7:Deamidation (NQ):39.44	PEAKS DB;;;;
1	2881	P10592|HSP72_YEAST	K.LDKSQVDEIVLVGGSTR.I	N	40.8	1814.9738	17	4.3	606.0011	3	37.51	8.0042E5	1	9091	Service_Tyers_110319_2.raw	1	1	323	339			PEAKS DB;;;;
1	2881	P10592|HSP72_YEAST	K.NQAAM(+15.99)NPANTVFDAKR.L	Y	40.12	1762.8420	16	1.8	588.6224	3	29.06	0	1	6860	Service_Tyers_110319_2.raw	0	0	55	70	Oxidation (M)	M5:Oxidation (M):1000.00	PEAKS DB;;;;
1	2881	P10592|HSP72_YEAST	A.NTVFDAK.R	N	39.69	793.3970	7	3.4	397.7071	2	25.45	5.2152E5	1	5767	Service_Tyers_110319_2.raw	1	1	63	69			PEAKS DB;;;;
1	2881	P10592|HSP72_YEAST	K.DLSTNQR.A	N	39.14	832.4039	7	2.3	417.2102	2	16.45	2.194E6	1	3206	Service_Tyers_110319_2.raw	1	1	249	255			PEAKS DB;;;;
1	2881	P10592|HSP72_YEAST	R.STLDPVEK.V	N	39.05	887.4600	8	4.8	444.7394	2	23.78	0	1	5313	Service_Tyers_110319_2.raw	0	0	309	316			PEAKS DB;;;;
1	2881	P10592|HSP72_YEAST	A.NTVFDAKR.L	N	37.4	949.4981	8	3.5	475.7580	2	22.52	5.7306E6	1	4918	Service_Tyers_110319_2.raw	1	1	63	70			PEAKS DB;;;;
1	2881	P10592|HSP72_YEAST	K.ITITNDKGR.L	N	36.58	1016.5615	9	4.4	509.2902	2	19.44	3.3715E5	1	4033	Service_Tyers_110319_2.raw	1	1	498	506			PEAKS DB;;;;
1	2881	P10592|HSP72_YEAST	K.TKDNNLLGKFELSGIPPAPR.G	N	35.96	2166.1797	20	4.9	723.0707	3	41.37	2.2588E6	1	10109	Service_Tyers_110319_2.raw	2	2	447	466			PEAKS DB;;;;
1	2881	P10592|HSP72_YEAST	K.ATAGDTHLGGEDFDNR.L	N	35.86	1674.7234	16	3.1	559.2501	3	25.97	5.9932E5	1	5933	Service_Tyers_110319_2.raw	2	2	218	233			PEAKS DB;;;;
1	2881	P10592|HSP72_YEAST	K.VQKLVTDYFN(+.98)GKEPNR.S	N	34.35	1907.9741	16	4.2	478.0028	4	32.98	2.6797E5	1	7915	Service_Tyers_110319_2.raw	1	1	343	358	Deamidation (NQ)	N10:Deamidation (NQ):13.99	PEAKS DB;;;;
1	2881	P10592|HSP72_YEAST	R.LIGDAAKNQAAMNPANTVFDAKR.L	Y	34.26	2415.2329	23	2.4	604.8170	4	34.71	5.3754E5	1	8388	Service_Tyers_110319_2.raw	1	1	48	70			PEAKS DB;;;;
1	2881	P10592|HSP72_YEAST	R.DAKLDKSQVDEIVLVGGSTRIPK.V	N	32.41	2467.3645	23	4.7	617.8513	4	37.33	5.3066E5	1	9047	Service_Tyers_110319_2.raw	1	1	320	342			PEAKS DB;;;;
1	2881	P10592|HSP72_YEAST	K.VLRDAKLDK.S	N	32.09	1056.6292	9	4.3	353.2185	3	18.36	3.369E5	1	3717	Service_Tyers_110319_2.raw	1	1	317	325			PEAKS DB;;;;
1	2881	P10592|HSP72_YEAST	R.IINEPTAAAIAYGLDKK.G	N	31.75	1786.9828	17	5.5	596.6715	3	39.16	4.1439E6	1	9503	Service_Tyers_110319_2.raw	1	1	170	186			PEAKS DB;;;;
1	2881	P10592|HSP72_YEAST	K.MVAEAEKFKEEDEKESQR.I	N	31.31	2182.0212	18	2.9	546.5142	4	23.02	0	1	5103	Service_Tyers_110319_2.raw	0	0	515	532			PEAKS DB;;;;
1	2881	P10592|HSP72_YEAST	R.NSTIPTK.K	N	31	759.4127	7	2.9	380.7147	2	17.56	0	1	3499	Service_Tyers_110319_2.raw	0	0	414	420			PEAKS DB;;;;
1	2881	P10592|HSP72_YEAST	K.ITITNDKGRLSKEDIEK.M	N	29.71	1959.0636	17	5.0	490.7756	4	24.40	1.7542E5	1	5471	Service_Tyers_110319_2.raw	1	1	498	514			PEAKS DB;;;;
1	2881	P10592|HSP72_YEAST	K.NFTPEQISSMVLGK.M	N	28.83	1549.7810	14	3.1	775.9001	2	45.00	1.7328E6	1	10790	Service_Tyers_110319_2.raw	1	1	111	124			PEAKS DB;;;;
1	2881	P10592|HSP72_YEAST	R.LIGDAAKNQAAM(+15.99)NPANTVFDAKR.L	Y	28.31	2431.2278	23	4.4	608.8169	4	31.62	3.874E5	1	7535	Service_Tyers_110319_2.raw	1	1	48	70	Oxidation (M)	M12:Oxidation (M):1000.00	PEAKS DB;;;;
1	2881	P10592|HSP72_YEAST	K.NQAAMNPANTVFDAK.R	Y	28.18	1590.7460	15	4.5	796.3839	2	35.45	1.1231E6	1	8543	Service_Tyers_110319_2.raw	1	1	55	69			PEAKS DB;;;;
1	2881	P10592|HSP72_YEAST	K.D(+42.01)LSTNQR.A	N	25.62	874.4144	7	4.4	438.2164	2	18.73	1.1793E5	1	3835	Service_Tyers_110319_2.raw	1	1	249	255	Acetylation (N-term)	D1:Acetylation (N-term):1000.00	PEAKS DB;;;;
1	2881	P10592|HSP72_YEAST	K.V(+42.01)NDAVVTVPAYFNDSQR.Q	N	23.82	1935.9326	17	4.8	968.9783	2	40.82	4.1025E5	1	9925	Service_Tyers_110319_2.raw	1	1	137	153	Acetylation (N-term)	V1:Acetylation (N-term):1000.00	PEAKS DB;;;;
1	2881	P10592|HSP72_YEAST	A.NTVFDAKRLIGR.N	N	23.41	1388.7888	12	3.4	463.9385	3	34.99	0	1	8468	Service_Tyers_110319_2.raw	0	0	63	74			PEAKS DB;;;;
1	2881	P10592|HSP72_YEAST	K.DNNLLGKFELSGIPPAPR.G	N	23.28	1937.0370	18	1.4	646.6872	3	43.11	2.354E5	1	10438	Service_Tyers_110319_2.raw	1	1	449	466			PEAKS DB;;;;
1	2881	P10592|HSP72_YEAST	K.NFTPEQISSM(+15.99)VLGK.M	N	22.51	1565.7759	14	5.1	783.8992	2	41.37	8.6594E5	1	10031	Service_Tyers_110319_2.raw	1	1	111	124	Oxidation (M)	M10:Oxidation (M):1000.00	PEAKS DB;;;;
1	2881	P10592|HSP72_YEAST	K.D(+42.01)AGTIAGLNVLR.I	N	21.16	1240.6775	12	4.1	621.3486	2	41.72	6.5714E4	1	10117	Service_Tyers_110319_2.raw	1	1	158	169	Acetylation (N-term)	D1:Acetylation (N-term):1000.00	PEAKS DB;;;;
1	2881	P10592|HSP72_YEAST	A.N(+.98)TVFDAKR.L	N	20.75	950.4821	8	4.3	476.2504	2	24.54	1.7212E5	1	5388	Service_Tyers_110319_2.raw	1	1	63	70	Deamidation (NQ)	N1:Deamidation (NQ):1000.00	PEAKS DB;;;;
2	2884	P10591|HSP71_YEAST	K.NQAAM(+15.99)NPSNTVFDAKR.L	Y	66.91	1778.8369	16	2.7	593.9545	3	26.30	2.0164E6	1	5999	Service_Tyers_110319_2.raw	1	1	55	70	Oxidation (M)	M5:Oxidation (M):1000.00	PEAKS DB;;;;
2	2884	P10591|HSP71_YEAST	R.DAKLDKSQVDEIVLVGGSTR.I	N	65.1	2129.1328	20	4.3	710.7213	3	36.13	1.8955E6	1	8741	Service_Tyers_110319_2.raw	2	2	320	339			PEAKS DB;;;;
2	2884	P10591|HSP71_YEAST	K.SNKITITNDKGR.L	N	58.93	1345.7313	12	3.0	449.5857	3	18.45	0	1	3760	Service_Tyers_110319_2.raw	0	0	495	506			PEAKS DB;;;;
2	2884	P10591|HSP71_YEAST	K.DAGTIAGLNVLR.I	N	58.11	1198.6670	12	4.1	600.3432	2	40.82	5.9264E6	1	9890	Service_Tyers_110319_2.raw	1	1	158	169			PEAKS DB;;;;
2	2884	P10591|HSP71_YEAST	K.M(+15.99)KETAESYLGAK.V	N	55.56	1342.6438	12	3.7	448.5569	3	25.36	0	1	5743	Service_Tyers_110319_2.raw	0	0	125	136	Oxidation (M)	M1:Oxidation (M):1000.00	PEAKS DB;;;;
2	2884	P10591|HSP71_YEAST	K.MKETAESYLGAK.V	N	55.32	1326.6489	12	1.9	443.2244	3	26.99	3.5916E6	1	6199	Service_Tyers_110319_2.raw	2	2	125	136			PEAKS DB;;;;
2	2884	P10591|HSP71_YEAST	K.VNDAVVTVPAYFNDSQR.Q	N	53.3	1893.9220	17	4.6	632.3175	3	39.63	8.009E6	1	9614	Service_Tyers_110319_2.raw	2	2	137	153			PEAKS DB;;;;
2	2884	P10591|HSP71_YEAST	K.NQAAMNPSNTVFDAKR.L	Y	53.28	1762.8420	16	3.6	588.6234	3	30.19	2.2524E6	1	7174	Service_Tyers_110319_2.raw	2	2	55	70			PEAKS DB;;;;
2	2884	P10591|HSP71_YEAST	K.LVTDYFNGKEPNR.S	N	51.96	1551.7681	13	2.1	518.2644	3	32.01	5.4706E6	1	7656	Service_Tyers_110319_2.raw	2	2	346	358			PEAKS DB;;;;
2	2884	P10591|HSP71_YEAST	R.STLDPVEKVLR.D	N	51.58	1255.7136	11	2.2	419.5794	3	36.02	3.5517E5	1	8707	Service_Tyers_110319_2.raw	1	1	309	319			PEAKS DB;;;;
2	2884	P10591|HSP71_YEAST	K.NQAAM(+15.99)NPSNTVFDAK.R	Y	49.53	1622.7358	15	1.9	812.3768	2	28.56	0	1	6689	Service_Tyers_110319_2.raw	0	0	55	69	Oxidation (M)	M5:Oxidation (M):1000.00	PEAKS DB;;;;
2	2884	P10591|HSP71_YEAST	K.GTGKSNKITITNDKGR.L	N	48.93	1688.9169	16	2.9	423.2377	4	17.17	3.8689E5	1	3398	Service_Tyers_110319_2.raw	1	1	491	506			PEAKS DB;;;;
2	2884	P10591|HSP71_YEAST	K.SNKITITN(+.98)DKGR.L	N	48.79	1346.7153	12	2.9	449.9137	3	19.76	5.4283E4	1	4131	Service_Tyers_110319_2.raw	1	1	495	506	Deamidation (NQ)	N8:Deamidation (NQ):41.57	PEAKS DB;;;;
2	2884	P10591|HSP71_YEAST	K.VQKLVTDYFNGKEPNR.S	N	48.68	1906.9901	16	4.7	636.6736	3	31.86	4.9763E5	1	7628	Service_Tyers_110319_2.raw	1	1	343	358			PEAKS DB;;;;
2	2884	P10591|HSP71_YEAST	K.SQVDEIVLVGGSTR.I	N	46.74	1458.7678	14	5.3	730.3950	2	36.70	2.7413E6	1	9027	Service_Tyers_110319_2.raw	2	2	326	339			PEAKS DB;;;;
2	2884	P10591|HSP71_YEAST	R.IINEPTAAAIAYGLDK.K	N	45.98	1658.8879	16	4.9	830.4553	2	41.16	9.1984E5	1	9998	Service_Tyers_110319_2.raw	1	1	170	185			PEAKS DB;;;;
2	2884	P10591|HSP71_YEAST	R.QATKDAGTIAGLNVLR.I	N	44.45	1626.9053	16	4.6	543.3115	3	38.18	8.1902E6	1	9266	Service_Tyers_110319_2.raw	2	2	154	169			PEAKS DB;;;;
2	2884	P10591|HSP71_YEAST	K.M(+15.99)VAEAEKFKEEDEKESQR.I	N	43	2198.0161	18	2.2	733.6809	3	20.59	1.3149E5	1	4377	Service_Tyers_110319_2.raw	1	1	515	532	Oxidation (M)	M1:Oxidation (M):1000.00	PEAKS DB;;;;
2	2884	P10591|HSP71_YEAST	K.LVTDYFN(+.98)GKEPNR.S	N	42.16	1552.7521	13	0.0	518.5913	3	32.29	2.4947E6	1	7973	Service_Tyers_110319_2.raw	2	2	346	358	Deamidation (NQ)	N7:Deamidation (NQ):39.44	PEAKS DB;;;;
2	2884	P10591|HSP71_YEAST	K.LDKSQVDEIVLVGGSTR.I	N	40.8	1814.9738	17	4.3	606.0011	3	37.51	8.0042E5	1	9091	Service_Tyers_110319_2.raw	1	1	323	339			PEAKS DB;;;;
2	2884	P10591|HSP71_YEAST	S.NTVFDAK.R	N	39.69	793.3970	7	3.4	397.7071	2	25.45	5.2152E5	1	5767	Service_Tyers_110319_2.raw	1	1	63	69			PEAKS DB;;;;
2	2884	P10591|HSP71_YEAST	K.DLSTNQR.A	N	39.14	832.4039	7	2.3	417.2102	2	16.45	2.194E6	1	3206	Service_Tyers_110319_2.raw	1	1	249	255			PEAKS DB;;;;
2	2884	P10591|HSP71_YEAST	R.STLDPVEK.V	N	39.05	887.4600	8	4.8	444.7394	2	23.78	0	1	5313	Service_Tyers_110319_2.raw	0	0	309	316			PEAKS DB;;;;
2	2884	P10591|HSP71_YEAST	S.NTVFDAKR.L	N	37.4	949.4981	8	3.5	475.7580	2	22.52	5.7306E6	1	4918	Service_Tyers_110319_2.raw	1	1	63	70			PEAKS DB;;;;
2	2884	P10591|HSP71_YEAST	K.ITITNDKGR.L	N	36.58	1016.5615	9	4.4	509.2902	2	19.44	3.3715E5	1	4033	Service_Tyers_110319_2.raw	1	1	498	506			PEAKS DB;;;;
2	2884	P10591|HSP71_YEAST	K.NQAAMNPSNTVFDAK.R	Y	36.54	1606.7410	15	2.1	804.3795	2	32.58	5.1763E5	1	7794	Service_Tyers_110319_2.raw	1	1	55	69			PEAKS DB;;;;
2	2884	P10591|HSP71_YEAST	K.TKDNNLLGKFELSGIPPAPR.G	N	35.96	2166.1797	20	4.9	723.0707	3	41.37	2.2588E6	1	10109	Service_Tyers_110319_2.raw	2	2	447	466			PEAKS DB;;;;
2	2884	P10591|HSP71_YEAST	K.ATAGDTHLGGEDFDNR.L	N	35.86	1674.7234	16	3.1	559.2501	3	25.97	5.9932E5	1	5933	Service_Tyers_110319_2.raw	2	2	218	233			PEAKS DB;;;;
2	2884	P10591|HSP71_YEAST	K.VQKLVTDYFN(+.98)GKEPNR.S	N	34.35	1907.9741	16	4.2	478.0028	4	32.98	2.6797E5	1	7915	Service_Tyers_110319_2.raw	1	1	343	358	Deamidation (NQ)	N10:Deamidation (NQ):13.99	PEAKS DB;;;;
2	2884	P10591|HSP71_YEAST	R.DAKLDKSQVDEIVLVGGSTRIPK.V	N	32.41	2467.3645	23	4.7	617.8513	4	37.33	5.3066E5	1	9047	Service_Tyers_110319_2.raw	1	1	320	342			PEAKS DB;;;;
2	2884	P10591|HSP71_YEAST	K.VLRDAKLDK.S	N	32.09	1056.6292	9	4.3	353.2185	3	18.36	3.369E5	1	3717	Service_Tyers_110319_2.raw	1	1	317	325			PEAKS DB;;;;
2	2884	P10591|HSP71_YEAST	R.IINEPTAAAIAYGLDKK.G	N	31.75	1786.9828	17	5.5	596.6715	3	39.16	4.1439E6	1	9503	Service_Tyers_110319_2.raw	1	1	170	186			PEAKS DB;;;;
2	2884	P10591|HSP71_YEAST	K.MVAEAEKFKEEDEKESQR.I	N	31.31	2182.0212	18	2.9	546.5142	4	23.02	0	1	5103	Service_Tyers_110319_2.raw	0	0	515	532			PEAKS DB;;;;
2	2884	P10591|HSP71_YEAST	R.NSTIPTK.K	N	31	759.4127	7	2.9	380.7147	2	17.56	0	1	3499	Service_Tyers_110319_2.raw	0	0	414	420			PEAKS DB;;;;
2	2884	P10591|HSP71_YEAST	K.ITITNDKGRLSKEDIEK.M	N	29.71	1959.0636	17	5.0	490.7756	4	24.40	1.7542E5	1	5471	Service_Tyers_110319_2.raw	1	1	498	514			PEAKS DB;;;;
2	2884	P10591|HSP71_YEAST	K.NFTPEQISSMVLGK.M	N	28.83	1549.7810	14	3.1	775.9001	2	45.00	1.7328E6	1	10790	Service_Tyers_110319_2.raw	1	1	111	124			PEAKS DB;;;;
2	2884	P10591|HSP71_YEAST	K.D(+42.01)LSTNQR.A	N	25.62	874.4144	7	4.4	438.2164	2	18.73	1.1793E5	1	3835	Service_Tyers_110319_2.raw	1	1	249	255	Acetylation (N-term)	D1:Acetylation (N-term):1000.00	PEAKS DB;;;;
2	2884	P10591|HSP71_YEAST	K.V(+42.01)NDAVVTVPAYFNDSQR.Q	N	23.82	1935.9326	17	4.8	968.9783	2	40.82	4.1025E5	1	9925	Service_Tyers_110319_2.raw	1	1	137	153	Acetylation (N-term)	V1:Acetylation (N-term):1000.00	PEAKS DB;;;;
2	2884	P10591|HSP71_YEAST	S.NTVFDAKRLIGR.N	N	23.41	1388.7888	12	3.4	463.9385	3	34.99	0	1	8468	Service_Tyers_110319_2.raw	0	0	63	74			PEAKS DB;;;;
2	2884	P10591|HSP71_YEAST	K.DNNLLGKFELSGIPPAPR.G	N	23.28	1937.0370	18	1.4	646.6872	3	43.11	2.354E5	1	10438	Service_Tyers_110319_2.raw	1	1	449	466			PEAKS DB;;;;
2	2884	P10591|HSP71_YEAST	K.NFTPEQISSM(+15.99)VLGK.M	N	22.51	1565.7759	14	5.1	783.8992	2	41.37	8.6594E5	1	10031	Service_Tyers_110319_2.raw	1	1	111	124	Oxidation (M)	M10:Oxidation (M):1000.00	PEAKS DB;;;;
2	2884	P10591|HSP71_YEAST	K.D(+42.01)AGTIAGLNVLR.I	N	21.16	1240.6775	12	4.1	621.3486	2	41.72	6.5714E4	1	10117	Service_Tyers_110319_2.raw	1	1	158	169	Acetylation (N-term)	D1:Acetylation (N-term):1000.00	PEAKS DB;;;;
2	2884	P10591|HSP71_YEAST	S.N(+.98)TVFDAKR.L	N	20.75	950.4821	8	4.3	476.2504	2	24.54	1.7212E5	1	5388	Service_Tyers_110319_2.raw	1	1	63	70	Deamidation (NQ)	N1:Deamidation (NQ):1000.00	PEAKS DB;;;;
3	2882	P11484|SSB1_YEAST	R.ARFEDLNAALFK.S	N	67.03	1393.7354	12	3.9	465.5875	3	41.16	9.084E5	1	9999	Service_Tyers_110319_2.raw	2	2	303	314			PEAKS DB;;;;
3	2882	P11484|SSB1_YEAST	K.STGKSSNITISNAVGR.L	N	59.78	1590.8325	16	3.5	531.2866	3	26.53	2.9014E6	1	6090	Service_Tyers_110319_2.raw	2	2	498	513			PEAKS DB;;;;
3	2882	P11484|SSB1_YEAST	R.IINEPTAAAIAYGLGAGKSEKER.H	N	58.41	2358.2542	23	4.1	590.5732	4	38.83	1.7337E6	1	9432	Service_Tyers_110319_2.raw	2	2	174	196			PEAKS DB;;;;
3	2882	P11484|SSB1_YEAST	R.QATKDAGAISGLNVLR.I	N	57.57	1612.8896	16	4.4	538.6395	3	37.00	3.3584E6	1	8948	Service_Tyers_110319_2.raw	1	1	158	173			PEAKS DB;;;;
3	2882	P11484|SSB1_YEAST	K.AVITVPAYFNDAQR.Q	N	57.47	1563.8044	14	4.3	522.2776	3	40.77	8.1722E6	1	9905	Service_Tyers_110319_2.raw	2	2	144	157			PEAKS DB;;;;
3	2882	P11484|SSB1_YEAST	K.SSNITISNAVGR.L	N	57.33	1217.6364	12	2.3	609.8268	2	28.80	3.0557E6	1	6746	Service_Tyers_110319_2.raw	1	1	502	513			PEAKS DB;;;;
3	2882	P11484|SSB1_YEAST	R.LIGDAAKNQAALNPR.N	N	57.14	1550.8528	15	2.7	517.9596	3	25.80	1.1206E7	1	5836	Service_Tyers_110319_2.raw	2	2	52	66			PEAKS DB;;;;
3	2882	P11484|SSB1_YEAST	K.DAGAISGLNVLR.I	N	52.43	1184.6512	12	3.7	593.3351	2	39.82	4.0941E6	1	9658	Service_Tyers_110319_2.raw	1	1	162	173			PEAKS DB;;;;
3	2882	P11484|SSB1_YEAST	K.NQAALNPR.N	N	52	882.4672	8	4.1	442.2427	2	18.91	1.3733E7	1	3989	Service_Tyers_110319_2.raw	1	1	59	66			PEAKS DB;;;;
3	2882	P11484|SSB1_YEAST	K.STLEPVEQVLKDAK.I	N	51.28	1555.8457	14	4.0	519.6246	3	40.24	1.4252E6	1	9758	Service_Tyers_110319_2.raw	1	1	315	328			PEAKS DB;;;;
3	2882	P11484|SSB1_YEAST	K.STLEPVEQVLK.D	N	50.6	1241.6866	11	3.9	621.8530	2	38.18	3.5394E5	1	9284	Service_Tyers_110319_2.raw	1	1	315	325			PEAKS DB;;;;
3	2882	P11484|SSB1_YEAST	K.ISKSQIDEVVLVGGSTR.I	N	49.29	1786.9789	17	4.1	596.6694	3	36.52	1.3219E6	1	8971	Service_Tyers_110319_2.raw	1	1	329	345			PEAKS DB;;;;
3	2882	P11484|SSB1_YEAST	K.AADEAFAK.K	N	47.61	821.3919	8	3.8	411.7048	2	21.73	2.1602E4	1	4728	Service_Tyers_110319_2.raw	1	1	531	538			PEAKS DB;;;;
3	2882	P11484|SSB1_YEAST	K.KKTGLDISDDAR.A	N	47.35	1317.6888	12	1.8	440.2377	3	23.02	1.1632E6	1	5075	Service_Tyers_110319_2.raw	1	1	250	261			PEAKS DB;;;;
3	2882	P11484|SSB1_YEAST	K.TGLDISDDAR.A	N	47.24	1061.4989	10	1.6	531.7576	2	29.19	4.3685E6	1	6894	Service_Tyers_110319_2.raw	1	1	252	261			PEAKS DB;;;;
3	2882	P11484|SSB1_YEAST	R.FEDLNAALFK.S	N	47.11	1166.5972	10	3.5	584.3079	2	42.45	3.3889E5	1	10289	Service_Tyers_110319_2.raw	1	1	305	314			PEAKS DB;;;;
3	2882	P11484|SSB1_YEAST	R.VTPSFVAFTPEER.L	Y	45.16	1478.7405	13	4.5	740.3809	2	40.94	8.0345E5	1	9952	Service_Tyers_110319_2.raw	1	1	39	51			PEAKS DB;;;;
3	2882	P11484|SSB1_YEAST	K.SSNITISN(+.98)AVGR.L	N	45.05	1218.6204	12	2.6	610.3190	2	27.39	2.3309E5	1	6321	Service_Tyers_110319_2.raw	1	1	502	513	Deamidation (NQ)	N8:Deamidation (NQ):52.68	PEAKS DB;;;;
3	2882	P11484|SSB1_YEAST	K.ISKSQIDEVVLVGGSTRIPK.V	N	42.65	2125.2107	20	4.2	532.3122	4	37.51	3.4322E5	1	9108	Service_Tyers_110319_2.raw	1	1	329	348			PEAKS DB;;;;
3	2882	P11484|SSB1_YEAST	K.LLSDFFDGKQLEK.S	N	42.52	1538.7980	13	3.5	513.9417	3	42.00	1.1904E6	1	10195	Service_Tyers_110319_2.raw	2	2	352	364			PEAKS DB;;;;
3	2882	P11484|SSB1_YEAST	R.IINEPTAAAIAYGLGAGK.S	N	39.73	1728.9409	18	3.2	577.3228	3	42.08	1.1753E6	1	10224	Service_Tyers_110319_2.raw	2	2	174	191			PEAKS DB;;;;
3	2882	P11484|SSB1_YEAST	K.MKEIAEAK.I	N	39.72	918.4844	8	3.4	460.2510	2	18.41	1.8046E5	1	3726	Service_Tyers_110319_2.raw	1	1	129	136			PEAKS DB;;;;
3	2882	P11484|SSB1_YEAST	R.NTVFDAK.R	N	39.69	793.3970	7	3.4	397.7071	2	25.45	5.2152E5	1	5767	Service_Tyers_110319_2.raw	1	1	67	73			PEAKS DB;;;;
3	2882	P11484|SSB1_YEAST	R.NTTVPTIK.R	N	39.2	872.4967	8	3.8	437.2573	2	25.40	0	1	5758	Service_Tyers_110319_2.raw	0	0	421	428			PEAKS DB;;;;
3	2882	P11484|SSB1_YEAST	R.RFDDESVQKDM(+15.99)K.T	N	38.88	1512.6879	12	3.9	505.2385	3	18.39	3.5414E5	1	3738	Service_Tyers_110319_2.raw	2	2	79	90	Oxidation (M)	M11:Oxidation (M):1000.00	PEAKS DB;;;;
3	2882	P11484|SSB1_YEAST	K.N(+.98)QAALNPR.N	N	38.71	883.4512	8	3.6	442.7344	2	20.02	3.821E4	1	4216	Service_Tyers_110319_2.raw	1	1	59	66	Deamidation (NQ)	N1:Deamidation (NQ):0.00	PEAKS DB;;;;
3	2882	P11484|SSB1_YEAST	K.M(+15.99)VNQAEEFKAADEAFAK.K	N	38.28	1913.8828	17	4.7	638.9712	3	35.26	2.7377E5	1	8545	Service_Tyers_110319_2.raw	1	1	522	538	Oxidation (M)	M1:Oxidation (M):1000.00	PEAKS DB;;;;
3	2882	P11484|SSB1_YEAST	K.STLEPVEQVLKDAKISK.S	N	37.96	1884.0568	17	4.5	629.0291	3	41.37	1.8761E5	1	10050	Service_Tyers_110319_2.raw	1	1	315	331			PEAKS DB;;;;
3	2882	P11484|SSB1_YEAST	R.NTVFDAKR.L	N	37.4	949.4981	8	3.5	475.7580	2	22.52	5.7306E6	1	4918	Service_Tyers_110319_2.raw	1	1	67	74			PEAKS DB;;;;
3	2882	P11484|SSB1_YEAST	K.SQIDEVVLVGGSTRIPK.V	N	34.06	1796.9995	17	5.0	600.0101	3	37.82	1.9796E6	1	9313	Service_Tyers_110319_2.raw	1	1	332	348			PEAKS DB;;;;
3	2882	P11484|SSB1_YEAST	R.RFDDESVQK.D	N	33.17	1122.5305	9	5.6	562.2757	2	19.57	7.5136E5	1	4080	Service_Tyers_110319_2.raw	1	1	79	87			PEAKS DB;;;;
3	2882	P11484|SSB1_YEAST	R.LSSEEIEK.M	N	33.11	933.4655	8	4.2	467.7419	2	21.91	0	1	4786	Service_Tyers_110319_2.raw	0	0	514	521			PEAKS DB;;;;
3	2882	P11484|SSB1_YEAST	R.NTTVPTIKR.R	N	30.1	1028.5978	9	3.3	515.3079	2	22.37	1.473E6	1	4884	Service_Tyers_110319_2.raw	1	1	421	429			PEAKS DB;;;;
3	2882	P11484|SSB1_YEAST	K.SQIDEVVLVGGSTRIPKVQK.L	N	28.72	2152.2214	20	4.5	539.0651	4	36.32	3.4886E5	1	8803	Service_Tyers_110319_2.raw	1	1	332	351			PEAKS DB;;;;
3	2882	P11484|SSB1_YEAST	K.MVNQAEEFKAADEAFAK.K	N	26.87	1897.8879	17	5.0	633.6398	3	36.77	3.3215E5	1	8901	Service_Tyers_110319_2.raw	1	1	522	538			PEAKS DB;;;;
3	2882	P11484|SSB1_YEAST	R.NTTVPTIKRR.T	N	25.83	1184.6990	10	4.6	593.3595	2	19.86	6.2653E5	1	4109	Service_Tyers_110319_2.raw	1	1	421	430			PEAKS DB;;;;
3	2882	P11484|SSB1_YEAST	R.KAEVGLKR.V	N	25.67	899.5552	8	2.0	450.7858	2	16.59	1.6127E5	1	3245	Service_Tyers_110319_2.raw	1	1	597	604			PEAKS DB;;;;
3	2882	P11484|SSB1_YEAST	R.R(+42.01)FDDESVQK.D	N	25.66	1164.5410	9	4.0	583.2801	2	22.29	7.1849E4	1	4891	Service_Tyers_110319_2.raw	1	1	79	87	Acetylation (N-term)	R1:Acetylation (N-term):1000.00	PEAKS DB;;;;
3	2882	P11484|SSB1_YEAST	R.N(+.98)TTVPTIK.R	N	23.81	873.4807	8	1.3	437.7482	2	26.12	5.3491E5	1	5914	Service_Tyers_110319_2.raw	1	1	421	428	Deamidation (NQ)	N1:Deamidation (NQ):1000.00	PEAKS DB;;;;
3	2882	P11484|SSB1_YEAST	R.NTVFDAKRLIGR.R	N	23.41	1388.7888	12	3.4	463.9385	3	34.99	0	1	8468	Service_Tyers_110319_2.raw	0	0	67	78			PEAKS DB;;;;
3	2882	P11484|SSB1_YEAST	K.AVITVPAYFNDAQRQATK.D	N	23.18	1992.0428	18	4.9	665.0248	3	39.17	6.363E5	1	9518	Service_Tyers_110319_2.raw	1	1	144	161			PEAKS DB;;;;
3	2882	P11484|SSB1_YEAST	R.N(+.98)TVFDAKR.L	N	20.75	950.4821	8	4.3	476.2504	2	24.54	1.7212E5	1	5388	Service_Tyers_110319_2.raw	1	1	67	74	Deamidation (NQ)	N1:Deamidation (NQ):1000.00	PEAKS DB;;;;
4	2883	P40150|SSB2_YEAST	R.ARFEDLNAALFK.S	N	67.03	1393.7354	12	3.9	465.5875	3	41.16	9.084E5	1	9999	Service_Tyers_110319_2.raw	2	2	303	314			PEAKS DB;;;;
4	2883	P40150|SSB2_YEAST	K.STGKSSNITISNAVGR.L	N	59.78	1590.8325	16	3.5	531.2866	3	26.53	2.9014E6	1	6090	Service_Tyers_110319_2.raw	2	2	498	513			PEAKS DB;;;;
4	2883	P40150|SSB2_YEAST	R.IINEPTAAAIAYGLGAGKSEKER.H	N	58.41	2358.2542	23	4.1	590.5732	4	38.83	1.7337E6	1	9432	Service_Tyers_110319_2.raw	2	2	174	196			PEAKS DB;;;;
4	2883	P40150|SSB2_YEAST	R.QATKDAGAISGLNVLR.I	N	57.57	1612.8896	16	4.4	538.6395	3	37.00	3.3584E6	1	8948	Service_Tyers_110319_2.raw	1	1	158	173			PEAKS DB;;;;
4	2883	P40150|SSB2_YEAST	K.AVITVPAYFNDAQR.Q	N	57.47	1563.8044	14	4.3	522.2776	3	40.77	8.1722E6	1	9905	Service_Tyers_110319_2.raw	2	2	144	157			PEAKS DB;;;;
4	2883	P40150|SSB2_YEAST	K.SSNITISNAVGR.L	N	57.33	1217.6364	12	2.3	609.8268	2	28.80	3.0557E6	1	6746	Service_Tyers_110319_2.raw	1	1	502	513			PEAKS DB;;;;
4	2883	P40150|SSB2_YEAST	R.LIGDAAKNQAALNPR.N	N	57.14	1550.8528	15	2.7	517.9596	3	25.80	1.1206E7	1	5836	Service_Tyers_110319_2.raw	2	2	52	66			PEAKS DB;;;;
4	2883	P40150|SSB2_YEAST	K.DAGAISGLNVLR.I	N	52.43	1184.6512	12	3.7	593.3351	2	39.82	4.0941E6	1	9658	Service_Tyers_110319_2.raw	1	1	162	173			PEAKS DB;;;;
4	2883	P40150|SSB2_YEAST	K.NQAALNPR.N	N	52	882.4672	8	4.1	442.2427	2	18.91	1.3733E7	1	3989	Service_Tyers_110319_2.raw	1	1	59	66			PEAKS DB;;;;
4	2883	P40150|SSB2_YEAST	K.STLEPVEQVLKDAK.I	N	51.28	1555.8457	14	4.0	519.6246	3	40.24	1.4252E6	1	9758	Service_Tyers_110319_2.raw	1	1	315	328			PEAKS DB;;;;
4	2883	P40150|SSB2_YEAST	K.STLEPVEQVLK.D	N	50.6	1241.6866	11	3.9	621.8530	2	38.18	3.5394E5	1	9284	Service_Tyers_110319_2.raw	1	1	315	325			PEAKS DB;;;;
4	2883	P40150|SSB2_YEAST	K.ISKSQIDEVVLVGGSTR.I	N	49.29	1786.9789	17	4.1	596.6694	3	36.52	1.3219E6	1	8971	Service_Tyers_110319_2.raw	1	1	329	345			PEAKS DB;;;;
4	2883	P40150|SSB2_YEAST	K.AADEAFAK.K	N	47.61	821.3919	8	3.8	411.7048	2	21.73	2.1602E4	1	4728	Service_Tyers_110319_2.raw	1	1	531	538			PEAKS DB;;;;
4	2883	P40150|SSB2_YEAST	K.KKTGLDISDDAR.A	N	47.35	1317.6888	12	1.8	440.2377	3	23.02	1.1632E6	1	5075	Service_Tyers_110319_2.raw	1	1	250	261			PEAKS DB;;;;
4	2883	P40150|SSB2_YEAST	K.TGLDISDDAR.A	N	47.24	1061.4989	10	1.6	531.7576	2	29.19	4.3685E6	1	6894	Service_Tyers_110319_2.raw	1	1	252	261			PEAKS DB;;;;
4	2883	P40150|SSB2_YEAST	R.FEDLNAALFK.S	N	47.11	1166.5972	10	3.5	584.3079	2	42.45	3.3889E5	1	10289	Service_Tyers_110319_2.raw	1	1	305	314			PEAKS DB;;;;
4	2883	P40150|SSB2_YEAST	K.SSNITISN(+.98)AVGR.L	N	45.05	1218.6204	12	2.6	610.3190	2	27.39	2.3309E5	1	6321	Service_Tyers_110319_2.raw	1	1	502	513	Deamidation (NQ)	N8:Deamidation (NQ):52.68	PEAKS DB;;;;
4	2883	P40150|SSB2_YEAST	K.ISKSQIDEVVLVGGSTRIPK.V	N	42.65	2125.2107	20	4.2	532.3122	4	37.51	3.4322E5	1	9108	Service_Tyers_110319_2.raw	1	1	329	348			PEAKS DB;;;;
4	2883	P40150|SSB2_YEAST	K.LLSDFFDGKQLEK.S	N	42.52	1538.7980	13	3.5	513.9417	3	42.00	1.1904E6	1	10195	Service_Tyers_110319_2.raw	2	2	352	364			PEAKS DB;;;;
4	2883	P40150|SSB2_YEAST	R.IINEPTAAAIAYGLGAGK.S	N	39.73	1728.9409	18	3.2	577.3228	3	42.08	1.1753E6	1	10224	Service_Tyers_110319_2.raw	2	2	174	191			PEAKS DB;;;;
4	2883	P40150|SSB2_YEAST	K.MKEIAEAK.I	N	39.72	918.4844	8	3.4	460.2510	2	18.41	1.8046E5	1	3726	Service_Tyers_110319_2.raw	1	1	129	136			PEAKS DB;;;;
4	2883	P40150|SSB2_YEAST	R.NTVFDAK.R	N	39.69	793.3970	7	3.4	397.7071	2	25.45	5.2152E5	1	5767	Service_Tyers_110319_2.raw	1	1	67	73			PEAKS DB;;;;
4	2883	P40150|SSB2_YEAST	R.NTTVPTIK.R	N	39.2	872.4967	8	3.8	437.2573	2	25.40	0	1	5758	Service_Tyers_110319_2.raw	0	0	421	428			PEAKS DB;;;;
4	2883	P40150|SSB2_YEAST	R.VTPSFVAFTPQER.L	Y	38.88	1477.7565	13	4.5	739.8889	2	40.37	7.5122E5	1	9808	Service_Tyers_110319_2.raw	1	1	39	51			PEAKS DB;;;;
4	2883	P40150|SSB2_YEAST	R.RFDDESVQKDM(+15.99)K.T	N	38.88	1512.6879	12	3.9	505.2385	3	18.39	3.5414E5	1	3738	Service_Tyers_110319_2.raw	2	2	79	90	Oxidation (M)	M11:Oxidation (M):1000.00	PEAKS DB;;;;
4	2883	P40150|SSB2_YEAST	K.N(+.98)QAALNPR.N	N	38.71	883.4512	8	3.6	442.7344	2	20.02	3.821E4	1	4216	Service_Tyers_110319_2.raw	1	1	59	66	Deamidation (NQ)	N1:Deamidation (NQ):0.00	PEAKS DB;;;;
4	2883	P40150|SSB2_YEAST	K.M(+15.99)VNQAEEFKAADEAFAK.K	N	38.28	1913.8828	17	4.7	638.9712	3	35.26	2.7377E5	1	8545	Service_Tyers_110319_2.raw	1	1	522	538	Oxidation (M)	M1:Oxidation (M):1000.00	PEAKS DB;;;;
4	2883	P40150|SSB2_YEAST	K.STLEPVEQVLKDAKISK.S	N	37.96	1884.0568	17	4.5	629.0291	3	41.37	1.8761E5	1	10050	Service_Tyers_110319_2.raw	1	1	315	331			PEAKS DB;;;;
4	2883	P40150|SSB2_YEAST	R.NTVFDAKR.L	N	37.4	949.4981	8	3.5	475.7580	2	22.52	5.7306E6	1	4918	Service_Tyers_110319_2.raw	1	1	67	74			PEAKS DB;;;;
4	2883	P40150|SSB2_YEAST	K.SQIDEVVLVGGSTRIPK.V	N	34.06	1796.9995	17	5.0	600.0101	3	37.82	1.9796E6	1	9313	Service_Tyers_110319_2.raw	1	1	332	348			PEAKS DB;;;;
4	2883	P40150|SSB2_YEAST	R.RFDDESVQK.D	N	33.17	1122.5305	9	5.6	562.2757	2	19.57	7.5136E5	1	4080	Service_Tyers_110319_2.raw	1	1	79	87			PEAKS DB;;;;
4	2883	P40150|SSB2_YEAST	R.LSSEEIEK.M	N	33.11	933.4655	8	4.2	467.7419	2	21.91	0	1	4786	Service_Tyers_110319_2.raw	0	0	514	521			PEAKS DB;;;;
4	2883	P40150|SSB2_YEAST	R.NTTVPTIKR.R	N	30.1	1028.5978	9	3.3	515.3079	2	22.37	1.473E6	1	4884	Service_Tyers_110319_2.raw	1	1	421	429			PEAKS DB;;;;
4	2883	P40150|SSB2_YEAST	K.SQIDEVVLVGGSTRIPKVQK.L	N	28.72	2152.2214	20	4.5	539.0651	4	36.32	3.4886E5	1	8803	Service_Tyers_110319_2.raw	1	1	332	351			PEAKS DB;;;;
4	2883	P40150|SSB2_YEAST	K.MVNQAEEFKAADEAFAK.K	N	26.87	1897.8879	17	5.0	633.6398	3	36.77	3.3215E5	1	8901	Service_Tyers_110319_2.raw	1	1	522	538			PEAKS DB;;;;
4	2883	P40150|SSB2_YEAST	R.NTTVPTIKRR.T	N	25.83	1184.6990	10	4.6	593.3595	2	19.86	6.2653E5	1	4109	Service_Tyers_110319_2.raw	1	1	421	430			PEAKS DB;;;;
4	2883	P40150|SSB2_YEAST	R.KAEVGLKR.V	N	25.67	899.5552	8	2.0	450.7858	2	16.59	1.6127E5	1	3245	Service_Tyers_110319_2.raw	1	1	597	604			PEAKS DB;;;;
4	2883	P40150|SSB2_YEAST	R.R(+42.01)FDDESVQK.D	N	25.66	1164.5410	9	4.0	583.2801	2	22.29	7.1849E4	1	4891	Service_Tyers_110319_2.raw	1	1	79	87	Acetylation (N-term)	R1:Acetylation (N-term):1000.00	PEAKS DB;;;;
4	2883	P40150|SSB2_YEAST	R.N(+.98)TTVPTIK.R	N	23.81	873.4807	8	1.3	437.7482	2	26.12	5.3491E5	1	5914	Service_Tyers_110319_2.raw	1	1	421	428	Deamidation (NQ)	N1:Deamidation (NQ):1000.00	PEAKS DB;;;;
4	2883	P40150|SSB2_YEAST	R.NTVFDAKRLIGR.R	N	23.41	1388.7888	12	3.4	463.9385	3	34.99	0	1	8468	Service_Tyers_110319_2.raw	0	0	67	78			PEAKS DB;;;;
4	2883	P40150|SSB2_YEAST	K.AVITVPAYFNDAQRQATK.D	N	23.18	1992.0428	18	4.9	665.0248	3	39.17	6.363E5	1	9518	Service_Tyers_110319_2.raw	1	1	144	161			PEAKS DB;;;;
4	2883	P40150|SSB2_YEAST	R.N(+.98)TVFDAKR.L	N	20.75	950.4821	8	4.3	476.2504	2	24.54	1.7212E5	1	5388	Service_Tyers_110319_2.raw	1	1	67	74	Deamidation (NQ)	N1:Deamidation (NQ):1000.00	PEAKS DB;;;;
5	2886	P00925|ENO2_YEAST	R.SIVPSGASTGVHEALEMR.D	N	61.87	1839.9149	18	4.8	614.3152	3	36.65	7.0494E5	1	8864	Service_Tyers_110319_2.raw	1	1	33	50			PEAKS DB;;;;
5	2886	P00925|ENO2_YEAST	R.TGQIKTGAPAR.S	N	58.82	1098.6145	11	1.8	367.2128	3	16.42	4.4176E5	1	3180	Service_Tyers_110319_2.raw	1	1	393	403			PEAKS DB;;;;
5	2886	P00925|ENO2_YEAST	R.AAAAEKNVPLYQHLADLSK.S	Y	54.43	2038.0847	19	4.4	680.3718	3	38.43	5.3993E6	1	9308	Service_Tyers_110319_2.raw	2	2	121	139			PEAKS DB;;;;
5	2886	P00925|ENO2_YEAST	K.LGANAILGVSM(+15.99)AAAR.A	Y	54.13	1429.7711	15	3.9	477.5995	3	37.69	3.503E6	1	9143	Service_Tyers_110319_2.raw	2	2	106	120	Oxidation (M)	M11:Oxidation (M):1000.00	PEAKS DB;;;;
5	2886	P00925|ENO2_YEAST	K.VNQIGTLSESIK.A	N	52.7	1287.7034	12	3.5	644.8612	2	34.25	4.0551E5	1	8237	Service_Tyers_110319_2.raw	1	1	347	358			PEAKS DB;;;;
5	2886	P00925|ENO2_YEAST	R.IGSEVYHNLK.S	N	51.68	1158.6033	10	4.5	580.3115	2	25.17	4.7221E6	1	5675	Service_Tyers_110319_2.raw	2	2	186	195			PEAKS DB;;;;
5	2886	P00925|ENO2_YEAST	R.GNPTVEVELTTEKGVFR.S	N	50.5	1874.9738	17	4.9	626.0016	3	39.23	8.4296E5	1	9519	Service_Tyers_110319_2.raw	1	1	16	32			PEAKS DB;;;;
5	2886	P00925|ENO2_YEAST	K.AAQDSFAANWGVMVSHR.S	Y	49.64	1845.8580	17	3.8	616.2957	3	41.94	3.5154E5	1	10165	Service_Tyers_110319_2.raw	1	1	359	375			PEAKS DB;;;;
5	2886	P00925|ENO2_YEAST	K.NVPLYQHLADLSK.S	Y	45.91	1496.7987	13	3.3	499.9418	3	40.03	1.7751E6	1	9805	Service_Tyers_110319_2.raw	2	2	127	139			PEAKS DB;;;;
5	2886	P00925|ENO2_YEAST	K.SKLGANAILGVSM(+15.99)AAAR.A	Y	45.85	1644.8981	17	4.7	549.3092	3	35.26	5.0243E5	1	8514	Service_Tyers_110319_2.raw	1	1	104	120	Oxidation (M)	M13:Oxidation (M):1000.00	PEAKS DB;;;;
5	2886	P00925|ENO2_YEAST	R.GNPTVEVELTTEK.G	N	45.64	1415.7144	13	5.2	708.8682	2	32.98	5.5868E5	1	7876	Service_Tyers_110319_2.raw	1	1	16	28			PEAKS DB;;;;
5	2886	P00925|ENO2_YEAST	R.TGQIKTGAPARSER.L	N	45.13	1470.7903	14	2.7	491.2720	3	15.55	3.2801E5	1	2951	Service_Tyers_110319_2.raw	1	1	393	406			PEAKS DB;;;;
5	2886	P00925|ENO2_YEAST	K.LGANAILGVSMAAAR.A	Y	43.87	1413.7761	15	3.9	707.8981	2	42.07	3.0153E6	1	10191	Service_Tyers_110319_2.raw	2	2	106	120			PEAKS DB;;;;
5	2886	P00925|ENO2_YEAST	K.SKLGANAILGVSMAAAR.A	Y	43.7	1628.9032	17	4.9	543.9777	3	39.98	4.6013E5	1	9712	Service_Tyers_110319_2.raw	1	1	104	120			PEAKS DB;;;;
5	2886	P00925|ENO2_YEAST	K.AADALLLK.V	N	39.69	813.4960	8	2.6	407.7563	2	35.21	8.7314E5	1	8509	Service_Tyers_110319_2.raw	1	1	339	346			PEAKS DB;;;;
5	2886	P00925|ENO2_YEAST	R.IGSEVYHNLKSLTK.K	N	38.47	1587.8621	14	1.4	530.2953	3	32.12	5.4669E5	1	7683	Service_Tyers_110319_2.raw	1	1	186	199			PEAKS DB;;;;
5	2886	P00925|ENO2_YEAST	R.IATAIEKK.A	N	37.67	872.5331	8	4.4	437.2758	2	18.13	2.0167E6	1	3642	Service_Tyers_110319_2.raw	1	1	331	338			PEAKS DB;;;;
5	2886	P00925|ENO2_YEAST	K.TGAPARSERLAK.L	N	37.61	1255.6996	12	2.6	419.5749	3	15.65	0	1	2985	Service_Tyers_110319_2.raw	0	0	398	409			PEAKS DB;;;;
5	2886	P00925|ENO2_YEAST	R.IATAIEK.K	N	36.15	744.4381	7	1.6	373.2269	2	21.33	1.2484E6	1	4608	Service_Tyers_110319_2.raw	1	1	331	337			PEAKS DB;;;;
5	2886	P00925|ENO2_YEAST	A.GIQIVADDLTVTNPAR.I	Y	35.74	1681.8999	16	4.1	841.9607	2	40.37	1.594E5	1	9815	Service_Tyers_110319_2.raw	1	1	315	330			PEAKS DB;;;;
5	2886	P00925|ENO2_YEAST	K.TFAEAM(+15.99)R.I	Y	35.69	840.3799	7	2.7	421.1984	2	19.98	0	1	4199	Service_Tyers_110319_2.raw	0	0	179	185	Oxidation (M)	M6:Oxidation (M):1000.00	PEAKS DB;;;;
5	2886	P00925|ENO2_YEAST	K.AVDDFLLSLDGTANK.S	N	35.62	1577.7937	15	2.5	789.9061	2	45.06	1.1845E6	1	10843	Service_Tyers_110319_2.raw	2	2	89	103			PEAKS DB;;;;
5	2886	P00925|ENO2_YEAST	R.LAKLNQLLR.I	N	35.49	1067.6815	9	3.8	356.9025	3	36.70	1.4799E5	1	8882	Service_Tyers_110319_2.raw	1	1	407	415			PEAKS DB;;;;
5	2886	P00925|ENO2_YEAST	K.ANLDVKDQK.A	N	33.56	1029.5454	9	5.3	515.7827	2	18.06	8.9957E5	1	3624	Service_Tyers_110319_2.raw	1	1	80	88			PEAKS DB;;;;
5	2886	P00925|ENO2_YEAST	Q.HLADLSK.S	N	26.05	782.4286	7	1.3	392.2221	2	20.37	9.574E4	1	4316	Service_Tyers_110319_2.raw	1	1	133	139			PEAKS DB;;;;
5	2886	P00925|ENO2_YEAST	M.AVSKVYAR.S	N	22.22	892.5130	8	4.2	447.2657	2	17.33	3.1744E6	1	3566	Service_Tyers_110319_2.raw	1	1	2	9			PEAKS DB;;;;
5	2886	P00925|ENO2_YEAST	K.KAADALLLK.V	N	20.76	941.5909	9	4.8	471.8050	2	31.62	2.6547E5	1	7532	Service_Tyers_110319_2.raw	1	1	338	346			PEAKS DB;;;;
6	2900	P00359|G3P3_YEAST	K.TVDGPSHKDWR.G	Y	52.88	1296.6211	11	4.4	649.3207	2	19.76	2.5065E5	1	4120	Service_Tyers_110319_2.raw	2	2	185	195			PEAKS DB;;;;
6	2900	P00359|G3P3_YEAST	M.VRVAIN(+.98)GFGR.I	Y	50.53	1088.6090	10	4.1	363.8784	3	31.57	2.4887E6	1	7518	Service_Tyers_110319_2.raw	4	4	2	11	Deamidation (NQ)	N6:Deamidation (NQ):1000.00	PEAKS DB;;;;
6	2900	P00359|G3P3_YEAST	R.TASGNIIPSSTGAAK.A	Y	50.33	1373.7151	15	2.6	687.8666	2	26.24	5.1524E7	1	5948	Service_Tyers_110319_2.raw	1	1	199	213			PEAKS DB;;;;
6	2900	P00359|G3P3_YEAST	R.YAGEVSHDDKHIIVDGK.K	Y	43.46	1881.9220	17	3.8	628.3170	3	22.40	1.4096E6	1	4906	Service_Tyers_110319_2.raw	2	2	54	70			PEAKS DB;;;;
6	2900	P00359|G3P3_YEAST	K.AVGKVLPELQGK.L	Y	42.37	1237.7394	12	3.7	619.8793	2	31.38	1.5263E6	1	7551	Service_Tyers_110319_2.raw	2	2	214	225			PEAKS DB;;;;
6	2900	P00359|G3P3_YEAST	R.GGRTASGNIIPSSTGAAK.A	Y	41.24	1643.8590	18	3.2	548.9620	3	24.49	3.9375E6	1	5453	Service_Tyers_110319_2.raw	2	2	196	213			PEAKS DB;;;;
6	2900	P00359|G3P3_YEAST	M.VRVAINGFGR.I	Y	40.38	1087.6250	10	1.3	363.5494	3	32.06	2.9635E6	1	7645	Service_Tyers_110319_2.raw	2	2	2	11			PEAKS DB;;;;
6	2900	P00359|G3P3_YEAST	K.VLPELQGK.L	Y	39.2	882.5175	8	1.7	442.2668	2	29.84	3.8315E6	1	7048	Service_Tyers_110319_2.raw	1	1	218	225			PEAKS DB;;;;
6	2900	P00359|G3P3_YEAST	K.LVSWYDNEYGYSTR.V	Y	38.28	1751.7791	14	5.7	876.9018	2	39.16	3.1563E6	1	9487	Service_Tyers_110319_2.raw	1	1	308	321			PEAKS DB;;;;
6	2900	P00359|G3P3_YEAST	R.VVDLVEHVAK.A	Y	37.24	1107.6288	10	1.6	370.2175	3	29.99	9.5306E5	1	7128	Service_Tyers_110319_2.raw	1	1	322	331			PEAKS DB;;;;
6	2900	P00359|G3P3_YEAST	K.LTGMAFR.V	Y	34.26	794.4109	7	0.8	398.2130	2	32.52	1.0207E5	1	7822	Service_Tyers_110319_2.raw	1	1	226	232			PEAKS DB;;;;
6	2900	P00359|G3P3_YEAST	K.ETTYDEIKKVVK.A	Y	33.8	1451.7871	12	3.8	484.9382	3	31.85	1.0159E5	1	7632	Service_Tyers_110319_2.raw	1	1	250	261			PEAKS DB;;;;
6	2900	P00359|G3P3_YEAST	R.VVDLVEHVAKA	Y	33.24	1178.6659	11	1.3	393.8964	3	32.34	3.5636E7	1	7738	Service_Tyers_110319_2.raw	2	2	322	332			PEAKS DB;;;;
6	2900	P00359|G3P3_YEAST	R.YAGEVSHDDKHIIVDGKK.I	Y	32.72	2010.0170	18	4.8	671.0162	3	20.07	8.5446E4	1	4230	Service_Tyers_110319_2.raw	1	1	54	71			PEAKS DB;;;;
6	2900	P00359|G3P3_YEAST	K.TVDGPSHKDWRGGR.T	Y	32.7	1566.7651	14	2.9	392.6997	4	17.95	1.632E6	1	3594	Service_Tyers_110319_2.raw	2	2	185	198			PEAKS DB;;;;
6	2900	P00359|G3P3_YEAST	M.GVNEEKYTSDLK.I	Y	30.7	1381.6725	12	2.8	691.8455	2	24.83	5.0105E5	1	5590	Service_Tyers_110319_2.raw	2	2	132	143			PEAKS DB;;;;
6	2900	P00359|G3P3_YEAST	R.T(+42.01)ASGNIIPSSTGAAK.A	Y	27.56	1415.7256	15	4.0	708.8729	2	27.16	1.1838E6	1	6258	Service_Tyers_110319_2.raw	2	2	199	213	Acetylation (N-term)	T1:Acetylation (N-term):1000.00	PEAKS DB;;;;
6	2900	P00359|G3P3_YEAST	R.VVDLVEHVA.K	Y	23.99	979.5338	9	4.5	490.7764	2	34.94	4.9352E4	1	8454	Service_Tyers_110319_2.raw	1	1	322	330			PEAKS DB;;;;
6	2900	P00359|G3P3_YEAST	K.ETTYDEIKK.V	Y	18.75	1125.5553	9	0.8	376.1927	3	20.93	2.5246E5	1	4485	Service_Tyers_110319_2.raw	1	1	250	258			PEAKS DB;;;;
7	2887	P0CS90|HSP77_YEAST	R.AQFETLTAPLVKR.T	Y	61.74	1472.8351	13	4.2	491.9543	3	37.57	2.4681E6	1	9137	Service_Tyers_110319_2.raw	1	1	326	338			PEAKS DB;;;;
7	2888	P0CS91|HSP77_YEASX	R.AQFETLTAPLVKR.T	Y	61.74	1472.8351	13	4.2	491.9543	3	37.57	2.4681E6	1	9137	Service_Tyers_110319_2.raw	1	1	326	338			PEAKS DB;;;;
7	2887	P0CS90|HSP77_YEAST	K.HSNGDAWVEAR.G	Y	56.61	1240.5585	11	3.3	621.2886	2	26.03	1.3089E6	1	5903	Service_Tyers_110319_2.raw	1	1	124	134			PEAKS DB;;;;
7	2888	P0CS91|HSP77_YEASX	K.HSNGDAWVEAR.G	Y	56.61	1240.5585	11	3.3	621.2886	2	26.03	1.3089E6	1	5903	Service_Tyers_110319_2.raw	1	1	124	134			PEAKS DB;;;;
7	2887	P0CS90|HSP77_YEAST	R.VVNEPTAAALAYGLEK.S	Y	54.75	1644.8722	16	4.4	823.4470	2	40.44	1.2028E6	1	9813	Service_Tyers_110319_2.raw	2	2	196	211			PEAKS DB;;;;
7	2888	P0CS91|HSP77_YEASX	R.VVNEPTAAALAYGLEK.S	Y	54.75	1644.8722	16	4.4	823.4470	2	40.44	1.2028E6	1	9813	Service_Tyers_110319_2.raw	2	2	196	211			PEAKS DB;;;;
7	2887	P0CS90|HSP77_YEAST	K.EGERLVGIPAKR.Q	Y	54.63	1323.7622	12	3.5	442.2629	3	25.28	7.4545E5	1	5680	Service_Tyers_110319_2.raw	1	1	73	84			PEAKS DB;;;;
7	2888	P0CS91|HSP77_YEASX	K.EGERLVGIPAKR.Q	Y	54.63	1323.7622	12	3.5	442.2629	3	25.28	7.4545E5	1	5680	Service_Tyers_110319_2.raw	1	1	73	84			PEAKS DB;;;;
7	2887	P0CS90|HSP77_YEAST	R.QATKDAGQIVGLNVLR.V	Y	51.54	1681.9475	16	4.4	561.6589	3	39.16	1.7035E6	1	9505	Service_Tyers_110319_2.raw	2	2	180	195			PEAKS DB;;;;
7	2888	P0CS91|HSP77_YEASX	R.QATKDAGQIVGLNVLR.V	Y	51.54	1681.9475	16	4.4	561.6589	3	39.16	1.7035E6	1	9505	Service_Tyers_110319_2.raw	2	2	180	195			PEAKS DB;;;;
7	2887	P0CS90|HSP77_YEAST	R.TTPSVVAFTK.E	Y	51.48	1049.5757	10	4.5	525.7975	2	33.15	2.0824E6	1	7963	Service_Tyers_110319_2.raw	1	1	63	72			PEAKS DB;;;;
7	2888	P0CS91|HSP77_YEASX	R.TTPSVVAFTK.E	Y	51.48	1049.5757	10	4.5	525.7975	2	33.15	2.0824E6	1	7963	Service_Tyers_110319_2.raw	1	1	63	72			PEAKS DB;;;;
7	2887	P0CS90|HSP77_YEAST	K.DAGQIVGLNVLR.V	Y	50.74	1253.7091	12	4.2	627.8644	2	41.87	0	1	10172	Service_Tyers_110319_2.raw	0	0	184	195			PEAKS DB;;;;
7	2888	P0CS91|HSP77_YEASX	K.DAGQIVGLNVLR.V	Y	50.74	1253.7091	12	4.2	627.8644	2	41.87	0	1	10172	Service_Tyers_110319_2.raw	0	0	184	195			PEAKS DB;;;;
7	2887	P0CS90|HSP77_YEAST	R.RFEDAEVQR.D	Y	48.99	1148.5574	9	3.8	575.2881	2	21.50	8.185E5	1	4669	Service_Tyers_110319_2.raw	1	1	104	112			PEAKS DB;;;;
7	2888	P0CS91|HSP77_YEASX	R.RFEDAEVQR.D	Y	48.99	1148.5574	9	3.8	575.2881	2	21.50	8.185E5	1	4669	Service_Tyers_110319_2.raw	1	1	104	112			PEAKS DB;;;;
7	2887	P0CS90|HSP77_YEAST	R.QAVVNPENTLFATKR.L	Y	47.65	1686.9053	15	4.0	563.3113	3	36.39	3.4864E6	1	8792	Service_Tyers_110319_2.raw	2	2	85	99			PEAKS DB;;;;
7	2888	P0CS91|HSP77_YEASX	R.QAVVNPENTLFATKR.L	Y	47.65	1686.9053	15	4.0	563.3113	3	36.39	3.4864E6	1	8792	Service_Tyers_110319_2.raw	2	2	85	99			PEAKS DB;;;;
7	2887	P0CS90|HSP77_YEAST	R.AQFETLTAPLVK.R	Y	43.89	1316.7340	12	5.0	659.3776	2	40.58	2.2327E5	1	9854	Service_Tyers_110319_2.raw	1	1	326	337			PEAKS DB;;;;
7	2888	P0CS91|HSP77_YEASX	R.AQFETLTAPLVK.R	Y	43.89	1316.7340	12	5.0	659.3776	2	40.58	2.2327E5	1	9854	Service_Tyers_110319_2.raw	1	1	326	337			PEAKS DB;;;;
7	2887	P0CS90|HSP77_YEAST	R.RFEDAEVQRDIK.Q	Y	42.18	1504.7633	12	3.6	502.5969	3	24.95	4.2303E5	1	5613	Service_Tyers_110319_2.raw	1	1	104	115			PEAKS DB;;;;
7	2888	P0CS91|HSP77_YEASX	R.RFEDAEVQRDIK.Q	Y	42.18	1504.7633	12	3.6	502.5969	3	24.95	4.2303E5	1	5613	Service_Tyers_110319_2.raw	1	1	104	115			PEAKS DB;;;;
7	2887	P0CS90|HSP77_YEAST	K.IIENAEGSR.T	Y	40.85	987.4985	9	3.5	494.7582	2	18.17	8.6477E6	1	3645	Service_Tyers_110319_2.raw	1	1	54	62			PEAKS DB;;;;
7	2888	P0CS91|HSP77_YEASX	K.IIENAEGSR.T	Y	40.85	987.4985	9	3.5	494.7582	2	18.17	8.6477E6	1	3645	Service_Tyers_110319_2.raw	1	1	54	62			PEAKS DB;;;;
7	2887	P0CS90|HSP77_YEAST	K.SLFGKDPSK.A	Y	39.27	977.5181	9	2.2	489.7674	2	27.10	4.9287E5	1	6252	Service_Tyers_110319_2.raw	1	1	378	386			PEAKS DB;;;;
7	2888	P0CS91|HSP77_YEASX	K.SLFGKDPSK.A	Y	39.27	977.5181	9	2.2	489.7674	2	27.10	4.9287E5	1	6252	Service_Tyers_110319_2.raw	1	1	378	386			PEAKS DB;;;;
7	2887	P0CS90|HSP77_YEAST	R.TVDPVKK.A	Y	38.43	785.4647	7	2.5	393.7406	2	15.95	2.3713E5	1	3122	Service_Tyers_110319_2.raw	1	1	339	345			PEAKS DB;;;;
7	2888	P0CS91|HSP77_YEASX	R.TVDPVKK.A	Y	38.43	785.4647	7	2.5	393.7406	2	15.95	2.3713E5	1	3122	Service_Tyers_110319_2.raw	1	1	339	345			PEAKS DB;;;;
7	2887	P0CS90|HSP77_YEAST	K.NAVVTVPAYFNDSQR.Q	Y	36.44	1679.8267	15	5.3	840.9250	2	38.32	1.5735E6	1	9285	Service_Tyers_110319_2.raw	1	1	165	179			PEAKS DB;;;;
7	2888	P0CS91|HSP77_YEASX	K.NAVVTVPAYFNDSQR.Q	Y	36.44	1679.8267	15	5.3	840.9250	2	38.32	1.5735E6	1	9285	Service_Tyers_110319_2.raw	1	1	165	179			PEAKS DB;;;;
7	2887	P0CS90|HSP77_YEAST	K.HINM(+15.99)KFSR.A	Y	33.63	1047.5283	8	3.2	350.1845	3	17.62	2.7712E5	1	3441	Service_Tyers_110319_2.raw	1	1	318	325	Oxidation (M)	M4:Oxidation (M):1000.00	PEAKS DB;;;;
7	2888	P0CS91|HSP77_YEASX	K.HINM(+15.99)KFSR.A	Y	33.63	1047.5283	8	3.2	350.1845	3	17.62	2.7712E5	1	3441	Service_Tyers_110319_2.raw	1	1	318	325	Oxidation (M)	M4:Oxidation (M):1000.00	PEAKS DB;;;;
7	2887	P0CS90|HSP77_YEAST	R.NTTIPTKK.S	Y	33.31	901.5233	8	3.2	451.7704	2	16.03	1.5926E6	1	3063	Service_Tyers_110319_2.raw	1	1	438	445			PEAKS DB;;;;
7	2888	P0CS91|HSP77_YEASX	R.NTTIPTKK.S	Y	33.31	901.5233	8	3.2	451.7704	2	16.03	1.5926E6	1	3063	Service_Tyers_110319_2.raw	1	1	438	445			PEAKS DB;;;;
7	2887	P0CS90|HSP77_YEAST	R.TTPSVVAFTKEGERLVGIPAKR.Q	Y	31.59	2355.3274	22	3.1	589.8409	4	40.82	3.2641E5	1	9896	Service_Tyers_110319_2.raw	1	1	63	84			PEAKS DB;;;;
7	2888	P0CS91|HSP77_YEASX	R.TTPSVVAFTKEGERLVGIPAKR.Q	Y	31.59	2355.3274	22	3.1	589.8409	4	40.82	3.2641E5	1	9896	Service_Tyers_110319_2.raw	1	1	63	84			PEAKS DB;;;;
7	2887	P0CS90|HSP77_YEAST	R.LVGIPAKR.Q	Y	30.72	852.5545	8	3.2	427.2859	2	24.47	7.9065E5	1	5461	Service_Tyers_110319_2.raw	1	1	77	84			PEAKS DB;;;;
7	2888	P0CS91|HSP77_YEASX	R.LVGIPAKR.Q	Y	30.72	852.5545	8	3.2	427.2859	2	24.47	7.9065E5	1	5461	Service_Tyers_110319_2.raw	1	1	77	84			PEAKS DB;;;;
7	2887	P0CS90|HSP77_YEAST	R.NTTIPTK.K	Y	29.14	773.4283	7	1.9	387.7222	2	18.51	6.5455E5	1	3775	Service_Tyers_110319_2.raw	1	1	438	444			PEAKS DB;;;;
7	2888	P0CS91|HSP77_YEASX	R.NTTIPTK.K	Y	29.14	773.4283	7	1.9	387.7222	2	18.51	6.5455E5	1	3775	Service_Tyers_110319_2.raw	1	1	438	444			PEAKS DB;;;;
7	2887	P0CS90|HSP77_YEAST	K.IIEN(+.98)AEGSR.T	Y	26.85	988.4825	9	3.5	495.2502	2	18.50	6.8814E4	1	3800	Service_Tyers_110319_2.raw	1	1	54	62	Deamidation (NQ)	N4:Deamidation (NQ):1000.00	PEAKS DB;;;;
7	2888	P0CS91|HSP77_YEASX	K.IIEN(+.98)AEGSR.T	Y	26.85	988.4825	9	3.5	495.2502	2	18.50	6.8814E4	1	3800	Service_Tyers_110319_2.raw	1	1	54	62	Deamidation (NQ)	N4:Deamidation (NQ):1000.00	PEAKS DB;;;;
7	2887	P0CS90|HSP77_YEAST	R.QAVVNPENTLFATK.R	Y	20.97	1530.8042	14	5.3	766.4135	2	38.96	1.2908E6	1	9500	Service_Tyers_110319_2.raw	1	1	85	98			PEAKS DB;;;;
7	2888	P0CS91|HSP77_YEASX	R.QAVVNPENTLFATK.R	Y	20.97	1530.8042	14	5.3	766.4135	2	38.96	1.2908E6	1	9500	Service_Tyers_110319_2.raw	1	1	85	98			PEAKS DB;;;;
8	2892	P00560|PGK_YEAST	R.AHSSMVGFDLPQR.A	Y	68.99	1443.6929	13	2.6	482.2395	3	36.08	2.5481E6	1	8720	Service_Tyers_110319_2.raw	2	2	170	182			PEAKS DB;;;;
8	2892	P00560|PGK_YEAST	K.ASAPGSVILLENLR.Y	Y	53.48	1438.8143	14	3.3	720.4168	2	43.87	3.5607E6	1	10573	Service_Tyers_110319_2.raw	2	2	109	122			PEAKS DB;;;;
8	2892	P00560|PGK_YEAST	R.YHIEEEGSR.K	Y	52.17	1118.4993	9	3.1	560.2587	2	19.99	0	1	4203	Service_Tyers_110319_2.raw	0	0	123	131			PEAKS DB;;;;
8	2892	P00560|PGK_YEAST	K.SSAAGNTVIIGGGDTATVAK.K	Y	48.75	1788.9218	20	1.4	895.4694	2	29.89	9.9644E5	1	7089	Service_Tyers_110319_2.raw	1	1	360	379			PEAKS DB;;;;
8	2892	P00560|PGK_YEAST	K.LSVQDLDLKDKR.V	Y	48.42	1428.7936	12	4.9	477.2741	3	31.57	8.9218E5	1	7523	Service_Tyers_110319_2.raw	3	3	7	18			PEAKS DB;;;;
8	2892	P00560|PGK_YEAST	R.IVAALPTIK.Y	Y	45.84	924.6008	9	4.0	463.3095	2	37.00	6.0472E5	1	8951	Service_Tyers_110319_2.raw	1	1	40	48			PEAKS DB;;;;
8	2892	P00560|PGK_YEAST	K.TVTDKEGIPAGWQGLDNGPESR.K	Y	45.71	2326.1189	22	4.4	776.3837	3	36.13	2.6204E6	1	8726	Service_Tyers_110319_2.raw	1	1	298	319			PEAKS DB;;;;
8	2892	P00560|PGK_YEAST	R.AHSSM(+15.99)VGFDLPQR.A	Y	44.04	1459.6877	13	1.4	730.8522	2	32.12	7.9535E5	1	7681	Service_Tyers_110319_2.raw	1	1	170	182	Oxidation (M)	M5:Oxidation (M):1000.00	PEAKS DB;;;;
8	2892	P00560|PGK_YEAST	R.NEKYSLAPVAK.E	Y	42.85	1218.6608	11	2.7	610.3393	2	26.30	1.3756E5	1	6037	Service_Tyers_110319_2.raw	1	1	72	82			PEAKS DB;;;;
8	2892	P00560|PGK_YEAST	R.AAGFLLEKELK.Y	Y	41.95	1217.7019	11	3.7	406.9094	3	39.36	6.4798E4	1	9573	Service_Tyers_110319_2.raw	1	1	183	193			PEAKS DB;;;;
8	2892	P00560|PGK_YEAST	R.VDFNVPLDGKK.I	Y	40.88	1230.6608	11	1.4	411.2281	3	33.99	1.443E5	1	8205	Service_Tyers_110319_2.raw	1	1	23	33			PEAKS DB;;;;
8	2892	P00560|PGK_YEAST	R.YHIEEEGSRKVDGQK.V	Y	39.82	1773.8645	15	2.9	444.4747	4	18.55	1.0385E6	1	3808	Service_Tyers_110319_2.raw	2	2	123	137			PEAKS DB;;;;
8	2892	P00560|PGK_YEAST	K.LFAATVAK.A	Y	39.02	819.4854	8	2.1	410.7509	2	29.21	3.4798E5	1	6890	Service_Tyers_110319_2.raw	1	1	321	328			PEAKS DB;;;;
8	2892	P00560|PGK_YEAST	R.AAGFLLEK.E	Y	38.27	847.4803	8	3.5	424.7489	2	37.26	2.4184E5	1	9029	Service_Tyers_110319_2.raw	1	1	183	190			PEAKS DB;;;;
8	2892	P00560|PGK_YEAST	K.ALLDEVVK.S	Y	38.1	885.5171	8	4.2	443.7677	2	36.95	6.8604E5	1	8927	Service_Tyers_110319_2.raw	1	1	352	359			PEAKS DB;;;;
8	2892	P00560|PGK_YEAST	K.SSAAGNTVIIGGGDTATVAKK.Y	Y	30.44	1917.0167	21	2.8	640.0146	3	27.39	6.5147E5	1	6317	Service_Tyers_110319_2.raw	1	1	360	380			PEAKS DB;;;;
8	2892	P00560|PGK_YEAST	K.AGAEIVPK.L	Y	27.37	783.4490	8	2.7	392.7328	2	22.31	6.727E5	1	5122	Service_Tyers_110319_2.raw	2	2	259	266			PEAKS DB;;;;
8	2892	P00560|PGK_YEAST	N.DAFGTAHR.A	Y	23.09	873.4093	8	5.2	437.7142	2	19.40	4.5819E4	1	4026	Service_Tyers_110319_2.raw	1	1	162	169			PEAKS DB;;;;
8	2892	P00560|PGK_YEAST	S.M(+15.99)VGFDLPQR.A	Y	20.02	1077.5277	9	5.4	539.7740	2	35.21	2.1414E4	1	8517	Service_Tyers_110319_2.raw	1	1	174	182	Oxidation (M)	M1:Oxidation (M):1000.00	PEAKS DB;;;;
8	2892	P00560|PGK_YEAST	K.ALENPTRPFLAILGGAK.V	Y	18.66	1767.0043	17	3.6	590.0108	3	46.75	4.5592E5	1	11167	Service_Tyers_110319_2.raw	1	1	198	214			PEAKS DB;;;;
9	2885	P00924|ENO1_YEAST	R.SIVPSGASTGVHEALEMR.D	N	61.87	1839.9149	18	4.8	614.3152	3	36.65	7.0494E5	1	8864	Service_Tyers_110319_2.raw	1	1	33	50			PEAKS DB;;;;
9	2885	P00924|ENO1_YEAST	R.TGQIKTGAPAR.S	N	58.82	1098.6145	11	1.8	367.2128	3	16.42	4.4176E5	1	3180	Service_Tyers_110319_2.raw	1	1	393	403			PEAKS DB;;;;
9	2885	P00924|ENO1_YEAST	K.AAQDSFAAGWGVMVSHR.S	Y	56.46	1788.8365	17	2.7	597.2877	3	41.94	1.7219E5	1	10182	Service_Tyers_110319_2.raw	1	1	359	375			PEAKS DB;;;;
9	2885	P00924|ENO1_YEAST	R.AAAAEKNVPLYK.H	Y	55.59	1273.7030	12	4.6	637.8617	2	24.54	1.001E5	1	5521	Service_Tyers_110319_2.raw	1	1	121	132			PEAKS DB;;;;
9	2885	P00924|ENO1_YEAST	K.VNQIGTLSESIK.A	N	52.7	1287.7034	12	3.5	644.8612	2	34.25	4.0551E5	1	8237	Service_Tyers_110319_2.raw	1	1	347	358			PEAKS DB;;;;
9	2885	P00924|ENO1_YEAST	R.IGSEVYHNLK.S	N	51.68	1158.6033	10	4.5	580.3115	2	25.17	4.7221E6	1	5675	Service_Tyers_110319_2.raw	2	2	186	195			PEAKS DB;;;;
9	2885	P00924|ENO1_YEAST	R.GNPTVEVELTTEKGVFR.S	N	50.5	1874.9738	17	4.9	626.0016	3	39.23	8.4296E5	1	9519	Service_Tyers_110319_2.raw	1	1	16	32			PEAKS DB;;;;
9	2885	P00924|ENO1_YEAST	K.NVNDVIAPAFVK.A	Y	47.86	1285.7030	12	5.6	643.8624	2	39.37	2.4626E5	1	9585	Service_Tyers_110319_2.raw	1	1	68	79			PEAKS DB;;;;
9	2885	P00924|ENO1_YEAST	R.GNPTVEVELTTEK.G	N	45.64	1415.7144	13	5.2	708.8682	2	32.98	5.5868E5	1	7876	Service_Tyers_110319_2.raw	1	1	16	28			PEAKS DB;;;;
9	2885	P00924|ENO1_YEAST	R.TGQIKTGAPARSER.L	N	45.13	1470.7903	14	2.7	491.2720	3	15.55	3.2801E5	1	2951	Service_Tyers_110319_2.raw	1	1	393	406			PEAKS DB;;;;
9	2885	P00924|ENO1_YEAST	K.TAGIQIVADDLTVTNPKR.I	Y	40.4	1911.0425	18	3.4	638.0236	3	40.44	3.9905E5	1	9832	Service_Tyers_110319_2.raw	1	1	313	330			PEAKS DB;;;;
9	2885	P00924|ENO1_YEAST	K.AADALLLK.V	N	39.69	813.4960	8	2.6	407.7563	2	35.21	8.7314E5	1	8509	Service_Tyers_110319_2.raw	1	1	339	346			PEAKS DB;;;;
9	2885	P00924|ENO1_YEAST	R.IGSEVYHNLKSLTK.K	N	38.47	1587.8621	14	1.4	530.2953	3	32.12	5.4669E5	1	7683	Service_Tyers_110319_2.raw	1	1	186	199			PEAKS DB;;;;
9	2885	P00924|ENO1_YEAST	R.IATAIEKK.A	N	37.67	872.5331	8	4.4	437.2758	2	18.13	2.0167E6	1	3642	Service_Tyers_110319_2.raw	1	1	331	338			PEAKS DB;;;;
9	2885	P00924|ENO1_YEAST	K.TGAPARSERLAK.L	N	37.61	1255.6996	12	2.6	419.5749	3	15.65	0	1	2985	Service_Tyers_110319_2.raw	0	0	398	409			PEAKS DB;;;;
9	2885	P00924|ENO1_YEAST	R.IATAIEK.K	N	36.15	744.4381	7	1.6	373.2269	2	21.33	1.2484E6	1	4608	Service_Tyers_110319_2.raw	1	1	331	337			PEAKS DB;;;;
9	2885	P00924|ENO1_YEAST	K.AVDDFLISLDGTANK.S	N	35.62	1577.7937	15	2.5	789.9061	2	45.06	1.1845E6	1	10843	Service_Tyers_110319_2.raw	2	2	89	103			PEAKS DB;;;;
9	2885	P00924|ENO1_YEAST	R.LAKLNQLLR.I	N	35.49	1067.6815	9	3.8	356.9025	3	36.70	1.4799E5	1	8882	Service_Tyers_110319_2.raw	1	1	407	415			PEAKS DB;;;;
9	2885	P00924|ENO1_YEAST	K.LGANAILGVSLAASR.A	Y	34.36	1411.8147	15	3.9	706.9174	2	42.65	8.5238E5	1	10384	Service_Tyers_110319_2.raw	2	2	106	120			PEAKS DB;;;;
9	2885	P00924|ENO1_YEAST	K.ANIDVKDQK.A	N	33.56	1029.5454	9	5.3	515.7827	2	18.06	8.9957E5	1	3624	Service_Tyers_110319_2.raw	1	1	80	88			PEAKS DB;;;;
9	2885	P00924|ENO1_YEAST	K.HLADLSK.S	N	26.05	782.4286	7	1.3	392.2221	2	20.37	9.574E4	1	4316	Service_Tyers_110319_2.raw	1	1	133	139			PEAKS DB;;;;
9	2885	P00924|ENO1_YEAST	M.AVSKVYAR.S	N	22.22	892.5130	8	4.2	447.2657	2	17.33	3.1744E6	1	3566	Service_Tyers_110319_2.raw	1	1	2	9			PEAKS DB;;;;
9	2885	P00924|ENO1_YEAST	K.KAADALLLK.V	N	20.76	941.5909	9	4.8	471.8050	2	31.62	2.6547E5	1	7532	Service_Tyers_110319_2.raw	1	1	338	346			PEAKS DB;;;;
10	2894	Q06604|BSP1_YEAST	R.ITPRPDLEGSASQKEK.K	Y	66.81	1754.9163	16	4.0	585.9817	3	21.64	5.4529E5	1	4696	Service_Tyers_110319_2.raw	1	1	95	110			PEAKS DB;;;;
10	2894	Q06604|BSP1_YEAST	K.NVEGC(+57.02)DNLAYR.S	Y	57.15	1309.5720	11	3.3	655.7955	2	25.85	4.7251E5	1	5888	Service_Tyers_110319_2.raw	1	1	59	69	Carbamidomethylation	C5:Carbamidomethylation:1000.00	PEAKS DB;;;;
10	2894	Q06604|BSP1_YEAST	R.SIKPDAVVPER.V	Y	50.82	1209.6716	11	4.8	605.8460	2	25.46	3.6021E5	1	5779	Service_Tyers_110319_2.raw	1	1	225	235			PEAKS DB;;;;
10	2894	Q06604|BSP1_YEAST	K.NKPKPTPPSPPAK.R	Y	50.59	1357.7717	13	3.3	453.5994	3	16.73	3.0337E5	1	3271	Service_Tyers_110319_2.raw	1	1	301	313			PEAKS DB;;;;
10	2894	Q06604|BSP1_YEAST	K.SYNSEMETPK.T	Y	47.58	1184.5020	10	3.3	593.2602	2	22.63	2.1671E5	1	4966	Service_Tyers_110319_2.raw	1	1	265	274			PEAKS DB;;;;
10	2894	Q06604|BSP1_YEAST	R.ITPRPDLEGSASQKEKK.F	Y	47.03	1883.0112	17	4.8	628.6807	3	20.18	0	1	4263	Service_Tyers_110319_2.raw	0	0	95	111			PEAKS DB;;;;
10	2894	Q06604|BSP1_YEAST	R.ITPRPDLEGSASQK.E	Y	42.37	1497.7787	14	3.3	500.2685	3	23.01	0	1	5100	Service_Tyers_110319_2.raw	0	0	95	108			PEAKS DB;;;;
10	2894	Q06604|BSP1_YEAST	R.SAYNYEMTFSPK.K	Y	39.06	1436.6282	12	4.5	719.3246	2	36.77	6.2946E5	1	8943	Service_Tyers_110319_2.raw	1	1	70	81			PEAKS DB;;;;
10	2894	Q06604|BSP1_YEAST	K.ISLPEALR.K	Y	38.48	897.5283	8	3.7	449.7731	2	38.72	0	1	9427	Service_Tyers_110319_2.raw	0	0	479	486			PEAKS DB;;;;
10	2894	Q06604|BSP1_YEAST	R.VKPAPPVSR.S	Y	36.05	949.5709	9	3.1	475.7942	2	17.56	2.918E5	1	3470	Service_Tyers_110319_2.raw	1	1	236	244			PEAKS DB;;;;
10	2894	Q06604|BSP1_YEAST	K.SYNSEMETPKTTVK.S	Y	35.72	1613.7606	14	4.6	538.9299	3	23.43	6.4843E5	1	5177	Service_Tyers_110319_2.raw	1	1	265	278			PEAKS DB;;;;
10	2894	Q06604|BSP1_YEAST	K.LDAIIASR.N	Y	35.56	857.4970	8	2.0	429.7567	2	29.69	1.5465E5	1	7029	Service_Tyers_110319_2.raw	1	1	512	519			PEAKS DB;;;;
10	2894	Q06604|BSP1_YEAST	K.SYNSEM(+15.99)ETPK.T	Y	34.38	1200.4968	10	4.4	601.2583	2	17.24	2.1295E5	1	3383	Service_Tyers_110319_2.raw	1	1	265	274	Oxidation (M)	M6:Oxidation (M):1000.00	PEAKS DB;;;;
10	2894	Q06604|BSP1_YEAST	K.ITDGNEEKPLLPTRPNKAEVTESPSSR.S	Y	33.9	2964.5151	27	2.9	742.1382	4	26.36	4.6133E5	1	6048	Service_Tyers_110319_2.raw	1	1	198	224			PEAKS DB;;;;
10	2894	Q06604|BSP1_YEAST	R.YSNIPSSKPAGEALSPVR.S	Y	32.13	1871.9741	18	2.3	625.0001	3	28.82	0	1	6781	Service_Tyers_110319_2.raw	0	0	25	42			PEAKS DB;;;;
10	2894	Q06604|BSP1_YEAST	L.SKVEDLNSKR.Y	Y	31.06	1174.6306	10	1.2	392.5513	3	16.18	1.4963E5	1	3128	Service_Tyers_110319_2.raw	1	1	15	24			PEAKS DB;;;;
10	2894	Q06604|BSP1_YEAST	K.AKSYNSEM(+15.99)ETPKTTVK.S	Y	26.12	1828.8877	16	4.0	610.6389	3	17.56	3.8875E4	1	3490	Service_Tyers_110319_2.raw	1	1	263	278	Oxidation (M)	M8:Oxidation (M):1000.00	PEAKS DB;;;;
10	2894	Q06604|BSP1_YEAST	R.STKPASFLSSLEDNKLTK.A	Y	24.62	1965.0419	18	4.6	656.0242	3	40.37	8.0942E5	1	9810	Service_Tyers_110319_2.raw	1	1	245	262			PEAKS DB;;;;
10	2894	Q06604|BSP1_YEAST	K.SSHIDYLDSIQLKPTTLSPTMK.N	Y	22.29	2474.2727	22	4.7	825.7687	3	40.89	1.5439E5	1	9939	Service_Tyers_110319_2.raw	1	1	279	300			PEAKS DB;;;;
10	2894	Q06604|BSP1_YEAST	R.NANLAAHK.T	Y	21.29	837.4457	8	1.9	419.7309	2	15.49	1.9334E4	1	2930	Service_Tyers_110319_2.raw	1	1	347	354			PEAKS DB;;;;
10	2894	Q06604|BSP1_YEAST	K.SSHIDYLDSIQLKPTTLSPTM(+15.99)K.N	Y	21.1	2490.2676	22	3.7	623.5765	4	39.69	1.8807E5	1	9651	Service_Tyers_110319_2.raw	1	1	279	300	Oxidation (M)	M21:Oxidation (M):1000.00	PEAKS DB;;;;
10	2894	Q06604|BSP1_YEAST	K.SYNSEM(+15.99)ETPKTTVK.S	Y	18.95	1629.7556	14	3.9	544.2613	3	18.74	6.564E5	1	3856	Service_Tyers_110319_2.raw	1	1	265	278	Oxidation (M)	M6:Oxidation (M):1000.00	PEAKS DB;;;;
11	2935	P05737|RL7A_YEAST	K.SKAQQKTAEQVAAER.A	Y	64.21	1643.8590	15	4.9	548.9630	3	18.01	6.8619E5	1	3615	Service_Tyers_110319_2.raw	2	2	16	30			PEAKS DB;;;;
11	2935	P05737|RL7A_YEAST	K.AQQKTAEQVAAER.A	Y	62.58	1428.7321	13	3.6	715.3759	2	18.67	2.2691E6	1	3796	Service_Tyers_110319_2.raw	2	2	18	30			PEAKS DB;;;;
11	2935	P05737|RL7A_YEAST	K.TAEQVAAERAAR.K	Y	56.19	1271.6582	12	5.5	636.8398	2	18.94	2.2218E6	1	3899	Service_Tyers_110319_2.raw	2	2	22	33			PEAKS DB;;;;
11	2935	P05737|RL7A_YEAST	R.NAAYQKEYETAER.N	N	54.84	1571.7216	13	4.0	786.8712	2	21.33	2.3148E5	1	4596	Service_Tyers_110319_2.raw	1	1	48	60			PEAKS DB;;;;
11	2935	P05737|RL7A_YEAST	K.ILTPESQLKK.S	N	41.81	1155.6863	10	3.0	578.8522	2	26.06	5.6977E6	1	5932	Service_Tyers_110319_2.raw	2	2	6	15			PEAKS DB;;;;
11	2935	P05737|RL7A_YEAST	K.ILTPESQLK.K	N	41.21	1027.5913	9	2.5	514.8042	2	29.75	1.1722E6	1	7020	Service_Tyers_110319_2.raw	1	1	6	14			PEAKS DB;;;;
11	2935	P05737|RL7A_YEAST	M.AAEKILTPESQLKK.S	Y	40.49	1554.8981	14	1.3	389.7323	4	26.03	3.7449E6	1	5934	Service_Tyers_110319_2.raw	3	3	2	15			PEAKS DB;;;;
11	2935	P05737|RL7A_YEAST	K.AQQKTAEQVAAERAAR.K	Y	33.44	1726.9073	16	5.2	576.6461	3	19.42	0	1	4036	Service_Tyers_110319_2.raw	0	0	18	33			PEAKS DB;;;;
11	2935	P05737|RL7A_YEAST	K.RAIILER.N	N	32.25	869.5447	7	3.1	435.7810	2	25.92	3.3609E6	1	6073	Service_Tyers_110319_2.raw	2	2	41	47			PEAKS DB;;;;
11	2935	P05737|RL7A_YEAST	M.AAEKILTPESQLK.K	Y	30	1426.8031	13	3.5	476.6100	3	29.43	7.99E4	1	6957	Service_Tyers_110319_2.raw	1	1	2	14			PEAKS DB;;;;
11	2935	P05737|RL7A_YEAST	R.NAAYQKEYETAERNIIQAK.R	N	28.63	2239.1233	19	6.0	747.3862	3	33.21	4.5043E5	1	7981	Service_Tyers_110319_2.raw	1	1	48	66			PEAKS DB;;;;
11	2935	P05737|RL7A_YEAST	R.NIIQAKR.D	N	21.69	841.5134	7	4.4	421.7658	2	19.40	4.7805E5	1	3997	Service_Tyers_110319_2.raw	1	1	61	67			PEAKS DB;;;;
11	2935	P05737|RL7A_YEAST	K.TAEQVAAER.A	Y	19.52	973.4828	9	3.2	487.7503	2	17.84	5.4605E6	1	3633	Service_Tyers_110319_2.raw	1	1	22	30			PEAKS DB;;;;
12	2893	P00549|KPYK1_YEAST	K.KGDTYVSIQGFK.A	Y	61.96	1341.6929	12	3.0	448.2396	3	34.29	2.5029E5	1	8270	Service_Tyers_110319_2.raw	1	1	475	486			PEAKS DB;;;;
12	2893	P00549|KPYK1_YEAST	K.TNNPETLVALRK.A	Y	59.81	1354.7568	12	2.6	678.3875	2	31.05	4.1147E6	1	7394	Service_Tyers_110319_2.raw	2	2	31	42			PEAKS DB;;;;
12	2893	P00549|KPYK1_YEAST	R.TSIIGTIGPK.T	N	58.6	985.5807	10	3.6	493.7994	2	35.08	3.0064E6	1	8442	Service_Tyers_110319_2.raw	1	1	21	30			PEAKS DB;;;;
12	2893	P00549|KPYK1_YEAST	K.TNNPETLVALR.K	Y	54.66	1226.6619	11	4.7	614.3411	2	36.08	1.7162E6	1	8704	Service_Tyers_110319_2.raw	1	1	31	41			PEAKS DB;;;;
12	2893	P00549|KPYK1_YEAST	K.AIIVLSTSGTTPR.L	Y	53.51	1314.7507	13	1.9	658.3839	2	35.71	2.0922E6	1	8622	Service_Tyers_110319_2.raw	1	1	397	409			PEAKS DB;;;;
12	2893	P00549|KPYK1_YEAST	K.VTDGVMVAR.G	Y	47.36	946.4906	9	4.3	474.2546	2	25.24	0	1	5707	Service_Tyers_110319_2.raw	0	0	256	264			PEAKS DB;;;;
12	2893	P00549|KPYK1_YEAST	R.EVLGEQGKDVK.I	Y	40.59	1200.6350	11	3.5	601.3269	2	20.37	5.5247E4	1	4319	Service_Tyers_110319_2.raw	1	1	226	236			PEAKS DB;;;;
12	2893	P00549|KPYK1_YEAST	R.KAGLNIVR.M	Y	36.5	869.5447	8	3.1	435.7810	2	25.92	1.5296E6	1	5918	Service_Tyers_110319_2.raw	1	1	42	49			PEAKS DB;;;;
12	2893	P00549|KPYK1_YEAST	K.SVIDNAR.K	Y	35.59	773.4031	7	3.3	387.7101	2	19.88	0	1	4171	Service_Tyers_110319_2.raw	0	0	62	68			PEAKS DB;;;;
12	2893	P00549|KPYK1_YEAST	K.AGAGHSNTLQVS.T	Y	35.16	1140.5524	12	4.7	571.2861	2	22.57	5.1103E5	1	4953	Service_Tyers_110319_2.raw	1	1	487	498			PEAKS DB;;;;
12	2893	P00549|KPYK1_YEAST	K.T(+42.01)NNPETLVALR.K	Y	34.96	1268.6725	11	3.8	635.3459	2	37.66	2.3077E4	1	9135	Service_Tyers_110319_2.raw	1	1	31	41	Acetylation (N-term)	T1:Acetylation (N-term):1000.00	PEAKS DB;;;;
12	2893	P00549|KPYK1_YEAST	K.AGAGHSNTLQVSTV	Y	34.38	1340.6685	14	3.4	671.3438	2	29.27	2.7638E6	1	6900	Service_Tyers_110319_2.raw	1	1	487	500			PEAKS DB;;;;
12	2893	P00549|KPYK1_YEAST	R.INFGIEK.A	Y	33.3	819.4490	7	3.4	410.7332	2	34.36	4.3887E5	1	8272	Service_Tyers_110319_2.raw	1	1	460	466			PEAKS DB;;;;
12	2893	P00549|KPYK1_YEAST	R.LTSLNVVAGSDLRR.T	Y	32.67	1499.8419	14	1.8	500.9555	3	34.06	5.2245E6	1	8186	Service_Tyers_110319_2.raw	1	1	7	20			PEAKS DB;;;;
12	2893	P00549|KPYK1_YEAST	R.RTSIIGTIGPK.T	N	30.65	1141.6819	11	4.1	571.8506	2	31.45	1.3994E5	1	7489	Service_Tyers_110319_2.raw	1	1	20	30			PEAKS DB;;;;
12	2893	P00549|KPYK1_YEAST	K.SVIDNARK.S	Y	28.63	901.4981	8	3.8	451.7581	2	17.89	1.4154E5	1	3600	Service_Tyers_110319_2.raw	1	1	62	69			PEAKS DB;;;;
12	2893	P00549|KPYK1_YEAST	R.KSEELYPGRPLAIALDTKGPEIR.T	Y	27.22	2552.3962	23	3.6	639.1086	4	39.44	4.6717E5	1	9584	Service_Tyers_110319_2.raw	1	1	69	91			PEAKS DB;;;;
12	2893	P00549|KPYK1_YEAST	R.M(+15.99)NFSHGSYEYHK.S	Y	21.95	1514.6249	12	0.1	505.8823	3	20.74	2.8922E5	1	4415	Service_Tyers_110319_2.raw	1	1	50	61	Oxidation (M)	M1:Oxidation (M):1000.00	PEAKS DB;;;;
12	2893	P00549|KPYK1_YEAST	R.GDLGIEIPAPEVLAVQKK.L	Y	19.76	1876.0669	18	3.3	626.3650	3	42.30	5.4489E5	1	10276	Service_Tyers_110319_2.raw	1	1	265	282			PEAKS DB;;;;
13	2890	P10664|RL4A_YEAST	K.AGHQTSAESWGTGR.A	N	70.38	1443.6490	14	3.4	482.2253	3	22.40	6.0919E6	1	4916	Service_Tyers_110319_2.raw	2	2	56	69			PEAKS DB;;;;
13	2890	P10664|RL4A_YEAST	R.SGQGAFGNMC(+57.02)R.G	N	56.6	1183.4862	11	3.0	592.7521	2	27.52	0	1	6384	Service_Tyers_110319_2.raw	0	0	85	95	Carbamidomethylation	C10:Carbamidomethylation:1000.00	PEAKS DB;;;;
13	2890	P10664|RL4A_YEAST	K.EAVAALKAVGAHSDLLK.V	N	53.67	1691.9569	17	3.3	564.9948	3	35.45	2.0687E5	1	8569	Service_Tyers_110319_2.raw	1	1	164	180			PEAKS DB;;;;
13	2890	P10664|RL4A_YEAST	K.TGTKPAAVFTETLKHD	Y	52.59	1714.8889	16	1.5	429.7301	4	32.12	5.8063E6	1	7668	Service_Tyers_110319_2.raw	2	2	347	362			PEAKS DB;;;;
13	2890	P10664|RL4A_YEAST	R.SGQGAFGNM(+15.99)C(+57.02)R.G	N	51.89	1199.4812	11	3.5	600.7500	2	20.59	4.8845E5	1	4360	Service_Tyers_110319_2.raw	1	1	85	95	Oxidation (M); Carbamidomethylation	M9:Oxidation (M):1000.00;C10:Carbamidomethylation:1000.00	PEAKS DB;;
13	2890	P10664|RL4A_YEAST	K.VFAAEKLGSK.K	N	50.41	1048.5917	10	2.5	525.3044	2	25.85	3.6013E6	1	5885	Service_Tyers_110319_2.raw	2	2	333	342			PEAKS DB;;;;
13	2890	P10664|RL4A_YEAST	R.RGPLVVYAEDNGIVK.A	N	48.32	1628.8885	15	3.8	543.9722	3	36.08	1.2289E6	1	8800	Service_Tyers_110319_2.raw	1	1	203	217			PEAKS DB;;;;
13	2890	P10664|RL4A_YEAST	K.VGYTLPSHIISTSDVTR.I	N	44.34	1844.9633	17	5.1	615.9982	3	37.33	7.1885E6	1	9024	Service_Tyers_110319_2.raw	1	1	272	288			PEAKS DB;;;;
13	2890	P10664|RL4A_YEAST	K.TKEAVAALK.A	N	42.9	929.5546	9	3.5	465.7862	2	21.09	3.0227E5	1	4537	Service_Tyers_110319_2.raw	1	1	162	170			PEAKS DB;;;;
13	2890	P10664|RL4A_YEAST	R.QAYAVSEKAGHQTSAESWGTGR.A	N	40.26	2320.0833	22	4.8	581.0309	4	25.34	1.5491E5	1	5746	Service_Tyers_110319_2.raw	1	1	48	69			PEAKS DB;;;;
13	2890	P10664|RL4A_YEAST	R.QAYAVSEK.A	N	38.24	894.4446	8	4.1	448.2314	2	19.11	1.8508E6	1	3933	Service_Tyers_110319_2.raw	1	1	48	55			PEAKS DB;;;;
13	2890	P10664|RL4A_YEAST	R.YATASAIAATAVASLVLAR.G	N	38.21	1819.0203	19	1.4	607.3482	3	55.45	1.0902E6	1	13058	Service_Tyers_110319_2.raw	1	1	120	138			PEAKS DB;;;;
13	2890	P10664|RL4A_YEAST	R.IINSSEIQSAIRPAGQATQKR.T	N	32.28	2267.2346	21	2.5	567.8173	4	32.47	9.3824E6	1	7897	Service_Tyers_110319_2.raw	1	1	289	309			PEAKS DB;;;;
13	2890	P10664|RL4A_YEAST	K.NKQVLLR.L	N	24.65	869.5447	7	2.3	435.7806	2	22.73	1.6109E6	1	5041	Service_Tyers_110319_2.raw	1	1	320	326			PEAKS DB;;;;
13	2890	P10664|RL4A_YEAST	K.V(+42.01)GYTLPSHIISTSDVTR.I	N	22.57	1886.9738	17	4.5	630.0013	3	37.87	1.1734E5	1	9223	Service_Tyers_110319_2.raw	1	1	272	288	Acetylation (N-term)	V1:Acetylation (N-term):1000.00	PEAKS DB;;;;
13	2890	P10664|RL4A_YEAST	R.AVARIPR.V	N	20.61	781.4922	7	2.9	391.7545	2	20.55	0	1	4373	Service_Tyers_110319_2.raw	0	0	70	76			PEAKS DB;;;;
14	2891	P49626|RL4B_YEAST	K.AGHQTSAESWGTGR.A	N	70.38	1443.6490	14	3.4	482.2253	3	22.40	6.0919E6	1	4916	Service_Tyers_110319_2.raw	2	2	56	69			PEAKS DB;;;;
14	2891	P49626|RL4B_YEAST	R.SGQGAFGNMC(+57.02)R.G	N	56.6	1183.4862	11	3.0	592.7521	2	27.52	0	1	6384	Service_Tyers_110319_2.raw	0	0	85	95	Carbamidomethylation	C10:Carbamidomethylation:1000.00	PEAKS DB;;;;
14	2891	P49626|RL4B_YEAST	K.EAVAALKAVGAHSDLLK.V	N	53.67	1691.9569	17	3.3	564.9948	3	35.45	2.0687E5	1	8569	Service_Tyers_110319_2.raw	1	1	164	180			PEAKS DB;;;;
14	2891	P49626|RL4B_YEAST	R.SGQGAFGNM(+15.99)C(+57.02)R.G	N	51.89	1199.4812	11	3.5	600.7500	2	20.59	4.8845E5	1	4360	Service_Tyers_110319_2.raw	1	1	85	95	Oxidation (M); Carbamidomethylation	M9:Oxidation (M):1000.00;C10:Carbamidomethylation:1000.00	PEAKS DB;;
14	2891	P49626|RL4B_YEAST	K.VFAAEKLGSK.K	N	50.41	1048.5917	10	2.5	525.3044	2	25.85	3.6013E6	1	5885	Service_Tyers_110319_2.raw	2	2	333	342			PEAKS DB;;;;
14	2891	P49626|RL4B_YEAST	R.RGPLVVYAEDNGIVK.A	N	48.32	1628.8885	15	3.8	543.9722	3	36.08	1.2289E6	1	8800	Service_Tyers_110319_2.raw	1	1	203	217			PEAKS DB;;;;
14	2891	P49626|RL4B_YEAST	K.VGYTLPSHIISTSDVTR.I	N	44.34	1844.9633	17	5.1	615.9982	3	37.33	7.1885E6	1	9024	Service_Tyers_110319_2.raw	1	1	272	288			PEAKS DB;;;;
14	2891	P49626|RL4B_YEAST	K.TKEAVAALK.A	N	42.9	929.5546	9	3.5	465.7862	2	21.09	3.0227E5	1	4537	Service_Tyers_110319_2.raw	1	1	162	170			PEAKS DB;;;;
14	2891	P49626|RL4B_YEAST	R.QAYAVSEKAGHQTSAESWGTGR.A	N	40.26	2320.0833	22	4.8	581.0309	4	25.34	1.5491E5	1	5746	Service_Tyers_110319_2.raw	1	1	48	69			PEAKS DB;;;;
14	2891	P49626|RL4B_YEAST	R.QAYAVSEK.A	N	38.24	894.4446	8	4.1	448.2314	2	19.11	1.8508E6	1	3933	Service_Tyers_110319_2.raw	1	1	48	55			PEAKS DB;;;;
14	2891	P49626|RL4B_YEAST	R.YATASAIAATAVASLVLAR.G	N	38.21	1819.0203	19	1.4	607.3482	3	55.45	1.0902E6	1	13058	Service_Tyers_110319_2.raw	1	1	120	138			PEAKS DB;;;;
14	2891	P49626|RL4B_YEAST	R.IINSSEIQSAIRPAGQATQKR.T	N	32.28	2267.2346	21	2.5	567.8173	4	32.47	9.3824E6	1	7897	Service_Tyers_110319_2.raw	1	1	289	309			PEAKS DB;;;;
14	2891	P49626|RL4B_YEAST	K.TGTKPAAVFAETLKHD	Y	30.19	1684.8784	16	4.2	422.2287	4	33.52	2.2859E6	1	8050	Service_Tyers_110319_2.raw	2	2	347	362			PEAKS DB;;;;
14	2891	P49626|RL4B_YEAST	K.NKQVLLR.L	N	24.65	869.5447	7	2.3	435.7806	2	22.73	1.6109E6	1	5041	Service_Tyers_110319_2.raw	1	1	320	326			PEAKS DB;;;;
14	2891	P49626|RL4B_YEAST	K.V(+42.01)GYTLPSHIISTSDVTR.I	N	22.57	1886.9738	17	4.5	630.0013	3	37.87	1.1734E5	1	9223	Service_Tyers_110319_2.raw	1	1	272	288	Acetylation (N-term)	V1:Acetylation (N-term):1000.00	PEAKS DB;;;;
14	2891	P49626|RL4B_YEAST	R.AVARIPR.V	N	20.61	781.4922	7	2.9	391.7545	2	20.55	0	1	4373	Service_Tyers_110319_2.raw	0	0	70	76			PEAKS DB;;;;
15	2910	P29453|RL8B_YEAST	K.NFGIGQAVQPKR.N	N	64.49	1313.7203	12	2.8	657.8693	2	29.74	2.5586E6	1	7066	Service_Tyers_110319_2.raw	2	2	33	44			PEAKS DB;;;;
15	2910	P29453|RL8B_YEAST	K.NFGIGQAVQPK.R	N	55.22	1157.6193	11	1.9	579.8180	2	32.29	3.8069E6	1	7694	Service_Tyers_110319_2.raw	1	1	33	43			PEAKS DB;;;;
15	2910	P29453|RL8B_YEAST	R.LTKEAAAIAEGK.S	Y	48.93	1200.6714	12	4.0	601.3454	2	23.36	2.0791E6	1	5188	Service_Tyers_110319_2.raw	2	2	109	120			PEAKS DB;;;;
15	2910	P29453|RL8B_YEAST	K.VAPAPFGAK.S	N	46.58	856.4807	9	2.5	429.2487	2	27.33	9.9064E6	1	6259	Service_Tyers_110319_2.raw	1	1	7	15			PEAKS DB;;;;
15	2910	P29453|RL8B_YEAST	K.AKNPLTHSTPK.N	Y	43.5	1192.6564	11	3.8	597.3377	2	17.89	1.1084E6	1	3567	Service_Tyers_110319_2.raw	2	2	22	32			PEAKS DB;;;;
15	2910	P29453|RL8B_YEAST	K.EAAAIAEGK.S	Y	43.31	858.4446	9	2.3	430.2306	2	18.55	3.0988E6	1	3773	Service_Tyers_110319_2.raw	1	1	112	120			PEAKS DB;;;;
15	2910	P29453|RL8B_YEAST	K.ARLGTLVNQK.T	N	43.02	1098.6509	10	4.0	367.2257	3	25.28	3.6155E5	1	5724	Service_Tyers_110319_2.raw	2	2	184	193			PEAKS DB;;;;
15	2910	P29453|RL8B_YEAST	K.SKQDASPKPYAVK.Y	N	42.72	1417.7565	13	5.1	473.5952	3	18.37	3.269E5	1	3720	Service_Tyers_110319_2.raw	1	1	121	133			PEAKS DB;;;;
15	2910	P29453|RL8B_YEAST	R.LGTLVNQK.T	N	40.86	871.5127	8	2.9	436.7649	2	24.40	4.1469E6	1	5426	Service_Tyers_110319_2.raw	1	1	186	193			PEAKS DB;;;;
15	2910	P29453|RL8B_YEAST	R.YVKWPEYVR.L	N	34.62	1238.6448	9	1.3	413.8894	3	36.08	1.7188E5	1	8822	Service_Tyers_110319_2.raw	1	1	49	57			PEAKS DB;;;;
15	2910	P29453|RL8B_YEAST	K.NPLTHSTPK.N	N	33.43	993.5244	9	2.7	497.7708	2	18.56	0	1	3790	Service_Tyers_110319_2.raw	0	0	24	32			PEAKS DB;;;;
15	2910	P29453|RL8B_YEAST	K.TSAVAALTEVRAEDEAALAK.L	N	25.93	2015.0535	20	5.3	672.6953	3	40.18	2.2706E6	1	9745	Service_Tyers_110319_2.raw	1	1	194	213			PEAKS DB;;;;
15	2910	P29453|RL8B_YEAST	K.N(+42.01)FGIGQAVQPK.R	N	21.44	1199.6299	11	5.8	600.8257	2	35.83	4.7843E4	1	8663	Service_Tyers_110319_2.raw	1	1	33	43	Acetylation (N-term)	N1:Acetylation (N-term):1000.00	PEAKS DB;;;;
15	2910	P29453|RL8B_YEAST	K.M(+15.99)GVPYAIIKGK.A	Y	19.51	1191.6686	11	1.5	398.2307	3	31.18	2.4369E4	1	7443	Service_Tyers_110319_2.raw	1	1	173	183	Oxidation (M)	M1:Oxidation (M):1000.00	PEAKS DB;;;;
16	2909	P06169|PDC1_YEAST	R.YGGVYVGTLSKPEVK.E	Y	60.36	1595.8558	15	2.4	798.9371	2	32.47	3.0262E6	1	7782	Service_Tyers_110319_2.raw	2	2	259	273			PEAKS DB;;;;
16	2909	P06169|PDC1_YEAST	K.GSIDEQHPR.Y	Y	50.2	1037.4890	9	4.3	519.7540	2	15.88	3.7853E6	1	3030	Service_Tyers_110319_2.raw	1	1	250	258			PEAKS DB;;;;
16	2909	P06169|PDC1_YEAST	K.G(+42.01)SIDEQHPR.Y	Y	43.28	1079.4995	9	2.1	540.7582	2	16.59	1.2255E5	1	3248	Service_Tyers_110319_2.raw	1	1	250	258	Acetylation (N-term)	G1:Acetylation (N-term):1000.00	PEAKS DB;;;;
16	2909	P06169|PDC1_YEAST	K.LTAATNAKQ	Y	41.64	916.4978	9	2.2	459.2572	2	15.83	3.7673E6	1	3074	Service_Tyers_110319_2.raw	1	1	555	563			PEAKS DB;;;;
16	2909	P06169|PDC1_YEAST	K.GYKPVAVPAR.T	Y	41.26	1056.6079	10	3.3	353.2111	3	23.02	5.7884E6	1	5105	Service_Tyers_110319_2.raw	2	2	343	352			PEAKS DB;;;;
16	2909	P06169|PDC1_YEAST	K.LLTTIADAAK.G	Y	39.93	1015.5913	10	4.5	508.8052	2	32.79	1.1334E6	1	7884	Service_Tyers_110319_2.raw	1	1	333	342			PEAKS DB;;;;
16	2909	P06169|PDC1_YEAST	R.VATTGEWDKLTQDK.S	Y	39.9	1590.7889	14	4.1	796.4050	2	33.10	1.0356E6	1	7955	Service_Tyers_110319_2.raw	2	2	512	525			PEAKS DB;;;;
16	2909	P06169|PDC1_YEAST	K.SFNDNSKIR.M	Y	39.68	1079.5359	9	3.6	360.8539	3	20.17	0	1	4259	Service_Tyers_110319_2.raw	0	0	526	534			PEAKS DB;;;;
16	2909	P06169|PDC1_YEAST	R.TPANAAVPASTPLK.Q	Y	38.77	1336.7350	14	-1.8	669.3735	2	26.63	9.4281E4	1	6126	Service_Tyers_110319_2.raw	1	1	353	366			PEAKS DB;;;;
16	2909	P06169|PDC1_YEAST	R.VATTGEWDKLTQDKSFNDNSK.I	Y	34.03	2383.1292	21	2.9	795.3859	3	33.75	6.5071E5	1	8110	Service_Tyers_110319_2.raw	1	1	512	532			PEAKS DB;;;;
16	2909	P06169|PDC1_YEAST	S.IDEQHPR.Y	Y	27.49	893.4355	7	3.7	447.7267	2	15.87	8.2415E4	1	3054	Service_Tyers_110319_2.raw	1	1	252	258			PEAKS DB;;;;
16	2909	P06169|PDC1_YEAST	A.TAPAEIDR.C	Y	27.08	871.4399	8	3.7	436.7289	2	19.79	0	1	4144	Service_Tyers_110319_2.raw	0	0	144	151			PEAKS DB;;;;
16	2909	P06169|PDC1_YEAST	A.YAADGYAR.I	Y	23.47	885.3981	8	4.0	443.7081	2	19.91	2.3829E5	1	4186	Service_Tyers_110319_2.raw	1	1	56	63			PEAKS DB;;;;
16	2909	P06169|PDC1_YEAST	K.LIDLTQFPAFVTPMGK.G	Y	21.2	1776.9484	16	3.9	593.3257	3	50.64	4.2835E4	1	11987	Service_Tyers_110319_2.raw	1	1	234	249			PEAKS DB;;;;
16	2909	P06169|PDC1_YEAST	K.KLIDLTQFPAFVTPMGK.G	Y	19.33	1905.0433	17	3.1	636.0237	3	47.43	1.7113E5	1	11329	Service_Tyers_110319_2.raw	1	1	233	249			PEAKS DB;;;;
17	2901	P14126|RL3_YEAST	R.VGKGDDEANGATSFDR.T	Y	66.23	1637.7280	16	4.3	819.8748	2	22.23	1.9149E6	1	4876	Service_Tyers_110319_2.raw	2	2	285	300			PEAKS DB;;;;
17	2901	P14126|RL3_YEAST	R.VGKGDDEAN(+.98)GATSFDR.T	Y	55.99	1638.7122	16	4.9	547.2473	3	22.02	2.0085E5	1	4820	Service_Tyers_110319_2.raw	1	1	285	300	Deamidation (NQ)	N9:Deamidation (NQ):1000.00	PEAKS DB;;;;
17	2901	P14126|RL3_YEAST	K.GHGFEGVTHR.W	Y	49.69	1095.5210	10	3.0	548.7694	2	19.91	2.1036E5	1	4197	Service_Tyers_110319_2.raw	1	1	223	232			PEAKS DB;;;;
17	2901	P14126|RL3_YEAST	R.TSINHKIYR.V	Y	47.45	1130.6196	9	2.7	377.8815	3	18.53	1.2733E6	1	3779	Service_Tyers_110319_2.raw	1	1	276	284			PEAKS DB;;;;
17	2901	P14126|RL3_YEAST	R.VLVHTQIR.K	Y	45.63	964.5818	8	2.8	483.2995	2	24.01	6.3852E5	1	5362	Service_Tyers_110319_2.raw	1	1	160	167			PEAKS DB;;;;
17	2901	P14126|RL3_YEAST	R.SKPVALTSFLGYK.A	Y	44.5	1409.7917	13	1.8	470.9387	3	42.07	8.2066E4	1	10227	Service_Tyers_110319_2.raw	1	1	38	50			PEAKS DB;;;;
17	2901	P14126|RL3_YEAST	K.AFTKYSAK.Y	Y	42.84	914.4861	8	5.1	458.2527	2	19.48	9.8909E4	1	4047	Service_Tyers_110319_2.raw	1	1	129	136			PEAKS DB;;;;
17	2901	P14126|RL3_YEAST	R.FQTPAEK.H	Y	38.18	819.4127	7	2.0	410.7144	2	21.04	2.1952E5	1	4505	Service_Tyers_110319_2.raw	1	1	370	376			PEAKS DB;;;;
17	2901	P14126|RL3_YEAST	K.SLYTNTSR.K	Y	37.99	940.4614	8	3.7	471.2397	2	21.24	0	1	4592	Service_Tyers_110319_2.raw	0	0	341	348			PEAKS DB;;;;
17	2901	P14126|RL3_YEAST	R.VLVHTQIRK.T	Y	37.93	1092.6768	9	3.4	365.2341	3	20.25	1.0187E5	1	4287	Service_Tyers_110319_2.raw	1	1	160	168			PEAKS DB;;;;
17	2901	P14126|RL3_YEAST	K.YAQDGAGIER.E	Y	37.48	1078.5043	10	2.2	540.2606	2	20.65	9.9649E5	1	4411	Service_Tyers_110319_2.raw	1	1	137	146			PEAKS DB;;;;
17	2901	P14126|RL3_YEAST	K.YAQDGAGIERELAR.I	Y	35.76	1547.7692	14	4.0	516.9324	3	30.75	2.8595E6	1	7324	Service_Tyers_110319_2.raw	1	1	137	150			PEAKS DB;;;;
17	2901	P14126|RL3_YEAST	R.VKAFPKDDR.S	Y	33.8	1074.5822	9	3.3	359.2025	3	18.00	0	1	3626	Service_Tyers_110319_2.raw	0	0	29	37			PEAKS DB;;;;
17	2901	P14126|RL3_YEAST	K.AFPKDDR.S	Y	29.53	847.4188	7	3.6	424.7182	2	18.35	0	1	3729	Service_Tyers_110319_2.raw	0	0	31	37			PEAKS DB;;;;
17	2901	P14126|RL3_YEAST	R.KSLYTNTSRK.A	Y	23.21	1196.6514	10	0.9	399.8914	3	15.96	7.4149E4	1	3075	Service_Tyers_110319_2.raw	1	1	340	349			PEAKS DB;;;;
18	2921	P17076|RL8A_YEAST	K.NFGIGQAVQPKR.N	N	64.49	1313.7203	12	2.8	657.8693	2	29.74	2.5586E6	1	7066	Service_Tyers_110319_2.raw	2	2	33	44			PEAKS DB;;;;
18	2921	P17076|RL8A_YEAST	K.NFGIGQAVQPK.R	N	55.22	1157.6193	11	1.9	579.8180	2	32.29	3.8069E6	1	7694	Service_Tyers_110319_2.raw	1	1	33	43			PEAKS DB;;;;
18	2921	P17076|RL8A_YEAST	R.LTKEAAAVAEGK.S	Y	54.96	1186.6558	12	3.7	594.3373	2	20.25	0	1	4284	Service_Tyers_110319_2.raw	0	0	109	120			PEAKS DB;;;;
18	2921	P17076|RL8A_YEAST	K.VAPAPFGAK.S	N	46.58	856.4807	9	2.5	429.2487	2	27.33	9.9064E6	1	6259	Service_Tyers_110319_2.raw	1	1	7	15			PEAKS DB;;;;
18	2921	P17076|RL8A_YEAST	K.EAAAVAEGK.S	Y	43.47	844.4290	9	4.1	423.2235	2	15.95	3.0394E5	1	3072	Service_Tyers_110319_2.raw	1	1	112	120			PEAKS DB;;;;
18	2921	P17076|RL8A_YEAST	K.ARLGTLVNQK.T	N	43.02	1098.6509	10	4.0	367.2257	3	25.28	3.6155E5	1	5724	Service_Tyers_110319_2.raw	2	2	184	193			PEAKS DB;;;;
18	2921	P17076|RL8A_YEAST	K.SKQDASPKPYAVK.Y	N	42.72	1417.7565	13	5.1	473.5952	3	18.37	3.269E5	1	3720	Service_Tyers_110319_2.raw	1	1	121	133			PEAKS DB;;;;
18	2921	P17076|RL8A_YEAST	R.LGTLVNQK.T	N	40.86	871.5127	8	2.9	436.7649	2	24.40	4.1469E6	1	5426	Service_Tyers_110319_2.raw	1	1	186	193			PEAKS DB;;;;
18	2921	P17076|RL8A_YEAST	R.YVKWPEYVR.V	N	34.62	1238.6448	9	1.3	413.8894	3	36.08	1.7188E5	1	8822	Service_Tyers_110319_2.raw	1	1	49	57			PEAKS DB;;;;
18	2921	P17076|RL8A_YEAST	R.NPLTHSTPK.N	N	33.43	993.5244	9	2.7	497.7708	2	18.56	0	1	3790	Service_Tyers_110319_2.raw	0	0	24	32			PEAKS DB;;;;
18	2921	P17076|RL8A_YEAST	K.TRNPLTHSTPK.N	Y	33.37	1250.6731	11	4.5	417.9002	3	18.40	2.9624E5	1	3689	Service_Tyers_110319_2.raw	1	1	22	32			PEAKS DB;;;;
18	2921	P17076|RL8A_YEAST	K.TSAVAALTEVRAEDEAALAK.L	N	25.93	2015.0535	20	5.3	672.6953	3	40.18	2.2706E6	1	9745	Service_Tyers_110319_2.raw	1	1	194	213			PEAKS DB;;;;
18	2921	P17076|RL8A_YEAST	K.N(+42.01)FGIGQAVQPK.R	N	21.44	1199.6299	11	5.8	600.8257	2	35.83	4.7843E4	1	8663	Service_Tyers_110319_2.raw	1	1	33	43	Acetylation (N-term)	N1:Acetylation (N-term):1000.00	PEAKS DB;;;;
19	2895	B3LLJ2|RS3A2_YEAS1	R.HSYAQSSHIR.A	N	63.67	1184.5686	10	1.8	395.8642	3	15.83	7.5384E5	1	3033	Service_Tyers_110319_2.raw	1	1	153	162			PEAKS DB;;;;
19	2896	A6ZM02|RS3A2_YEAS7	R.HSYAQSSHIR.A	N	63.67	1184.5686	10	1.8	395.8642	3	15.83	7.5384E5	1	3033	Service_Tyers_110319_2.raw	1	1	153	162			PEAKS DB;;;;
19	2897	B5VP69|RS3A2_YEAS6	R.HSYAQSSHIR.A	N	63.67	1184.5686	10	1.8	395.8642	3	15.83	7.5384E5	1	3033	Service_Tyers_110319_2.raw	1	1	153	162			PEAKS DB;;;;
19	2898	P23248|RS3A2_YEAST	R.HSYAQSSHIR.A	N	63.67	1184.5686	10	1.8	395.8642	3	15.83	7.5384E5	1	3033	Service_Tyers_110319_2.raw	1	1	153	162			PEAKS DB;;;;
19	2895	B3LLJ2|RS3A2_YEAS1	K.STGLKNASDALKGR.V	Y	49.37	1416.7684	14	3.6	473.2651	3	24.01	9.1462E5	1	5381	Service_Tyers_110319_2.raw	3	3	51	64			PEAKS DB;;;;
19	2896	A6ZM02|RS3A2_YEAS7	K.STGLKNASDALKGR.V	Y	49.37	1416.7684	14	3.6	473.2651	3	24.01	9.1462E5	1	5381	Service_Tyers_110319_2.raw	3	3	51	64			PEAKS DB;;;;
19	2897	B5VP69|RS3A2_YEAS6	K.STGLKNASDALKGR.V	Y	49.37	1416.7684	14	3.6	473.2651	3	24.01	9.1462E5	1	5381	Service_Tyers_110319_2.raw	3	3	51	64			PEAKS DB;;;;
19	2898	P23248|RS3A2_YEAST	K.STGLKNASDALKGR.V	Y	49.37	1416.7684	14	3.6	473.2651	3	24.01	9.1462E5	1	5381	Service_Tyers_110319_2.raw	3	3	51	64			PEAKS DB;;;;
19	2895	B3LLJ2|RS3A2_YEAS1	K.DIFPLQNIHVR.K	N	47.72	1350.7407	11	2.2	451.2552	3	42.22	6.2089E4	1	10249	Service_Tyers_110319_2.raw	1	1	203	213			PEAKS DB;;;;
19	2896	A6ZM02|RS3A2_YEAS7	K.DIFPLQNIHVR.K	N	47.72	1350.7407	11	2.2	451.2552	3	42.22	6.2089E4	1	10249	Service_Tyers_110319_2.raw	1	1	203	213			PEAKS DB;;;;
19	2897	B5VP69|RS3A2_YEAS6	K.DIFPLQNIHVR.K	N	47.72	1350.7407	11	2.2	451.2552	3	42.22	6.2089E4	1	10249	Service_Tyers_110319_2.raw	1	1	203	213			PEAKS DB;;;;
19	2898	P23248|RS3A2_YEAST	K.DIFPLQNIHVR.K	N	47.72	1350.7407	11	2.2	451.2552	3	42.22	6.2089E4	1	10249	Service_Tyers_110319_2.raw	1	1	203	213			PEAKS DB;;;;
19	2895	B3LLJ2|RS3A2_YEAS1	K.VSGFKDEVLETV	Y	41.41	1321.6765	12	4.6	661.8486	2	40.11	1.2076E6	1	9732	Service_Tyers_110319_2.raw	1	1	244	255			PEAKS DB;;;;
19	2896	A6ZM02|RS3A2_YEAS7	K.VSGFKDEVLETV	Y	41.41	1321.6765	12	4.6	661.8486	2	40.11	1.2076E6	1	9732	Service_Tyers_110319_2.raw	1	1	244	255			PEAKS DB;;;;
19	2897	B5VP69|RS3A2_YEAS6	K.VSGFKDEVLETV	Y	41.41	1321.6765	12	4.6	661.8486	2	40.11	1.2076E6	1	9732	Service_Tyers_110319_2.raw	1	1	244	255			PEAKS DB;;;;
19	2898	P23248|RS3A2_YEAST	K.VSGFKDEVLETV	Y	41.41	1321.6765	12	4.6	661.8486	2	40.11	1.2076E6	1	9732	Service_Tyers_110319_2.raw	1	1	244	255			PEAKS DB;;;;
19	2895	B3LLJ2|RS3A2_YEAS1	K.TLVNKSTGLK.N	N	40.41	1059.6288	10	4.2	530.8239	2	21.84	1.2431E5	1	4760	Service_Tyers_110319_2.raw	2	2	46	55			PEAKS DB;;;;
19	2896	A6ZM02|RS3A2_YEAS7	K.TLVNKSTGLK.N	N	40.41	1059.6288	10	4.2	530.8239	2	21.84	1.2431E5	1	4760	Service_Tyers_110319_2.raw	2	2	46	55			PEAKS DB;;;;
19	2897	B5VP69|RS3A2_YEAS6	K.TLVNKSTGLK.N	N	40.41	1059.6288	10	4.2	530.8239	2	21.84	1.2431E5	1	4760	Service_Tyers_110319_2.raw	2	2	46	55			PEAKS DB;;;;
19	2898	P23248|RS3A2_YEAST	K.TLVNKSTGLK.N	N	40.41	1059.6288	10	4.2	530.8239	2	21.84	1.2431E5	1	4760	Service_Tyers_110319_2.raw	2	2	46	55			PEAKS DB;;;;
19	2895	B3LLJ2|RS3A2_YEAS1	K.APSTFENRNVGK.T	N	39.58	1318.6630	12	1.5	440.5623	3	20.70	2.0768E5	1	4409	Service_Tyers_110319_2.raw	1	1	34	45			PEAKS DB;;;;
19	2896	A6ZM02|RS3A2_YEAS7	K.APSTFENRNVGK.T	N	39.58	1318.6630	12	1.5	440.5623	3	20.70	2.0768E5	1	4409	Service_Tyers_110319_2.raw	1	1	34	45			PEAKS DB;;;;
19	2897	B5VP69|RS3A2_YEAS6	K.APSTFENRNVGK.T	N	39.58	1318.6630	12	1.5	440.5623	3	20.70	2.0768E5	1	4409	Service_Tyers_110319_2.raw	1	1	34	45			PEAKS DB;;;;
19	2898	P23248|RS3A2_YEAST	K.APSTFENRNVGK.T	N	39.58	1318.6630	12	1.5	440.5623	3	20.70	2.0768E5	1	4409	Service_Tyers_110319_2.raw	1	1	34	45			PEAKS DB;;;;
19	2895	B3LLJ2|RS3A2_YEAS1	K.LIPEVINKEIENATK.D	N	36.84	1709.9563	15	4.0	570.9950	3	41.30	2.2832E5	1	10042	Service_Tyers_110319_2.raw	1	1	188	202			PEAKS DB;;;;
19	2896	A6ZM02|RS3A2_YEAS7	K.LIPEVINKEIENATK.D	N	36.84	1709.9563	15	4.0	570.9950	3	41.30	2.2832E5	1	10042	Service_Tyers_110319_2.raw	1	1	188	202			PEAKS DB;;;;
19	2897	B5VP69|RS3A2_YEAS6	K.LIPEVINKEIENATK.D	N	36.84	1709.9563	15	4.0	570.9950	3	41.30	2.2832E5	1	10042	Service_Tyers_110319_2.raw	1	1	188	202			PEAKS DB;;;;
19	2898	P23248|RS3A2_YEAST	K.LIPEVINKEIENATK.D	N	36.84	1709.9563	15	4.0	570.9950	3	41.30	2.2832E5	1	10042	Service_Tyers_110319_2.raw	1	1	188	202			PEAKS DB;;;;
19	2895	B3LLJ2|RS3A2_YEAS1	K.VVDPFTR.K	N	36.49	832.4443	7	3.6	417.2309	2	34.06	1.5596E5	1	8244	Service_Tyers_110319_2.raw	1	1	20	26			PEAKS DB;;;;
19	2896	A6ZM02|RS3A2_YEAS7	K.VVDPFTR.K	N	36.49	832.4443	7	3.6	417.2309	2	34.06	1.5596E5	1	8244	Service_Tyers_110319_2.raw	1	1	20	26			PEAKS DB;;;;
19	2897	B5VP69|RS3A2_YEAS6	K.VVDPFTR.K	N	36.49	832.4443	7	3.6	417.2309	2	34.06	1.5596E5	1	8244	Service_Tyers_110319_2.raw	1	1	20	26			PEAKS DB;;;;
19	2898	P23248|RS3A2_YEAST	K.VVDPFTR.K	N	36.49	832.4443	7	3.6	417.2309	2	34.06	1.5596E5	1	8244	Service_Tyers_110319_2.raw	1	1	20	26			PEAKS DB;;;;
19	2895	B3LLJ2|RS3A2_YEAS1	R.EVQNSTLAQLTSK.L	Y	35.43	1417.7412	13	4.5	709.8810	2	33.46	3.5573E5	1	8022	Service_Tyers_110319_2.raw	1	1	175	187			PEAKS DB;;;;
19	2896	A6ZM02|RS3A2_YEAS7	R.EVQNSTLAQLTSK.L	Y	35.43	1417.7412	13	4.5	709.8810	2	33.46	3.5573E5	1	8022	Service_Tyers_110319_2.raw	1	1	175	187			PEAKS DB;;;;
19	2897	B5VP69|RS3A2_YEAS6	R.EVQNSTLAQLTSK.L	Y	35.43	1417.7412	13	4.5	709.8810	2	33.46	3.5573E5	1	8022	Service_Tyers_110319_2.raw	1	1	175	187			PEAKS DB;;;;
19	2898	P23248|RS3A2_YEAST	R.EVQNSTLAQLTSK.L	Y	35.43	1417.7412	13	4.5	709.8810	2	33.46	3.5573E5	1	8022	Service_Tyers_110319_2.raw	1	1	175	187			PEAKS DB;;;;
19	2895	B3LLJ2|RS3A2_YEAS1	K.VISEILTR.E	Y	32.77	929.5546	8	3.5	465.7862	2	33.81	3.5054E5	1	8173	Service_Tyers_110319_2.raw	1	1	167	174			PEAKS DB;;;;
19	2896	A6ZM02|RS3A2_YEAS7	K.VISEILTR.E	Y	32.77	929.5546	8	3.5	465.7862	2	33.81	3.5054E5	1	8173	Service_Tyers_110319_2.raw	1	1	167	174			PEAKS DB;;;;
19	2897	B5VP69|RS3A2_YEAS6	K.VISEILTR.E	Y	32.77	929.5546	8	3.5	465.7862	2	33.81	3.5054E5	1	8173	Service_Tyers_110319_2.raw	1	1	167	174			PEAKS DB;;;;
19	2898	P23248|RS3A2_YEAST	K.VISEILTR.E	Y	32.77	929.5546	8	3.5	465.7862	2	33.81	3.5054E5	1	8173	Service_Tyers_110319_2.raw	1	1	167	174			PEAKS DB;;;;
19	2895	B3LLJ2|RS3A2_YEAS1	K.LRVDEVQGK.N	N	30.28	1042.5770	9	4.1	522.2979	2	21.76	1.0454E5	1	4744	Service_Tyers_110319_2.raw	1	1	86	94			PEAKS DB;;;;
19	2896	A6ZM02|RS3A2_YEAS7	K.LRVDEVQGK.N	N	30.28	1042.5770	9	4.1	522.2979	2	21.76	1.0454E5	1	4744	Service_Tyers_110319_2.raw	1	1	86	94			PEAKS DB;;;;
19	2897	B5VP69|RS3A2_YEAS6	K.LRVDEVQGK.N	N	30.28	1042.5770	9	4.1	522.2979	2	21.76	1.0454E5	1	4744	Service_Tyers_110319_2.raw	1	1	86	94			PEAKS DB;;;;
19	2898	P23248|RS3A2_YEAST	K.LRVDEVQGK.N	N	30.28	1042.5770	9	4.1	522.2979	2	21.76	1.0454E5	1	4744	Service_Tyers_110319_2.raw	1	1	86	94			PEAKS DB;;;;
19	2895	B3LLJ2|RS3A2_YEAS1	K.FDVGALM(+15.99)ALHGEGSGEEK.G	N	29.57	1861.8516	18	4.8	621.6274	3	37.51	3.4376E5	1	9109	Service_Tyers_110319_2.raw	1	1	223	240	Oxidation (M)	M7:Oxidation (M):1000.00	PEAKS DB;;;;
19	2896	A6ZM02|RS3A2_YEAS7	K.FDVGALM(+15.99)ALHGEGSGEEK.G	N	29.57	1861.8516	18	4.8	621.6274	3	37.51	3.4376E5	1	9109	Service_Tyers_110319_2.raw	1	1	223	240	Oxidation (M)	M7:Oxidation (M):1000.00	PEAKS DB;;;;
19	2897	B5VP69|RS3A2_YEAS6	K.FDVGALM(+15.99)ALHGEGSGEEK.G	N	29.57	1861.8516	18	4.8	621.6274	3	37.51	3.4376E5	1	9109	Service_Tyers_110319_2.raw	1	1	223	240	Oxidation (M)	M7:Oxidation (M):1000.00	PEAKS DB;;;;
19	2898	P23248|RS3A2_YEAST	K.FDVGALM(+15.99)ALHGEGSGEEK.G	N	29.57	1861.8516	18	4.8	621.6274	3	37.51	3.4376E5	1	9109	Service_Tyers_110319_2.raw	1	1	223	240	Oxidation (M)	M7:Oxidation (M):1000.00	PEAKS DB;;;;
19	2895	B3LLJ2|RS3A2_YEAS1	K.FDVGALM(+15.99)ALHGEGSGEEKGK.K	N	27.44	2046.9680	20	4.3	683.3329	3	35.77	8.565E4	1	8675	Service_Tyers_110319_2.raw	1	1	223	242	Oxidation (M)	M7:Oxidation (M):1000.00	PEAKS DB;;;;
19	2896	A6ZM02|RS3A2_YEAS7	K.FDVGALM(+15.99)ALHGEGSGEEKGK.K	N	27.44	2046.9680	20	4.3	683.3329	3	35.77	8.565E4	1	8675	Service_Tyers_110319_2.raw	1	1	223	242	Oxidation (M)	M7:Oxidation (M):1000.00	PEAKS DB;;;;
19	2897	B5VP69|RS3A2_YEAS6	K.FDVGALM(+15.99)ALHGEGSGEEKGK.K	N	27.44	2046.9680	20	4.3	683.3329	3	35.77	8.565E4	1	8675	Service_Tyers_110319_2.raw	1	1	223	242	Oxidation (M)	M7:Oxidation (M):1000.00	PEAKS DB;;;;
19	2898	P23248|RS3A2_YEAST	K.FDVGALM(+15.99)ALHGEGSGEEKGK.K	N	27.44	2046.9680	20	4.3	683.3329	3	35.77	8.565E4	1	8675	Service_Tyers_110319_2.raw	1	1	223	242	Oxidation (M)	M7:Oxidation (M):1000.00	PEAKS DB;;;;
19	2895	B3LLJ2|RS3A2_YEAS1	K.KVSGFKDEVLETV	Y	26.34	1449.7715	13	4.7	484.2667	3	37.82	1.9347E5	1	9191	Service_Tyers_110319_2.raw	1	1	243	255			PEAKS DB;;;;
19	2896	A6ZM02|RS3A2_YEAS7	K.KVSGFKDEVLETV	Y	26.34	1449.7715	13	4.7	484.2667	3	37.82	1.9347E5	1	9191	Service_Tyers_110319_2.raw	1	1	243	255			PEAKS DB;;;;
19	2897	B5VP69|RS3A2_YEAS6	K.KVSGFKDEVLETV	Y	26.34	1449.7715	13	4.7	484.2667	3	37.82	1.9347E5	1	9191	Service_Tyers_110319_2.raw	1	1	243	255			PEAKS DB;;;;
19	2898	P23248|RS3A2_YEAST	K.KVSGFKDEVLETV	Y	26.34	1449.7715	13	4.7	484.2667	3	37.82	1.9347E5	1	9191	Service_Tyers_110319_2.raw	1	1	243	255			PEAKS DB;;;;
19	2895	B3LLJ2|RS3A2_YEAS1	K.LIPEVINK.E	N	21.46	924.5644	8	2.2	463.2905	2	32.01	9.9495E4	1	7630	Service_Tyers_110319_2.raw	1	1	188	195			PEAKS DB;;;;
19	2896	A6ZM02|RS3A2_YEAS7	K.LIPEVINK.E	N	21.46	924.5644	8	2.2	463.2905	2	32.01	9.9495E4	1	7630	Service_Tyers_110319_2.raw	1	1	188	195			PEAKS DB;;;;
19	2897	B5VP69|RS3A2_YEAS6	K.LIPEVINK.E	N	21.46	924.5644	8	2.2	463.2905	2	32.01	9.9495E4	1	7630	Service_Tyers_110319_2.raw	1	1	188	195			PEAKS DB;;;;
19	2898	P23248|RS3A2_YEAST	K.LIPEVINK.E	N	21.46	924.5644	8	2.2	463.2905	2	32.01	9.9495E4	1	7630	Service_Tyers_110319_2.raw	1	1	188	195			PEAKS DB;;;;
20	2913	P05740|RL17A_YEAST	K.YLEQVLDHQR.A	Y	61.16	1299.6571	10	5.0	650.8391	2	31.45	2.9185E5	1	7531	Service_Tyers_110319_2.raw	1	1	47	56			PEAKS DB;;;;
20	2913	P05740|RL17A_YEAST	R.YGATSTNPAK.S	Y	58.13	1008.4876	10	2.2	505.2522	2	16.73	4.7588E5	1	3276	Service_Tyers_110319_2.raw	1	1	4	13			PEAKS DB;;;;
20	2913	P05740|RL17A_YEAST	K.FVQGLLQNAAANAEAK.G	Y	57.27	1643.8630	16	4.1	548.9639	3	38.32	2.5664E5	1	9334	Service_Tyers_110319_2.raw	1	1	90	105			PEAKS DB;;;;
20	2913	P05740|RL17A_YEAST	K.SVKFVQGLLQNAAANAEAK.G	Y	50.53	1958.0585	19	4.2	653.6962	3	41.94	3.1949E5	1	10177	Service_Tyers_110319_2.raw	1	1	87	105			PEAKS DB;;;;
20	2913	P05740|RL17A_YEAST	M.ARYGATSTNPAK.S	Y	47.63	1235.6259	12	1.9	412.8833	3	16.22	5.115E6	1	3097	Service_Tyers_110319_2.raw	2	2	2	13			PEAKS DB;;;;
20	2913	P05740|RL17A_YEAST	R.TAQGKEFGVTK.A	Y	43.73	1164.6139	11	4.7	583.3170	2	21.50	3.631E6	1	4656	Service_Tyers_110319_2.raw	2	2	70	80			PEAKS DB;;;;
20	2913	P05740|RL17A_YEAST	R.FNSSIGR.T	Y	38.97	779.3926	7	3.2	390.7048	2	22.37	4.9509E6	1	4883	Service_Tyers_110319_2.raw	1	1	63	69			PEAKS DB;;;;
20	2913	P05740|RL17A_YEAST	R.VSFKNTR.E	Y	38.95	850.4661	7	3.9	426.2420	2	18.94	6.3724E5	1	3894	Service_Tyers_110319_2.raw	1	1	24	30			PEAKS DB;;;;
20	2913	P05740|RL17A_YEAST	R.ETAQAINGWELTK.A	Y	31.02	1459.7307	13	4.6	730.8760	2	37.38	7.5503E5	1	9089	Service_Tyers_110319_2.raw	1	1	31	43			PEAKS DB;;;;
20	2913	P05740|RL17A_YEAST	K.GLDATKLYVSHIQVNQAPK.Q	Y	29.94	2081.1270	19	4.5	694.7194	3	34.66	4.5054E5	1	8362	Service_Tyers_110319_2.raw	1	1	106	124			PEAKS DB;;;;
20	2913	P05740|RL17A_YEAST	R.RFNSSIGR.T	Y	29.87	935.4937	8	3.6	468.7558	2	21.13	3.155E5	1	4552	Service_Tyers_110319_2.raw	1	1	62	69			PEAKS DB;;;;
20	2913	P05740|RL17A_YEAST	R.FN(+.98)SSIGR.T	Y	26.39	780.3766	7	0.8	391.1959	2	22.73	2.1045E5	1	5040	Service_Tyers_110319_2.raw	1	1	63	69	Deamidation (NQ)	N2:Deamidation (NQ):1000.00	PEAKS DB;;;;
20	2913	P05740|RL17A_YEAST	M.A(+42.01)RYGATSTNPAK.S	Y	23.44	1277.6364	12	3.6	639.8278	2	17.65	0	1	3523	Service_Tyers_110319_2.raw	0	0	2	13	Acetylation (N-term)	A1:Acetylation (N-term):1000.00	PEAKS DB;;;;
21	2902	P19097|FAS2_YEAST	R.TREIHNEAESQLR.A	Y	67.19	1581.7859	13	3.8	528.2712	3	19.81	8.57E5	1	4153	Service_Tyers_110319_2.raw	1	1	1490	1502			PEAKS DB;;;;
21	2902	P19097|FAS2_YEAST	K.SGSLTFNSK.N	Y	52.46	939.4661	9	2.8	470.7416	2	26.53	4.3219E5	1	6079	Service_Tyers_110319_2.raw	1	1	1728	1736			PEAKS DB;;;;
21	2902	P19097|FAS2_YEAST	R.EIHNEAESQLR.A	Y	51.86	1324.6371	11	2.4	442.5540	3	21.20	0	1	4581	Service_Tyers_110319_2.raw	0	0	1492	1502			PEAKS DB;;;;
21	2902	P19097|FAS2_YEAST	K.ATSNTLEEFEHGR.T	Y	43.37	1489.6797	13	3.9	497.5691	3	32.73	1.8835E5	1	7870	Service_Tyers_110319_2.raw	1	1	1348	1360			PEAKS DB;;;;
21	2902	P19097|FAS2_YEAST	K.QSSSLLSR.L	Y	42.47	876.4665	8	2.6	439.2417	2	25.75	6.237E5	1	5870	Service_Tyers_110319_2.raw	1	1	224	231			PEAKS DB;;;;
21	2902	P19097|FAS2_YEAST	K.TAIDKNGNITYSEEPREK.V	Y	41.95	2064.0122	18	2.9	689.0133	3	23.02	1.8155E5	1	5109	Service_Tyers_110319_2.raw	1	1	501	518			PEAKS DB;;;;
21	2902	P19097|FAS2_YEAST	K.ELVETSEVRK.A	Y	41.37	1188.6350	10	3.0	595.3265	2	22.29	9.897E4	1	4888	Service_Tyers_110319_2.raw	1	1	946	955			PEAKS DB;;;;
21	2902	P19097|FAS2_YEAST	K.TKEPVDDKDVK.A	Y	40.02	1272.6561	11	1.9	425.2268	3	15.72	2.3374E5	1	3013	Service_Tyers_110319_2.raw	1	1	1080	1090			PEAKS DB;;;;
21	2902	P19097|FAS2_YEAST	R.AVSITSFGFGQK.G	Y	39	1240.6451	12	3.4	621.3320	2	41.58	1.1247E5	1	10117	Service_Tyers_110319_2.raw	1	1	1638	1649			PEAKS DB;;;;
21	2902	P19097|FAS2_YEAST	K.YETSILEHSGIR.L	Y	35.92	1403.7045	12	5.3	468.9113	3	33.28	5.8925E4	1	8012	Service_Tyers_110319_2.raw	1	1	1093	1104			PEAKS DB;;;;
21	2902	P19097|FAS2_YEAST	K.GATLYIPK.A	Y	35.32	861.4960	8	5.2	431.7575	2	33.04	1.0044E5	1	7952	Service_Tyers_110319_2.raw	1	1	1170	1177			PEAKS DB;;;;
21	2902	P19097|FAS2_YEAST	K.TPAGDWKYDR.Q	Y	34.49	1207.5621	10	3.1	403.5292	3	25.17	3.5336E4	1	5697	Service_Tyers_110319_2.raw	1	1	644	653			PEAKS DB;;;;
21	2902	P19097|FAS2_YEAST	R.TPAEM(+15.99)SRPATTTR.N	Y	32.78	1433.6932	13	2.0	478.9060	3	15.42	1.3909E5	1	2936	Service_Tyers_110319_2.raw	1	1	1361	1373	Oxidation (M)	M5:Oxidation (M):1000.00	PEAKS DB;;;;
21	2902	P19097|FAS2_YEAST	K.SLDSIPM(+15.99)SK.T	Y	22.63	992.4848	9	3.2	497.2513	2	25.01	2.9587E5	1	5726	Service_Tyers_110319_2.raw	1	1	162	170	Oxidation (M)	M7:Oxidation (M):1000.00	PEAKS DB;;;;
21	2902	P19097|FAS2_YEAST	K.AKYETSILEHSGIR.L	Y	22.5	1602.8365	14	4.0	401.7180	4	31.38	3.3781E4	1	7508	Service_Tyers_110319_2.raw	1	1	1091	1104			PEAKS DB;;;;
22	2923	P0CX38|RS6B_YEAST	R.EAAAEYAQLLAKR.L	Y	58.54	1432.7673	13	3.5	478.5981	3	35.51	1.0586E6	1	8592	Service_Tyers_110319_2.raw	2	2	203	215			PEAKS DB;;;;
22	2924	P0CX37|RS6A_YEAST	R.EAAAEYAQLLAKR.L	Y	58.54	1432.7673	13	3.5	478.5981	3	35.51	1.0586E6	1	8592	Service_Tyers_110319_2.raw	2	2	203	215			PEAKS DB;;;;
22	2923	P0CX38|RS6B_YEAST	K.KGEQELEGLTDTTVPKR.L	Y	48.2	1899.9901	17	2.3	634.3387	3	29.99	4.327E5	1	7135	Service_Tyers_110319_2.raw	1	1	116	132			PEAKS DB;;;;
22	2924	P0CX37|RS6A_YEAST	K.KGEQELEGLTDTTVPKR.L	Y	48.2	1899.9901	17	2.3	634.3387	3	29.99	4.327E5	1	7135	Service_Tyers_110319_2.raw	1	1	116	132			PEAKS DB;;;;
22	2923	P0CX38|RS6B_YEAST	R.EAAAEYAQLLAK.R	Y	47.96	1276.6663	12	5.0	639.3436	2	37.57	1.1487E6	1	9216	Service_Tyers_110319_2.raw	1	1	203	214			PEAKS DB;;;;
22	2924	P0CX37|RS6A_YEAST	R.EAAAEYAQLLAK.R	Y	47.96	1276.6663	12	5.0	639.3436	2	37.57	1.1487E6	1	9216	Service_Tyers_110319_2.raw	1	1	203	214			PEAKS DB;;;;
22	2923	P0CX38|RS6B_YEAST	K.QGVLLPTR.I	Y	44.07	882.5287	8	2.5	442.2727	2	30.69	2.3337E5	1	7326	Service_Tyers_110319_2.raw	1	1	65	72			PEAKS DB;;;;
22	2924	P0CX37|RS6A_YEAST	K.QGVLLPTR.I	Y	44.07	882.5287	8	2.5	442.2727	2	30.69	2.3337E5	1	7326	Service_Tyers_110319_2.raw	1	1	65	72			PEAKS DB;;;;
22	2923	P0CX38|RS6B_YEAST	MKLNISYPVN(+.98)GSQK.T	Y	41.76	1578.8075	14	4.0	527.2786	3	34.77	3.0707E5	1	8427	Service_Tyers_110319_2.raw	1	1	1	14	Deamidation (NQ)	N10:Deamidation (NQ):12.33	PEAKS DB;;;;
22	2924	P0CX37|RS6A_YEAST	MKLNISYPVN(+.98)GSQK.T	Y	41.76	1578.8075	14	4.0	527.2786	3	34.77	3.0707E5	1	8427	Service_Tyers_110319_2.raw	1	1	1	14	Deamidation (NQ)	N10:Deamidation (NQ):12.33	PEAKS DB;;;;
22	2923	P0CX38|RS6B_YEAST	R.LVTPQRLQR.K	Y	38.04	1109.6669	9	4.4	370.8979	3	23.65	8.034E6	1	5279	Service_Tyers_110319_2.raw	2	2	178	186			PEAKS DB;;;;
22	2924	P0CX37|RS6A_YEAST	R.LVTPQRLQR.K	Y	38.04	1109.6669	9	4.4	370.8979	3	23.65	8.034E6	1	5279	Service_Tyers_110319_2.raw	2	2	178	186			PEAKS DB;;;;
22	2923	P0CX38|RS6B_YEAST	K.IQRLVTPQR.L	Y	36.41	1109.6669	9	1.3	370.8967	3	23.02	6.4019E5	1	5125	Service_Tyers_110319_2.raw	1	1	175	183			PEAKS DB;;;;
22	2924	P0CX37|RS6A_YEAST	K.IQRLVTPQR.L	Y	36.41	1109.6669	9	1.3	370.8967	3	23.02	6.4019E5	1	5125	Service_Tyers_110319_2.raw	1	1	175	183			PEAKS DB;;;;
22	2923	P0CX38|RS6B_YEAST	R.NAQAQREAAAEYAQLLAKR.L	Y	33.72	2101.1028	19	2.9	701.3769	3	35.64	8.6378E5	1	8623	Service_Tyers_110319_2.raw	1	1	197	215			PEAKS DB;;;;
22	2924	P0CX37|RS6A_YEAST	R.NAQAQREAAAEYAQLLAKR.L	Y	33.72	2101.1028	19	2.9	701.3769	3	35.64	8.6378E5	1	8623	Service_Tyers_110319_2.raw	1	1	197	215			PEAKS DB;;;;
22	2923	P0CX38|RS6B_YEAST	K.TFEIDDEHRIR.V	Y	26.78	1429.6949	11	4.1	477.5742	3	28.13	0	1	6557	Service_Tyers_110319_2.raw	0	0	15	25			PEAKS DB;;;;
22	2924	P0CX37|RS6A_YEAST	K.TFEIDDEHRIR.V	Y	26.78	1429.6949	11	4.1	477.5742	3	28.13	0	1	6557	Service_Tyers_110319_2.raw	0	0	15	25			PEAKS DB;;;;
22	2923	P0CX38|RS6B_YEAST	M(+15.99)KLNISYPVN(+.98)GSQK.T	Y	26.05	1594.8025	14	3.1	532.6097	3	30.30	2.8611E5	1	7195	Service_Tyers_110319_2.raw	1	1	1	14	Oxidation (M); Deamidation (NQ)	M1:Oxidation (M):1000.00;N10:Deamidation (NQ):12.33	PEAKS DB;;
22	2924	P0CX37|RS6A_YEAST	M(+15.99)KLNISYPVN(+.98)GSQK.T	Y	26.05	1594.8025	14	3.1	532.6097	3	30.30	2.8611E5	1	7195	Service_Tyers_110319_2.raw	1	1	1	14	Oxidation (M); Deamidation (NQ)	M1:Oxidation (M):1000.00;N10:Deamidation (NQ):12.33	PEAKS DB;;
22	2923	P0CX38|RS6B_YEAST	R.KAEKAEIR.K	Y	24.27	943.5450	8	1.2	472.7804	2	15.01	2.3364E4	1	2852	Service_Tyers_110319_2.raw	1	1	220	227			PEAKS DB;;;;
22	2924	P0CX37|RS6A_YEAST	R.KAEKAEIR.K	Y	24.27	943.5450	8	1.2	472.7804	2	15.01	2.3364E4	1	2852	Service_Tyers_110319_2.raw	1	1	220	227			PEAKS DB;;;;
22	2923	P0CX38|RS6B_YEAST	R.IGQEVDGEAVGDEFKGYVFK.I	Y	23.99	2186.0530	20	5.0	729.6953	3	41.02	6.6013E5	1	9957	Service_Tyers_110319_2.raw	1	1	32	51			PEAKS DB;;;;
22	2924	P0CX37|RS6A_YEAST	R.IGQEVDGEAVGDEFKGYVFK.I	Y	23.99	2186.0530	20	5.0	729.6953	3	41.02	6.6013E5	1	9957	Service_Tyers_110319_2.raw	1	1	32	51			PEAKS DB;;;;
22	2923	P0CX38|RS6B_YEAST	R.EVTKGEKTYTK.A	Y	22.93	1282.6769	11	1.5	428.5669	3	14.95	7.781E4	1	2811	Service_Tyers_110319_2.raw	1	1	161	171			PEAKS DB;;;;
22	2924	P0CX37|RS6A_YEAST	R.EVTKGEKTYTK.A	Y	22.93	1282.6769	11	1.5	428.5669	3	14.95	7.781E4	1	2811	Service_Tyers_110319_2.raw	1	1	161	171			PEAKS DB;;;;
22	2923	P0CX38|RS6B_YEAST	K.ISGGNDKQGFPMK.Q	Y	19.1	1377.6710	13	4.3	460.2329	3	25.35	0	1	5738	Service_Tyers_110319_2.raw	0	0	52	64			PEAKS DB;;;;
22	2924	P0CX37|RS6A_YEAST	K.ISGGNDKQGFPMK.Q	Y	19.1	1377.6710	13	4.3	460.2329	3	25.35	0	1	5738	Service_Tyers_110319_2.raw	0	0	52	64			PEAKS DB;;;;
23	2905	P0CX46|RL2B_YEAST	R.GVIGVIAGGGR.V	Y	60.9	954.5610	11	3.2	478.2893	2	34.19	4.2141E5	1	8235	Service_Tyers_110319_2.raw	1	1	164	174			PEAKS DB;;;;
23	2906	P0CX45|RL2A_YEAST	R.GVIGVIAGGGR.V	Y	60.9	954.5610	11	3.2	478.2893	2	34.19	4.2141E5	1	8235	Service_Tyers_110319_2.raw	1	1	164	174			PEAKS DB;;;;
23	2905	P0CX46|RL2B_YEAST	R.KGAGSIFTSHTR.L	Y	57.4	1260.6575	12	3.3	421.2278	3	24.95	1.778E6	1	5627	Service_Tyers_110319_2.raw	1	1	10	21			PEAKS DB;;;;
23	2906	P0CX45|RL2A_YEAST	R.KGAGSIFTSHTR.L	Y	57.4	1260.6575	12	3.3	421.2278	3	24.95	1.778E6	1	5627	Service_Tyers_110319_2.raw	1	1	10	21			PEAKS DB;;;;
23	2905	P0CX46|RL2B_YEAST	K.GAGSIFTSHTR.L	Y	52	1132.5625	11	4.4	378.5298	3	28.21	3.2693E6	1	6532	Service_Tyers_110319_2.raw	2	2	11	21			PEAKS DB;;;;
23	2906	P0CX45|RL2A_YEAST	K.GAGSIFTSHTR.L	Y	52	1132.5625	11	4.4	378.5298	3	28.21	3.2693E6	1	6532	Service_Tyers_110319_2.raw	2	2	11	21			PEAKS DB;;;;
23	2905	P0CX46|RL2B_YEAST	K.LRTLDYAER.H	Y	47.75	1135.5985	9	0.9	379.5405	3	26.18	5.789E5	1	5984	Service_Tyers_110319_2.raw	2	2	29	37			PEAKS DB;;;;
23	2906	P0CX45|RL2A_YEAST	K.LRTLDYAER.H	Y	47.75	1135.5985	9	0.9	379.5405	3	26.18	5.789E5	1	5984	Service_Tyers_110319_2.raw	2	2	29	37			PEAKS DB;;;;
23	2905	P0CX46|RL2B_YEAST	R.NSWPKTR.G	Y	41.21	887.4613	7	3.0	444.7393	2	20.61	0	1	4389	Service_Tyers_110319_2.raw	0	0	194	200			PEAKS DB;;;;
23	2906	P0CX45|RL2A_YEAST	R.NSWPKTR.G	Y	41.21	887.4613	7	3.0	444.7393	2	20.61	0	1	4389	Service_Tyers_110319_2.raw	0	0	194	200			PEAKS DB;;;;
23	2905	P0CX46|RL2B_YEAST	R.TLDYAER.H	Y	40.96	866.4134	7	1.8	434.2148	2	22.91	1.6089E6	1	5073	Service_Tyers_110319_2.raw	1	1	31	37			PEAKS DB;;;;
23	2906	P0CX45|RL2A_YEAST	R.TLDYAER.H	Y	40.96	866.4134	7	1.8	434.2148	2	22.91	1.6089E6	1	5073	Service_Tyers_110319_2.raw	1	1	31	37			PEAKS DB;;;;
23	2905	P0CX46|RL2B_YEAST	K.GAGSIFTSHTRLR.Q	Y	39.71	1401.7477	13	3.8	468.2583	3	30.32	1.2753E5	1	7233	Service_Tyers_110319_2.raw	1	1	11	23			PEAKS DB;;;;
23	2906	P0CX45|RL2A_YEAST	K.GAGSIFTSHTRLR.Q	Y	39.71	1401.7477	13	3.8	468.2583	3	30.32	1.2753E5	1	7233	Service_Tyers_110319_2.raw	1	1	11	23			PEAKS DB;;;;
23	2905	P0CX46|RL2B_YEAST	R.ASGNYVIIIGHNPDENKTR.V	Y	37.92	2097.0603	19	1.1	525.2729	4	32.13	1.7372E6	1	7707	Service_Tyers_110319_2.raw	1	1	129	147			PEAKS DB;;;;
23	2906	P0CX45|RL2A_YEAST	R.ASGNYVIIIGHNPDENKTR.V	Y	37.92	2097.0603	19	1.1	525.2729	4	32.13	1.7372E6	1	7707	Service_Tyers_110319_2.raw	1	1	129	147			PEAKS DB;;;;
23	2905	P0CX46|RL2B_YEAST	K.QIVHDSGRGAPLAK.V	Y	34.56	1447.7896	14	3.9	483.6057	3	19.91	3.5588E5	1	4142	Service_Tyers_110319_2.raw	1	1	47	60			PEAKS DB;;;;
23	2906	P0CX45|RL2A_YEAST	K.QIVHDSGRGAPLAK.V	Y	34.56	1447.7896	14	3.9	483.6057	3	19.91	3.5588E5	1	4142	Service_Tyers_110319_2.raw	1	1	47	60			PEAKS DB;;;;
23	2905	P0CX46|RL2B_YEAST	R.GVAMNPVDHPHGGGNHQHIGK.A	Y	27.47	2158.0239	21	5.2	432.6143	5	19.41	1.9774E5	1	4011	Service_Tyers_110319_2.raw	1	1	201	221			PEAKS DB;;;;
23	2906	P0CX45|RL2A_YEAST	R.GVAMNPVDHPHGGGNHQHIGK.A	Y	27.47	2158.0239	21	5.2	432.6143	5	19.41	1.9774E5	1	4011	Service_Tyers_110319_2.raw	1	1	201	221			PEAKS DB;;;;
23	2905	P0CX46|RL2B_YEAST	R.TGLLRGSQKTQD	Y	26.32	1302.6892	12	-0.5	435.2368	3	20.82	4.7712E5	1	4426	Service_Tyers_110319_2.raw	1	1	243	254			PEAKS DB;;;;
23	2906	P0CX45|RL2A_YEAST	R.TGLLRGSQKTQD	Y	26.32	1302.6892	12	-0.5	435.2368	3	20.82	4.7712E5	1	4426	Service_Tyers_110319_2.raw	1	1	243	254			PEAKS DB;;;;
23	2905	P0CX46|RL2B_YEAST	R.VRLPSGAK.K	Y	23.26	826.5024	8	4.1	414.2602	2	21.48	0	1	4663	Service_Tyers_110319_2.raw	0	0	148	155			PEAKS DB;;;;
23	2906	P0CX45|RL2A_YEAST	R.VRLPSGAK.K	Y	23.26	826.5024	8	4.1	414.2602	2	21.48	0	1	4663	Service_Tyers_110319_2.raw	0	0	148	155			PEAKS DB;;;;
23	2905	P0CX46|RL2B_YEAST	R.GVIGVIAGGGRVDKPLLK.A	Y	20.85	1748.0671	18	4.3	583.6989	3	36.94	9.018E5	1	8973	Service_Tyers_110319_2.raw	1	1	164	181			PEAKS DB;;;;
23	2906	P0CX45|RL2A_YEAST	R.GVIGVIAGGGRVDKPLLK.A	Y	20.85	1748.0671	18	4.3	583.6989	3	36.94	9.018E5	1	8973	Service_Tyers_110319_2.raw	1	1	164	181			PEAKS DB;;;;
24	2945	P06367|RS14A_YEAST	R.TKTPGPGGQAALR.A	N	62.2	1252.6887	13	2.9	418.5714	3	20.22	2.1512E5	1	4275	Service_Tyers_110319_2.raw	1	1	91	103			PEAKS DB;;;;
24	2945	P06367|RS14A_YEAST	R.DNSQVFGVAR.I	N	59.32	1091.5359	10	2.5	546.7766	2	29.84	5.0477E6	1	7063	Service_Tyers_110319_2.raw	1	1	9	18			PEAKS DB;;;;
24	2945	P06367|RS14A_YEAST	R.IGRIEDVTPVPSDSTRK.K	N	53.71	1868.9955	17	1.3	468.2568	4	27.22	1.1965E6	1	6270	Service_Tyers_110319_2.raw	1	1	112	128			PEAKS DB;;;;
24	2945	P06367|RS14A_YEAST	R.IEDVTPVPSDSTR.K	N	53.55	1414.6940	13	5.1	708.3578	2	25.64	1.0535E6	1	5788	Service_Tyers_110319_2.raw	1	1	115	127			PEAKS DB;;;;
24	2945	P06367|RS14A_YEAST	R.SGLRIGRIEDVTPVPSDSTR.K	N	50.6	2154.1392	20	3.7	539.5441	4	34.41	5.1419E5	1	8305	Service_Tyers_110319_2.raw	2	2	108	127			PEAKS DB;;;;
24	2945	P06367|RS14A_YEAST	R.IGRIEDVTPVPSDSTR.K	N	47.6	1740.9006	16	3.5	581.3095	3	29.17	5.2587E5	1	6884	Service_Tyers_110319_2.raw	1	1	112	127			PEAKS DB;;;;
24	2945	P06367|RS14A_YEAST	K.TPGPGGQAALR.A	N	46.6	1023.5461	11	4.7	512.7827	2	21.71	0	1	4723	Service_Tyers_110319_2.raw	0	0	93	103			PEAKS DB;;;;
24	2945	P06367|RS14A_YEAST	R.D(+42.01)NSQVFGVAR.I	N	30.09	1133.5465	10	4.5	567.7831	2	31.57	1.3718E5	1	7604	Service_Tyers_110319_2.raw	1	1	9	18	Acetylation (N-term)	D1:Acetylation (N-term):1000.00	PEAKS DB;;;;
24	2945	P06367|RS14A_YEAST	K.VKADRDESSPYAAMLAAQDVAAK.C	N	28.84	2406.1848	23	5.9	602.5570	4	37.51	1.7428E5	1	9110	Service_Tyers_110319_2.raw	1	1	48	70			PEAKS DB;;;;
24	2945	P06367|RS14A_YEAST	M.S(+42.01)NVVQAR.D	Y	27.04	814.4297	7	3.6	408.2236	2	21.91	3.0736E6	1	4741	Service_Tyers_110319_2.raw	1	1	2	8	Acetylation (N-term)	S1:Acetylation (N-term):1000.00	PEAKS DB;;;;
24	2945	P06367|RS14A_YEAST	R.SGLRIGR.I	N	20.15	757.4558	7	3.7	379.7366	2	23.75	0	1	5305	Service_Tyers_110319_2.raw	0	0	108	114			PEAKS DB;;;;
25	2915	P00330|ADH1_YEAST	R.ADTREALDFFAR.G	N	61.68	1410.6891	12	3.2	471.2385	3	41.72	6.6491E5	1	10122	Service_Tyers_110319_2.raw	2	2	300	311			PEAKS DB;;;;
25	2915	P00330|ADH1_YEAST	R.VLGIDGGEGKEELFR.S	Y	58.34	1617.8362	15	4.9	540.2886	3	38.77	5.7415E5	1	9425	Service_Tyers_110319_2.raw	1	1	198	212			PEAKS DB;;;;
25	2915	P00330|ADH1_YEAST	K.ANELLINVK.Y	Y	45.87	1012.5917	9	3.7	507.3050	2	37.33	4.9138E5	1	9045	Service_Tyers_110319_2.raw	1	1	31	39			PEAKS DB;;;;
25	2915	P00330|ADH1_YEAST	R.EALDFFAR.G	N	45.33	967.4763	8	2.7	484.7467	2	42.65	1.4978E6	1	10428	Service_Tyers_110319_2.raw	1	1	304	311			PEAKS DB;;;;
25	2915	P00330|ADH1_YEAST	K.SISIVGSYVGNR.A	Y	45.31	1250.6619	12	2.8	626.3400	2	36.08	1.2265E6	1	8718	Service_Tyers_110319_2.raw	1	1	288	299			PEAKS DB;;;;
25	2915	P00330|ADH1_YEAST	R.YVVDTSK	N	40.77	810.4123	7	3.6	406.2149	2	19.82	0	1	4155	Service_Tyers_110319_2.raw	0	0	342	348			PEAKS DB;;;;
25	2915	P00330|ADH1_YEAST	K.GQIVGRYVVDTSK	Y	40.28	1420.7673	13	3.6	711.3935	2	27.95	6.2934E5	1	6497	Service_Tyers_110319_2.raw	2	2	336	348			PEAKS DB;;;;
25	2915	P00330|ADH1_YEAST	K.SISIVGSYVGNRADTR.E	Y	37.72	1693.8748	16	1.0	565.6328	3	33.93	6.3326E5	1	8163	Service_Tyers_110319_2.raw	1	1	288	303			PEAKS DB;;;;
25	2915	P00330|ADH1_YEAST	K.LPLVGGHEGAGVVVGMGENVK.G	Y	34.63	2018.0619	21	5.4	673.6982	3	38.43	2.6903E5	1	9364	Service_Tyers_110319_2.raw	1	1	61	81			PEAKS DB;;;;
25	2915	P00330|ADH1_YEAST	R.AN(+.98)GTTVLVGM(+15.99)PAGAK.C	Y	30.21	1402.7126	15	3.6	702.3661	2	27.15	1.0249E5	1	6281	Service_Tyers_110319_2.raw	1	1	262	276	Deamidation (NQ); Oxidation (M)	N2:Deamidation (NQ):1000.00;M10:Oxidation (M):1000.00	PEAKS DB;;
25	2915	P00330|ADH1_YEAST	K.DIVGAVLK.A	Y	29.38	813.4960	8	2.8	407.7564	2	37.06	9.0742E4	1	9009	Service_Tyers_110319_2.raw	1	1	227	234			PEAKS DB;;;;
25	2915	P00330|ADH1_YEAST	L.VGGHEGAGVVVGMGENVK.G	Y	19.05	1694.8409	18	3.9	565.9565	3	29.95	2.3215E5	1	7119	Service_Tyers_110319_2.raw	1	1	64	81			PEAKS DB;;;;
26	2926	P32324|EF2_YEAST	R.ETVESESSQTALSK.S	Y	48.29	1494.7050	14	4.4	748.3630	2	22.45	2.3744E5	1	4930	Service_Tyers_110319_2.raw	1	1	565	578			PEAKS DB;;;;
26	2926	P32324|EF2_YEAST	R.AGIISAAKAGEAR.F	Y	44.11	1213.6779	13	3.5	405.5680	3	24.67	7.0406E4	1	5562	Service_Tyers_110319_2.raw	1	1	43	55			PEAKS DB;;;;
26	2926	P32324|EF2_YEAST	R.SLMDKVTNVR.N	Y	43.69	1161.6176	10	3.6	581.8181	2	30.56	3.8511E5	1	7260	Service_Tyers_110319_2.raw	1	1	11	20			PEAKS DB;;;;
26	2926	P32324|EF2_YEAST	R.VFAGTVK.S	Y	35.62	720.4170	7	2.2	361.2166	2	23.36	9.8766E5	1	5186	Service_Tyers_110319_2.raw	1	1	400	406			PEAKS DB;;;;
26	2926	P32324|EF2_YEAST	R.GGGQIIPTM(+15.99)R.R	Y	33.49	1044.5386	10	8.3	523.2809	2	26.08	0	1	5965	Service_Tyers_110319_2.raw	0	0	701	710	Oxidation (M)	M9:Oxidation (M):1000.00	PEAKS DB;;;;
26	2926	P32324|EF2_YEAST	M.VAFTVDQMR.S	Y	33.38	1065.5277	9	4.4	533.7735	2	34.59	1.0745E6	1	8346	Service_Tyers_110319_2.raw	1	1	2	10			PEAKS DB;;;;
26	2926	P32324|EF2_YEAST	R.ATYAGFLLADPK.I	Y	31.84	1265.6655	12	2.9	633.8419	2	42.45	1.1715E5	1	10272	Service_Tyers_110319_2.raw	1	1	712	723			PEAKS DB;;;;
26	2926	P32324|EF2_YEAST	K.STLTDSLVQR.A	Y	31.81	1118.5931	10	4.0	560.3061	2	31.74	8.68E5	1	7658	Service_Tyers_110319_2.raw	1	1	33	42			PEAKS DB;;;;
26	2926	P32324|EF2_YEAST	K.AGEIVLAAR.K	Y	30.7	898.5236	9	1.5	450.2697	2	30.12	1.4323E7	1	7078	Service_Tyers_110319_2.raw	1	1	815	823			PEAKS DB;;;;
26	2926	P32324|EF2_YEAST	R.NMSVIAHVDHGKSTLTDSLVQR.A	Y	29.23	2407.2278	22	3.2	602.8162	4	33.58	1.3681E5	1	8081	Service_Tyers_110319_2.raw	1	1	21	42			PEAKS DB;;;;
26	2926	P32324|EF2_YEAST	R.GGGQIIPTMRR.A	Y	28.61	1184.6448	11	2.6	395.8899	3	29.21	4.2559E5	1	6869	Service_Tyers_110319_2.raw	1	1	701	711			PEAKS DB;;;;
26	2926	P32324|EF2_YEAST	K.NANDLPK.L	Y	25.17	770.3922	7	3.8	386.2049	2	19.23	3.7062E5	1	3990	Service_Tyers_110319_2.raw	1	1	497	503			PEAKS DB;;;;
26	2926	P32324|EF2_YEAST	R.ETVESESSQTALSKSPNKHNR.I	Y	25.11	2328.1306	21	4.9	583.0428	4	19.07	1.0687E5	1	3921	Service_Tyers_110319_2.raw	1	1	565	585			PEAKS DB;;;;
26	2926	P32324|EF2_YEAST	R.GQVVSEEQRPGTPLFTVK.A	Y	24.2	1971.0425	18	4.3	658.0242	3	36.13	1.9413E6	1	8734	Service_Tyers_110319_2.raw	1	1	752	769			PEAKS DB;;;;
26	2926	P32324|EF2_YEAST	R.SLM(+15.99)DKVTNVR.N	Y	24.16	1177.6125	10	1.2	393.5453	3	23.02	6.5932E5	1	5096	Service_Tyers_110319_2.raw	1	1	11	20	Oxidation (M)	M3:Oxidation (M):1000.00	PEAKS DB;;;;
27	2931	P02994|EF1A_YEAST	K.SHINVVVIGHVDSGK.S	Y	57.84	1559.8419	15	4.7	520.9570	3	30.70	6.4047E5	1	7338	Service_Tyers_110319_2.raw	1	1	6	20			PEAKS DB;;;;
27	2931	P02994|EF1A_YEAST	K.IGGIGTVPVGR.V	N	51.51	1024.6029	11	2.8	513.3102	2	31.24	6.6294E6	1	7545	Service_Tyers_110319_2.raw	1	1	254	264			PEAKS DB;;;;
27	2931	P02994|EF1A_YEAST	K.SGDAALVK.F	Y	50.23	759.4127	8	3.3	380.7148	2	21.63	3.8164E6	1	4701	Service_Tyers_110319_2.raw	1	1	394	401			PEAKS DB;;;;
27	2931	P02994|EF1A_YEAST	K.SVEMHHEQLEQGVPGDNVGFNVK.N	Y	46.74	2549.1968	23	5.4	850.7441	3	33.21	5.659E6	1	7949	Service_Tyers_110319_2.raw	2	2	289	311			PEAKS DB;;;;
27	2931	P02994|EF1A_YEAST	K.SVEM(+15.99)HHEQLEQGVPGDNVGFNVK.N	Y	40.94	2565.1917	23	1.5	856.0724	3	32.17	2.2114E6	1	7667	Service_Tyers_110319_2.raw	1	1	289	311	Oxidation (M)	M4:Oxidation (M):1000.00	PEAKS DB;;;;
27	2931	P02994|EF1A_YEAST	R.DM(+15.99)RQTVAVGVIK.S	N	39.13	1331.7231	12	4.3	444.9169	3	28.26	4.692E5	1	6571	Service_Tyers_110319_2.raw	1	1	426	437	Oxidation (M)	M2:Oxidation (M):1000.00	PEAKS DB;;;;
27	2931	P02994|EF1A_YEAST	R.QTVAVGVIK.S	N	38.88	913.5596	9	2.8	457.7884	2	29.27	1.9069E6	1	6903	Service_Tyers_110319_2.raw	1	1	429	437			PEAKS DB;;;;
27	2931	P02994|EF1A_YEAST	K.FLKSGDAALVK.F	Y	37.57	1147.6600	11	2.5	383.5616	3	28.18	0	1	6575	Service_Tyers_110319_2.raw	0	0	391	401			PEAKS DB;;;;
27	2931	P02994|EF1A_YEAST	R.VETGVIKPGMVVTFAPAGVTTEVK.S	Y	28.27	2429.3240	24	4.9	810.7859	3	41.72	1.7923E6	1	10126	Service_Tyers_110319_2.raw	1	1	265	288			PEAKS DB;;;;
27	2931	P02994|EF1A_YEAST	K.KVGYNPK.T	N	24.48	804.4493	7	4.7	403.2338	2	16.10	3.7476E5	1	3191	Service_Tyers_110319_2.raw	1	1	178	184			PEAKS DB;;;;
27	2931	P02994|EF1A_YEAST	R.FAVRDMR.Q	N	22.62	893.4541	7	2.8	447.7356	2	25.85	5.9272E5	1	5867	Service_Tyers_110319_2.raw	1	1	422	428			PEAKS DB;;;;
28	2903	P16521|EF3A_YEAST	R.MTPSGHNWVSGQGAGPR.I	Y	66.4	1737.8005	17	1.8	580.2751	3	26.12	1.1138E6	1	5964	Service_Tyers_110319_2.raw	1	1	971	987			PEAKS DB;;;;
28	2903	P16521|EF3A_YEAST	R.M(+15.99)TPSGHNWVSGQGAGPR.I	Y	63.54	1753.7954	17	3.4	585.6077	3	24.54	9.6934E5	1	5513	Service_Tyers_110319_2.raw	1	1	971	987	Oxidation (M)	M1:Oxidation (M):1000.00	PEAKS DB;;;;
28	2903	P16521|EF3A_YEAST	K.ATETVDNKDIER.F	Y	52.09	1389.6736	12	5.3	695.8477	2	19.62	7.1582E5	1	4075	Service_Tyers_110319_2.raw	2	2	197	208			PEAKS DB;;;;
28	2903	P16521|EF3A_YEAST	K.AAATAAMTK.A	Y	51.85	834.4269	9	3.0	418.2220	2	17.80	5.8889E5	1	3538	Service_Tyers_110319_2.raw	1	1	188	196			PEAKS DB;;;;
28	2903	P16521|EF3A_YEAST	R.IAVIGPN(+.98)GAGK.S	Y	41.39	996.5604	11	0.0	499.2875	2	27.56	7.6698E4	1	6406	Service_Tyers_110319_2.raw	1	1	697	707	Deamidation (NQ)	N7:Deamidation (NQ):1000.00	PEAKS DB;;;;
28	2903	P16521|EF3A_YEAST	R.GLNERETGIKR.K	Y	40.98	1271.6946	11	3.1	424.9068	3	18.55	2.7813E5	1	3761	Service_Tyers_110319_2.raw	1	1	254	264			PEAKS DB;;;;
28	2903	P16521|EF3A_YEAST	K.SNFATIADPEAREVTLR.A	Y	38.8	1888.9642	17	4.5	630.6649	3	37.24	0	1	9050	Service_Tyers_110319_2.raw	0	0	296	312			PEAKS DB;;;;
28	2903	P16521|EF3A_YEAST	K.ILLNKTQLR.L	Y	36.42	1097.6920	9	-0.2	366.9045	3	28.67	2.7934E5	1	6722	Service_Tyers_110319_2.raw	1	1	444	452			PEAKS DB;;;;
28	2903	P16521|EF3A_YEAST	K.LSSAELR.K	Y	34.74	774.4235	7	3.4	388.2203	2	23.31	4.0455E5	1	5161	Service_Tyers_110319_2.raw	1	1	1014	1020			PEAKS DB;;;;
28	2903	P16521|EF3A_YEAST	K.IFKIEGTPR.R	Y	30.35	1059.6077	9	2.8	354.2108	3	30.56	7.5826E4	1	7286	Service_Tyers_110319_2.raw	1	1	787	795			PEAKS DB;;;;
28	2903	P16521|EF3A_YEAST	K.KLSSAELR.K	Y	28.23	902.5185	8	4.3	452.2685	2	21.51	1.951E5	1	4673	Service_Tyers_110319_2.raw	1	1	1013	1020			PEAKS DB;;;;
28	2903	P16521|EF3A_YEAST	K.NLTEEVWAVKDGR.M	Y	21.35	1515.7681	13	4.4	506.2655	3	37.20	9.5575E4	1	9033	Service_Tyers_110319_2.raw	1	1	958	970			PEAKS DB;;;;
28	2903	P16521|EF3A_YEAST	K.LSSAELRK.K	Y	21.11	902.5185	8	4.8	452.2687	2	19.86	2.9603E4	1	4147	Service_Tyers_110319_2.raw	1	1	1014	1021			PEAKS DB;;;;
29	2941	P39516|RS14B_YEAST	R.TKTPGPGGQAALR.A	N	62.2	1252.6887	13	2.9	418.5714	3	20.22	2.1512E5	1	4275	Service_Tyers_110319_2.raw	1	1	92	104			PEAKS DB;;;;
29	2941	P39516|RS14B_YEAST	R.DNSQVFGVAR.I	N	59.32	1091.5359	10	2.5	546.7766	2	29.84	5.0477E6	1	7063	Service_Tyers_110319_2.raw	1	1	10	19			PEAKS DB;;;;
29	2941	P39516|RS14B_YEAST	R.IGRIEDVTPVPSDSTRK.K	N	53.71	1868.9955	17	1.3	468.2568	4	27.22	1.1965E6	1	6270	Service_Tyers_110319_2.raw	1	1	113	129			PEAKS DB;;;;
29	2941	P39516|RS14B_YEAST	R.IEDVTPVPSDSTR.K	N	53.55	1414.6940	13	5.1	708.3578	2	25.64	1.0535E6	1	5788	Service_Tyers_110319_2.raw	1	1	116	128			PEAKS DB;;;;
29	2941	P39516|RS14B_YEAST	R.SGLRIGRIEDVTPVPSDSTR.K	N	50.6	2154.1392	20	3.7	539.5441	4	34.41	5.1419E5	1	8305	Service_Tyers_110319_2.raw	2	2	109	128			PEAKS DB;;;;
29	2941	P39516|RS14B_YEAST	R.IGRIEDVTPVPSDSTR.K	N	47.6	1740.9006	16	3.5	581.3095	3	29.17	5.2587E5	1	6884	Service_Tyers_110319_2.raw	1	1	113	128			PEAKS DB;;;;
29	2941	P39516|RS14B_YEAST	K.TPGPGGQAALR.A	N	46.6	1023.5461	11	4.7	512.7827	2	21.71	0	1	4723	Service_Tyers_110319_2.raw	0	0	94	104			PEAKS DB;;;;
29	2941	P39516|RS14B_YEAST	M.ANDLVQAR.D	Y	35.05	885.4668	8	4.3	443.7426	2	22.06	8.3707E5	1	4804	Service_Tyers_110319_2.raw	1	1	2	9			PEAKS DB;;;;
29	2941	P39516|RS14B_YEAST	R.D(+42.01)NSQVFGVAR.I	N	30.09	1133.5465	10	4.5	567.7831	2	31.57	1.3718E5	1	7604	Service_Tyers_110319_2.raw	1	1	10	19	Acetylation (N-term)	D1:Acetylation (N-term):1000.00	PEAKS DB;;;;
29	2941	P39516|RS14B_YEAST	K.VKADRDESSPYAAMLAAQDVAAK.C	N	28.84	2406.1848	23	5.9	602.5570	4	37.51	1.7428E5	1	9110	Service_Tyers_110319_2.raw	1	1	49	71			PEAKS DB;;;;
29	2941	P39516|RS14B_YEAST	R.SGLRIGR.I	N	20.15	757.4558	7	3.7	379.7366	2	23.75	0	1	5305	Service_Tyers_110319_2.raw	0	0	109	115			PEAKS DB;;;;
30	2927	Q12690|RL13A_YEAST	K.AAGLTAAYAR.T	Y	60.59	963.5137	10	2.1	482.7652	2	26.53	6.4871E6	1	6044	Service_Tyers_110319_2.raw	1	1	82	91			PEAKS DB;;;;
30	2928	P40212|RL13B_YEAST	K.AAGLTAAYAR.T	Y	60.59	963.5137	10	2.1	482.7652	2	26.53	6.4871E6	1	6044	Service_Tyers_110319_2.raw	1	1	82	91			PEAKS DB;;;;
30	2927	Q12690|RL13A_YEAST	R.GFTLAEVKAAGLTAAYAR.T	Y	54.8	1808.9784	18	4.5	604.0028	3	41.37	1.2474E5	1	10055	Service_Tyers_110319_2.raw	1	1	74	91			PEAKS DB;;;;
30	2928	P40212|RL13B_YEAST	R.GFTLAEVKAAGLTAAYAR.T	Y	54.8	1808.9784	18	4.5	604.0028	3	41.37	1.2474E5	1	10055	Service_Tyers_110319_2.raw	1	1	74	91			PEAKS DB;;;;
30	2927	Q12690|RL13A_YEAST	R.AVQDN(+.98)GESAFR.T	Y	51.53	1193.5312	11	2.1	597.7742	2	24.41	0	1	5480	Service_Tyers_110319_2.raw	0	0	158	168	Deamidation (NQ)	N5:Deamidation (NQ):32.28	PEAKS DB;;;;
30	2928	P40212|RL13B_YEAST	R.AVQDN(+.98)GESAFR.T	Y	51.53	1193.5312	11	2.1	597.7742	2	24.41	0	1	5480	Service_Tyers_110319_2.raw	0	0	158	168	Deamidation (NQ)	N5:Deamidation (NQ):32.28	PEAKS DB;;;;
30	2927	Q12690|RL13A_YEAST	R.AVQDNGESAFR.T	Y	49.9	1192.5472	11	3.3	597.2828	2	24.01	4.9469E6	1	5330	Service_Tyers_110319_2.raw	1	1	158	168			PEAKS DB;;;;
30	2928	P40212|RL13B_YEAST	R.AVQDNGESAFR.T	Y	49.9	1192.5472	11	3.3	597.2828	2	24.01	4.9469E6	1	5330	Service_Tyers_110319_2.raw	1	1	158	168			PEAKS DB;;;;
30	2927	Q12690|RL13A_YEAST	K.IAPRPLDLLRPVVR.A	Y	48.72	1614.0093	14	2.8	404.5107	4	41.30	9.1835E4	1	10034	Service_Tyers_110319_2.raw	1	1	46	59			PEAKS DB;;;;
30	2928	P40212|RL13B_YEAST	K.IAPRPLDLLRPVVR.A	Y	48.72	1614.0093	14	2.8	404.5107	4	41.30	9.1835E4	1	10034	Service_Tyers_110319_2.raw	1	1	46	59			PEAKS DB;;;;
30	2927	Q12690|RL13A_YEAST	R.AGRGFTLAEVK.A	Y	48.04	1147.6349	11	3.4	383.5535	3	32.79	8.2449E5	1	7885	Service_Tyers_110319_2.raw	1	1	71	81			PEAKS DB;;;;
30	2928	P40212|RL13B_YEAST	R.AGRGFTLAEVK.A	Y	48.04	1147.6349	11	3.4	383.5535	3	32.79	8.2449E5	1	7885	Service_Tyers_110319_2.raw	1	1	71	81			PEAKS DB;;;;
30	2927	Q12690|RL13A_YEAST	R.NQEIFDANVQR.L	Y	45.5	1332.6422	11	2.8	667.3303	2	31.05	1.875E6	1	7390	Service_Tyers_110319_2.raw	1	1	105	115			PEAKS DB;;;;
30	2928	P40212|RL13B_YEAST	R.NQEIFDANVQR.L	Y	45.5	1332.6422	11	2.8	667.3303	2	31.05	1.875E6	1	7390	Service_Tyers_110319_2.raw	1	1	105	115			PEAKS DB;;;;
30	2927	Q12690|RL13A_YEAST	R.GFTLAEVK.A	Y	44.99	863.4752	8	3.1	432.7462	2	36.39	5.3567E5	1	8814	Service_Tyers_110319_2.raw	1	1	74	81			PEAKS DB;;;;
30	2928	P40212|RL13B_YEAST	R.GFTLAEVK.A	Y	44.99	863.4752	8	3.1	432.7462	2	36.39	5.3567E5	1	8814	Service_Tyers_110319_2.raw	1	1	74	81			PEAKS DB;;;;
30	2927	Q12690|RL13A_YEAST	R.APTVKYNR.K	Y	40.73	947.5189	8	2.9	474.7681	2	17.24	8.6746E5	1	3614	Service_Tyers_110319_2.raw	2	2	60	67			PEAKS DB;;;;
30	2928	P40212|RL13B_YEAST	R.APTVKYNR.K	Y	40.73	947.5189	8	2.9	474.7681	2	17.24	8.6746E5	1	3614	Service_Tyers_110319_2.raw	2	2	60	67			PEAKS DB;;;;
30	2927	Q12690|RL13A_YEAST	R.TIGIAVDHRR.Q	Y	38.8	1136.6414	10	3.2	569.3298	2	23.00	0	1	5095	Service_Tyers_110319_2.raw	0	0	92	101			PEAKS DB;;;;
30	2928	P40212|RL13B_YEAST	R.TIGIAVDHRR.Q	Y	38.8	1136.6414	10	3.2	569.3298	2	23.00	0	1	5095	Service_Tyers_110319_2.raw	0	0	92	101			PEAKS DB;;;;
30	2927	Q12690|RL13A_YEAST	R.QNRNQEIFDANVQR.L	Y	38.18	1730.8448	14	1.4	577.9564	3	28.90	1.7078E6	1	6853	Service_Tyers_110319_2.raw	1	1	102	115			PEAKS DB;;;;
30	2928	P40212|RL13B_YEAST	R.QNRNQEIFDANVQR.L	Y	38.18	1730.8448	14	1.4	577.9564	3	28.90	1.7078E6	1	6853	Service_Tyers_110319_2.raw	1	1	102	115			PEAKS DB;;;;
30	2927	Q12690|RL13A_YEAST	R.AVQDNGESAFRTLR.L	Y	23.83	1562.7800	14	3.5	782.4000	2	30.37	6.274E5	1	7218	Service_Tyers_110319_2.raw	1	1	158	171			PEAKS DB;;;;
30	2928	P40212|RL13B_YEAST	R.AVQDNGESAFRTLR.L	Y	23.83	1562.7800	14	3.5	782.4000	2	30.37	6.274E5	1	7218	Service_Tyers_110319_2.raw	1	1	158	171			PEAKS DB;;;;
31	2911	P0CX24|RL20B_YEAST	K.VAEIEKTADVKR.Q	Y	53.53	1357.7565	12	3.5	453.5944	3	20.09	2.4948E5	1	4214	Service_Tyers_110319_2.raw	1	1	126	137			PEAKS DB;;;;
31	2912	P0CX23|RL20A_YEAST	K.VAEIEKTADVKR.Q	Y	53.53	1357.7565	12	3.5	453.5944	3	20.09	2.4948E5	1	4214	Service_Tyers_110319_2.raw	1	1	126	137			PEAKS DB;;;;
31	2911	P0CX24|RL20B_YEAST	M.AHFKEYQVIGR.R	Y	47.42	1346.7095	11	1.5	449.9111	3	27.16	6.6552E5	1	6273	Service_Tyers_110319_2.raw	1	1	2	12			PEAKS DB;;;;
31	2912	P0CX23|RL20A_YEAST	M.AHFKEYQVIGR.R	Y	47.42	1346.7095	11	1.5	449.9111	3	27.16	6.6552E5	1	6273	Service_Tyers_110319_2.raw	1	1	2	12			PEAKS DB;;;;
31	2911	P0CX24|RL20B_YEAST	R.RLPTESVPEPK.L	Y	46.46	1251.6823	11	3.6	418.2362	3	25.76	4.1543E6	1	5792	Service_Tyers_110319_2.raw	2	2	13	23			PEAKS DB;;;;
31	2912	P0CX23|RL20A_YEAST	R.RLPTESVPEPK.L	Y	46.46	1251.6823	11	3.6	418.2362	3	25.76	4.1543E6	1	5792	Service_Tyers_110319_2.raw	2	2	13	23			PEAKS DB;;;;
31	2911	P0CX24|RL20B_YEAST	K.DLKFPLPHR.V	Y	41.74	1121.6345	9	3.2	374.8867	3	35.00	1.2526E5	1	8419	Service_Tyers_110319_2.raw	1	1	147	155			PEAKS DB;;;;
31	2912	P0CX23|RL20A_YEAST	K.DLKFPLPHR.V	Y	41.74	1121.6345	9	3.2	374.8867	3	35.00	1.2526E5	1	8419	Service_Tyers_110319_2.raw	1	1	147	155			PEAKS DB;;;;
31	2911	P0CX24|RL20B_YEAST	R.VAAVETLYQDMAAR.H	Y	36.38	1536.7606	14	3.7	769.3904	2	42.65	1.9071E6	1	10334	Service_Tyers_110319_2.raw	1	1	100	113			PEAKS DB;;;;
31	2912	P0CX23|RL20A_YEAST	R.VAAVETLYQDMAAR.H	Y	36.38	1536.7606	14	3.7	769.3904	2	42.65	1.9071E6	1	10334	Service_Tyers_110319_2.raw	1	1	100	113			PEAKS DB;;;;
31	2911	P0CX24|RL20B_YEAST	R.RLPTESVPEPKLFR.M	Y	32.51	1667.9358	14	0.4	556.9861	3	35.91	6.6368E5	1	8850	Service_Tyers_110319_2.raw	1	1	13	26			PEAKS DB;;;;
31	2912	P0CX23|RL20A_YEAST	R.RLPTESVPEPKLFR.M	Y	32.51	1667.9358	14	0.4	556.9861	3	35.91	6.6368E5	1	8850	Service_Tyers_110319_2.raw	1	1	13	26			PEAKS DB;;;;
31	2911	P0CX24|RL20B_YEAST	K.ASGEIVSINQINEAHPTKVK.N	Y	32.43	2134.1382	20	2.6	712.3885	3	31.24	1.9486E5	1	7474	Service_Tyers_110319_2.raw	1	1	54	73			PEAKS DB;;;;
31	2912	P0CX23|RL20A_YEAST	K.ASGEIVSINQINEAHPTKVK.N	Y	32.43	2134.1382	20	2.6	712.3885	3	31.24	1.9486E5	1	7474	Service_Tyers_110319_2.raw	1	1	54	73			PEAKS DB;;;;
31	2911	P0CX24|RL20B_YEAST	K.TFSYKRPSTFY	Y	31.79	1395.6823	11	4.1	698.8513	2	34.25	5.8214E5	1	8275	Service_Tyers_110319_2.raw	2	2	162	172			PEAKS DB;;;;
31	2912	P0CX23|RL20A_YEAST	K.TFSYKRPSTFY	Y	31.79	1395.6823	11	4.1	698.8513	2	34.25	5.8214E5	1	8275	Service_Tyers_110319_2.raw	2	2	162	172			PEAKS DB;;;;
31	2911	P0CX24|RL20B_YEAST	R.QYVKQFLTK.D	Y	29.42	1153.6495	9	1.9	385.5579	3	29.52	1.1293E5	1	6973	Service_Tyers_110319_2.raw	1	1	138	146			PEAKS DB;;;;
31	2912	P0CX23|RL20A_YEAST	R.QYVKQFLTK.D	Y	29.42	1153.6495	9	1.9	385.5579	3	29.52	1.1293E5	1	6973	Service_Tyers_110319_2.raw	1	1	138	146			PEAKS DB;;;;
31	2911	P0CX24|RL20B_YEAST	R.M(+15.99)RIFASNEVIAK.S	Y	27.81	1393.7388	12	2.5	465.5880	3	30.25	6.6266E4	1	7216	Service_Tyers_110319_2.raw	1	1	27	38	Oxidation (M)	M1:Oxidation (M):1000.00	PEAKS DB;;;;
31	2912	P0CX23|RL20A_YEAST	R.M(+15.99)RIFASNEVIAK.S	Y	27.81	1393.7388	12	2.5	465.5880	3	30.25	6.6266E4	1	7216	Service_Tyers_110319_2.raw	1	1	27	38	Oxidation (M)	M1:Oxidation (M):1000.00	PEAKS DB;;;;
31	2911	P0CX24|RL20B_YEAST	R.VAAVETLYQDM(+15.99)AAR.H	Y	24.9	1552.7555	14	6.1	777.3898	2	33.35	1.6714E6	1	7969	Service_Tyers_110319_2.raw	1	1	100	113	Oxidation (M)	M11:Oxidation (M):1000.00	PEAKS DB;;;;
31	2912	P0CX23|RL20A_YEAST	R.VAAVETLYQDM(+15.99)AAR.H	Y	24.9	1552.7555	14	6.1	777.3898	2	33.35	1.6714E6	1	7969	Service_Tyers_110319_2.raw	1	1	100	113	Oxidation (M)	M11:Oxidation (M):1000.00	PEAKS DB;;;;
32	2922	P14540|ALF_YEAST	R.SIAPAYGIPVVLHSDHC(+57.02)AK.K	Y	54.29	2034.0356	19	4.5	509.5185	4	37.44	4.6924E5	1	9092	Service_Tyers_110319_2.raw	1	1	96	114	Carbamidomethylation	C17:Carbamidomethylation:1000.00	PEAKS DB;;;;
32	2922	P14540|ALF_YEAST	K.GISNEGQNASIK.G	Y	54.04	1216.6047	12	0.9	609.3102	2	20.75	0	1	4440	Service_Tyers_110319_2.raw	0	0	74	85			PEAKS DB;;;;
32	2922	P14540|ALF_YEAST	K.GISNEGQNASIKGAIAAAHYIR.S	Y	53.35	2240.1660	22	4.3	561.0512	4	36.21	0	1	8781	Service_Tyers_110319_2.raw	0	0	74	95			PEAKS DB;;;;
32	2922	P14540|ALF_YEAST	K.GAIAAAHYIR.S	Y	50.13	1041.5719	10	2.8	521.7947	2	27.27	1.3089E6	1	6285	Service_Tyers_110319_2.raw	1	1	86	95			PEAKS DB;;;;
32	2922	P14540|ALF_YEAST	K.TGVIVGEDVHNLFTYAK.E	Y	44.36	1861.9574	17	1.4	621.6606	3	42.52	4.0928E5	1	10306	Service_Tyers_110319_2.raw	1	1	11	27			PEAKS DB;;;;
32	2922	P14540|ALF_YEAST	K.SLETFRTTNTL	Y	40.19	1281.6565	11	4.6	641.8384	2	36.39	6.0419E6	1	8798	Service_Tyers_110319_2.raw	1	1	349	359			PEAKS DB;;;;
32	2922	P14540|ALF_YEAST	K.TMGAKITK.S	Y	34.68	848.4789	8	3.1	425.2480	2	18.22	0	1	3688	Service_Tyers_110319_2.raw	0	0	341	348			PEAKS DB;;;;
32	2922	P14540|ALF_YEAST	K.GISNEGQ(+.98)NASIK.G	Y	31.73	1217.5887	12	3.6	609.8038	2	21.80	1.5057E4	1	4762	Service_Tyers_110319_2.raw	1	1	74	85	Deamidation (NQ)	Q7:Deamidation (NQ):0.00	PEAKS DB;;;;
32	2922	P14540|ALF_YEAST	K.ITKSLETFR.T	Y	29.99	1093.6132	9	3.0	365.5461	3	27.95	1.6943E5	1	6510	Service_Tyers_110319_2.raw	1	1	346	354			PEAKS DB;;;;
32	2922	P14540|ALF_YEAST	M.GVEQILKR.K	Y	26.83	941.5658	8	3.5	471.7918	2	29.27	1.0038E6	1	6887	Service_Tyers_110319_2.raw	1	1	2	9			PEAKS DB;;;;
32	2922	P14540|ALF_YEAST	K.SLETFRTTNT.L	Y	21.13	1168.5724	10	1.9	585.2946	2	28.52	1.7237E6	1	6652	Service_Tyers_110319_2.raw	1	1	349	358			PEAKS DB;;;;
32	2922	P14540|ALF_YEAST	M.GVEQILK.R	Y	20.81	785.4647	7	1.0	393.7400	2	32.06	5.0746E6	1	7643	Service_Tyers_110319_2.raw	1	1	2	8			PEAKS DB;;;;
33	2937	O14455|RL36B_YEAST	K.VEEM(+15.99)NNIIAASR.R	N	53.98	1361.6609	12	1.6	681.8388	2	26.63	2.9219E5	1	6096	Service_Tyers_110319_2.raw	1	1	87	98	Oxidation (M)	M4:Oxidation (M):1000.00	PEAKS DB;;;;
33	2937	O14455|RL36B_YEAST	K.VTQMTPAPK.I	Y	45.41	971.5110	9	4.8	486.7651	2	19.67	4.2387E5	1	4081	Service_Tyers_110319_2.raw	1	1	17	25			PEAKS DB;;;;
33	2937	O14455|RL36B_YEAST	K.ISYKKGAASNR.T	N	45.19	1193.6516	11	1.8	398.8919	3	15.18	1.7243E5	1	2857	Service_Tyers_110319_2.raw	1	1	26	36			PEAKS DB;;;;
33	2937	O14455|RL36B_YEAST	K.AKVEEMNNIIAASR.R	N	43.82	1544.7981	14	4.8	773.4100	2	32.73	3.3217E5	1	7853	Service_Tyers_110319_2.raw	1	1	85	98			PEAKS DB;;;;
33	2937	O14455|RL36B_YEAST	K.TGIAIGLNKGKK.V	N	43.2	1198.7397	12	2.6	400.5882	3	25.75	2.149E5	1	5892	Service_Tyers_110319_2.raw	1	1	5	16			PEAKS DB;;;;
33	2937	O14455|RL36B_YEAST	K.VEEMNNIIAASR.R	N	39.77	1345.6660	12	4.1	673.8430	2	34.53	2.8444E5	1	8330	Service_Tyers_110319_2.raw	1	1	87	98			PEAKS DB;;;;
33	2937	O14455|RL36B_YEAST	R.EIAGLSPYER.R	N	31.65	1133.5717	10	4.5	567.7957	2	32.41	1.0269E6	1	7762	Service_Tyers_110319_2.raw	1	1	46	55			PEAKS DB;;;;
33	2937	O14455|RL36B_YEAST	R.AKAKVEEM(+15.99)NNIIAASR.R	N	31.27	1759.9250	16	3.7	587.6511	3	23.54	1.88E5	1	5242	Service_Tyers_110319_2.raw	1	1	83	98	Oxidation (M)	M8:Oxidation (M):1000.00	PEAKS DB;;;;
33	2937	O14455|RL36B_YEAST	R.EIAGLSPYERR.L	N	30.46	1289.6727	11	3.0	430.8995	3	29.48	1.142E5	1	6958	Service_Tyers_110319_2.raw	1	1	46	56			PEAKS DB;;;;
33	2937	O14455|RL36B_YEAST	K.KVTQMTPAPK.I	Y	30.01	1099.6060	10	3.6	550.8123	2	18.50	3.7365E5	1	3829	Service_Tyers_110319_2.raw	1	1	16	25			PEAKS DB;;;;
33	2937	O14455|RL36B_YEAST	M.AVKTGIAIGLNK.G	Y	29.42	1183.7288	12	2.3	395.5844	3	30.99	6.7739E4	1	7375	Service_Tyers_110319_2.raw	1	1	2	13			PEAKS DB;;;;
33	2937	O14455|RL36B_YEAST	K.VTQM(+15.99)TPAPK.I	Y	28.96	987.5059	9	4.6	494.7625	2	15.73	0	1	3012	Service_Tyers_110319_2.raw	0	0	17	25	Oxidation (M)	M4:Oxidation (M):1000.00	PEAKS DB;;;;
33	2937	O14455|RL36B_YEAST	R.RLIDLIR.N	N	22.49	897.5759	7	4.0	449.7970	2	38.63	1.6568E5	1	9427	Service_Tyers_110319_2.raw	1	1	56	62			PEAKS DB;;;;
34	2908	P07149|FAS1_YEAST	K.TSKDIAVLR.S	Y	55.26	1001.5869	9	2.6	501.8020	2	26.41	1.3322E5	1	6064	Service_Tyers_110319_2.raw	1	1	1437	1445			PEAKS DB;;;;
34	2908	P07149|FAS1_YEAST	R.VSGDLNPIHVSR.H	Y	53.88	1292.6837	12	2.4	431.9029	3	29.02	8.5096E5	1	6830	Service_Tyers_110319_2.raw	1	1	1556	1567			PEAKS DB;;;;
34	2908	P07149|FAS1_YEAST	K.IVDVVGTLSR.N	Y	46.57	1057.6132	10	3.7	529.8158	2	36.88	7.4551E5	1	8929	Service_Tyers_110319_2.raw	1	1	1389	1398			PEAKS DB;;;;
34	2908	P07149|FAS1_YEAST	K.SNSALFR.A	Y	44.64	793.4082	7	2.7	397.7125	2	29.29	0	1	6925	Service_Tyers_110319_2.raw	0	0	141	147			PEAKS DB;;;;
34	2908	P07149|FAS1_YEAST	R.SNYGM(+15.99)IAINPGR.V	Y	40.17	1307.6292	12	3.0	654.8238	2	30.25	1.6463E5	1	7230	Service_Tyers_110319_2.raw	1	1	1850	1861	Oxidation (M)	M5:Oxidation (M):1000.00	PEAKS DB;;;;
34	2908	P07149|FAS1_YEAST	K.VFNAYPAAR.E	Y	40.08	1007.5188	9	2.9	504.7681	2	27.95	3.2974E5	1	6568	Service_Tyers_110319_2.raw	1	1	983	991			PEAKS DB;;;;
34	2908	P07149|FAS1_YEAST	K.AAFEDLKSK.G	Y	38.47	1007.5287	9	3.1	504.7732	2	24.95	1.6487E5	1	5642	Service_Tyers_110319_2.raw	1	1	1787	1795			PEAKS DB;;;;
34	2908	P07149|FAS1_YEAST	K.TNSHLPAGK.Q	Y	36.35	923.4825	9	4.9	462.7508	2	16.13	7.6357E4	1	3095	Service_Tyers_110319_2.raw	1	1	356	364			PEAKS DB;;;;
34	2908	P07149|FAS1_YEAST	K.AAFEDLK.S	Y	30.04	792.4017	7	2.3	397.2090	2	30.12	4.5653E5	1	7038	Service_Tyers_110319_2.raw	1	1	1787	1793			PEAKS DB;;;;
34	2908	P07149|FAS1_YEAST	K.NNVSFNAK.D	Y	26.33	892.4402	8	2.9	447.2287	2	22.57	3.9858E5	1	5029	Service_Tyers_110319_2.raw	1	1	446	453			PEAKS DB;;;;
34	2908	P07149|FAS1_YEAST	R.VAASFSQEALQYVVER.V	Y	24.98	1795.9104	16	3.6	898.9657	2	43.43	2.1933E5	1	10494	Service_Tyers_110319_2.raw	1	1	1862	1877			PEAKS DB;;;;
34	2908	P07149|FAS1_YEAST	K.APSGLDQSRIPFSER.K	Y	23.15	1658.8375	15	5.8	553.9563	3	32.91	2.9966E5	1	7902	Service_Tyers_110319_2.raw	1	1	398	412			PEAKS DB;;;;
34	2908	P07149|FAS1_YEAST	K.N(+.98)NVSFNAK.D	Y	20.6	893.4243	8	1.6	447.7201	2	22.81	6.6145E4	1	5029	Service_Tyers_110319_2.raw	1	1	446	453	Deamidation (NQ)	N1:Deamidation (NQ):0.00	PEAKS DB;;;;
35	2904	P32589|HSP7F_YEAST	R.NRGIDIVVNEVSNR.S	Y	60.16	1583.8379	14	4.3	528.9555	3	35.45	1.4894E6	1	8558	Service_Tyers_110319_2.raw	2	2	21	34			PEAKS DB;;;;
35	2904	P32589|HSP7F_YEAST	R.STPSVVGFGPK.N	Y	52.46	1074.5709	11	5.1	538.2955	2	32.91	1.3891E6	1	7869	Service_Tyers_110319_2.raw	1	1	35	45			PEAKS DB;;;;
35	2904	P32589|HSP7F_YEAST	K.NRYLGETGKNK.Q	Y	50.52	1278.6680	11	2.8	427.2311	3	17.18	4.2892E5	1	3381	Service_Tyers_110319_2.raw	1	1	46	56			PEAKS DB;;;;
35	2904	P32589|HSP7F_YEAST	K.LVELDDKKTGAEVR.F	Y	45.23	1571.8518	14	4.3	786.9366	2	24.40	2.567E6	1	5474	Service_Tyers_110319_2.raw	3	3	92	105			PEAKS DB;;;;
35	2904	P32589|HSP7F_YEAST	K.GAAFIC(+57.02)AIHSPTLR.V	Y	44.86	1512.7871	14	4.1	505.2717	3	38.63	2.4937E5	1	9387	Service_Tyers_110319_2.raw	1	1	375	388	Carbamidomethylation	C6:Carbamidomethylation:1000.00	PEAKS DB;;;;
35	2904	P32589|HSP7F_YEAST	K.NRYLGETGK.N	Y	39.07	1036.5302	9	3.3	519.2740	2	19.76	1.075E5	1	4126	Service_Tyers_110319_2.raw	1	1	46	54			PEAKS DB;;;;
35	2904	P32589|HSP7F_YEAST	K.TDLPEGEEKPR.I	Y	38.36	1269.6200	11	3.5	424.2154	3	20.26	0	1	4290	Service_Tyers_110319_2.raw	0	0	187	197			PEAKS DB;;;;
35	2904	P32589|HSP7F_YEAST	K.QTSNIKNTVANLKR.I	Y	37.03	1585.8900	14	2.9	529.6388	3	25.75	2.5528E5	1	5871	Service_Tyers_110319_2.raw	1	1	57	70			PEAKS DB;;;;
35	2904	P32589|HSP7F_YEAST	R.VTEPVTK.A	Y	27.97	772.4330	7	4.1	387.2254	2	17.33	1.5685E6	1	3514	Service_Tyers_110319_2.raw	1	1	317	323			PEAKS DB;;;;
35	2904	P32589|HSP7F_YEAST	R.ILTAAEK.L	Y	27.91	744.4381	7	1.0	373.2267	2	20.37	5.4081E4	1	4329	Service_Tyers_110319_2.raw	1	1	267	273			PEAKS DB;;;;
36	2978	Q12213|RL7B_YEAST	R.NAAYQKEYETAER.N	N	54.84	1571.7216	13	4.0	786.8712	2	21.33	2.3148E5	1	4596	Service_Tyers_110319_2.raw	1	1	48	60			PEAKS DB;;;;
36	2978	Q12213|RL7B_YEAST	K.AQQKTAEQIAAER.A	Y	52.03	1442.7477	13	3.8	722.3839	2	21.33	3.6957E4	1	4615	Service_Tyers_110319_2.raw	1	1	18	30			PEAKS DB;;;;
36	2978	Q12213|RL7B_YEAST	K.ILTPESQLKK.T	N	41.81	1155.6863	10	3.0	578.8522	2	26.06	5.6977E6	1	5932	Service_Tyers_110319_2.raw	2	2	6	15			PEAKS DB;;;;
36	2978	Q12213|RL7B_YEAST	K.ILTPESQLK.K	N	41.21	1027.5913	9	2.5	514.8042	2	29.75	1.1722E6	1	7020	Service_Tyers_110319_2.raw	1	1	6	14			PEAKS DB;;;;
36	2978	Q12213|RL7B_YEAST	K.RAIILER.N	N	32.25	869.5447	7	3.1	435.7810	2	25.92	3.3609E6	1	6073	Service_Tyers_110319_2.raw	2	2	41	47			PEAKS DB;;;;
36	2978	Q12213|RL7B_YEAST	R.NAAYQKEYETAERNIIQAK.R	N	28.63	2239.1233	19	6.0	747.3862	3	33.21	4.5043E5	1	7981	Service_Tyers_110319_2.raw	1	1	48	66			PEAKS DB;;;;
36	2978	Q12213|RL7B_YEAST	K.TAEQIAAER.A	Y	27.29	987.4985	9	1.2	494.7571	2	20.70	8.4119E5	1	4433	Service_Tyers_110319_2.raw	1	1	22	30			PEAKS DB;;;;
36	2978	Q12213|RL7B_YEAST	M.S(+42.01)TEKILTPESQLKK.T	Y	23.56	1642.9141	14	4.2	548.6476	3	30.37	7.8659E5	1	7213	Service_Tyers_110319_2.raw	1	1	2	15	Acetylation (N-term)	S1:Acetylation (N-term):1000.00	PEAKS DB;;;;
36	2978	Q12213|RL7B_YEAST	R.NIIQAKR.D	N	21.69	841.5134	7	4.4	421.7658	2	19.40	4.7805E5	1	3997	Service_Tyers_110319_2.raw	1	1	61	67			PEAKS DB;;;;
37	2940	P26785|RL16B_YEAST	K.KVSSASAAASESDVAK.Q	Y	56.05	1506.7526	16	3.6	754.3863	2	18.57	5.9624E5	1	3793	Service_Tyers_110319_2.raw	1	1	176	191			PEAKS DB;;;;
37	2940	P26785|RL16B_YEAST	R.VVVPQALR.V	N	51.75	880.5494	8	5.0	441.2842	2	31.45	4.7818E6	1	7498	Service_Tyers_110319_2.raw	1	1	117	124			PEAKS DB;;;;
37	2940	P26785|RL16B_YEAST	K.VSSASAAASESDVAK.Q	Y	49.39	1378.6576	15	4.4	690.3391	2	20.09	2.8147E5	1	4215	Service_Tyers_110319_2.raw	1	1	177	191			PEAKS DB;;;;
37	2940	P26785|RL16B_YEAST	K.VRSAEYYAK.K	Y	48.58	1085.5505	9	3.5	362.8587	3	19.26	1.792E5	1	3976	Service_Tyers_110319_2.raw	1	1	161	169			PEAKS DB;;;;
37	2940	P26785|RL16B_YEAST	R.VVVPQALRVLR.L	N	43.89	1248.8030	11	3.2	417.2763	3	39.63	1.4576E5	1	9637	Service_Tyers_110319_2.raw	1	1	117	127			PEAKS DB;;;;
37	2940	P26785|RL16B_YEAST	R.AEALNISGEFFR.N	Y	43.18	1352.6724	12	1.9	677.3447	2	43.52	1.2296E5	1	10511	Service_Tyers_110319_2.raw	1	1	37	48			PEAKS DB;;;;
37	2940	P26785|RL16B_YEAST	R.SAEYYAK.K	N	38.91	830.3810	7	3.3	416.1991	2	18.95	1.5582E6	1	3887	Service_Tyers_110319_2.raw	1	1	163	169			PEAKS DB;;;;
37	2940	P26785|RL16B_YEAST	R.KYTTLGK.L	N	37.53	809.4647	7	3.1	405.7409	2	18.74	5.1148E5	1	3838	Service_Tyers_110319_2.raw	1	1	133	139			PEAKS DB;;;;
37	2940	P26785|RL16B_YEAST	R.LASTIAK.Q	Y	30.39	702.4276	7	4.2	352.2225	2	19.86	8.6211E5	1	4136	Service_Tyers_110319_2.raw	1	1	18	24			PEAKS DB;;;;
37	2940	P26785|RL16B_YEAST	R.S(+42.01)AEYYAK.K	N	18.82	872.3915	7	3.8	437.2047	2	19.21	2.1931E4	1	3966	Service_Tyers_110319_2.raw	1	1	163	169	Acetylation (N-term)	S1:Acetylation (N-term):1000.00	PEAKS DB;;;;
38	2916	P33442|RS3A1_YEAST	R.HSYAQSSHIR.A	N	63.67	1184.5686	10	1.8	395.8642	3	15.83	7.5384E5	1	3033	Service_Tyers_110319_2.raw	1	1	153	162			PEAKS DB;;;;
38	2917	B5VNY0|RS3A1_YEAS6	R.HSYAQSSHIR.A	N	63.67	1184.5686	10	1.8	395.8642	3	15.83	7.5384E5	1	3033	Service_Tyers_110319_2.raw	1	1	153	162			PEAKS DB;;;;
38	2918	C7GSL4|RS3A1_YEAS2	R.HSYAQSSHIR.A	N	63.67	1184.5686	10	1.8	395.8642	3	15.83	7.5384E5	1	3033	Service_Tyers_110319_2.raw	1	1	153	162			PEAKS DB;;;;
38	2919	B3RHV0|RS3A1_YEAS1	R.HSYAQSSHIR.A	N	63.67	1184.5686	10	1.8	395.8642	3	15.83	7.5384E5	1	3033	Service_Tyers_110319_2.raw	1	1	153	162			PEAKS DB;;;;
38	2920	A7A1W1|RS3A1_YEAS7	R.HSYAQSSHIR.A	N	63.67	1184.5686	10	1.8	395.8642	3	15.83	7.5384E5	1	3033	Service_Tyers_110319_2.raw	1	1	153	162			PEAKS DB;;;;
38	2916	P33442|RS3A1_YEAST	K.DIFPLQNIHVR.K	N	47.72	1350.7407	11	2.2	451.2552	3	42.22	6.2089E4	1	10249	Service_Tyers_110319_2.raw	1	1	203	213			PEAKS DB;;;;
38	2917	B5VNY0|RS3A1_YEAS6	K.DIFPLQNIHVR.K	N	47.72	1350.7407	11	2.2	451.2552	3	42.22	6.2089E4	1	10249	Service_Tyers_110319_2.raw	1	1	203	213			PEAKS DB;;;;
38	2918	C7GSL4|RS3A1_YEAS2	K.DIFPLQNIHVR.K	N	47.72	1350.7407	11	2.2	451.2552	3	42.22	6.2089E4	1	10249	Service_Tyers_110319_2.raw	1	1	203	213			PEAKS DB;;;;
38	2919	B3RHV0|RS3A1_YEAS1	K.DIFPLQNIHVR.K	N	47.72	1350.7407	11	2.2	451.2552	3	42.22	6.2089E4	1	10249	Service_Tyers_110319_2.raw	1	1	203	213			PEAKS DB;;;;
38	2920	A7A1W1|RS3A1_YEAS7	K.DIFPLQNIHVR.K	N	47.72	1350.7407	11	2.2	451.2552	3	42.22	6.2089E4	1	10249	Service_Tyers_110319_2.raw	1	1	203	213			PEAKS DB;;;;
38	2916	P33442|RS3A1_YEAST	K.TLVNKSTGLK.S	N	40.41	1059.6288	10	4.2	530.8239	2	21.84	1.2431E5	1	4760	Service_Tyers_110319_2.raw	2	2	46	55			PEAKS DB;;;;
38	2917	B5VNY0|RS3A1_YEAS6	K.TLVNKSTGLK.S	N	40.41	1059.6288	10	4.2	530.8239	2	21.84	1.2431E5	1	4760	Service_Tyers_110319_2.raw	2	2	46	55			PEAKS DB;;;;
38	2918	C7GSL4|RS3A1_YEAS2	K.TLVNKSTGLK.S	N	40.41	1059.6288	10	4.2	530.8239	2	21.84	1.2431E5	1	4760	Service_Tyers_110319_2.raw	2	2	46	55			PEAKS DB;;;;
38	2919	B3RHV0|RS3A1_YEAS1	K.TLVNKSTGLK.S	N	40.41	1059.6288	10	4.2	530.8239	2	21.84	1.2431E5	1	4760	Service_Tyers_110319_2.raw	2	2	46	55			PEAKS DB;;;;
38	2920	A7A1W1|RS3A1_YEAS7	K.TLVNKSTGLK.S	N	40.41	1059.6288	10	4.2	530.8239	2	21.84	1.2431E5	1	4760	Service_Tyers_110319_2.raw	2	2	46	55			PEAKS DB;;;;
38	2916	P33442|RS3A1_YEAST	K.APSTFENRNVGK.T	N	39.58	1318.6630	12	1.5	440.5623	3	20.70	2.0768E5	1	4409	Service_Tyers_110319_2.raw	1	1	34	45			PEAKS DB;;;;
38	2917	B5VNY0|RS3A1_YEAS6	K.APSTFENRNVGK.T	N	39.58	1318.6630	12	1.5	440.5623	3	20.70	2.0768E5	1	4409	Service_Tyers_110319_2.raw	1	1	34	45			PEAKS DB;;;;
38	2918	C7GSL4|RS3A1_YEAS2	K.APSTFENRNVGK.T	N	39.58	1318.6630	12	1.5	440.5623	3	20.70	2.0768E5	1	4409	Service_Tyers_110319_2.raw	1	1	34	45			PEAKS DB;;;;
38	2919	B3RHV0|RS3A1_YEAS1	K.APSTFENRNVGK.T	N	39.58	1318.6630	12	1.5	440.5623	3	20.70	2.0768E5	1	4409	Service_Tyers_110319_2.raw	1	1	34	45			PEAKS DB;;;;
38	2920	A7A1W1|RS3A1_YEAS7	K.APSTFENRNVGK.T	N	39.58	1318.6630	12	1.5	440.5623	3	20.70	2.0768E5	1	4409	Service_Tyers_110319_2.raw	1	1	34	45			PEAKS DB;;;;
38	2916	P33442|RS3A1_YEAST	K.LIPEVINKEIENATK.D	N	36.84	1709.9563	15	4.0	570.9950	3	41.30	2.2832E5	1	10042	Service_Tyers_110319_2.raw	1	1	188	202			PEAKS DB;;;;
38	2917	B5VNY0|RS3A1_YEAS6	K.LIPEVINKEIENATK.D	N	36.84	1709.9563	15	4.0	570.9950	3	41.30	2.2832E5	1	10042	Service_Tyers_110319_2.raw	1	1	188	202			PEAKS DB;;;;
38	2918	C7GSL4|RS3A1_YEAS2	K.LIPEVINKEIENATK.D	N	36.84	1709.9563	15	4.0	570.9950	3	41.30	2.2832E5	1	10042	Service_Tyers_110319_2.raw	1	1	188	202			PEAKS DB;;;;
38	2919	B3RHV0|RS3A1_YEAS1	K.LIPEVINKEIENATK.D	N	36.84	1709.9563	15	4.0	570.9950	3	41.30	2.2832E5	1	10042	Service_Tyers_110319_2.raw	1	1	188	202			PEAKS DB;;;;
38	2920	A7A1W1|RS3A1_YEAS7	K.LIPEVINKEIENATK.D	N	36.84	1709.9563	15	4.0	570.9950	3	41.30	2.2832E5	1	10042	Service_Tyers_110319_2.raw	1	1	188	202			PEAKS DB;;;;
38	2916	P33442|RS3A1_YEAST	R.VVDPFTR.K	N	36.49	832.4443	7	3.6	417.2309	2	34.06	1.5596E5	1	8244	Service_Tyers_110319_2.raw	1	1	20	26			PEAKS DB;;;;
38	2917	B5VNY0|RS3A1_YEAS6	R.VVDPFTR.K	N	36.49	832.4443	7	3.6	417.2309	2	34.06	1.5596E5	1	8244	Service_Tyers_110319_2.raw	1	1	20	26			PEAKS DB;;;;
38	2918	C7GSL4|RS3A1_YEAS2	R.VVDPFTR.K	N	36.49	832.4443	7	3.6	417.2309	2	34.06	1.5596E5	1	8244	Service_Tyers_110319_2.raw	1	1	20	26			PEAKS DB;;;;
38	2919	B3RHV0|RS3A1_YEAS1	R.VVDPFTR.K	N	36.49	832.4443	7	3.6	417.2309	2	34.06	1.5596E5	1	8244	Service_Tyers_110319_2.raw	1	1	20	26			PEAKS DB;;;;
38	2920	A7A1W1|RS3A1_YEAS7	R.VVDPFTR.K	N	36.49	832.4443	7	3.6	417.2309	2	34.06	1.5596E5	1	8244	Service_Tyers_110319_2.raw	1	1	20	26			PEAKS DB;;;;
38	2916	P33442|RS3A1_YEAST	K.VTGFKDEVLETV	Y	36.02	1335.6921	12	4.1	668.8561	2	40.37	1.272E6	1	9806	Service_Tyers_110319_2.raw	1	1	244	255			PEAKS DB;;;;
38	2917	B5VNY0|RS3A1_YEAS6	K.VTGFKDEVLETV	Y	36.02	1335.6921	12	4.1	668.8561	2	40.37	1.272E6	1	9806	Service_Tyers_110319_2.raw	1	1	244	255			PEAKS DB;;;;
38	2918	C7GSL4|RS3A1_YEAS2	K.VTGFKDEVLETV	Y	36.02	1335.6921	12	4.1	668.8561	2	40.37	1.272E6	1	9806	Service_Tyers_110319_2.raw	1	1	244	255			PEAKS DB;;;;
38	2919	B3RHV0|RS3A1_YEAS1	K.VTGFKDEVLETV	Y	36.02	1335.6921	12	4.1	668.8561	2	40.37	1.272E6	1	9806	Service_Tyers_110319_2.raw	1	1	244	255			PEAKS DB;;;;
38	2920	A7A1W1|RS3A1_YEAS7	K.VTGFKDEVLETV	Y	36.02	1335.6921	12	4.1	668.8561	2	40.37	1.272E6	1	9806	Service_Tyers_110319_2.raw	1	1	244	255			PEAKS DB;;;;
38	2916	P33442|RS3A1_YEAST	K.LRVDEVQGK.N	N	30.28	1042.5770	9	4.1	522.2979	2	21.76	1.0454E5	1	4744	Service_Tyers_110319_2.raw	1	1	86	94			PEAKS DB;;;;
38	2917	B5VNY0|RS3A1_YEAS6	K.LRVDEVQGK.N	N	30.28	1042.5770	9	4.1	522.2979	2	21.76	1.0454E5	1	4744	Service_Tyers_110319_2.raw	1	1	86	94			PEAKS DB;;;;
38	2918	C7GSL4|RS3A1_YEAS2	K.LRVDEVQGK.N	N	30.28	1042.5770	9	4.1	522.2979	2	21.76	1.0454E5	1	4744	Service_Tyers_110319_2.raw	1	1	86	94			PEAKS DB;;;;
38	2919	B3RHV0|RS3A1_YEAS1	K.LRVDEVQGK.N	N	30.28	1042.5770	9	4.1	522.2979	2	21.76	1.0454E5	1	4744	Service_Tyers_110319_2.raw	1	1	86	94			PEAKS DB;;;;
38	2920	A7A1W1|RS3A1_YEAS7	K.LRVDEVQGK.N	N	30.28	1042.5770	9	4.1	522.2979	2	21.76	1.0454E5	1	4744	Service_Tyers_110319_2.raw	1	1	86	94			PEAKS DB;;;;
38	2916	P33442|RS3A1_YEAST	K.FDVGALM(+15.99)ALHGEGSGEEK.G	N	29.57	1861.8516	18	4.8	621.6274	3	37.51	3.4376E5	1	9109	Service_Tyers_110319_2.raw	1	1	223	240	Oxidation (M)	M7:Oxidation (M):1000.00	PEAKS DB;;;;
38	2917	B5VNY0|RS3A1_YEAS6	K.FDVGALM(+15.99)ALHGEGSGEEK.G	N	29.57	1861.8516	18	4.8	621.6274	3	37.51	3.4376E5	1	9109	Service_Tyers_110319_2.raw	1	1	223	240	Oxidation (M)	M7:Oxidation (M):1000.00	PEAKS DB;;;;
38	2918	C7GSL4|RS3A1_YEAS2	K.FDVGALM(+15.99)ALHGEGSGEEK.G	N	29.57	1861.8516	18	4.8	621.6274	3	37.51	3.4376E5	1	9109	Service_Tyers_110319_2.raw	1	1	223	240	Oxidation (M)	M7:Oxidation (M):1000.00	PEAKS DB;;;;
38	2919	B3RHV0|RS3A1_YEAS1	K.FDVGALM(+15.99)ALHGEGSGEEK.G	N	29.57	1861.8516	18	4.8	621.6274	3	37.51	3.4376E5	1	9109	Service_Tyers_110319_2.raw	1	1	223	240	Oxidation (M)	M7:Oxidation (M):1000.00	PEAKS DB;;;;
38	2920	A7A1W1|RS3A1_YEAS7	K.FDVGALM(+15.99)ALHGEGSGEEK.G	N	29.57	1861.8516	18	4.8	621.6274	3	37.51	3.4376E5	1	9109	Service_Tyers_110319_2.raw	1	1	223	240	Oxidation (M)	M7:Oxidation (M):1000.00	PEAKS DB;;;;
38	2916	P33442|RS3A1_YEAST	K.FDVGALM(+15.99)ALHGEGSGEEKGK.K	N	27.44	2046.9680	20	4.3	683.3329	3	35.77	8.565E4	1	8675	Service_Tyers_110319_2.raw	1	1	223	242	Oxidation (M)	M7:Oxidation (M):1000.00	PEAKS DB;;;;
38	2917	B5VNY0|RS3A1_YEAS6	K.FDVGALM(+15.99)ALHGEGSGEEKGK.K	N	27.44	2046.9680	20	4.3	683.3329	3	35.77	8.565E4	1	8675	Service_Tyers_110319_2.raw	1	1	223	242	Oxidation (M)	M7:Oxidation (M):1000.00	PEAKS DB;;;;
38	2918	C7GSL4|RS3A1_YEAS2	K.FDVGALM(+15.99)ALHGEGSGEEKGK.K	N	27.44	2046.9680	20	4.3	683.3329	3	35.77	8.565E4	1	8675	Service_Tyers_110319_2.raw	1	1	223	242	Oxidation (M)	M7:Oxidation (M):1000.00	PEAKS DB;;;;
38	2919	B3RHV0|RS3A1_YEAS1	K.FDVGALM(+15.99)ALHGEGSGEEKGK.K	N	27.44	2046.9680	20	4.3	683.3329	3	35.77	8.565E4	1	8675	Service_Tyers_110319_2.raw	1	1	223	242	Oxidation (M)	M7:Oxidation (M):1000.00	PEAKS DB;;;;
38	2920	A7A1W1|RS3A1_YEAS7	K.FDVGALM(+15.99)ALHGEGSGEEKGK.K	N	27.44	2046.9680	20	4.3	683.3329	3	35.77	8.565E4	1	8675	Service_Tyers_110319_2.raw	1	1	223	242	Oxidation (M)	M7:Oxidation (M):1000.00	PEAKS DB;;;;
38	2916	P33442|RS3A1_YEAST	K.LIPEVINK.E	N	21.46	924.5644	8	2.2	463.2905	2	32.01	9.9495E4	1	7630	Service_Tyers_110319_2.raw	1	1	188	195			PEAKS DB;;;;
38	2917	B5VNY0|RS3A1_YEAS6	K.LIPEVINK.E	N	21.46	924.5644	8	2.2	463.2905	2	32.01	9.9495E4	1	7630	Service_Tyers_110319_2.raw	1	1	188	195			PEAKS DB;;;;
38	2918	C7GSL4|RS3A1_YEAS2	K.LIPEVINK.E	N	21.46	924.5644	8	2.2	463.2905	2	32.01	9.9495E4	1	7630	Service_Tyers_110319_2.raw	1	1	188	195			PEAKS DB;;;;
38	2919	B3RHV0|RS3A1_YEAS1	K.LIPEVINK.E	N	21.46	924.5644	8	2.2	463.2905	2	32.01	9.9495E4	1	7630	Service_Tyers_110319_2.raw	1	1	188	195			PEAKS DB;;;;
38	2920	A7A1W1|RS3A1_YEAS7	K.LIPEVINK.E	N	21.46	924.5644	8	2.2	463.2905	2	32.01	9.9495E4	1	7630	Service_Tyers_110319_2.raw	1	1	188	195			PEAKS DB;;;;
39	3026	P39015|STM1_YEAST	R.KGNNTANATNSANTVQK.N	Y	76.52	1731.8500	17	2.2	578.2919	3	15.49	2.753E6	1	2916	Service_Tyers_110319_2.raw	2	2	244	260			PEAKS DB;;;;
39	3026	P39015|STM1_YEAST	K.KADVPPPSADPSKAR.K	Y	68.9	1534.8103	15	3.8	512.6127	3	17.77	3.9024E4	1	3556	Service_Tyers_110319_2.raw	1	1	34	48			PEAKS DB;;;;
39	3026	P39015|STM1_YEAST	K.KADVPPPSADPSK.A	Y	58.96	1307.6721	13	4.4	436.8999	3	17.35	4.3378E5	1	3438	Service_Tyers_110319_2.raw	1	1	34	46			PEAKS DB;;;;
39	3026	P39015|STM1_YEAST	R.NIDVSNLPSLA	Y	41.6	1141.5979	11	4.6	571.8088	2	41.86	2.7006E5	1	10167	Service_Tyers_110319_2.raw	1	1	263	273			PEAKS DB;;;;
39	3026	P39015|STM1_YEAST	R.KGN(+.98)NTANATNSANTVQKNR.N	Y	31.89	2002.9780	19	4.3	668.6695	3	15.80	0	1	3026	Service_Tyers_110319_2.raw	0	0	244	262	Deamidation (NQ)	N3:Deamidation (NQ):0.00	PEAKS DB;;;;
39	3026	P39015|STM1_YEAST	R.KGNNTANATNSANTVQKNR.N	Y	30.2	2001.9940	19	0.9	668.3392	3	15.36	3.4461E5	1	3026	Service_Tyers_110319_2.raw	1	1	244	262			PEAKS DB;;;;
39	3026	P39015|STM1_YEAST	R.NIDVSNLPSL.A	Y	29.72	1070.5608	10	3.1	536.2893	2	42.89	1.8528E5	1	10382	Service_Tyers_110319_2.raw	1	1	263	272			PEAKS DB;;;;
39	3026	P39015|STM1_YEAST	K.GNNTANATNSANTVQK.N	Y	29.21	1603.7550	16	3.9	802.8879	2	16.08	1.1661E5	1	3100	Service_Tyers_110319_2.raw	1	1	245	260			PEAKS DB;;;;
40	2963	P05743|RL26A_YEAST	K.KGQEGKISSVYR.L	N	61.88	1350.7255	12	-0.6	451.2488	3	20.82	2.1661E5	1	4454	Service_Tyers_110319_2.raw	1	1	64	75			PEAKS DB;;;;
40	2963	P05743|RL26A_YEAST	R.VLLSAPLSKELR.A	N	48.89	1324.8077	12	2.6	442.6110	3	38.12	2.701E5	1	9268	Service_Tyers_110319_2.raw	1	1	29	40			PEAKS DB;;;;
40	2963	P05743|RL26A_YEAST	K.ALPIRRDDEVLVVR.G	N	48.39	1649.9576	14	4.8	413.4987	4	33.04	1.4062E6	1	7931	Service_Tyers_110319_2.raw	2	2	47	60			PEAKS DB;;;;
40	2963	P05743|RL26A_YEAST	R.DDEVLVVR.G	N	46.41	943.4974	8	5.4	472.7585	2	31.50	1.0554E5	1	7524	Service_Tyers_110319_2.raw	1	1	53	60			PEAKS DB;;;;
40	2963	P05743|RL26A_YEAST	R.VLLSAPLSK.E	N	39.97	926.5800	9	3.9	464.2991	2	34.46	1.085E6	1	8298	Service_Tyers_110319_2.raw	1	1	29	37			PEAKS DB;;;;
40	2963	P05743|RL26A_YEAST	M.AKQSLDVSSDR.R	N	30.66	1204.6047	11	3.9	402.5438	3	19.69	5.9494E5	1	4084	Service_Tyers_110319_2.raw	2	2	2	12			PEAKS DB;;;;
40	2963	P05743|RL26A_YEAST	M.AKQSLDVSSDRR.K	N	29.98	1360.7058	12	3.5	454.5775	3	17.90	1.2373E6	1	3582	Service_Tyers_110319_2.raw	2	2	2	13			PEAKS DB;;;;
40	2963	P05743|RL26A_YEAST	R.KAYFTAPSSQR.R	Y	27.06	1254.6356	11	3.9	419.2208	3	25.01	3.4469E5	1	5641	Service_Tyers_110319_2.raw	1	1	17	27			PEAKS DB;;;;
40	2963	P05743|RL26A_YEAST	K.GQEGKISSVYR.L	N	23.38	1222.6306	11	1.6	408.5515	3	22.73	1.4938E5	1	4999	Service_Tyers_110319_2.raw	1	1	65	75			PEAKS DB;;;;
41	2966	P53221|RL26B_YEAST	K.KGQEGKISSVYR.L	N	61.88	1350.7255	12	-0.6	451.2488	3	20.82	2.1661E5	1	4454	Service_Tyers_110319_2.raw	1	1	64	75			PEAKS DB;;;;
41	2966	P53221|RL26B_YEAST	R.VLLSAPLSKELR.A	N	48.89	1324.8077	12	2.6	442.6110	3	38.12	2.701E5	1	9268	Service_Tyers_110319_2.raw	1	1	29	40			PEAKS DB;;;;
41	2966	P53221|RL26B_YEAST	K.ALPIRRDDEVLVVR.G	N	48.39	1649.9576	14	4.8	413.4987	4	33.04	1.4062E6	1	7931	Service_Tyers_110319_2.raw	2	2	47	60			PEAKS DB;;;;
41	2966	P53221|RL26B_YEAST	R.DDEVLVVR.G	N	46.41	943.4974	8	5.4	472.7585	2	31.50	1.0554E5	1	7524	Service_Tyers_110319_2.raw	1	1	53	60			PEAKS DB;;;;
41	2966	P53221|RL26B_YEAST	R.VLLSAPLSK.E	N	39.97	926.5800	9	3.9	464.2991	2	34.46	1.085E6	1	8298	Service_Tyers_110319_2.raw	1	1	29	37			PEAKS DB;;;;
41	2966	P53221|RL26B_YEAST	M.AKQSLDVSSDR.R	N	30.66	1204.6047	11	3.9	402.5438	3	19.69	5.9494E5	1	4084	Service_Tyers_110319_2.raw	2	2	2	12			PEAKS DB;;;;
41	2966	P53221|RL26B_YEAST	M.AKQSLDVSSDRR.K	N	29.98	1360.7058	12	3.5	454.5775	3	17.90	1.2373E6	1	3582	Service_Tyers_110319_2.raw	2	2	2	13			PEAKS DB;;;;
41	2966	P53221|RL26B_YEAST	R.KAYFTAPSSERR.V	Y	25.56	1411.7207	12	4.3	471.5829	3	23.36	8.0481E5	1	5289	Service_Tyers_110319_2.raw	1	1	17	28			PEAKS DB;;;;
41	2966	P53221|RL26B_YEAST	K.GQEGKISSVYR.L	N	23.38	1222.6306	11	1.6	408.5515	3	22.73	1.4938E5	1	4999	Service_Tyers_110319_2.raw	1	1	65	75			PEAKS DB;;;;
42	2938	P0CX82|RL19A_YEAST	K.ADAQREKALNEEAEAR.R	Y	62.99	1799.8761	16	4.8	600.9689	3	19.20	8.6707E5	1	3951	Service_Tyers_110319_2.raw	2	2	147	162			PEAKS DB;;;;
42	2939	P0CX83|RL19B_YEAST	K.ADAQREKALNEEAEAR.R	Y	62.99	1799.8761	16	4.8	600.9689	3	19.20	8.6707E5	1	3951	Service_Tyers_110319_2.raw	2	2	147	162			PEAKS DB;;;;
42	2938	P0CX82|RL19A_YEAST	R.ALVEHIIQAK.A	Y	61.78	1120.6604	10	3.1	561.3392	2	31.11	2.8573E6	1	7435	Service_Tyers_110319_2.raw	2	2	137	146			PEAKS DB;;;;
42	2939	P0CX83|RL19B_YEAST	R.ALVEHIIQAK.A	Y	61.78	1120.6604	10	3.1	561.3392	2	31.11	2.8573E6	1	7435	Service_Tyers_110319_2.raw	2	2	137	146			PEAKS DB;;;;
42	2938	P0CX82|RL19A_YEAST	R.LAASVVGVGK.R	Y	46.67	899.5440	10	1.5	450.7799	2	27.27	6.868E5	1	6304	Service_Tyers_110319_2.raw	1	1	10	19			PEAKS DB;;;;
42	2939	P0CX83|RL19B_YEAST	R.LAASVVGVGK.R	Y	46.67	899.5440	10	1.5	450.7799	2	27.27	6.868E5	1	6304	Service_Tyers_110319_2.raw	1	1	10	19			PEAKS DB;;;;
42	2938	P0CX82|RL19A_YEAST	K.ALNEEAEARR.L	Y	46.58	1157.5789	10	5.1	579.7997	2	17.99	2.9009E6	1	3595	Service_Tyers_110319_2.raw	2	2	154	163			PEAKS DB;;;;
42	2939	P0CX83|RL19B_YEAST	K.ALNEEAEARR.L	Y	46.58	1157.5789	10	5.1	579.7997	2	17.99	2.9009E6	1	3595	Service_Tyers_110319_2.raw	2	2	154	163			PEAKS DB;;;;
42	2938	P0CX82|RL19A_YEAST	R.LAASVVGVGKR.K	Y	44.89	1055.6451	11	3.6	528.8317	2	24.95	4.2693E5	1	5614	Service_Tyers_110319_2.raw	1	1	10	20			PEAKS DB;;;;
42	2939	P0CX83|RL19B_YEAST	R.LAASVVGVGKR.K	Y	44.89	1055.6451	11	3.6	528.8317	2	24.95	4.2693E5	1	5614	Service_Tyers_110319_2.raw	1	1	10	20			PEAKS DB;;;;
42	2938	P0CX82|RL19A_YEAST	K.ALNEEAEAR.R	Y	41.43	1001.4777	9	4.9	501.7486	2	18.99	5.1444E6	1	3892	Service_Tyers_110319_2.raw	1	1	154	162			PEAKS DB;;;;
42	2939	P0CX83|RL19B_YEAST	K.ALNEEAEAR.R	Y	41.43	1001.4777	9	4.9	501.7486	2	18.99	5.1444E6	1	3892	Service_Tyers_110319_2.raw	1	1	154	162			PEAKS DB;;;;
42	2938	P0CX82|RL19A_YEAST	R.VAEKRDALLKEDA	Y	34.43	1456.7885	13	3.8	729.4043	2	22.97	2.4683E5	1	5077	Service_Tyers_110319_2.raw	1	1	177	189			PEAKS DB;;;;
42	2939	P0CX83|RL19B_YEAST	R.VAEKRDALLKEDA	Y	34.43	1456.7885	13	3.8	729.4043	2	22.97	2.4683E5	1	5077	Service_Tyers_110319_2.raw	1	1	177	189			PEAKS DB;;;;
42	2938	P0CX82|RL19A_YEAST	R.KVWLDPNETSEIAQANSR.N	Y	33.55	2057.0178	18	5.2	686.6835	3	34.71	4.794E5	1	8380	Service_Tyers_110319_2.raw	1	1	21	38			PEAKS DB;;;;
42	2939	P0CX83|RL19B_YEAST	R.KVWLDPNETSEIAQANSR.N	Y	33.55	2057.0178	18	5.2	686.6835	3	34.71	4.794E5	1	8380	Service_Tyers_110319_2.raw	1	1	21	38			PEAKS DB;;;;
42	2938	P0CX82|RL19A_YEAST	R.DALLKEDA	Y	23.11	873.4443	8	2.3	437.7304	2	27.10	2.9517E6	1	6229	Service_Tyers_110319_2.raw	1	1	182	189			PEAKS DB;;;;
42	2939	P0CX83|RL19B_YEAST	R.DALLKEDA	Y	23.11	873.4443	8	2.3	437.7304	2	27.10	2.9517E6	1	6229	Service_Tyers_110319_2.raw	1	1	182	189			PEAKS DB;;;;
43	2944	P04449|RL24A_YEAST	K.AQRPITGASLDLIKER.R	Y	48.65	1767.0002	16	3.2	590.0092	3	34.53	2.4973E5	1	8347	Service_Tyers_110319_2.raw	1	1	78	93			PEAKS DB;;;;
43	2944	P04449|RL24A_YEAST	K.GAFQKVAATSR	Y	48.44	1134.6145	11	3.7	568.3167	2	22.37	5.839E5	1	4889	Service_Tyers_110319_2.raw	2	2	145	155			PEAKS DB;;;;
43	2944	P04449|RL24A_YEAST	K.AQRPITGASLDLIKERR.S	Y	41.87	1923.1013	17	5.9	481.7854	4	31.68	1.2162E5	1	7571	Service_Tyers_110319_2.raw	1	1	78	94			PEAKS DB;;;;
43	2944	P04449|RL24A_YEAST	K.AQRPITGASLDLIK.E	Y	38.32	1481.8566	14	4.2	494.9615	3	37.51	2.9764E5	1	9107	Service_Tyers_110319_2.raw	1	1	78	91			PEAKS DB;;;;
43	2944	P04449|RL24A_YEAST	K.GITEEVAKKR.S	Y	38.05	1129.6455	10	4.2	377.5574	3	19.64	2.1194E5	1	4078	Service_Tyers_110319_2.raw	1	1	62	71			PEAKS DB;;;;
43	2944	P04449|RL24A_YEAST	MKVEIDSFSGAK.I	Y	37.97	1310.6541	12	5.4	437.8943	3	33.35	1.1968E5	1	8017	Service_Tyers_110319_2.raw	2	2	1	12			PEAKS DB;;;;
43	2944	P04449|RL24A_YEAST	R.SLKPEVR.K	Y	34.76	827.4865	7	4.5	414.7523	2	19.26	7.1786E5	1	3965	Service_Tyers_110319_2.raw	1	1	95	101			PEAKS DB;;;;
43	2944	P04449|RL24A_YEAST	K.SAGTQSSKFSKQQAK.G	Y	30	1581.8110	15	2.1	791.9144	2	15.11	3.037E4	1	2862	Service_Tyers_110319_2.raw	1	1	130	144			PEAKS DB;;;;
43	2944	P04449|RL24A_YEAST	K.GITEEVAK.K	Y	24.48	845.4494	8	2.4	423.7330	2	22.69	8.3741E5	1	5039	Service_Tyers_110319_2.raw	1	1	62	69			PEAKS DB;;;;
43	2944	P04449|RL24A_YEAST	K.SAGTQSSKFSK.Q	Y	20.55	1126.5618	11	2.3	564.2894	2	15.80	6.3266E4	1	3065	Service_Tyers_110319_2.raw	1	1	130	140			PEAKS DB;;;;
44	2970	P16474|BIP_YEAST	K.DAGTIAGLNVLR.I	N	58.11	1198.6670	12	4.1	600.3432	2	40.82	5.9264E6	1	9890	Service_Tyers_110319_2.raw	1	1	206	217			PEAKS DB;;;;
44	2970	P16474|BIP_YEAST	K.NQVAANPQNTIFDIKR.L	Y	52.59	1827.9591	16	5.1	610.3301	3	36.88	2.7674E5	1	8946	Service_Tyers_110319_2.raw	1	1	103	118			PEAKS DB;;;;
44	2970	P16474|BIP_YEAST	R.QATKDAGTIAGLNVLR.I	N	44.45	1626.9053	16	4.6	543.3115	3	38.18	8.1902E6	1	9266	Service_Tyers_110319_2.raw	2	2	202	217			PEAKS DB;;;;
44	2970	P16474|BIP_YEAST	R.NTAIPTKK.S	Y	41.7	871.5127	8	2.9	436.7649	2	16.07	5.0606E5	1	3081	Service_Tyers_110319_2.raw	1	1	460	467			PEAKS DB;;;;
44	2970	P16474|BIP_YEAST	S.ITITNDKGR.L	N	36.58	1016.5615	9	4.4	509.2902	2	19.44	3.3715E5	1	4033	Service_Tyers_110319_2.raw	1	1	544	552			PEAKS DB;;;;
44	2970	P16474|BIP_YEAST	K.HGIDVSDNNK.A	Y	25.15	1097.5101	10	3.8	549.7644	2	18.25	5.0273E4	1	3673	Service_Tyers_110319_2.raw	1	1	294	303			PEAKS DB;;;;
44	2970	P16474|BIP_YEAST	K.D(+42.01)AGTIAGLNVLR.I	N	21.16	1240.6775	12	4.1	621.3486	2	41.72	6.5714E4	1	10117	Service_Tyers_110319_2.raw	1	1	206	217	Acetylation (N-term)	D1:Acetylation (N-term):1000.00	PEAKS DB;;;;
44	2970	P16474|BIP_YEAST	R.N(+.98)TAIPTKK.S	Y	19.47	872.4967	8	4.3	437.2575	2	15.79	7.1316E4	1	3081	Service_Tyers_110319_2.raw	1	1	460	467	Deamidation (NQ)	N1:Deamidation (NQ):1000.00	PEAKS DB;;;;
45	2960	Q12026|YL053_YEAST	K.HNPFYVPSEVVR.E	Y	58.75	1442.7306	12	3.9	481.9193	3	37.00	2.0228E6	1	8931	Service_Tyers_110319_2.raw	2	2	85	96			PEAKS DB;;;;
45	2960	Q12026|YL053_YEAST	M(+42.01)DMLHNK.C	Y	46.14	929.4099	7	1.8	465.7131	2	34.06	7.3285E5	1	8201	Service_Tyers_110319_2.raw	1	1	1	7	Acetylation (N-term)	M1:Acetylation (N-term):1000.00	PEAKS DB;;;;
45	2960	Q12026|YL053_YEAST	K.KHNPFYVPSEVVR.E	Y	42.62	1570.8256	13	2.3	524.6170	3	33.88	1.5195E6	1	8188	Service_Tyers_110319_2.raw	1	1	84	96			PEAKS DB;;;;
45	2960	Q12026|YL053_YEAST	K.STSNSNLSNEVDKQK.L	Y	39.37	1649.7856	15	3.0	550.9375	3	20.59	8.9417E5	1	4362	Service_Tyers_110319_2.raw	2	2	14	28			PEAKS DB;;;;
45	2960	Q12026|YL053_YEAST	M(+15.99)(+42.01)DMLHNK.C	Y	38.37	945.4048	7	3.1	473.7112	2	24.89	1.3366E6	1	5532	Service_Tyers_110319_2.raw	1	1	1	7	Oxidation (M); Acetylation (N-term)	M1:Oxidation (M):67.96;M1:Acetylation (N-term):1000.00	PEAKS DB;;
45	2960	Q12026|YL053_YEAST	D.M(+15.99)(+42.01)LHNKC(+57.02)SDAIK.S	Y	37.59	1373.6432	11	0.9	458.8888	3	20.37	7.8646E4	1	4302	Service_Tyers_110319_2.raw	1	1	3	13	Oxidation (M); Acetylation (N-term); Carbamidomethylation	M1:Oxidation (M):1000.00;M1:Acetylation (N-term):1000.00;C6:Carbamidomethylation:1000.00	PEAKS DB
45	2960	Q12026|YL053_YEAST	N.LTQEVEFENQR.Q	Y	36.89	1391.6681	11	4.0	696.8441	2	28.43	5.4915E5	1	6667	Service_Tyers_110319_2.raw	1	1	64	74			PEAKS DB;;;;
45	2960	Q12026|YL053_YEAST	M(+15.99)(+42.01)DMLHNKC(+57.02)SDAIK.S	Y	31.15	1619.7106	13	4.2	540.9131	3	27.38	3.4984E5	1	6309	Service_Tyers_110319_2.raw	1	1	1	13	Oxidation (M); Acetylation (N-term); Carbamidomethylation	M1:Oxidation (M):17.01;M1:Acetylation (N-term):1000.00;C8:Carbamidomethylation:1000.00	PEAKS DB
46	2914	P22768|ASSY_YEAST	R.QLRDSFVTPNYSR.L	Y	48.78	1581.7899	13	4.8	528.2731	3	31.45	6.4684E5	1	7512	Service_Tyers_110319_2.raw	1	1	311	323			PEAKS DB;;;;
46	2914	P22768|ASSY_YEAST	R.SM(+15.99)IQPSQNSVNGTVR.V	Y	48.75	1632.7889	15	4.6	817.4055	2	22.29	2.0586E5	1	4902	Service_Tyers_110319_2.raw	1	1	340	354	Oxidation (M)	M2:Oxidation (M):1000.00	PEAKS DB;;;;
46	2914	P22768|ASSY_YEAST	R.LYKGNVIILGR.S	Y	44.08	1244.7605	11	0.4	415.9276	3	35.64	9.4701E4	1	8631	Service_Tyers_110319_2.raw	1	1	357	367			PEAKS DB;;;;
46	2914	P22768|ASSY_YEAST	K.SRGC(+57.02)YEQAPLTVLR.K	Y	41.43	1648.8354	14	4.4	550.6215	3	35.83	1.6366E5	1	8693	Service_Tyers_110319_2.raw	1	1	281	294	Carbamidomethylation	C4:Carbamidomethylation:1000.00	PEAKS DB;;;;
46	2914	P22768|ASSY_YEAST	R.DSFVTPNYSR.L	Y	40.12	1184.5461	10	3.8	593.2826	2	29.32	5.952E5	1	6923	Service_Tyers_110319_2.raw	1	1	314	323			PEAKS DB;;;;
46	2914	P22768|ASSY_YEAST	R.GC(+57.02)YEQAPLTVLR.K	Y	39.17	1405.7024	12	5.1	703.8621	2	38.37	2.3331E5	1	9319	Service_Tyers_110319_2.raw	1	1	283	294	Carbamidomethylation	C2:Carbamidomethylation:1000.00	PEAKS DB;;;;
46	2914	P22768|ASSY_YEAST	K.DLLDYAAQK.G	Y	39.14	1035.5237	9	2.2	518.7703	2	35.83	8.0968E4	1	8688	Service_Tyers_110319_2.raw	1	1	158	166			PEAKS DB;;;;
46	2914	P22768|ASSY_YEAST	K.GIPVAQTK.A	Y	38.87	812.4756	8	3.0	407.2463	2	21.44	2.0942E6	1	4641	Service_Tyers_110319_2.raw	1	1	167	174			PEAKS DB;;;;
46	2914	P22768|ASSY_YEAST	R.GC(+57.02)YEQAPLTVLRK.A	Y	36.54	1533.7974	13	1.9	512.2740	3	33.93	2.5862E5	1	8177	Service_Tyers_110319_2.raw	1	1	283	295	Carbamidomethylation	C2:Carbamidomethylation:1000.00	PEAKS DB;;;;
46	2914	P22768|ASSY_YEAST	R.IDIVEDRYINLK.S	Y	33.12	1489.8140	12	3.5	497.6136	3	38.18	1.4059E5	1	9290	Service_Tyers_110319_2.raw	1	1	269	280			PEAKS DB;;;;
46	2914	P22768|ASSY_YEAST	R.KAHVDLEGLTLDKEVR.Q	Y	20.37	1821.9948	16	3.8	608.3412	3	33.81	1.01E5	1	8165	Service_Tyers_110319_2.raw	1	1	295	310			PEAKS DB;;;;
47	2925	P25443|RS2_YEAST	R.NTEEKGWVPVTK.L	Y	57.61	1386.7144	12	5.1	694.3680	2	28.11	7.1828E5	1	6515	Service_Tyers_110319_2.raw	1	1	29	40			PEAKS DB;;;;
47	2925	P25443|RS2_YEAST	R.GSGIVASPAVK.K	Y	50.64	984.5604	11	4.1	493.2895	2	24.89	8.698E5	1	5579	Service_Tyers_110319_2.raw	1	1	175	185			PEAKS DB;;;;
47	2925	P25443|RS2_YEAST	K.TRTLENTLK.A	Y	44.59	1074.6033	9	4.1	359.2098	3	25.12	2.7255E5	1	5662	Service_Tyers_110319_2.raw	2	2	204	212			PEAKS DB;;;;
47	2925	P25443|RS2_YEAST	K.LLQLAGVEDVYTQSN(+.98)GKTR.T	Y	39.95	2092.0801	19	6.1	698.3716	3	40.11	5.5036E5	1	9733	Service_Tyers_110319_2.raw	1	1	187	205	Deamidation (NQ)	N15:Deamidation (NQ):32.28	PEAKS DB;;;;
47	2925	P25443|RS2_YEAST	K.C(+57.02)GSVTVR.L	Y	36.2	777.3803	7	3.2	389.6987	2	18.03	0	1	3637	Service_Tyers_110319_2.raw	0	0	162	168	Carbamidomethylation	C1:Carbamidomethylation:1000.00	PEAKS DB;;;;
47	2925	P25443|RS2_YEAST	K.KLLQLAGVEDVYTQSNGK.T	Y	35.08	1962.0421	18	3.5	655.0236	3	39.16	1.2794E5	1	9524	Service_Tyers_110319_2.raw	1	1	186	203			PEAKS DB;;;;
47	2925	P25443|RS2_YEAST	R.TLENTLK.A	Y	34.65	817.4545	7	4.2	409.7363	2	25.12	1.8943E6	1	5672	Service_Tyers_110319_2.raw	1	1	206	212			PEAKS DB;;;;
47	2925	P25443|RS2_YEAST	K.EVAGAIR.A	Y	32.75	714.4024	7	2.5	358.2094	2	20.42	5.3504E5	1	4334	Service_Tyers_110319_2.raw	1	1	120	126			PEAKS DB;;;;
47	2925	P25443|RS2_YEAST	M.S(+42.01)APEAQQQKR.G	Y	30.77	1183.5945	10	2.9	592.8062	2	15.50	0	1	2942	Service_Tyers_110319_2.raw	0	0	2	11	Acetylation (N-term)	S1:Acetylation (N-term):1000.00	PEAKS DB;;;;
47	2925	P25443|RS2_YEAST	M.S(+42.01)APEAQQQKRGGFGGR.N	Y	20.16	1714.8499	16	4.1	572.6262	3	20.14	0	1	4250	Service_Tyers_110319_2.raw	0	0	2	17	Acetylation (N-term)	S1:Acetylation (N-term):1000.00	PEAKS DB;;;;
48	3303	Q756G2|TOM1_ASHGO	R.IGLSSIPR.L	Y	27.74	841.5021	8	2.1	421.7592	2	31.25	3.7069E8	1	7464	Service_Tyers_110319_2.raw	1	1	2181	2188			PEAKS DB;;;;
48	3303	Q756G2|TOM1_ASHGO	R.I(+42.01)GLSSIPR.L	Y	22.62	883.5127	8	3.6	442.7652	2	33.10	5.5363E6	1	7929	Service_Tyers_110319_2.raw	2	2	2181	2188	Acetylation (N-term)	I1:Acetylation (N-term):1000.00	PEAKS DB;;;;
49	2952	P05745|RL36A_YEAST	K.VEEM(+15.99)NNIIAASR.R	N	53.98	1361.6609	12	1.6	681.8388	2	26.63	2.9219E5	1	6096	Service_Tyers_110319_2.raw	1	1	87	98	Oxidation (M)	M4:Oxidation (M):1000.00	PEAKS DB;;;;
49	2952	P05745|RL36A_YEAST	K.ISYKKGAASNR.T	N	45.19	1193.6516	11	1.8	398.8919	3	15.18	1.7243E5	1	2857	Service_Tyers_110319_2.raw	1	1	26	36			PEAKS DB;;;;
49	2952	P05745|RL36A_YEAST	K.AKVEEMNNIIAASR.R	N	43.82	1544.7981	14	4.8	773.4100	2	32.73	3.3217E5	1	7853	Service_Tyers_110319_2.raw	1	1	85	98			PEAKS DB;;;;
49	2952	P05745|RL36A_YEAST	K.TGIAIGLNKGKK.V	N	43.2	1198.7397	12	2.6	400.5882	3	25.75	2.149E5	1	5892	Service_Tyers_110319_2.raw	1	1	5	16			PEAKS DB;;;;
49	2952	P05745|RL36A_YEAST	K.VEEMNNIIAASR.R	N	39.77	1345.6660	12	4.1	673.8430	2	34.53	2.8444E5	1	8330	Service_Tyers_110319_2.raw	1	1	87	98			PEAKS DB;;;;
49	2952	P05745|RL36A_YEAST	R.EIAGLSPYER.R	N	31.65	1133.5717	10	4.5	567.7957	2	32.41	1.0269E6	1	7762	Service_Tyers_110319_2.raw	1	1	46	55			PEAKS DB;;;;
49	2952	P05745|RL36A_YEAST	R.AKAKVEEM(+15.99)NNIIAASR.R	N	31.27	1759.9250	16	3.7	587.6511	3	23.54	1.88E5	1	5242	Service_Tyers_110319_2.raw	1	1	83	98	Oxidation (M)	M8:Oxidation (M):1000.00	PEAKS DB;;;;
49	2952	P05745|RL36A_YEAST	R.EIAGLSPYERR.L	N	30.46	1289.6727	11	3.0	430.8995	3	29.48	1.142E5	1	6958	Service_Tyers_110319_2.raw	1	1	46	56			PEAKS DB;;;;
49	2952	P05745|RL36A_YEAST	K.VTSM(+15.99)TPAPK.I	Y	29.29	946.4794	9	3.2	474.2485	2	15.80	9.8925E4	1	3056	Service_Tyers_110319_2.raw	1	1	17	25	Oxidation (M)	M4:Oxidation (M):1000.00	PEAKS DB;;;;
49	2952	P05745|RL36A_YEAST	R.RLIDLIR.N	N	22.49	897.5759	7	4.0	449.7970	2	38.63	1.6568E5	1	9427	Service_Tyers_110319_2.raw	1	1	56	62			PEAKS DB;;;;
50	2947	P38061|RL32_YEAST	K.TYAAEIAHNISAK.N	Y	60.23	1387.7096	13	1.2	694.8629	2	32.52	1.269E6	1	7798	Service_Tyers_110319_2.raw	2	2	91	103			PEAKS DB;;;;
50	2947	P38061|RL32_YEAST	K.ALGIKVTNPK.G	Y	38.3	1039.6389	10	-0.1	520.8267	2	26.84	1.2944E5	1	6212	Service_Tyers_110319_2.raw	1	1	114	123			PEAKS DB;;;;
50	2947	P38061|RL32_YEAST	R.AKALGIKVTNPK.G	Y	37.23	1238.7710	12	4.1	413.9326	3	23.77	1.3965E5	1	5292	Service_Tyers_110319_2.raw	1	1	112	123			PEAKS DB;;;;
50	2947	P38061|RL32_YEAST	K.NRVVILAR.A	Y	37.03	939.5978	8	0.8	470.8065	2	26.87	4.8015E5	1	6203	Service_Tyers_110319_2.raw	1	1	104	111			PEAKS DB;;;;
50	2947	P38061|RL32_YEAST	K.GIDSVVR.R	Y	31.88	744.4130	7	1.3	373.2142	2	25.80	1.1312E6	1	5852	Service_Tyers_110319_2.raw	1	1	37	43			PEAKS DB;;;;
50	2947	P38061|RL32_YEAST	K.GRLALEA	Y	29.74	728.4180	7	3.0	365.2174	2	30.56	2.1434E5	1	7294	Service_Tyers_110319_2.raw	1	1	124	130			PEAKS DB;;;;
50	2947	P38061|RL32_YEAST	R.VAENWRK.Q	Y	25.28	901.4770	7	5.1	451.7480	2	19.44	2.6634E5	1	4034	Service_Tyers_110319_2.raw	1	1	28	34			PEAKS DB;;;;
50	2947	P38061|RL32_YEAST	M.ASLPHPK.I	Y	23.78	748.4232	7	3.1	375.2200	2	19.46	5.9114E5	1	4006	Service_Tyers_110319_2.raw	1	1	2	8			PEAKS DB;;;;
50	2947	P38061|RL32_YEAST	R.FRGNISQPK.I	Y	20.33	1045.5669	9	2.2	523.7919	2	19.97	2.5641E5	1	4175	Service_Tyers_110319_2.raw	1	1	46	54			PEAKS DB;;;;
51	2976	P26784|RL16A_YEAST	K.VASANATAAESDVAK.Q	Y	60.97	1403.6892	15	4.9	702.8553	2	21.64	8.1024E5	1	4675	Service_Tyers_110319_2.raw	1	1	178	192			PEAKS DB;;;;
51	2976	P26784|RL16A_YEAST	R.VVVPQALR.V	N	51.75	880.5494	8	5.0	441.2842	2	31.45	4.7818E6	1	7498	Service_Tyers_110319_2.raw	1	1	118	125			PEAKS DB;;;;
51	2976	P26784|RL16A_YEAST	R.VVVPQALRVLR.L	N	43.89	1248.8030	11	3.2	417.2763	3	39.63	1.4576E5	1	9637	Service_Tyers_110319_2.raw	1	1	118	128			PEAKS DB;;;;
51	2976	P26784|RL16A_YEAST	S.SAEYYAK.K	N	38.91	830.3810	7	3.3	416.1991	2	18.95	1.5582E6	1	3887	Service_Tyers_110319_2.raw	1	1	164	170			PEAKS DB;;;;
51	2976	P26784|RL16A_YEAST	R.KYTTLGK.L	N	37.53	809.4647	7	3.1	405.7409	2	18.74	5.1148E5	1	3838	Service_Tyers_110319_2.raw	1	1	134	140			PEAKS DB;;;;
51	2976	P26784|RL16A_YEAST	K.RKVSSAEYYAK.K	Y	28.96	1300.6775	11	3.9	434.5681	3	18.17	1.5101E5	1	3652	Service_Tyers_110319_2.raw	1	1	160	170			PEAKS DB;;;;
51	2976	P26784|RL16A_YEAST	R.KVSSAEYYAK.K	Y	26.89	1144.5764	10	3.0	382.5339	3	19.90	0	1	4179	Service_Tyers_110319_2.raw	0	0	161	170			PEAKS DB;;;;
51	2976	P26784|RL16A_YEAST	M.S(+42.01)VEPVVVIDGKGHLVGR.L	Y	24.72	1802.0050	17	4.3	601.6782	3	38.18	6.0268E5	1	9283	Service_Tyers_110319_2.raw	1	1	2	18	Acetylation (N-term)	S1:Acetylation (N-term):1000.00	PEAKS DB;;;;
51	2976	P26784|RL16A_YEAST	S.S(+42.01)AEYYAK.K	N	18.82	872.3915	7	3.8	437.2047	2	19.21	2.1931E4	1	3966	Service_Tyers_110319_2.raw	1	1	164	170	Acetylation (N-term)	S1:Acetylation (N-term):1000.00	PEAKS DB;;;;
52	2971	P0CX54|RL12B_YEAST	K.HSGNIQLDEIIEIAR.Q	Y	61.67	1706.8951	15	1.8	569.9733	3	43.59	2.7147E5	1	10528	Service_Tyers_110319_2.raw	1	1	100	114			PEAKS DB;;;;
52	2972	P0CX53|RL12A_YEAST	K.HSGNIQLDEIIEIAR.Q	Y	61.67	1706.8951	15	1.8	569.9733	3	43.59	2.7147E5	1	10528	Service_Tyers_110319_2.raw	1	1	100	114			PEAKS DB;;;;
52	2971	P0CX54|RL12B_YEAST	R.AVGGEVGASAALAPK.I	Y	48.7	1296.7037	15	0.7	649.3596	2	28.52	9.302E6	1	6619	Service_Tyers_110319_2.raw	1	1	17	31			PEAKS DB;;;;
52	2972	P0CX53|RL12A_YEAST	R.AVGGEVGASAALAPK.I	Y	48.7	1296.7037	15	0.7	649.3596	2	28.52	9.302E6	1	6619	Service_Tyers_110319_2.raw	1	1	17	31			PEAKS DB;;;;
52	2971	P0CX54|RL12B_YEAST	K.KVGEDIAK.A	Y	34.86	858.4810	8	2.7	430.2489	2	17.64	2.242E6	1	3516	Service_Tyers_110319_2.raw	1	1	41	48			PEAKS DB;;;;
52	2972	P0CX53|RL12A_YEAST	K.KVGEDIAK.A	Y	34.86	858.4810	8	2.7	430.2489	2	17.64	2.242E6	1	3516	Service_Tyers_110319_2.raw	1	1	41	48			PEAKS DB;;;;
52	2971	P0CX54|RL12B_YEAST	R.QMRDKSFGR.T	Y	34.24	1123.5557	9	4.0	375.5273	3	17.49	9.2948E4	1	3455	Service_Tyers_110319_2.raw	1	1	115	123			PEAKS DB;;;;
52	2972	P0CX53|RL12A_YEAST	R.QMRDKSFGR.T	Y	34.24	1123.5557	9	4.0	375.5273	3	17.49	9.2948E4	1	3455	Service_Tyers_110319_2.raw	1	1	115	123			PEAKS DB;;;;
52	2971	P0CX54|RL12B_YEAST	K.KVGEDIAKATK.E	Y	34.08	1158.6608	11	3.7	387.2290	3	18.37	1.9417E5	1	3743	Service_Tyers_110319_2.raw	2	2	41	51			PEAKS DB;;;;
52	2972	P0CX53|RL12A_YEAST	K.KVGEDIAKATK.E	Y	34.08	1158.6608	11	3.7	387.2290	3	18.37	1.9417E5	1	3743	Service_Tyers_110319_2.raw	2	2	41	51			PEAKS DB;;;;
52	2971	P0CX54|RL12B_YEAST	K.VGEDIAK.A	Y	33.68	730.3861	7	5.1	366.2022	2	19.20	7.1648E5	1	3959	Service_Tyers_110319_2.raw	1	1	42	48			PEAKS DB;;;;
52	2972	P0CX53|RL12A_YEAST	K.VGEDIAK.A	Y	33.68	730.3861	7	5.1	366.2022	2	19.20	7.1648E5	1	3959	Service_Tyers_110319_2.raw	1	1	42	48			PEAKS DB;;;;
52	2971	P0CX54|RL12B_YEAST	K.IGPLGLSPK.K	Y	33.23	880.5381	9	2.5	441.2775	2	35.15	5.5122E6	1	8459	Service_Tyers_110319_2.raw	1	1	32	40			PEAKS DB;;;;
52	2972	P0CX53|RL12A_YEAST	K.IGPLGLSPK.K	Y	33.23	880.5381	9	2.5	441.2775	2	35.15	5.5122E6	1	8459	Service_Tyers_110319_2.raw	1	1	32	40			PEAKS DB;;;;
52	2971	P0CX54|RL12B_YEAST	K.IGPLGLSPKK.V	Y	29.54	1008.6331	10	3.2	505.3254	2	30.69	1.7566E5	1	7361	Service_Tyers_110319_2.raw	1	1	32	41			PEAKS DB;;;;
52	2972	P0CX53|RL12A_YEAST	K.IGPLGLSPKK.V	Y	29.54	1008.6331	10	3.2	505.3254	2	30.69	1.7566E5	1	7361	Service_Tyers_110319_2.raw	1	1	32	41			PEAKS DB;;;;
53	2936	P00950|PMG1_YEAST	K.KVYPDVLYTSK.L	Y	59.5	1311.7074	11	3.2	656.8631	2	31.32	1.0621E6	1	7452	Service_Tyers_110319_2.raw	1	1	47	57			PEAKS DB;;;;
53	2936	P00950|PMG1_YEAST	K.ADRLWIPVNR.S	Y	55.81	1238.6884	10	3.2	413.9047	3	37.26	2.0568E5	1	9030	Service_Tyers_110319_2.raw	1	1	72	81			PEAKS DB;;;;
53	2936	P00950|PMG1_YEAST	R.AIQTANIALEK.A	Y	49.87	1170.6608	11	3.1	586.3395	2	30.69	2.0516E6	1	7292	Service_Tyers_110319_2.raw	1	1	61	71			PEAKS DB;;;;
53	2936	P00950|PMG1_YEAST	K.VYPDVLYTSK.L	Y	48.88	1183.6124	10	3.4	592.8155	2	35.01	5.2277E5	1	8449	Service_Tyers_110319_2.raw	1	1	48	57			PEAKS DB;;;;
53	2936	P00950|PMG1_YEAST	K.LSAKGQQEAAR.A	Y	43.64	1157.6152	11	0.2	579.8150	2	15.24	1.0878E6	1	2875	Service_Tyers_110319_2.raw	2	2	28	38			PEAKS DB;;;;
53	2936	P00950|PMG1_YEAST	K.FGEEKFNTYRR.S	Y	40.93	1445.7051	11	3.1	482.9105	3	25.01	2.5324E5	1	5630	Service_Tyers_110319_2.raw	1	1	105	115			PEAKS DB;;;;
53	2936	P00950|PMG1_YEAST	R.AGELLKEK.K	Y	33.56	886.5123	8	3.6	444.2650	2	21.70	6.0154E5	1	4738	Service_Tyers_110319_2.raw	1	1	39	46			PEAKS DB;;;;
53	2936	P00950|PMG1_YEAST	R.SFDVPPPPIDASSPFSQKGDER.Y	Y	19.18	2372.1284	22	4.0	791.7199	3	39.69	2.8308E6	1	9615	Service_Tyers_110319_2.raw	1	1	116	137			PEAKS DB;;;;
54	2929	Q87026|GAG_SCVLB	K.VSNWADNSSGR.F	Y	55.17	1191.5269	11	4.2	596.7732	2	22.45	1.3182E5	1	4955	Service_Tyers_110319_2.raw	1	1	540	550			PEAKS DB;;;;
54	2930	P23172|RDRP_SCVLB	K.VSNWADNSSGR.F	Y	55.17	1191.5269	11	4.2	596.7732	2	22.45	1.3182E5	1	4955	Service_Tyers_110319_2.raw	1	1	540	550			PEAKS DB;;;;
54	2929	Q87026|GAG_SCVLB	R.IDM(+15.99)QYEDDSGTR.K	Y	49.3	1444.5776	12	4.6	723.2994	2	19.79	0	1	4143	Service_Tyers_110319_2.raw	0	0	34	45	Oxidation (M)	M3:Oxidation (M):1000.00	PEAKS DB;;;;
54	2930	P23172|RDRP_SCVLB	R.IDM(+15.99)QYEDDSGTR.K	Y	49.3	1444.5776	12	4.6	723.2994	2	19.79	0	1	4143	Service_Tyers_110319_2.raw	0	0	34	45	Oxidation (M)	M3:Oxidation (M):1000.00	PEAKS DB;;;;
54	2929	Q87026|GAG_SCVLB	R.KLFVNAPAGIEPSSGR.Y	Y	48.31	1641.8838	16	1.8	548.3029	3	33.88	2.0022E5	1	8161	Service_Tyers_110319_2.raw	1	1	240	255			PEAKS DB;;;;
54	2930	P23172|RDRP_SCVLB	R.KLFVNAPAGIEPSSGR.Y	Y	48.31	1641.8838	16	1.8	548.3029	3	33.88	2.0022E5	1	8161	Service_Tyers_110319_2.raw	1	1	240	255			PEAKS DB;;;;
54	2929	Q87026|GAG_SCVLB	K.TNLNINSSR.V	Y	41.57	1017.5203	9	3.2	509.7690	2	23.03	0	1	5108	Service_Tyers_110319_2.raw	0	0	17	25			PEAKS DB;;;;
54	2930	P23172|RDRP_SCVLB	K.TNLNINSSR.V	Y	41.57	1017.5203	9	3.2	509.7690	2	23.03	0	1	5108	Service_Tyers_110319_2.raw	0	0	17	25			PEAKS DB;;;;
54	2929	Q87026|GAG_SCVLB	R.AMDETLR.L	Y	40.23	834.3906	7	3.8	418.2042	2	23.54	2.6201E5	1	5233	Service_Tyers_110319_2.raw	1	1	632	638			PEAKS DB;;;;
54	2930	P23172|RDRP_SCVLB	R.AMDETLR.L	Y	40.23	834.3906	7	3.8	418.2042	2	23.54	2.6201E5	1	5233	Service_Tyers_110319_2.raw	1	1	632	638			PEAKS DB;;;;
54	2929	Q87026|GAG_SCVLB	R.NKPLYMTGGSVR.T	Y	34.2	1321.6813	12	4.6	661.8510	2	27.10	1.1228E5	1	6262	Service_Tyers_110319_2.raw	1	1	605	616			PEAKS DB;;;;
54	2930	P23172|RDRP_SCVLB	R.NKPLYMTGGSVR.T	Y	34.2	1321.6813	12	4.6	661.8510	2	27.10	1.1228E5	1	6262	Service_Tyers_110319_2.raw	1	1	605	616			PEAKS DB;;;;
54	2929	Q87026|GAG_SCVLB	R.AM(+15.99)DETLR.L	Y	33.85	850.3854	7	2.1	426.2009	2	18.61	1.9168E5	1	3806	Service_Tyers_110319_2.raw	1	1	632	638	Oxidation (M)	M2:Oxidation (M):1000.00	PEAKS DB;;;;
54	2930	P23172|RDRP_SCVLB	R.AM(+15.99)DETLR.L	Y	33.85	850.3854	7	2.1	426.2009	2	18.61	1.9168E5	1	3806	Service_Tyers_110319_2.raw	1	1	632	638	Oxidation (M)	M2:Oxidation (M):1000.00	PEAKS DB;;;;
54	2929	Q87026|GAG_SCVLB	R.VQYGFNAR.I	Y	23.81	953.4719	8	3.4	477.7448	2	28.00	3.9361E5	1	6494	Service_Tyers_110319_2.raw	1	1	26	33			PEAKS DB;;;;
54	2930	P23172|RDRP_SCVLB	R.VQYGFNAR.I	Y	23.81	953.4719	8	3.4	477.7448	2	28.00	3.9361E5	1	6494	Service_Tyers_110319_2.raw	1	1	26	33			PEAKS DB;;;;
54	2929	Q87026|GAG_SCVLB	R.TIATGNYRDAAER.L	Y	23.39	1436.7008	13	5.8	719.3618	2	21.70	1.1382E5	1	4718	Service_Tyers_110319_2.raw	1	1	617	629			PEAKS DB;;;;
54	2930	P23172|RDRP_SCVLB	R.TIATGNYRDAAER.L	Y	23.39	1436.7008	13	5.8	719.3618	2	21.70	1.1382E5	1	4718	Service_Tyers_110319_2.raw	1	1	617	629			PEAKS DB;;;;
55	2955	P04456|RL25_YEAST	K.VIEQPITSETAMK.K	Y	54.3	1445.7435	13	2.7	723.8810	2	29.69	4.8621E5	1	7032	Service_Tyers_110319_2.raw	1	1	62	74			PEAKS DB;;;;
55	2955	P04456|RL25_YEAST	R.LTADYDALDIANR.I	Y	51.02	1449.7100	13	5.5	725.8663	2	38.00	1.818E6	1	9218	Service_Tyers_110319_2.raw	2	2	126	138			PEAKS DB;;;;
55	2955	P04456|RL25_YEAST	R.TSATFRLPK.T	Y	48.12	1019.5764	9	2.6	510.7968	2	30.99	2.1705E6	1	7355	Service_Tyers_110319_2.raw	1	1	28	36			PEAKS DB;;;;
55	2955	P04456|RL25_YEAST	K.VNTLVRPNGTK.K	Y	47.29	1197.6830	11	2.8	400.2361	3	21.13	1.9027E5	1	4555	Service_Tyers_110319_2.raw	2	2	110	120			PEAKS DB;;;;
55	2955	P04456|RL25_YEAST	K.AVKELYEVDVLK.V	Y	41.63	1404.7864	12	3.5	469.2711	3	38.18	9.6455E4	1	9322	Service_Tyers_110319_2.raw	1	1	98	109			PEAKS DB;;;;
55	2955	P04456|RL25_YEAST	K.VNTLVRPN(+.98)GTK.K	Y	35.5	1198.6670	11	4.9	400.5649	3	21.81	0	1	4757	Service_Tyers_110319_2.raw	0	0	110	120	Deamidation (NQ)	N8:Deamidation (NQ):22.09	PEAKS DB;;;;
55	2955	P04456|RL25_YEAST	K.VIEQPITSETAM(+15.99)K.K	Y	22.54	1461.7385	13	5.4	731.8805	2	25.59	1.5417E5	1	5790	Service_Tyers_110319_2.raw	1	1	62	74	Oxidation (M)	M12:Oxidation (M):1000.00	PEAKS DB;;;;
56	3071	Q01855|RS15_YEAST	K.LAAPENEKPAPVR.T	Y	62.25	1390.7568	13	4.1	696.3885	2	21.40	4.1875E6	1	4611	Service_Tyers_110319_2.raw	2	2	65	77			PEAKS DB;;;;
56	3071	Q01855|RS15_YEAST	R.GMTSKPAGFM(+15.99)KK.L	Y	38.89	1297.6522	12	3.0	433.5593	3	18.50	2.5436E5	1	3777	Service_Tyers_110319_2.raw	1	1	48	59	Oxidation (M)	M10:Oxidation (M):24.34	PEAKS DB;;;;
56	3071	Q01855|RS15_YEAST	R.GM(+15.99)TSKPAGFMK.K	Y	31.35	1169.5573	11	3.5	390.8611	3	23.77	2.7116E5	1	5288	Service_Tyers_110319_2.raw	1	1	48	58	Oxidation (M)	M2:Oxidation (M):16.55	PEAKS DB;;;;
56	3071	Q01855|RS15_YEAST	M.S(+42.01)QAVNAK.K	Y	27.04	758.3923	7	5.4	380.2055	2	16.94	3.836E5	1	3315	Service_Tyers_110319_2.raw	1	1	2	8	Acetylation (N-term)	S1:Acetylation (N-term):1000.00	PEAKS DB;;;;
56	3071	Q01855|RS15_YEAST	K.LAAPENEKPAPVRTHM(+15.99)R.N	Y	26.96	1931.9999	17	4.7	645.0103	3	18.25	6.0842E5	1	3682	Service_Tyers_110319_2.raw	2	2	65	81	Oxidation (M)	M16:Oxidation (M):1000.00	PEAKS DB;;;;
56	3071	Q01855|RS15_YEAST	R.GM(+15.99)TSKPAGFM(+15.99)K.K	Y	25.96	1185.5522	11	3.5	593.7855	2	18.18	0	1	3676	Service_Tyers_110319_2.raw	0	0	48	58	Oxidation (M)	M2:Oxidation (M):1000.00;M10:Oxidation (M):1000.00	PEAKS DB;;;
56	3071	Q01855|RS15_YEAST	M.S(+42.01)QAVNAKK.R	Y	23.44	886.4872	8	2.0	444.2517	2	15.72	2.8685E5	1	3000	Service_Tyers_110319_2.raw	1	1	2	9	Acetylation (N-term)	S1:Acetylation (N-term):1000.00	PEAKS DB;;;;
57	2950	P0CX52|RS16B_YEAST	R.VTGGGHVSQVYAIR.Q	Y	67.9	1442.7629	14	3.1	481.9297	3	27.60	7.8163E5	1	6385	Service_Tyers_110319_2.raw	1	1	69	82			PEAKS DB;;;;
57	2951	P0CX51|RS16A_YEAST	R.VTGGGHVSQVYAIR.Q	Y	67.9	1442.7629	14	3.1	481.9297	3	27.60	7.8163E5	1	6385	Service_Tyers_110319_2.raw	1	1	69	82			PEAKS DB;;;;
57	2950	P0CX52|RS16B_YEAST	K.SATAVAHVK.A	Y	56.2	882.4923	9	4.1	442.2552	2	16.82	2.203E6	1	3258	Service_Tyers_110319_2.raw	1	1	15	23			PEAKS DB;;;;
57	2951	P0CX51|RS16A_YEAST	K.SATAVAHVK.A	Y	56.2	882.4923	9	4.1	442.2552	2	16.82	2.203E6	1	3258	Service_Tyers_110319_2.raw	1	1	15	23			PEAKS DB;;;;
57	2950	P0CX52|RS16B_YEAST	R.TLLIADSRRPEPK.K	Y	36.4	1494.8518	13	-0.3	499.2910	3	26.87	1.2494E6	1	6198	Service_Tyers_110319_2.raw	1	1	115	127			PEAKS DB;;;;
57	2951	P0CX51|RS16A_YEAST	R.TLLIADSRRPEPK.K	Y	36.4	1494.8518	13	-0.3	499.2910	3	26.87	1.2494E6	1	6198	Service_Tyers_110319_2.raw	1	1	115	127			PEAKS DB;;;;
57	2950	P0CX52|RS16B_YEAST	M.S(+42.01)AVPSVQTFGK.K	Y	34.9	1161.6029	11	3.9	581.8110	2	35.00	1.4338E6	1	8426	Service_Tyers_110319_2.raw	1	1	2	12	Acetylation (N-term)	S1:Acetylation (N-term):1000.00	PEAKS DB;;;;
57	2951	P0CX51|RS16A_YEAST	M.S(+42.01)AVPSVQTFGK.K	Y	34.9	1161.6029	11	3.9	581.8110	2	35.00	1.4338E6	1	8426	Service_Tyers_110319_2.raw	1	1	2	12	Acetylation (N-term)	S1:Acetylation (N-term):1000.00	PEAKS DB;;;;
57	2950	P0CX52|RS16B_YEAST	K.AFTSYDR.T	Y	29.99	858.3871	7	4.5	430.2028	2	23.59	1.1005E6	1	5234	Service_Tyers_110319_2.raw	1	1	108	114			PEAKS DB;;;;
57	2951	P0CX51|RS16A_YEAST	K.AFTSYDR.T	Y	29.99	858.3871	7	4.5	430.2028	2	23.59	1.1005E6	1	5234	Service_Tyers_110319_2.raw	1	1	108	114			PEAKS DB;;;;
57	2950	P0CX52|RS16B_YEAST	K.YVDEQSKNELKK.A	Y	23.38	1479.7568	12	3.5	740.8883	2	17.12	5.4453E4	1	3386	Service_Tyers_110319_2.raw	1	1	96	107			PEAKS DB;;;;
57	2951	P0CX51|RS16A_YEAST	K.YVDEQSKNELKK.A	Y	23.38	1479.7568	12	3.5	740.8883	2	17.12	5.4453E4	1	3386	Service_Tyers_110319_2.raw	1	1	96	107			PEAKS DB;;;;
57	2950	P0CX52|RS16B_YEAST	A.TAVAHVK.A	Y	20.62	724.4232	7	2.8	363.2199	2	16.85	6.5321E4	1	3291	Service_Tyers_110319_2.raw	1	1	17	23			PEAKS DB;;;;
57	2951	P0CX51|RS16A_YEAST	A.TAVAHVK.A	Y	20.62	724.4232	7	2.8	363.2199	2	16.85	6.5321E4	1	3291	Service_Tyers_110319_2.raw	1	1	17	23			PEAKS DB;;;;
57	2950	P0CX52|RS16B_YEAST	M.S(+42.01)AVPSVQTFGKK.K	Y	19.12	1289.6979	12	1.3	645.8571	2	32.12	5.0487E5	1	7710	Service_Tyers_110319_2.raw	1	1	2	13	Acetylation (N-term)	S1:Acetylation (N-term):1000.00	PEAKS DB;;;;
57	2951	P0CX51|RS16A_YEAST	M.S(+42.01)AVPSVQTFGKK.K	Y	19.12	1289.6979	12	1.3	645.8571	2	32.12	5.0487E5	1	7710	Service_Tyers_110319_2.raw	1	1	2	13	Acetylation (N-term)	S1:Acetylation (N-term):1000.00	PEAKS DB;;;;
58	2946	P49089|ASNS1_YEAST	K.AEWGSDIPTTK.E	Y	53.05	1203.5771	11	3.4	602.7979	2	31.32	2.3381E5	1	7467	Service_Tyers_110319_2.raw	1	1	512	522			PEAKS DB;;;;
58	2946	P49089|ASNS1_YEAST	R.ASTPMFLLSR.K	Y	41.47	1121.5903	10	3.5	561.8044	2	42.89	2.2758E5	1	10383	Service_Tyers_110319_2.raw	1	1	345	354			PEAKS DB;;;;
58	2946	P49089|ASNS1_YEAST	R.ETAKATNDVEPSTYDSK.A	Y	41.12	1854.8483	17	-0.5	619.2897	3	20.85	0	1	4473	Service_Tyers_110319_2.raw	0	0	250	266			PEAKS DB;;;;
58	2946	P49089|ASNS1_YEAST	K.ATNDVEPSTYDSK.A	Y	36.49	1425.6260	13	4.0	713.8231	2	21.13	1.6903E5	1	4539	Service_Tyers_110319_2.raw	1	1	254	266			PEAKS DB;;;;
58	2946	P49089|ASNS1_YEAST	R.IVAARDPIGITTLYMGR.S	Y	36.16	1846.0134	17	3.4	616.3472	3	42.45	8.6334E4	1	10275	Service_Tyers_110319_2.raw	1	1	132	148			PEAKS DB;;;;
58	2946	P49089|ASNS1_YEAST	R.ETAKATNDVEPSTYDSKAR.H	Y	28.36	2081.9866	19	0.5	695.0032	3	20.33	2.3838E4	1	4300	Service_Tyers_110319_2.raw	1	1	250	268			PEAKS DB;;;;
58	2946	P49089|ASNS1_YEAST	S.LHSFAIGLPNAPDLQAAR.K	Y	27.51	1890.0111	18	4.5	631.0138	3	41.79	6.9019E4	1	10153	Service_Tyers_110319_2.raw	1	1	287	304			PEAKS DB;;;;
58	2946	P49089|ASNS1_YEAST	R.YAQIHEKHIE	Y	24.66	1266.6356	10	2.8	423.2203	3	19.76	7.2515E4	1	4122	Service_Tyers_110319_2.raw	1	1	563	572			PEAKS DB;;;;
58	2946	P49089|ASNS1_YEAST	K.ALQLSKR.I	Y	22.97	814.5024	7	2.4	408.2595	2	21.04	1.402E5	1	4538	Service_Tyers_110319_2.raw	1	1	20	26			PEAKS DB;;;;
59	2954	Q75D00|ACT_ASHGO	K.DSYVGDEAQSKR.G	Y	54.59	1353.6160	12	2.8	677.8171	2	18.56	2.1191E5	1	3788	Service_Tyers_110319_2.raw	1	1	52	63			PEAKS DB;;;;
59	2956	P17128|ACT_KLULA	K.DSYVGDEAQSKR.G	Y	54.59	1353.6160	12	2.8	677.8171	2	18.56	2.1191E5	1	3788	Service_Tyers_110319_2.raw	1	1	51	62			PEAKS DB;;;;
59	2957	P60010|ACT_YEAST	K.DSYVGDEAQSKR.G	Y	54.59	1353.6160	12	2.8	677.8171	2	18.56	2.1191E5	1	3788	Service_Tyers_110319_2.raw	1	1	51	62			PEAKS DB;;;;
59	2954	Q75D00|ACT_ASHGO	K.AGFAGDDAPR.A	Y	53.59	975.4410	10	2.2	488.7288	2	22.91	3.5309E6	1	5057	Service_Tyers_110319_2.raw	1	1	20	29			PEAKS DB;;;;
59	2956	P17128|ACT_KLULA	K.AGFAGDDAPR.A	Y	53.59	975.4410	10	2.2	488.7288	2	22.91	3.5309E6	1	5057	Service_Tyers_110319_2.raw	1	1	19	28			PEAKS DB;;;;
59	2957	P60010|ACT_YEAST	K.AGFAGDDAPR.A	Y	53.59	975.4410	10	2.2	488.7288	2	22.91	3.5309E6	1	5057	Service_Tyers_110319_2.raw	1	1	19	28			PEAKS DB;;;;
59	2954	Q75D00|ACT_ASHGO	R.AVFPSIVGRPR.H	Y	51.54	1197.6981	11	2.4	400.2409	3	35.91	1.2216E6	1	8659	Service_Tyers_110319_2.raw	1	1	30	40			PEAKS DB;;;;
59	2956	P17128|ACT_KLULA	R.AVFPSIVGRPR.H	Y	51.54	1197.6981	11	2.4	400.2409	3	35.91	1.2216E6	1	8659	Service_Tyers_110319_2.raw	1	1	29	39			PEAKS DB;;;;
59	2957	P60010|ACT_YEAST	R.AVFPSIVGRPR.H	Y	51.54	1197.6981	11	2.4	400.2409	3	35.91	1.2216E6	1	8659	Service_Tyers_110319_2.raw	1	1	29	39			PEAKS DB;;;;
59	2954	Q75D00|ACT_ASHGO	R.VAPEEHPVLLTEAPM(+15.99)NPK.S	Y	48.66	1987.0084	18	2.2	663.3448	3	31.96	5.1991E5	1	7629	Service_Tyers_110319_2.raw	1	1	97	114	Oxidation (M)	M15:Oxidation (M):1000.00	PEAKS DB;;;;
59	2956	P17128|ACT_KLULA	R.VAPEEHPVLLTEAPM(+15.99)NPK.N	Y	48.66	1987.0084	18	2.2	663.3448	3	31.96	5.1991E5	1	7629	Service_Tyers_110319_2.raw	1	1	96	113	Oxidation (M)	M15:Oxidation (M):1000.00	PEAKS DB;;;;
59	2957	P60010|ACT_YEAST	R.VAPEEHPVLLTEAPM(+15.99)NPK.S	Y	48.66	1987.0084	18	2.2	663.3448	3	31.96	5.1991E5	1	7629	Service_Tyers_110319_2.raw	1	1	96	113	Oxidation (M)	M15:Oxidation (M):1000.00	PEAKS DB;;;;
59	2954	Q75D00|ACT_ASHGO	R.HQGIMVGM(+15.99)GQKDSYVGDEAQSKR.G	Y	40.91	2536.1799	23	4.4	635.0551	4	23.94	5.6998E4	1	5356	Service_Tyers_110319_2.raw	1	1	41	63	Oxidation (M)	M8:Oxidation (M):6.63	PEAKS DB;;;;
59	2956	P17128|ACT_KLULA	R.HQGIMVGM(+15.99)GQKDSYVGDEAQSKR.G	Y	40.91	2536.1799	23	4.4	635.0551	4	23.94	5.6998E4	1	5356	Service_Tyers_110319_2.raw	1	1	40	62	Oxidation (M)	M8:Oxidation (M):6.63	PEAKS DB;;;;
59	2957	P60010|ACT_YEAST	R.HQGIMVGM(+15.99)GQKDSYVGDEAQSKR.G	Y	40.91	2536.1799	23	4.4	635.0551	4	23.94	5.6998E4	1	5356	Service_Tyers_110319_2.raw	1	1	40	62	Oxidation (M)	M8:Oxidation (M):6.63	PEAKS DB;;;;
59	2954	Q75D00|ACT_ASHGO	K.IIAPPER.K	Y	35.55	794.4650	7	4.7	398.2416	2	23.36	8.6176E5	1	5187	Service_Tyers_110319_2.raw	1	1	330	336			PEAKS DB;;;;
59	2956	P17128|ACT_KLULA	K.IIAPPER.K	Y	35.55	794.4650	7	4.7	398.2416	2	23.36	8.6176E5	1	5187	Service_Tyers_110319_2.raw	1	1	329	335			PEAKS DB;;;;
59	2957	P60010|ACT_YEAST	K.IIAPPER.K	Y	35.55	794.4650	7	4.7	398.2416	2	23.36	8.6176E5	1	5187	Service_Tyers_110319_2.raw	1	1	329	335			PEAKS DB;;;;
60	2967	P14120|RL30_YEAST	K.LIIIAANTPVLR.K	Y	45.53	1292.8180	12	3.9	647.4188	2	42.30	3.2504E5	1	10255	Service_Tyers_110319_2.raw	1	1	41	52			PEAKS DB;;;;
60	2967	P14120|RL30_YEAST	K.SGKYTLGYKSTVK.S	Y	39.86	1430.7769	13	4.6	477.9351	3	23.59	1.8128E5	1	5257	Service_Tyers_110319_2.raw	1	1	20	32			PEAKS DB;;;;
60	2967	P14120|RL30_YEAST	M.APVKSQESINQK.L	Y	37.68	1327.7096	12	5.7	664.8658	2	16.10	1.5202E6	1	3091	Service_Tyers_110319_2.raw	2	2	2	13			PEAKS DB;;;;
60	2967	P14120|RL30_YEAST	K.SELEYYAMLSK.T	Y	27.51	1332.6271	11	4.3	667.3237	2	40.94	2.7868E4	1	9972	Service_Tyers_110319_2.raw	1	1	54	64			PEAKS DB;;;;
60	2967	P14120|RL30_YEAST	K.SQESINQKLALVIK.S	Y	27	1569.9089	14	4.6	524.3127	3	38.90	1.1921E5	1	9475	Service_Tyers_110319_2.raw	1	1	6	19			PEAKS DB;;;;
60	2967	P14120|RL30_YEAST	R.VGVVSILEAGDSDILTTLA	Y	21.39	1872.0092	19	2.5	625.0119	3	58.69	5.132E5	1	13615	Service_Tyers_110319_2.raw	1	1	87	105			PEAKS DB;;;;
60	2967	P14120|RL30_YEAST	K.SQ(+.98)ESINQK.L	Y	19.08	933.4403	8	4.7	467.7296	2	22.06	4.0187E4	1	4786	Service_Tyers_110319_2.raw	1	1	6	13	Deamidation (NQ)	Q2:Deamidation (NQ):23.70	PEAKS DB;;;;
61	3007	P54115|ALDH6_YEAST	K.SAHLVFDDANIKK.T	Y	54.66	1456.7673	13	3.2	365.2003	4	30.32	4.4384E5	1	7234	Service_Tyers_110319_2.raw	2	2	277	289			PEAKS DB;;;;
61	3007	P54115|ALDH6_YEAST	R.TVGAALTNDPRIR.K	Y	53.33	1382.7629	13	3.6	692.3912	2	28.01	1.3048E6	1	6513	Service_Tyers_110319_2.raw	2	2	231	243			PEAKS DB;;;;
61	3007	P54115|ALDH6_YEAST	R.TVGAALTNDPR.I	Y	52.95	1113.5778	11	3.5	557.7981	2	24.54	3.9243E6	1	5609	Service_Tyers_110319_2.raw	1	1	231	241			PEAKS DB;;;;
61	3007	P54115|ALDH6_YEAST	K.ITLELGGK.S	Y	36.31	829.4909	8	4.2	415.7545	2	34.81	1.2606E5	1	8415	Service_Tyers_110319_2.raw	1	1	269	276			PEAKS DB;;;;
61	3007	P54115|ALDH6_YEAST	R.KLAFTGSTEVGK.S	Y	30.58	1236.6714	12	4.4	619.3457	2	28.01	2.2948E5	1	6560	Service_Tyers_110319_2.raw	1	1	244	255			PEAKS DB;;;;
62	2953	P05755|RS9B_YEAST	R.LFEGNALIR.R	N	41.49	1031.5763	9	3.6	516.7973	2	38.25	5.0344E5	1	9287	Service_Tyers_110319_2.raw	1	1	70	78			PEAKS DB;;;;
62	2953	P05755|RS9B_YEAST	R.KAEASGEAAEEAEDEE	Y	41.08	1663.6696	16	2.7	832.8443	2	20.66	0	1	4401	Service_Tyers_110319_2.raw	0	0	180	195			PEAKS DB;;;;
62	2953	P05755|RS9B_YEAST	R.TYSKTYSTPK.R	N	37.58	1174.5870	10	3.2	588.3027	2	17.80	1.5955E5	1	3549	Service_Tyers_110319_2.raw	1	1	7	16			PEAKS DB;;;;
62	2953	P05755|RS9B_YEAST	R.LFEGNALIRR.L	N	34.33	1187.6775	10	3.3	396.9011	3	33.75	2.444E5	1	8112	Service_Tyers_110319_2.raw	1	1	70	79			PEAKS DB;;;;
62	2953	P05755|RS9B_YEAST	R.ISFQLSK.I	N	32.73	821.4647	7	2.0	411.7404	2	35.15	2.8665E5	1	8479	Service_Tyers_110319_2.raw	1	1	45	51			PEAKS DB;;;;
62	2953	P05755|RS9B_YEAST	K.QIVNIPSFMVR.L	N	28.27	1302.7118	11	2.3	652.3647	2	44.33	1.3268E5	1	10680	Service_Tyers_110319_2.raw	1	1	139	149			PEAKS DB;;;;
62	2953	P05755|RS9B_YEAST	R.RLQTQVYK.L	N	25.94	1034.5873	8	0.7	518.3013	2	20.97	2.9677E5	1	4502	Service_Tyers_110319_2.raw	1	1	108	115			PEAKS DB;;;;
63	3035	P0CX42|RL23B_YEAST	M.S(+42.01)GN(+.98)GAQGTKFR.I	Y	45.66	1164.5524	11	3.8	583.2856	2	20.09	3.1362E5	1	4237	Service_Tyers_110319_2.raw	1	1	2	12	Acetylation (N-term); Deamidation (NQ)	S1:Acetylation (N-term):1000.00;N3:Deamidation (NQ):68.47	PEAKS DB;;
63	3036	P0CX41|RL23A_YEAST	M.S(+42.01)GN(+.98)GAQGTKFR.I	Y	45.66	1164.5524	11	3.8	583.2856	2	20.09	3.1362E5	1	4237	Service_Tyers_110319_2.raw	1	1	2	12	Acetylation (N-term); Deamidation (NQ)	S1:Acetylation (N-term):1000.00;N3:Deamidation (NQ):68.47	PEAKS DB;;
63	3035	P0CX42|RL23B_YEAST	M.S(+42.01)GNGAQGTKFR.I	Y	44.37	1163.5684	11	5.2	582.7945	2	19.69	5.0609E5	1	4085	Service_Tyers_110319_2.raw	1	1	2	12	Acetylation (N-term)	S1:Acetylation (N-term):1000.00	PEAKS DB;;;;
63	3036	P0CX41|RL23A_YEAST	M.S(+42.01)GNGAQGTKFR.I	Y	44.37	1163.5684	11	5.2	582.7945	2	19.69	5.0609E5	1	4085	Service_Tyers_110319_2.raw	1	1	2	12	Acetylation (N-term)	S1:Acetylation (N-term):1000.00	PEAKS DB;;;;
63	3035	P0CX42|RL23B_YEAST	R.KKVMPAIVVR.Q	Y	42.38	1139.7212	10	0.6	380.9146	3	27.27	2.6651E5	1	6294	Service_Tyers_110319_2.raw	1	1	71	80			PEAKS DB;;;;
63	3036	P0CX41|RL23A_YEAST	R.KKVMPAIVVR.Q	Y	42.38	1139.7212	10	0.6	380.9146	3	27.27	2.6651E5	1	6294	Service_Tyers_110319_2.raw	1	1	71	80			PEAKS DB;;;;
63	3035	P0CX42|RL23B_YEAST	R.NLYIIAVK.G	Y	41.96	932.5695	8	4.4	467.2940	2	40.32	2.1377E5	1	9792	Service_Tyers_110319_2.raw	1	1	33	40			PEAKS DB;;;;
63	3036	P0CX41|RL23A_YEAST	R.NLYIIAVK.G	Y	41.96	932.5695	8	4.4	467.2940	2	40.32	2.1377E5	1	9792	Service_Tyers_110319_2.raw	1	1	33	40			PEAKS DB;;;;
63	3035	P0CX42|RL23B_YEAST	K.VM(+15.99)PAIVVR.Q	Y	38.79	899.5262	8	1.9	450.7712	2	28.52	8.6095E5	1	6625	Service_Tyers_110319_2.raw	1	1	73	80	Oxidation (M)	M2:Oxidation (M):1000.00	PEAKS DB;;;;
63	3036	P0CX41|RL23A_YEAST	K.VM(+15.99)PAIVVR.Q	Y	38.79	899.5262	8	1.9	450.7712	2	28.52	8.6095E5	1	6625	Service_Tyers_110319_2.raw	1	1	73	80	Oxidation (M)	M2:Oxidation (M):1000.00	PEAKS DB;;;;
63	3035	P0CX42|RL23B_YEAST	K.VMPAIVVR.Q	Y	31.11	883.5313	8	4.2	442.7748	2	34.81	1.1252E6	1	8359	Service_Tyers_110319_2.raw	1	1	73	80			PEAKS DB;;;;
63	3036	P0CX41|RL23A_YEAST	K.VMPAIVVR.Q	Y	31.11	883.5313	8	4.2	442.7748	2	34.81	1.1252E6	1	8359	Service_Tyers_110319_2.raw	1	1	73	80			PEAKS DB;;;;
63	3035	P0CX42|RL23B_YEAST	R.NLYIIAVKGSGSR.L	Y	21.65	1376.7776	13	3.5	459.9348	3	35.34	3.3281E4	1	8532	Service_Tyers_110319_2.raw	1	1	33	45			PEAKS DB;;;;
63	3036	P0CX41|RL23A_YEAST	R.NLYIIAVKGSGSR.L	Y	21.65	1376.7776	13	3.5	459.9348	3	35.34	3.3281E4	1	8532	Service_Tyers_110319_2.raw	1	1	33	45			PEAKS DB;;;;
64	2987	P50095|IMDH3_YEAST	R.EQAANLIAAGADGLR.I	N	56.39	1468.7633	15	5.1	735.3926	2	38.12	3.4155E5	1	9270	Service_Tyers_110319_2.raw	1	1	312	326			PEAKS DB;;;;
64	2987	P50095|IMDH3_YEAST	R.GMGSIDAMQK.T	N	47.25	1036.4681	10	3.3	519.2430	2	28.06	1.5631E5	1	6529	Service_Tyers_110319_2.raw	1	1	417	426			PEAKS DB;;;;
64	2987	P50095|IMDH3_YEAST	R.TASAQLEGGVHNLHSYEK.R	N	37.64	1939.9387	18	2.1	485.9930	4	27.45	1.2759E6	1	6405	Service_Tyers_110319_2.raw	2	2	502	519			PEAKS DB;;;;
64	2987	P50095|IMDH3_YEAST	K.LM(+15.99)GIVTSR.D	Y	24.3	891.4848	8	1.5	446.7504	2	25.76	5.1777E4	1	5838	Service_Tyers_110319_2.raw	1	1	161	168	Oxidation (M)	M2:Oxidation (M):1000.00	PEAKS DB;;;;
64	2987	P50095|IMDH3_YEAST	R.TDLMKNQNYPLASK.S	N	20.12	1621.8134	14	2.9	541.6133	3	29.79	1.9929E5	1	7114	Service_Tyers_110319_2.raw	1	1	228	241			PEAKS DB;;;;
64	2987	P50095|IMDH3_YEAST	K.LMGIVTSR.D	Y	19.8	875.4899	8	1.4	438.7528	2	32.79	2.1025E5	1	7893	Service_Tyers_110319_2.raw	1	1	161	168			PEAKS DB;;;;
64	2987	P50095|IMDH3_YEAST	M.A(+42.01)AVRDYKTALEFAK.S	Y	19.7	1623.8619	14	5.5	542.2975	3	39.23	5.8907E5	1	9523	Service_Tyers_110319_2.raw	1	1	2	15	Acetylation (N-term)	A1:Acetylation (N-term):1000.00	PEAKS DB;;;;
65	2996	Q3E792|RS25A_YEAST	R.AQHAVILDQEKYDR.I	Y	55.86	1684.8533	14	4.5	422.2225	4	25.46	6.1417E5	1	5776	Service_Tyers_110319_2.raw	2	2	36	49			PEAKS DB;;;;
65	2997	P0C0T4|RS25B_YEAST	R.AQHAVILDQEKYDR.I	Y	55.86	1684.8533	14	4.5	422.2225	4	25.46	6.1417E5	1	5776	Service_Tyers_110319_2.raw	2	2	36	49			PEAKS DB;;;;
65	2996	Q3E792|RS25A_YEAST	K.A(+42.01)AAALAGGKK.S	Y	44.99	898.5236	10	3.0	450.2704	2	17.67	5.3325E4	1	3534	Service_Tyers_110319_2.raw	1	1	13	22	Acetylation (N-term)	A1:Acetylation (N-term):1000.00	PEAKS DB;;;;
65	2997	P0C0T4|RS25B_YEAST	K.A(+42.01)AAALAGGKK.S	Y	44.99	898.5236	10	3.0	450.2704	2	17.67	5.3325E4	1	3534	Service_Tyers_110319_2.raw	1	1	13	22	Acetylation (N-term)	A1:Acetylation (N-term):1000.00	PEAKS DB;;;;
65	2996	Q3E792|RS25A_YEAST	R.ILKEVPTYR.Y	Y	39.47	1117.6495	9	1.5	373.5577	3	26.58	6.8861E5	1	6110	Service_Tyers_110319_2.raw	1	1	50	58			PEAKS DB;;;;
65	2997	P0C0T4|RS25B_YEAST	R.ILKEVPTYR.Y	Y	39.47	1117.6495	9	1.5	373.5577	3	26.58	6.8861E5	1	6110	Service_Tyers_110319_2.raw	1	1	50	58			PEAKS DB;;;;
65	2996	Q3E792|RS25A_YEAST	K.AAAALAGGK.K	Y	39.33	728.4180	9	3.1	365.2174	2	17.99	2.2531E5	1	3667	Service_Tyers_110319_2.raw	1	1	13	21			PEAKS DB;;;;
65	2997	P0C0T4|RS25B_YEAST	K.AAAALAGGK.K	Y	39.33	728.4180	9	3.1	365.2174	2	17.99	2.2531E5	1	3667	Service_Tyers_110319_2.raw	1	1	13	21			PEAKS DB;;;;
65	2996	Q3E792|RS25A_YEAST	K.HSKQAIYTR.A	Y	36.63	1102.5884	9	2.4	368.5376	3	16.86	0	1	3305	Service_Tyers_110319_2.raw	0	0	95	103			PEAKS DB;;;;
65	2997	P0C0T4|RS25B_YEAST	K.HSKQAIYTR.A	Y	36.63	1102.5884	9	2.4	368.5376	3	16.86	0	1	3305	Service_Tyers_110319_2.raw	0	0	95	103			PEAKS DB;;;;
65	2996	Q3E792|RS25A_YEAST	K.AAKAAAALAGGKK.S	Y	24.59	1126.6821	13	1.5	376.5685	3	16.23	9.7597E4	1	3152	Service_Tyers_110319_2.raw	1	1	10	22			PEAKS DB;;;;
65	2997	P0C0T4|RS25B_YEAST	K.AAKAAAALAGGKK.S	Y	24.59	1126.6821	13	1.5	376.5685	3	16.23	9.7597E4	1	3152	Service_Tyers_110319_2.raw	1	1	10	22			PEAKS DB;;;;
66	3017	P0C2I7|YL14B_YEAST	K.VIARNPQKTNNSK.S	N	45.28	1468.8110	13	1.2	735.4137	2	14.73	2.8058E5	1	2765	Service_Tyers_110319_2.raw	2	2	382	394			PEAKS DB;;;;
66	3018	P0C2I3|YD15B_YEAST	K.VIARNPQKTNNSK.S	N	45.28	1468.8110	13	1.2	735.4137	2	14.73	2.8058E5	1	2765	Service_Tyers_110319_2.raw	2	2	382	394			PEAKS DB;;;;
66	3019	P0C2I6|YL13B_YEAST	K.VIARNPQKTNNSK.S	N	45.28	1468.8110	13	1.2	735.4137	2	14.73	2.8058E5	1	2765	Service_Tyers_110319_2.raw	2	2	382	394			PEAKS DB;;;;
66	3020	P47098|YJ11B_YEAST	K.VIARNPQKTNNSK.S	N	45.28	1468.8110	13	1.2	735.4137	2	14.73	2.8058E5	1	2765	Service_Tyers_110319_2.raw	2	2	382	394			PEAKS DB;;;;
66	3017	P0C2I7|YL14B_YEAST	R.AHNVSTSNNSPSTDNDSISK.S	N	45.16	2073.9199	20	4.7	692.3171	3	17.95	2.2406E5	1	3602	Service_Tyers_110319_2.raw	1	1	400	419			PEAKS DB;;;;
66	3018	P0C2I3|YD15B_YEAST	R.AHNVSTSNNSPSTDNDSISK.S	N	45.16	2073.9199	20	4.7	692.3171	3	17.95	2.2406E5	1	3602	Service_Tyers_110319_2.raw	1	1	400	419			PEAKS DB;;;;
66	3019	P0C2I6|YL13B_YEAST	R.AHNVSTSNNSPSTDNDSISK.S	N	45.16	2073.9199	20	4.7	692.3171	3	17.95	2.2406E5	1	3602	Service_Tyers_110319_2.raw	1	1	400	419			PEAKS DB;;;;
66	3020	P47098|YJ11B_YEAST	R.AHNVSTSNNSPSTDNDSISK.S	N	45.16	2073.9199	20	4.7	692.3171	3	17.95	2.2406E5	1	3602	Service_Tyers_110319_2.raw	1	1	400	419			PEAKS DB;;;;
66	3017	P0C2I7|YL14B_YEAST	K.SQ(+.98)IGNIFLLNGK.V	Y	33.19	1303.7136	12	3.4	652.8663	2	35.08	1.0242E6	1	8425	Service_Tyers_110319_2.raw	2	2	1621	1632	Deamidation (NQ)	Q2:Deamidation (NQ):9.42	PEAKS DB;;;;
66	3018	P0C2I3|YD15B_YEAST	K.SQ(+.98)IGNIFLLNGK.V	Y	33.19	1303.7136	12	3.4	652.8663	2	35.08	1.0242E6	1	8425	Service_Tyers_110319_2.raw	2	2	1621	1632	Deamidation (NQ)	Q2:Deamidation (NQ):9.42	PEAKS DB;;;;
66	3019	P0C2I6|YL13B_YEAST	K.SQ(+.98)IGNIFLLNGK.V	Y	33.19	1303.7136	12	3.4	652.8663	2	35.08	1.0242E6	1	8425	Service_Tyers_110319_2.raw	2	2	1621	1632	Deamidation (NQ)	Q2:Deamidation (NQ):9.42	PEAKS DB;;;;
66	3020	P47098|YJ11B_YEAST	K.SQ(+.98)IGNIFLLNGK.V	Y	33.19	1303.7136	12	3.4	652.8663	2	35.08	1.0242E6	1	8425	Service_Tyers_110319_2.raw	2	2	1621	1632	Deamidation (NQ)	Q2:Deamidation (NQ):9.42	PEAKS DB;;;;
66	3017	P0C2I7|YL14B_YEAST	K.SQ(+.98)IGN(+.98)IFLLNGK.V	Y	24	1304.6976	12	3.7	435.9081	3	35.21	1.0346E5	1	8596	Service_Tyers_110319_2.raw	1	1	1621	1632	Deamidation (NQ)	Q2:Deamidation (NQ):32.94;N5:Deamidation (NQ):39.44	PEAKS DB;;;
66	3018	P0C2I3|YD15B_YEAST	K.SQ(+.98)IGN(+.98)IFLLNGK.V	Y	24	1304.6976	12	3.7	435.9081	3	35.21	1.0346E5	1	8596	Service_Tyers_110319_2.raw	1	1	1621	1632	Deamidation (NQ)	Q2:Deamidation (NQ):32.94;N5:Deamidation (NQ):39.44	PEAKS DB;;;
66	3019	P0C2I6|YL13B_YEAST	K.SQ(+.98)IGN(+.98)IFLLNGK.V	Y	24	1304.6976	12	3.7	435.9081	3	35.21	1.0346E5	1	8596	Service_Tyers_110319_2.raw	1	1	1621	1632	Deamidation (NQ)	Q2:Deamidation (NQ):32.94;N5:Deamidation (NQ):39.44	PEAKS DB;;;
66	3020	P47098|YJ11B_YEAST	K.SQ(+.98)IGN(+.98)IFLLNGK.V	Y	24	1304.6976	12	3.7	435.9081	3	35.21	1.0346E5	1	8596	Service_Tyers_110319_2.raw	1	1	1621	1632	Deamidation (NQ)	Q2:Deamidation (NQ):32.94;N5:Deamidation (NQ):39.44	PEAKS DB;;;
66	3017	P0C2I7|YL14B_YEAST	R.NLSDEKNDSRSYTNTTKPK.V	N	21.34	2197.0610	19	3.2	550.2743	4	17.76	1.4399E5	1	3560	Service_Tyers_110319_2.raw	1	1	363	381			PEAKS DB;;;;
66	3018	P0C2I3|YD15B_YEAST	R.NLSDEKNDSRSYTNTTKPK.V	N	21.34	2197.0610	19	3.2	550.2743	4	17.76	1.4399E5	1	3560	Service_Tyers_110319_2.raw	1	1	363	381			PEAKS DB;;;;
66	3019	P0C2I6|YL13B_YEAST	R.NLSDEKNDSRSYTNTTKPK.V	N	21.34	2197.0610	19	3.2	550.2743	4	17.76	1.4399E5	1	3560	Service_Tyers_110319_2.raw	1	1	363	381			PEAKS DB;;;;
66	3020	P47098|YJ11B_YEAST	R.NLSDEKNDSRSYTNTTKPK.V	N	21.34	2197.0610	19	3.2	550.2743	4	17.76	1.4399E5	1	3560	Service_Tyers_110319_2.raw	1	1	363	381			PEAKS DB;;;;
67	2962	P00815|HIS2_YEAST	K.TAEHLVEQLNVPKER.V	Y	56.84	1761.9373	15	3.9	588.3220	3	30.56	2.7958E5	1	7283	Service_Tyers_110319_2.raw	1	1	86	100			PEAKS DB;;;;
67	2962	P00815|HIS2_YEAST	K.IKEEAEELTEAK.G	Y	45.68	1388.7034	12	4.1	695.3618	2	24.77	3.7302E5	1	5582	Service_Tyers_110319_2.raw	2	2	279	290			PEAKS DB;;;;
67	2962	P00815|HIS2_YEAST	R.LQDAPEESYTR.R	Y	35.21	1307.5994	11	5.7	654.8107	2	23.25	7.5979E5	1	5224	Service_Tyers_110319_2.raw	1	1	256	266			PEAKS DB;;;;
67	2962	P00815|HIS2_YEAST	K.LGLIPKDFQ	Y	31.58	1029.5858	9	4.2	515.8024	2	41.65	1.5576E5	1	10114	Service_Tyers_110319_2.raw	1	1	791	799			PEAKS DB;;;;
67	2962	P00815|HIS2_YEAST	K.ALSRPIQK.T	Y	26.88	911.5552	8	3.5	456.7865	2	18.17	2.9427E5	1	3650	Service_Tyers_110319_2.raw	1	1	373	380			PEAKS DB;;;;
67	2962	P00815|HIS2_YEAST	R.LFNDSALLDAK.I	Y	21.31	1205.6292	11	4.6	603.8246	2	40.04	1.1748E5	1	9744	Service_Tyers_110319_2.raw	1	1	268	278			PEAKS DB;;;;
68	3060	P05317|RLA0_YEAST	R.AGAVAPEDIWVR.A	Y	59.51	1282.6670	12	4.3	642.3435	2	40.37	8.5833E6	1	9778	Service_Tyers_110319_2.raw	1	1	111	122			PEAKS DB;;;;
68	3060	P05317|RLA0_YEAST	K.NVIVSNRVAAPAR.A	Y	50.97	1365.7841	13	3.1	456.2700	3	24.40	2.9723E5	1	5469	Service_Tyers_110319_2.raw	1	1	98	110			PEAKS DB;;;;
68	3060	P05317|RLA0_YEAST	R.A(+42.01)GAVAPEDIWVR.A	Y	37.82	1324.6775	12	5.0	663.3494	2	40.77	3.7453E5	1	9909	Service_Tyers_110319_2.raw	1	1	111	122	Acetylation (N-term)	A1:Acetylation (N-term):1000.00	PEAKS DB;;;;
68	3060	P05317|RLA0_YEAST	R.AVVLMGK.N	Y	30.1	716.4255	7	1.0	359.2204	2	29.02	4.7929E5	1	6826	Service_Tyers_110319_2.raw	1	1	49	55			PEAKS DB;;;;
68	3060	P05317|RLA0_YEAST	K.NVIVSNR.V	Y	29.2	800.4504	7	2.6	401.2335	2	20.33	1.2306E5	1	4328	Service_Tyers_110319_2.raw	1	1	98	104			PEAKS DB;;;;
68	3060	P05317|RLA0_YEAST	R.AVVLM(+15.99)GK.N	Y	25.01	732.4204	7	4.4	367.2191	2	21.84	4.897E4	1	4759	Service_Tyers_110319_2.raw	1	1	49	55	Oxidation (M)	M5:Oxidation (M):1000.00	PEAKS DB;;;;
69	2948	P41805|RL10_YEAST	R.VDIGQIIFSVR.T	Y	54.35	1245.7081	11	3.5	623.8635	2	49.82	9.6387E5	1	11905	Service_Tyers_110319_2.raw	1	1	129	139			PEAKS DB;;;;
69	2948	P41805|RL10_YEAST	R.TKDSNKDVVVEGLRR.A	Y	39.41	1714.9325	15	4.4	572.6539	3	23.71	3.4821E5	1	5284	Service_Tyers_110319_2.raw	1	1	140	154			PEAKS DB;;;;
69	2948	P41805|RL10_YEAST	R.EAGEVKDDGAFVK.F	Y	37.64	1363.6619	13	3.7	455.5629	3	24.72	2.2228E6	1	5530	Service_Tyers_110319_2.raw	1	1	186	198			PEAKS DB;;;;
69	2948	P41805|RL10_YEAST	R.AVPDSKIR.I	Y	32.96	884.5079	8	3.0	443.2626	2	18.41	6.5277E5	1	3725	Service_Tyers_110319_2.raw	1	1	25	32			PEAKS DB;;;;
69	2948	P41805|RL10_YEAST	R.IYDLGKK.K	Y	32.66	835.4803	7	3.6	418.7490	2	23.25	1.252E5	1	5160	Service_Tyers_110319_2.raw	1	1	33	39			PEAKS DB;;;;
69	2948	P41805|RL10_YEAST	R.GAWGKPHGLAAR.V	Y	25.88	1219.6573	12	4.2	407.5614	3	23.78	0	1	5314	Service_Tyers_110319_2.raw	0	0	117	128			PEAKS DB;;;;
70	2959	P15108|HSC82_YEAST	R.TGQFGWSANMER.I	Y	54.67	1382.6038	12	4.0	692.3120	2	36.45	2.7282E5	1	8818	Service_Tyers_110319_2.raw	1	1	576	587			PEAKS DB;;;;
70	2959	P15108|HSC82_YEAST	K.LLDAPAAIR.T	Y	39.86	938.5549	9	4.2	470.2867	2	32.73	6.8739E5	1	7850	Service_Tyers_110319_2.raw	1	1	567	575			PEAKS DB;;;;
70	2959	P15108|HSC82_YEAST	K.TFEISPK.S	Y	39.32	820.4330	7	2.2	411.2247	2	29.34	0	1	6939	Service_Tyers_110319_2.raw	0	0	608	614			PEAKS DB;;;;
70	2959	P15108|HSC82_YEAST	K.LGVHEDTQNR.A	Y	39.21	1167.5632	10	2.3	390.1959	3	17.76	3.7568E5	1	3590	Service_Tyers_110319_2.raw	1	1	423	432			PEAKS DB;;;;
70	2959	P15108|HSC82_YEAST	R.TGQFGWSANM(+15.99)ER.I	Y	30.28	1398.5986	12	5.3	700.3103	2	31.74	2.5649E5	1	7568	Service_Tyers_110319_2.raw	1	1	576	587	Oxidation (M)	M10:Oxidation (M):1000.00	PEAKS DB;;;;
70	2959	P15108|HSC82_YEAST	R.ITPKPEEK.V	Y	29.53	940.5229	8	1.7	471.2695	2	15.49	2.4784E5	1	2976	Service_Tyers_110319_2.raw	1	1	66	73			PEAKS DB;;;;
70	2959	P15108|HSC82_YEAST	R.NPSDITQEEYNAFYK.S	Y	19.41	1817.8108	15	5.4	909.9176	2	37.33	2.2459E5	1	9063	Service_Tyers_110319_2.raw	1	1	276	290			PEAKS DB;;;;
71	3068	P41752|EF1A_ASHGO	K.IGGIGTVPVGR.V	N	51.51	1024.6029	11	2.8	513.3102	2	31.24	6.6294E6	1	7545	Service_Tyers_110319_2.raw	1	1	254	264			PEAKS DB;;;;
71	3068	P41752|EF1A_ASHGO	R.DM(+15.99)RQTVAVGVIK.S	N	39.13	1331.7231	12	4.3	444.9169	3	28.26	4.692E5	1	6571	Service_Tyers_110319_2.raw	1	1	426	437	Oxidation (M)	M2:Oxidation (M):1000.00	PEAKS DB;;;;
71	3068	P41752|EF1A_ASHGO	R.QTVAVGVIK.S	N	38.88	913.5596	9	2.8	457.7884	2	29.27	1.9069E6	1	6903	Service_Tyers_110319_2.raw	1	1	429	437			PEAKS DB;;;;
71	3068	P41752|EF1A_ASHGO	K.KVGYNPK.T	N	24.48	804.4493	7	4.7	403.2338	2	16.10	3.7476E5	1	3191	Service_Tyers_110319_2.raw	1	1	178	184			PEAKS DB;;;;
71	3068	P41752|EF1A_ASHGO	K.FVPSKPMC(+57.02)VEAFTDYPPLGR.F	Y	24.26	2310.1177	20	4.3	771.0498	3	41.79	1.067E6	1	10115	Service_Tyers_110319_2.raw	1	1	402	421	Carbamidomethylation	C8:Carbamidomethylation:1000.00	PEAKS DB;;;;
71	3068	P41752|EF1A_ASHGO	R.FAVRDMR.Q	N	22.62	893.4541	7	2.8	447.7356	2	25.85	5.9272E5	1	5867	Service_Tyers_110319_2.raw	1	1	422	428			PEAKS DB;;;;
72	3043	Q8J1F8|H2B2_ASHGO	R.LILPGELAK.H	Y	40.07	952.5957	9	4.6	477.3073	2	40.10	2.505E6	1	9568	Service_Tyers_110319_2.raw	1	1	100	108			PEAKS DB;;;;
72	3044	Q74ZL5|H2B1_ASHGO	R.LILPGELAK.H	Y	40.07	952.5957	9	4.6	477.3073	2	40.10	2.505E6	1	9568	Service_Tyers_110319_2.raw	1	1	105	113			PEAKS DB;;;;
72	3046	P02294|H2B2_YEAST	R.LILPGELAK.H	Y	40.07	952.5957	9	4.6	477.3073	2	40.10	2.505E6	1	9568	Service_Tyers_110319_2.raw	1	1	104	112			PEAKS DB;;;;
72	3047	P02293|H2B1_YEAST	R.LILPGELAK.H	Y	40.07	952.5957	9	4.6	477.3073	2	40.10	2.505E6	1	9568	Service_Tyers_110319_2.raw	1	1	104	112			PEAKS DB;;;;
72	3043	Q8J1F8|H2B2_ASHGO	R.EIQTAVR.L	Y	33.18	815.4501	7	3.7	408.7338	2	20.54	6.4444E6	1	4326	Service_Tyers_110319_2.raw	1	1	93	99			PEAKS DB;;;;
72	3044	Q74ZL5|H2B1_ASHGO	R.EIQTAVR.L	Y	33.18	815.4501	7	3.7	408.7338	2	20.54	6.4444E6	1	4326	Service_Tyers_110319_2.raw	1	1	98	104			PEAKS DB;;;;
72	3046	P02294|H2B2_YEAST	R.EIQTAVR.L	Y	33.18	815.4501	7	3.7	408.7338	2	20.54	6.4444E6	1	4326	Service_Tyers_110319_2.raw	1	1	97	103			PEAKS DB;;;;
72	3047	P02293|H2B1_YEAST	R.EIQTAVR.L	Y	33.18	815.4501	7	3.7	408.7338	2	20.54	6.4444E6	1	4326	Service_Tyers_110319_2.raw	1	1	97	103			PEAKS DB;;;;
72	3043	Q8J1F8|H2B2_ASHGO	R.AVTKYSSSTQA	Y	31.45	1141.5615	11	4.3	571.7905	2	17.90	4.939E5	1	3575	Service_Tyers_110319_2.raw	1	1	117	127			PEAKS DB;;;;
72	3044	Q74ZL5|H2B1_ASHGO	R.AVTKYSSSTQA	Y	31.45	1141.5615	11	4.3	571.7905	2	17.90	4.939E5	1	3575	Service_Tyers_110319_2.raw	1	1	122	132			PEAKS DB;;;;
72	3046	P02294|H2B2_YEAST	R.AVTKYSSSTQA	Y	31.45	1141.5615	11	4.3	571.7905	2	17.90	4.939E5	1	3575	Service_Tyers_110319_2.raw	1	1	121	131			PEAKS DB;;;;
72	3047	P02293|H2B1_YEAST	R.AVTKYSSSTQA	Y	31.45	1141.5615	11	4.3	571.7905	2	17.90	4.939E5	1	3575	Service_Tyers_110319_2.raw	1	1	121	131			PEAKS DB;;;;
72	3043	Q8J1F8|H2B2_ASHGO	K.QTHPDTGISQK.S	Y	19.4	1210.5942	11	1.1	404.5391	3	16.22	1.2652E5	1	3162	Service_Tyers_110319_2.raw	1	1	47	57			PEAKS DB;;;;
72	3044	Q74ZL5|H2B1_ASHGO	K.QTHPDTGISQK.S	Y	19.4	1210.5942	11	1.1	404.5391	3	16.22	1.2652E5	1	3162	Service_Tyers_110319_2.raw	1	1	52	62			PEAKS DB;;;;
72	3046	P02294|H2B2_YEAST	K.QTHPDTGISQK.S	Y	19.4	1210.5942	11	1.1	404.5391	3	16.22	1.2652E5	1	3162	Service_Tyers_110319_2.raw	1	1	51	61			PEAKS DB;;;;
72	3047	P02293|H2B1_YEAST	K.QTHPDTGISQK.S	Y	19.4	1210.5942	11	1.1	404.5391	3	16.22	1.2652E5	1	3162	Service_Tyers_110319_2.raw	1	1	51	61			PEAKS DB;;;;
73	2981	O13516|RS9A_YEAST	R.LFEGNALIR.R	N	41.49	1031.5763	9	3.6	516.7973	2	38.25	5.0344E5	1	9287	Service_Tyers_110319_2.raw	1	1	70	78			PEAKS DB;;;;
73	2981	O13516|RS9A_YEAST	R.TYSKTYSTPK.R	N	37.58	1174.5870	10	3.2	588.3027	2	17.80	1.5955E5	1	3549	Service_Tyers_110319_2.raw	1	1	7	16			PEAKS DB;;;;
73	2981	O13516|RS9A_YEAST	R.LFEGNALIRR.L	N	34.33	1187.6775	10	3.3	396.9011	3	33.75	2.444E5	1	8112	Service_Tyers_110319_2.raw	1	1	70	79			PEAKS DB;;;;
73	2981	O13516|RS9A_YEAST	R.ISFQLSK.I	N	32.73	821.4647	7	2.0	411.7404	2	35.15	2.8665E5	1	8479	Service_Tyers_110319_2.raw	1	1	45	51			PEAKS DB;;;;
73	2981	O13516|RS9A_YEAST	K.QIVNIPSFMVR.L	N	28.27	1302.7118	11	2.3	652.3647	2	44.33	1.3268E5	1	10680	Service_Tyers_110319_2.raw	1	1	139	149			PEAKS DB;;;;
73	2981	O13516|RS9A_YEAST	R.RLQTQVYK.L	N	25.94	1034.5873	8	0.7	518.3013	2	20.97	2.9677E5	1	4502	Service_Tyers_110319_2.raw	1	1	108	115			PEAKS DB;;;;
73	2981	O13516|RS9A_YEAST	R.KAEASGEAADEADEADEE	Y	22.08	1835.7180	18	5.6	918.8715	2	19.42	0	1	4035	Service_Tyers_110319_2.raw	0	0	180	197			PEAKS DB;;;;
74	3009	P0CX49|RL18A_YEAST	K.INRPPVSVSR.I	Y	57.48	1123.6461	10	2.2	375.5568	3	22.29	2.2112E6	1	4868	Service_Tyers_110319_2.raw	2	2	57	66			PEAKS DB;;;;
74	3010	P0CX50|RL18B_YEAST	K.INRPPVSVSR.I	Y	57.48	1123.6461	10	2.2	375.5568	3	22.29	2.2112E6	1	4868	Service_Tyers_110319_2.raw	2	2	57	66			PEAKS DB;;;;
74	3009	P0CX49|RL18A_YEAST	K.GQNTLILRGPR.N	Y	53.18	1223.7098	11	3.0	408.9118	3	29.33	2.8211E5	1	6937	Service_Tyers_110319_2.raw	1	1	134	144			PEAKS DB;;;;
74	3010	P0CX50|RL18B_YEAST	K.GQNTLILRGPR.N	Y	53.18	1223.7098	11	3.0	408.9118	3	29.33	2.8211E5	1	6937	Service_Tyers_110319_2.raw	1	1	134	144			PEAKS DB;;;;
74	3009	P0CX49|RL18A_YEAST	K.GQNTLILR.G	Y	42.73	913.5345	8	3.6	457.7762	2	31.85	6.7915E5	1	7625	Service_Tyers_110319_2.raw	1	1	134	141			PEAKS DB;;;;
74	3010	P0CX50|RL18B_YEAST	K.GQNTLILR.G	Y	42.73	913.5345	8	3.6	457.7762	2	31.85	6.7915E5	1	7625	Service_Tyers_110319_2.raw	1	1	134	141			PEAKS DB;;;;
74	3009	P0CX49|RL18A_YEAST	K.TTVAALR.F	Y	37.94	730.4337	7	3.5	366.2254	2	23.94	2.4626E5	1	5348	Service_Tyers_110319_2.raw	1	1	99	105			PEAKS DB;;;;
74	3010	P0CX50|RL18B_YEAST	K.TTVAALR.F	Y	37.94	730.4337	7	3.5	366.2254	2	23.94	2.4626E5	1	5348	Service_Tyers_110319_2.raw	1	1	99	105			PEAKS DB;;;;
74	3009	P0CX49|RL18A_YEAST	R.APKGQNTLILR.G	Y	25.69	1209.7194	11	2.2	404.2480	3	29.10	0	1	6871	Service_Tyers_110319_2.raw	0	0	131	141			PEAKS DB;;;;
74	3010	P0CX50|RL18B_YEAST	R.APKGQNTLILR.G	Y	25.69	1209.7194	11	2.2	404.2480	3	29.10	0	1	6871	Service_Tyers_110319_2.raw	0	0	131	141			PEAKS DB;;;;
75	3134	P0CX39|RS8A_YEAST	R.IAGVVYHPSNNELVR.T	Y	52.29	1666.8790	15	2.3	834.4487	2	31.18	3.9524E6	1	7449	Service_Tyers_110319_2.raw	2	2	78	92			PEAKS DB;;;;
75	3135	P0CX40|RS8B_YEAST	R.IAGVVYHPSNNELVR.T	Y	52.29	1666.8790	15	2.3	834.4487	2	31.18	3.9524E6	1	7449	Service_Tyers_110319_2.raw	2	2	78	92			PEAKS DB;;;;
75	3134	P0CX39|RS8A_YEAST	K.KKNVKEEETVAK.S	Y	48.83	1401.7827	12	-0.1	701.8986	2	14.73	6.6794E5	1	2759	Service_Tyers_110319_2.raw	2	2	124	135			PEAKS DB;;;;
75	3135	P0CX40|RS8B_YEAST	K.KKNVKEEETVAK.S	Y	48.83	1401.7827	12	-0.1	701.8986	2	14.73	6.6794E5	1	2759	Service_Tyers_110319_2.raw	2	2	124	135			PEAKS DB;;;;
75	3134	P0CX39|RS8A_YEAST	K.KNVKEEETVAK.S	Y	24.87	1273.6877	11	1.6	425.5706	3	15.31	1.8412E5	1	2901	Service_Tyers_110319_2.raw	1	1	125	135			PEAKS DB;;;;
75	3135	P0CX40|RS8B_YEAST	K.KNVKEEETVAK.S	Y	24.87	1273.6877	11	1.6	425.5706	3	15.31	1.8412E5	1	2901	Service_Tyers_110319_2.raw	1	1	125	135			PEAKS DB;;;;
75	3134	P0CX39|RS8A_YEAST	K.NVKEEETVAK.S	Y	22.28	1145.5928	10	2.1	573.8049	2	16.65	3.1646E6	1	3265	Service_Tyers_110319_2.raw	2	2	126	135			PEAKS DB;;;;
75	3135	P0CX40|RS8B_YEAST	K.NVKEEETVAK.S	Y	22.28	1145.5928	10	2.1	573.8049	2	16.65	3.1646E6	1	3265	Service_Tyers_110319_2.raw	2	2	126	135			PEAKS DB;;;;
76	3004	P05694|METE_YEAST	K.NVSGQDVAAALEANAK.S	Y	46.27	1556.7794	16	4.4	519.9360	3	36.45	9.9895E4	1	8852	Service_Tyers_110319_2.raw	1	1	374	389			PEAKS DB;;;;
76	3004	P05694|METE_YEAST	K.VIQVDEPALR.E	Y	36.93	1138.6345	10	3.5	570.3265	2	32.52	3.1307E5	1	7844	Service_Tyers_110319_2.raw	1	1	608	617			PEAKS DB;;;;
76	3004	P05694|METE_YEAST	R.YVRPPIIVGDLSRPK.A	Y	34.26	1708.9988	15	3.0	428.2583	4	36.32	2.1961E5	1	8821	Service_Tyers_110319_2.raw	2	2	529	543			PEAKS DB;;;;
76	3004	P05694|METE_YEAST	M.VQSAVLGFPR.I	Y	27.32	1072.6029	10	5.4	537.3116	2	37.69	8.442E5	1	9140	Service_Tyers_110319_2.raw	1	1	2	11			PEAKS DB;;;;
76	3004	P05694|METE_YEAST	R.VASIDEKM(+15.99)STR.A	Y	20.32	1251.6129	11	3.4	418.2130	3	17.55	1.8079E5	1	3481	Service_Tyers_110319_2.raw	1	1	409	419	Oxidation (M)	M8:Oxidation (M):1000.00	PEAKS DB;;;;
77	3021	P17255|VATA_YEAST	R.TTLVANTSNMPVAAR.E	Y	67.77	1544.7981	15	4.3	773.4097	2	30.62	7.0356E5	1	7277	Service_Tyers_110319_2.raw	1	1	770	784			PEAKS DB;;;;
77	3021	P17255|VATA_YEAST	R.GRETM(+15.99)YSVVQK.S	Y	33.98	1312.6445	11	3.1	438.5568	3	21.28	3.9308E4	1	4586	Service_Tyers_110319_2.raw	1	1	326	336	Oxidation (M)	M5:Oxidation (M):1000.00	PEAKS DB;;;;
77	3021	P17255|VATA_YEAST	R.TTLVANTSNM(+15.99)PVAAR.E	Y	31.92	1560.7930	15	4.9	781.4076	2	24.77	5.9912E5	1	5572	Service_Tyers_110319_2.raw	1	1	770	784	Oxidation (M)	M10:Oxidation (M):1000.00	PEAKS DB;;;;
77	3021	P17255|VATA_YEAST	K.LADSTGDVK.H	Y	29.32	904.4501	9	5.4	453.2348	2	18.01	8.4299E4	1	3648	Service_Tyers_110319_2.raw	1	1	1025	1033			PEAKS DB;;;;
77	3021	P17255|VATA_YEAST	M.A(+42.01)GAIENARK.E	Y	24.15	970.5195	9	5.0	486.2695	2	23.93	3.1496E5	1	5323	Service_Tyers_110319_2.raw	1	1	2	10	Acetylation (N-term)	A1:Acetylation (N-term):1000.00	PEAKS DB;;;;
77	3021	P17255|VATA_YEAST	M.A(+42.01)GAIENAR.K	Y	19.74	842.4246	8	1.6	422.2203	2	26.06	4.9345E5	1	5995	Service_Tyers_110319_2.raw	1	1	2	9	Acetylation (N-term)	A1:Acetylation (N-term):1000.00	PEAKS DB;;;;
78	3128	P02406|RL28_YEAST	R.FVSKLAEEKIR.A	Y	52.21	1318.7609	11	2.4	440.5953	3	26.30	7.6301E5	1	6011	Service_Tyers_110319_2.raw	1	1	129	139			PEAKS DB;;;;
78	3128	P02406|RL28_YEAST	K.GRIPNVPVIVK.A	Y	49.88	1190.7499	11	4.0	397.9255	3	34.71	9.2686E5	1	8351	Service_Tyers_110319_2.raw	2	2	116	126			PEAKS DB;;;;
78	3128	P02406|RL28_YEAST	R.IPNVPVIVK.A	Y	44.2	977.6273	9	4.1	489.8229	2	36.77	2.6207E5	1	8887	Service_Tyers_110319_2.raw	1	1	118	126			PEAKS DB;;;;
78	3128	P02406|RL28_YEAST	K.LAEEKIR.A	Y	30.83	857.4970	7	4.6	429.7578	2	19.30	9.7433E5	1	3960	Service_Tyers_110319_2.raw	1	1	133	139			PEAKS DB;;;;
79	3081	P0C2I5|YL12B_YEAST	K.VIARNPQKTNNSK.S	N	45.28	1468.8110	13	1.2	735.4137	2	14.73	2.8058E5	1	2765	Service_Tyers_110319_2.raw	2	2	382	394			PEAKS DB;;;;
79	3082	Q03434|YM12B_YEAST	K.VIARNPQKTNNSK.S	N	45.28	1468.8110	13	1.2	735.4137	2	14.73	2.8058E5	1	2765	Service_Tyers_110319_2.raw	2	2	382	394			PEAKS DB;;;;
79	3083	Q12141|YG11B_YEAST	K.VIARNPQKTNNSK.S	N	45.28	1468.8110	13	1.2	735.4137	2	14.73	2.8058E5	1	2765	Service_Tyers_110319_2.raw	2	2	382	394			PEAKS DB;;;;
79	3084	P0C2J1|YP14B_YEAST	K.VIARNPQKTNNSK.S	N	45.28	1468.8110	13	1.2	735.4137	2	14.73	2.8058E5	1	2765	Service_Tyers_110319_2.raw	2	2	382	394			PEAKS DB;;;;
79	3085	Q12414|YP11B_YEAST	K.VIARNPQKTNNSK.S	N	45.28	1468.8110	13	1.2	735.4137	2	14.73	2.8058E5	1	2765	Service_Tyers_110319_2.raw	2	2	382	394			PEAKS DB;;;;
79	3086	Q12273|YO11B_YEAST	K.VIARNPQKTNNSK.S	N	45.28	1468.8110	13	1.2	735.4137	2	14.73	2.8058E5	1	2765	Service_Tyers_110319_2.raw	2	2	382	394			PEAKS DB;;;;
79	3087	Q03612|YE11B_YEAST	K.VIARNPQKTNNSK.S	N	45.28	1468.8110	13	1.2	735.4137	2	14.73	2.8058E5	1	2765	Service_Tyers_110319_2.raw	2	2	382	394			PEAKS DB;;;;
79	3081	P0C2I5|YL12B_YEAST	R.AHNVSTSNNSPSTDNDSISK.S	N	45.16	2073.9199	20	4.7	692.3171	3	17.95	2.2406E5	1	3602	Service_Tyers_110319_2.raw	1	1	400	419			PEAKS DB;;;;
79	3082	Q03434|YM12B_YEAST	R.AHNVSTSNNSPSTDNDSISK.S	N	45.16	2073.9199	20	4.7	692.3171	3	17.95	2.2406E5	1	3602	Service_Tyers_110319_2.raw	1	1	400	419			PEAKS DB;;;;
79	3083	Q12141|YG11B_YEAST	R.AHNVSTSNNSPSTDNDSISK.S	N	45.16	2073.9199	20	4.7	692.3171	3	17.95	2.2406E5	1	3602	Service_Tyers_110319_2.raw	1	1	400	419			PEAKS DB;;;;
79	3084	P0C2J1|YP14B_YEAST	R.AHNVSTSNNSPSTDNDSISK.S	N	45.16	2073.9199	20	4.7	692.3171	3	17.95	2.2406E5	1	3602	Service_Tyers_110319_2.raw	1	1	400	419			PEAKS DB;;;;
79	3085	Q12414|YP11B_YEAST	R.AHNVSTSNNSPSTDNDSISK.S	N	45.16	2073.9199	20	4.7	692.3171	3	17.95	2.2406E5	1	3602	Service_Tyers_110319_2.raw	1	1	400	419			PEAKS DB;;;;
79	3086	Q12273|YO11B_YEAST	R.AHNVSTSNNSPSTDNDSISK.S	N	45.16	2073.9199	20	4.7	692.3171	3	17.95	2.2406E5	1	3602	Service_Tyers_110319_2.raw	1	1	400	419			PEAKS DB;;;;
79	3087	Q03612|YE11B_YEAST	R.AHNVSTSNNSPSTDNDSISK.S	N	45.16	2073.9199	20	4.7	692.3171	3	17.95	2.2406E5	1	3602	Service_Tyers_110319_2.raw	1	1	400	419			PEAKS DB;;;;
79	3081	P0C2I5|YL12B_YEAST	R.NLSDEKNDSRSYTNTTKPK.V	N	21.34	2197.0610	19	3.2	550.2743	4	17.76	1.4399E5	1	3560	Service_Tyers_110319_2.raw	1	1	363	381			PEAKS DB;;;;
79	3082	Q03434|YM12B_YEAST	R.NLSDEKNDSRSYTNTTKPK.V	N	21.34	2197.0610	19	3.2	550.2743	4	17.76	1.4399E5	1	3560	Service_Tyers_110319_2.raw	1	1	363	381			PEAKS DB;;;;
79	3083	Q12141|YG11B_YEAST	R.NLSDEKNDSRSYTNTTKPK.V	N	21.34	2197.0610	19	3.2	550.2743	4	17.76	1.4399E5	1	3560	Service_Tyers_110319_2.raw	1	1	363	381			PEAKS DB;;;;
79	3084	P0C2J1|YP14B_YEAST	R.NLSDEKNDSRSYTNTTKPK.V	N	21.34	2197.0610	19	3.2	550.2743	4	17.76	1.4399E5	1	3560	Service_Tyers_110319_2.raw	1	1	363	381			PEAKS DB;;;;
79	3085	Q12414|YP11B_YEAST	R.NLSDEKNDSRSYTNTTKPK.V	N	21.34	2197.0610	19	3.2	550.2743	4	17.76	1.4399E5	1	3560	Service_Tyers_110319_2.raw	1	1	363	381			PEAKS DB;;;;
79	3086	Q12273|YO11B_YEAST	R.NLSDEKNDSRSYTNTTKPK.V	N	21.34	2197.0610	19	3.2	550.2743	4	17.76	1.4399E5	1	3560	Service_Tyers_110319_2.raw	1	1	363	381			PEAKS DB;;;;
79	3087	Q03612|YE11B_YEAST	R.NLSDEKNDSRSYTNTTKPK.V	N	21.34	2197.0610	19	3.2	550.2743	4	17.76	1.4399E5	1	3560	Service_Tyers_110319_2.raw	1	1	363	381			PEAKS DB;;;;
79	3081	P0C2I5|YL12B_YEAST	K.S(+42.01)QIGNIYLLNGK.V	Y	20.59	1360.7350	12	3.7	454.5873	3	35.21	3.5084E5	1	8447	Service_Tyers_110319_2.raw	1	1	1621	1632	Acetylation (N-term)	S1:Acetylation (N-term):1000.00	PEAKS DB;;;;
79	3082	Q03434|YM12B_YEAST	K.S(+42.01)QIGNIYLLNGK.V	Y	20.59	1360.7350	12	3.7	454.5873	3	35.21	3.5084E5	1	8447	Service_Tyers_110319_2.raw	1	1	1621	1632	Acetylation (N-term)	S1:Acetylation (N-term):1000.00	PEAKS DB;;;;
79	3083	Q12141|YG11B_YEAST	K.S(+42.01)QIGNIYLLNGK.V	Y	20.59	1360.7350	12	3.7	454.5873	3	35.21	3.5084E5	1	8447	Service_Tyers_110319_2.raw	1	1	1621	1632	Acetylation (N-term)	S1:Acetylation (N-term):1000.00	PEAKS DB;;;;
79	3084	P0C2J1|YP14B_YEAST	K.S(+42.01)QIGNIYLLNGK.V	Y	20.59	1360.7350	12	3.7	454.5873	3	35.21	3.5084E5	1	8447	Service_Tyers_110319_2.raw	1	1	1621	1632	Acetylation (N-term)	S1:Acetylation (N-term):1000.00	PEAKS DB;;;;
79	3085	Q12414|YP11B_YEAST	K.S(+42.01)QIGNIYLLNGK.V	Y	20.59	1360.7350	12	3.7	454.5873	3	35.21	3.5084E5	1	8447	Service_Tyers_110319_2.raw	1	1	1621	1632	Acetylation (N-term)	S1:Acetylation (N-term):1000.00	PEAKS DB;;;;
79	3086	Q12273|YO11B_YEAST	K.S(+42.01)QIGNIYLLNGK.V	Y	20.59	1360.7350	12	3.7	454.5873	3	35.21	3.5084E5	1	8447	Service_Tyers_110319_2.raw	1	1	1621	1632	Acetylation (N-term)	S1:Acetylation (N-term):1000.00	PEAKS DB;;;;
79	3087	Q03612|YE11B_YEAST	K.S(+42.01)QIGNIYLLNGK.V	Y	20.59	1360.7350	12	3.7	454.5873	3	35.21	3.5084E5	1	8447	Service_Tyers_110319_2.raw	1	1	1621	1632	Acetylation (N-term)	S1:Acetylation (N-term):1000.00	PEAKS DB;;;;
79	3081	P0C2I5|YL12B_YEAST	K.SQIGNIYLLNGK.V	Y	19.29	1318.7245	12	-3.7	660.3671	2	39.38	0	1	9582	Service_Tyers_110319_2.raw	0	0	1621	1632			PEAKS DB;;;;
79	3082	Q03434|YM12B_YEAST	K.SQIGNIYLLNGK.V	Y	19.29	1318.7245	12	-3.7	660.3671	2	39.38	0	1	9582	Service_Tyers_110319_2.raw	0	0	1621	1632			PEAKS DB;;;;
79	3083	Q12141|YG11B_YEAST	K.SQIGNIYLLNGK.V	Y	19.29	1318.7245	12	-3.7	660.3671	2	39.38	0	1	9582	Service_Tyers_110319_2.raw	0	0	1621	1632			PEAKS DB;;;;
79	3084	P0C2J1|YP14B_YEAST	K.SQIGNIYLLNGK.V	Y	19.29	1318.7245	12	-3.7	660.3671	2	39.38	0	1	9582	Service_Tyers_110319_2.raw	0	0	1621	1632			PEAKS DB;;;;
79	3085	Q12414|YP11B_YEAST	K.SQIGNIYLLNGK.V	Y	19.29	1318.7245	12	-3.7	660.3671	2	39.38	0	1	9582	Service_Tyers_110319_2.raw	0	0	1621	1632			PEAKS DB;;;;
79	3086	Q12273|YO11B_YEAST	K.SQIGNIYLLNGK.V	Y	19.29	1318.7245	12	-3.7	660.3671	2	39.38	0	1	9582	Service_Tyers_110319_2.raw	0	0	1621	1632			PEAKS DB;;;;
79	3087	Q03612|YE11B_YEAST	K.SQIGNIYLLNGK.V	Y	19.29	1318.7245	12	-3.7	660.3671	2	39.38	0	1	9582	Service_Tyers_110319_2.raw	0	0	1621	1632			PEAKS DB;;;;
80	2968	P0CX32|RS24B_YEAST	R.KQFVVDVLHPNR.A	Y	45.36	1450.8044	12	-0.6	484.6085	3	34.06	1.6134E5	1	8206	Service_Tyers_110319_2.raw	1	1	21	32			PEAKS DB;;;;
80	2969	P0CX31|RS24A_YEAST	R.KQFVVDVLHPNR.A	Y	45.36	1450.8044	12	-0.6	484.6085	3	34.06	1.6134E5	1	8206	Service_Tyers_110319_2.raw	1	1	21	32			PEAKS DB;;;;
80	2968	P0CX32|RS24B_YEAST	R.ANVSKDELREK.L	Y	43.39	1287.6782	11	4.0	430.2350	3	17.45	9.4658E4	1	3453	Service_Tyers_110319_2.raw	1	1	33	43			PEAKS DB;;;;
80	2969	P0CX31|RS24A_YEAST	R.ANVSKDELREK.L	Y	43.39	1287.6782	11	4.0	430.2350	3	17.45	9.4658E4	1	3453	Service_Tyers_110319_2.raw	1	1	33	43			PEAKS DB;;;;
80	2968	P0CX32|RS24B_YEAST	R.YGLAEKVEKASR.Q	Y	41.56	1349.7302	12	2.7	450.9186	3	24.59	1.886E5	1	5525	Service_Tyers_110319_2.raw	1	1	94	105			PEAKS DB;;;;
80	2969	P0CX31|RS24A_YEAST	R.YGLAEKVEKASR.Q	Y	41.56	1349.7302	12	2.7	450.9186	3	24.59	1.886E5	1	5525	Service_Tyers_110319_2.raw	1	1	94	105			PEAKS DB;;;;
80	2968	P0CX32|RS24B_YEAST	R.KVISNPLLAR.K	Y	38.3	1109.6920	10	2.9	370.9057	3	33.15	4.6705E5	1	8040	Service_Tyers_110319_2.raw	1	1	11	20			PEAKS DB;;;;
80	2969	P0CX31|RS24A_YEAST	R.KVISNPLLAR.K	Y	38.3	1109.6920	10	2.9	370.9057	3	33.15	4.6705E5	1	8040	Service_Tyers_110319_2.raw	1	1	11	20			PEAKS DB;;;;
80	2968	P0CX32|RS24B_YEAST	K.KFEPTYR.L	Y	25.3	939.4814	7	3.7	470.7497	2	22.40	8.5427E5	1	4948	Service_Tyers_110319_2.raw	1	1	84	90			PEAKS DB;;;;
80	2969	P0CX31|RS24A_YEAST	K.KFEPTYR.L	Y	25.3	939.4814	7	3.7	470.7497	2	22.40	8.5427E5	1	4948	Service_Tyers_110319_2.raw	1	1	84	90			PEAKS DB;;;;
81	3048	P38701|RS20_YEAST	R.YIDLEAPVQIVKR.I	Y	55.12	1542.8770	13	4.3	515.3018	3	40.18	7.8144E5	1	9751	Service_Tyers_110319_2.raw	1	1	90	102			PEAKS DB;;;;
81	3048	P38701|RS20_YEAST	K.VKQLENVSSNIVK.N	Y	48.11	1456.8250	13	4.1	729.4227	2	28.37	1.8819E5	1	6611	Service_Tyers_110319_2.raw	1	1	31	43			PEAKS DB;;;;
81	3048	P38701|RS20_YEAST	R.YIDLEAPVQIVK.R	Y	46.39	1386.7759	12	2.9	694.3972	2	42.22	3.8759E5	1	10238	Service_Tyers_110319_2.raw	1	1	90	101			PEAKS DB;;;;
81	3048	P38701|RS20_YEAST	K.QLENVSSNIVK.N	Y	43.9	1229.6615	11	3.6	615.8402	2	29.27	2.7818E5	1	6924	Service_Tyers_110319_2.raw	1	1	33	43			PEAKS DB;;;;
81	3048	P38701|RS20_YEAST	M.S(+42.01)DFQKEKVEEQEQQQQQIIK.I	Y	33.91	2531.2502	20	3.4	844.7603	3	29.58	1.3887E6	1	6987	Service_Tyers_110319_2.raw	1	1	2	21	Acetylation (N-term)	S1:Acetylation (N-term):1000.00	PEAKS DB;;;;
81	3048	P38701|RS20_YEAST	M.S(+42.01)DFQKEKVEEQEQQQQQIIKIR.I	Y	31.84	2800.4355	22	3.4	701.1185	4	32.79	6.9807E5	1	7858	Service_Tyers_110319_2.raw	1	1	2	23	Acetylation (N-term)	S1:Acetylation (N-term):1000.00	PEAKS DB;;;;
82	3030	P10081|IF4A_YEAST	R.ILISTDLLAR.G	Y	39.91	1113.6758	10	3.2	557.8469	2	42.81	7.2751E5	1	10355	Service_Tyers_110319_2.raw	1	1	313	322			PEAKS DB;;;;
82	3033	A6ZQJ1|IF4A_YEAS7	R.ILISTDLLAR.G	Y	39.91	1113.6758	10	3.2	557.8469	2	42.81	7.2751E5	1	10355	Service_Tyers_110319_2.raw	1	1	313	322			PEAKS DB;;;;
82	3030	P10081|IF4A_YEAST	R.VFDNIQR.R	Y	39.3	890.4610	7	1.8	446.2386	2	26.24	7.4025E5	1	5996	Service_Tyers_110319_2.raw	1	1	150	156			PEAKS DB;;;;
82	3033	A6ZQJ1|IF4A_YEAS7	R.VFDNIQR.R	Y	39.3	890.4610	7	1.8	446.2386	2	26.24	7.4025E5	1	5996	Service_Tyers_110319_2.raw	1	1	150	156			PEAKS DB;;;;
82	3030	P10081|IF4A_YEAST	R.AIM(+15.99)PIIEGHDVLAQAQSGTGK.T	Y	29.58	2151.0994	21	5.1	718.0441	3	37.26	2.5256E5	1	9031	Service_Tyers_110319_2.raw	1	1	52	72	Oxidation (M)	M3:Oxidation (M):1000.00	PEAKS DB;;;;
82	3033	A6ZQJ1|IF4A_YEAS7	R.AIM(+15.99)PIIEGHDVLAQAQSGTGK.T	Y	29.58	2151.0994	21	5.1	718.0441	3	37.26	2.5256E5	1	9031	Service_Tyers_110319_2.raw	1	1	52	72	Oxidation (M)	M3:Oxidation (M):1000.00	PEAKS DB;;;;
82	3030	P10081|IF4A_YEAST	R.AIMPIIEGHDVLAQAQSGTGK.T	Y	27.84	2135.1045	21	4.9	712.7123	3	40.94	3.3265E5	1	9967	Service_Tyers_110319_2.raw	1	1	52	72			PEAKS DB;;;;
82	3033	A6ZQJ1|IF4A_YEAS7	R.AIMPIIEGHDVLAQAQSGTGK.T	Y	27.84	2135.1045	21	4.9	712.7123	3	40.94	3.3265E5	1	9967	Service_Tyers_110319_2.raw	1	1	52	72			PEAKS DB;;;;
82	3030	P10081|IF4A_YEAST	R.GVFGYGFEEPSAIQQR.A	Y	20.57	1783.8529	16	5.3	892.9385	2	41.80	1.1645E5	1	10143	Service_Tyers_110319_2.raw	1	1	36	51			PEAKS DB;;;;
82	3033	A6ZQJ1|IF4A_YEAS7	R.GVFGYGFEEPSAIQQR.A	Y	20.57	1783.8529	16	5.3	892.9385	2	41.80	1.1645E5	1	10143	Service_Tyers_110319_2.raw	1	1	36	51			PEAKS DB;;;;
83	3037	Q12672|RL21B_YEAST	K.AQGVAVQLKRQPAQPR.E	Y	56.38	1746.0012	16	3.1	583.0095	3	22.40	6.8468E5	1	4904	Service_Tyers_110319_2.raw	1	1	121	136			PEAKS DB;;;;
83	3038	Q02753|RL21A_YEAST	K.AQGVAVQLKRQPAQPR.E	Y	56.38	1746.0012	16	3.1	583.0095	3	22.40	6.8468E5	1	4904	Service_Tyers_110319_2.raw	1	1	121	136			PEAKS DB;;;;
83	3037	Q12672|RL21B_YEAST	K.AQGVAVQLKR.Q	Y	52.53	1068.6404	10	5.3	535.3303	2	23.77	6.8504E5	1	5282	Service_Tyers_110319_2.raw	1	1	121	130			PEAKS DB;;;;
83	3038	Q02753|RL21A_YEAST	K.AQGVAVQLKR.Q	Y	52.53	1068.6404	10	5.3	535.3303	2	23.77	6.8504E5	1	5282	Service_Tyers_110319_2.raw	1	1	121	130			PEAKS DB;;;;
83	3037	Q12672|RL21B_YEAST	K.TGVVYNVTK.S	Y	43.17	979.5338	9	3.4	490.7758	2	25.75	1.9982E6	1	5851	Service_Tyers_110319_2.raw	1	1	61	69			PEAKS DB;;;;
83	3038	Q02753|RL21A_YEAST	K.TGVVYNVTK.S	Y	43.17	979.5338	9	3.4	490.7758	2	25.75	1.9982E6	1	5851	Service_Tyers_110319_2.raw	1	1	61	69			PEAKS DB;;;;
83	3037	Q12672|RL21B_YEAST	K.AQGVAVQLK.R	Y	41.93	912.5392	9	0.9	457.2773	2	26.87	6.0645E5	1	6173	Service_Tyers_110319_2.raw	1	1	121	129			PEAKS DB;;;;
83	3038	Q02753|RL21A_YEAST	K.AQGVAVQLK.R	Y	41.93	912.5392	9	0.9	457.2773	2	26.87	6.0645E5	1	6173	Service_Tyers_110319_2.raw	1	1	121	129			PEAKS DB;;;;
83	3037	Q12672|RL21B_YEAST	K.GMPHKFYQGK.T	Y	40.92	1191.5858	10	3.3	398.2039	3	21.95	2.3435E5	1	4793	Service_Tyers_110319_2.raw	1	1	51	60			PEAKS DB;;;;
83	3038	Q02753|RL21A_YEAST	K.GMPHKFYQGK.T	Y	40.92	1191.5858	10	3.3	398.2039	3	21.95	2.3435E5	1	4793	Service_Tyers_110319_2.raw	1	1	51	60			PEAKS DB;;;;
84	2964	P47143|ADK_YEAST	K.SMYQVQNDIGTGK.C	Y	46.9	1439.6715	13	4.1	720.8459	2	29.48	5.8978E4	1	6977	Service_Tyers_110319_2.raw	1	1	108	120			PEAKS DB;;;;
84	2964	P47143|ADK_YEAST	K.GTSTYPVKPLDSSK.I	Y	44.36	1478.7616	14	3.2	493.9294	3	25.23	2.5716E5	1	5683	Service_Tyers_110319_2.raw	1	1	271	284			PEAKS DB;;;;
84	2964	P47143|ADK_YEAST	K.LVAGGAAQNTAR.G	Y	43.53	1127.6047	12	3.8	564.8118	2	18.17	9.2825E5	1	3658	Service_Tyers_110319_2.raw	1	1	60	71			PEAKS DB;;;;
84	2964	P47143|ADK_YEAST	K.SM(+15.99)YQVQNDIGTGK.C	Y	42.58	1455.6664	13	5.3	728.8444	2	25.46	4.4024E4	1	5774	Service_Tyers_110319_2.raw	1	1	108	120	Oxidation (M)	M2:Oxidation (M):1000.00	PEAKS DB;;;;
84	2964	P47143|ADK_YEAST	R.IVKDSPVEK.T	Y	32.11	1013.5757	9	3.1	507.7967	2	17.18	9.4124E4	1	3401	Service_Tyers_110319_2.raw	1	1	245	253			PEAKS DB;;;;
84	2964	P47143|ADK_YEAST	R.LLNENEKAGVK.S	Y	28.13	1213.6666	11	1.2	405.5633	3	20.74	2.1664E5	1	4428	Service_Tyers_110319_2.raw	1	1	97	107			PEAKS DB;;;;
85	2994	P05750|RS3_YEAST	R.ELAEEGYSGVEVR.V	Y	47.33	1436.6782	13	3.3	719.3488	2	30.25	2.591E5	1	7192	Service_Tyers_110319_2.raw	1	1	28	40			PEAKS DB;;;;
85	2994	P05750|RS3_YEAST	R.AAYGVVR.Y	Y	46.51	734.4075	7	3.8	368.2124	2	23.19	0	1	5150	Service_Tyers_110319_2.raw	0	0	118	124			PEAKS DB;;;;
85	2994	P05750|RS3_YEAST	R.VTPTKTEVIIR.A	Y	30.25	1255.7500	11	0.0	419.5906	3	26.84	1.2256E6	1	6238	Service_Tyers_110319_2.raw	1	1	41	51			PEAKS DB;;;;
85	2994	P05750|RS3_YEAST	R.TQDVLGENGR.R	Y	28.54	1087.5258	10	5.8	544.7733	2	23.19	3.3728E5	1	5132	Service_Tyers_110319_2.raw	1	1	55	64			PEAKS DB;;;;
85	2994	P05750|RS3_YEAST	R.QGVLGIKVK.I	Y	26.47	940.6069	9	3.9	471.3126	2	31.84	5.4218E4	1	7617	Service_Tyers_110319_2.raw	1	1	179	187			PEAKS DB;;;;
85	2994	P05750|RS3_YEAST	R.TQDVLGENGRR.I	Y	22.95	1243.6268	11	2.1	622.8220	2	21.01	0	1	4526	Service_Tyers_110319_2.raw	0	0	55	65			PEAKS DB;;;;
86	2943	P07262|DHE4_YEAST	K.VLPIVSVPER.I	Y	62.54	1107.6652	10	4.5	554.8423	2	38.00	5.8723E5	1	9221	Service_Tyers_110319_2.raw	1	1	32	41			PEAKS DB;;;;
86	2943	P07262|DHE4_YEAST	R.STATGPSEAVWYGPPK.A	Y	58.37	1646.7939	16	4.7	824.4081	2	35.08	9.8315E5	1	8495	Service_Tyers_110319_2.raw	1	1	356	371			PEAKS DB;;;;
86	2943	P07262|DHE4_YEAST	K.GANIASFIK.V	Y	44.73	919.5127	9	3.3	460.7651	2	39.29	2.2001E5	1	9550	Service_Tyers_110319_2.raw	1	1	434	442			PEAKS DB;;;;
86	2943	P07262|DHE4_YEAST	K.AANLGGVAVSGLEMAQNSQR.I	Y	39.61	1971.9796	20	5.3	658.3373	3	40.11	3.5593E5	1	9761	Service_Tyers_110319_2.raw	1	1	372	391			PEAKS DB;;;;
86	2943	P07262|DHE4_YEAST	K.ALVAQGVK.F	Y	38.66	784.4807	8	3.0	393.2488	2	22.73	1.1791E6	1	5009	Service_Tyers_110319_2.raw	1	1	326	333			PEAKS DB;;;;
86	2943	P07262|DHE4_YEAST	K.VSDAMFDQGDVF	Y	25.21	1329.5547	12	2.1	665.7860	2	44.04	0	1	10633	Service_Tyers_110319_2.raw	0	0	443	454			PEAKS DB;;;;
87	2973	P05756|RS13_YEAST	R.KGLTPSQIGVLLR.D	Y	54.48	1380.8452	13	2.6	461.2902	3	41.16	1.27E5	1	10004	Service_Tyers_110319_2.raw	1	1	43	55			PEAKS DB;;;;
87	2973	P05756|RS13_YEAST	K.GISSSAIPYSR.N	Y	47.65	1136.5825	11	0.6	569.2989	2	28.72	0	1	6747	Service_Tyers_110319_2.raw	0	0	10	20			PEAKS DB;;;;
87	2973	P05756|RS13_YEAST	K.LSSESVIEQIVK.Y	Y	47.18	1330.7344	12	3.3	666.3766	2	42.65	2.0463E5	1	10340	Service_Tyers_110319_2.raw	1	1	28	39			PEAKS DB;;;;
87	2973	P05756|RS13_YEAST	R.NAPAWFK.L	Y	38.7	832.4232	7	4.0	417.2205	2	37.33	2.4891E5	1	9061	Service_Tyers_110319_2.raw	1	1	21	27			PEAKS DB;;;;
87	2973	P05756|RS13_YEAST	R.VITGNKIM(+15.99)R.I	Y	23.49	1046.5907	9	3.5	524.3044	2	18.86	5.6865E5	1	3863	Service_Tyers_110319_2.raw	1	1	65	73	Oxidation (M)	M8:Oxidation (M):1000.00	PEAKS DB;;;;
88	2982	P38697|IMDH2_YEAST	R.EQAANLIAAGADGLR.I	N	56.39	1468.7633	15	5.1	735.3926	2	38.12	3.4155E5	1	9270	Service_Tyers_110319_2.raw	1	1	312	326			PEAKS DB;;;;
88	2982	P38697|IMDH2_YEAST	R.GMGSIDAMQK.T	N	47.25	1036.4681	10	3.3	519.2430	2	28.06	1.5631E5	1	6529	Service_Tyers_110319_2.raw	1	1	417	426			PEAKS DB;;;;
88	2982	P38697|IMDH2_YEAST	R.TASAQLEGGVHNLHSYEK.R	N	37.64	1939.9387	18	2.1	485.9930	4	27.45	1.2759E6	1	6405	Service_Tyers_110319_2.raw	2	2	502	519			PEAKS DB;;;;
88	2982	P38697|IMDH2_YEAST	K.LVGVITSR.D	Y	36.94	843.5178	8	1.8	422.7669	2	28.80	8.4751E4	1	6763	Service_Tyers_110319_2.raw	1	1	161	168			PEAKS DB;;;;
88	2982	P38697|IMDH2_YEAST	R.TDLMKNQNYPLASK.S	N	20.12	1621.8134	14	2.9	541.6133	3	29.79	1.9929E5	1	7114	Service_Tyers_110319_2.raw	1	1	228	241			PEAKS DB;;;;
89	2984	Q12122|HOSM_YEAST	R.M(+15.99)IVAAPDYVR.S	Y	43.3	1149.5852	10	3.0	575.8016	2	30.50	2.8916E5	1	7262	Service_Tyers_110319_2.raw	1	1	272	281	Oxidation (M)	M1:Oxidation (M):1000.00	PEAKS DB;;;;
89	2984	Q12122|HOSM_YEAST	R.NGITPLGGLMAR.M	Y	38.86	1198.6492	12	2.3	600.3333	2	41.94	8.2249E4	1	10181	Service_Tyers_110319_2.raw	1	1	260	271			PEAKS DB;;;;
89	2984	Q12122|HOSM_YEAST	R.QVYELIR.T	Y	35.35	919.5127	7	3.6	460.7653	2	34.94	2.4521E4	1	8460	Service_Tyers_110319_2.raw	1	1	207	213			PEAKS DB;;;;
89	2984	Q12122|HOSM_YEAST	R.VDQLNLNLTDDQIKEVTAK.I	Y	27.48	2156.1323	19	5.2	719.7218	3	39.57	2.8712E5	1	9617	Service_Tyers_110319_2.raw	1	1	364	382			PEAKS DB;;;;
89	2984	Q12122|HOSM_YEAST	K.SAVEVIEFVK.S	Y	26.29	1119.6176	10	4.6	560.8186	2	41.64	1.778E5	1	10096	Service_Tyers_110319_2.raw	1	1	149	158			PEAKS DB;;;;
89	2984	Q12122|HOSM_YEAST	R.N(+.98)GITPLGGLMAR.M	Y	24.35	1199.6332	12	4.8	600.8267	2	42.81	9.1897E4	1	10386	Service_Tyers_110319_2.raw	1	1	260	271	Deamidation (NQ)	N1:Deamidation (NQ):1000.00	PEAKS DB;;;;
90	2988	A6ZYI0|KAD2_YEAS7	R.ITGRLIHPASGR.S	Y	62.96	1276.7363	12	4.0	426.5877	3	21.95	2.8577E5	1	4805	Service_Tyers_110319_2.raw	1	1	131	142			PEAKS DB;;;;
90	2989	B3LG61|KAD2_YEAS1	R.ITGRLIHPASGR.S	Y	62.96	1276.7363	12	4.0	426.5877	3	21.95	2.8577E5	1	4805	Service_Tyers_110319_2.raw	1	1	131	142			PEAKS DB;;;;
90	2990	P07170|KAD2_YEAST	R.ITGRLIHPASGR.S	Y	62.96	1276.7363	12	4.0	426.5877	3	21.95	2.8577E5	1	4805	Service_Tyers_110319_2.raw	1	1	131	142			PEAKS DB;;;;
90	2988	A6ZYI0|KAD2_YEAS7	K.NGFILDGFPR.T	N	62.05	1134.5822	10	3.2	568.3002	2	44.50	7.7577E4	1	10725	Service_Tyers_110319_2.raw	1	1	86	95			PEAKS DB;;;;
90	2989	B3LG61|KAD2_YEAS1	K.NGFILDGFPR.T	N	62.05	1134.5822	10	3.2	568.3002	2	44.50	7.7577E4	1	10725	Service_Tyers_110319_2.raw	1	1	86	95			PEAKS DB;;;;
90	2990	P07170|KAD2_YEAST	K.NGFILDGFPR.T	N	62.05	1134.5822	10	3.2	568.3002	2	44.50	7.7577E4	1	10725	Service_Tyers_110319_2.raw	1	1	86	95			PEAKS DB;;;;
90	2988	A6ZYI0|KAD2_YEAS7	R.SDDNADALKKR.L	N	52.95	1231.6156	11	4.2	411.5475	3	15.88	6.1087E5	1	3037	Service_Tyers_110319_2.raw	2	2	168	178			PEAKS DB;;;;
90	2989	B3LG61|KAD2_YEAS1	R.SDDNADALKKR.L	N	52.95	1231.6156	11	4.2	411.5475	3	15.88	6.1087E5	1	3037	Service_Tyers_110319_2.raw	2	2	168	178			PEAKS DB;;;;
90	2990	P07170|KAD2_YEAST	R.SDDNADALKKR.L	N	52.95	1231.6156	11	4.2	411.5475	3	15.88	6.1087E5	1	3037	Service_Tyers_110319_2.raw	2	2	168	178			PEAKS DB;;;;
90	2988	A6ZYI0|KAD2_YEAS7	R.MVLIGPPGAGK.G	N	49.41	1038.5896	11	1.7	520.3030	2	35.71	1.5938E5	1	8643	Service_Tyers_110319_2.raw	1	1	9	19			PEAKS DB;;;;
90	2989	B3LG61|KAD2_YEAS1	R.MVLIGPPGAGK.G	N	49.41	1038.5896	11	1.7	520.3030	2	35.71	1.5938E5	1	8643	Service_Tyers_110319_2.raw	1	1	9	19			PEAKS DB;;;;
90	2990	P07170|KAD2_YEAST	R.MVLIGPPGAGK.G	N	49.41	1038.5896	11	1.7	520.3030	2	35.71	1.5938E5	1	8643	Service_Tyers_110319_2.raw	1	1	9	19			PEAKS DB;;;;
90	2988	A6ZYI0|KAD2_YEAS7	R.LIHPASGR.S	Y	44.65	849.4821	8	4.1	425.7500	2	17.88	2.5482E5	1	3552	Service_Tyers_110319_2.raw	1	1	135	142			PEAKS DB;;;;
90	2989	B3LG61|KAD2_YEAS1	R.LIHPASGR.S	Y	44.65	849.4821	8	4.1	425.7500	2	17.88	2.5482E5	1	3552	Service_Tyers_110319_2.raw	1	1	135	142			PEAKS DB;;;;
90	2990	P07170|KAD2_YEAST	R.LIHPASGR.S	Y	44.65	849.4821	8	4.1	425.7500	2	17.88	2.5482E5	1	3552	Service_Tyers_110319_2.raw	1	1	135	142			PEAKS DB;;;;
91	3025	P41277|GPP1_YEAST	K.VVVFEDAPAGIAAGK.A	Y	65.3	1442.7769	15	4.8	722.3992	2	37.63	8.5027E5	1	9139	Service_Tyers_110319_2.raw	1	1	174	188			PEAKS DB;;;;
91	3025	P41277|GPP1_YEAST	K.SKVVVFEDAPAGIAAGK.A	Y	48.33	1657.9038	17	4.0	553.6441	3	35.21	1.8802E5	1	8544	Service_Tyers_110319_2.raw	1	1	172	188			PEAKS DB;;;;
91	3025	P41277|GPP1_YEAST	R.TYDAIAK.F	Y	35.47	780.4017	7	3.6	391.2096	2	21.63	5.0403E5	1	4694	Service_Tyers_110319_2.raw	1	1	58	64			PEAKS DB;;;;
91	3025	P41277|GPP1_YEAST	K.QGKPHPEPYLK.G	Y	30.16	1292.6876	11	4.3	431.9050	3	21.40	1.9478E5	1	4625	Service_Tyers_110319_2.raw	1	1	145	155			PEAKS DB;;;;
91	3025	P41277|GPP1_YEAST	R.NGLGFPINEQDPSKSK.V	Y	22.55	1729.8634	16	4.5	577.6310	3	35.05	0	1	8484	Service_Tyers_110319_2.raw	0	0	158	173			PEAKS DB;;;;
92	3073	P49167|RL38_YEAST	R.GSSSLYTLVINDAGK.A	Y	51.47	1523.7831	15	4.1	762.9020	2	42.17	0	1	10240	Service_Tyers_110319_2.raw	0	0	47	61			PEAKS DB;;;;
92	3073	P49167|RL38_YEAST	K.LIQSLPPTLKVNR.L	Y	38.29	1477.8979	13	3.0	493.6414	3	33.81	5.4142E5	1	8127	Service_Tyers_110319_2.raw	1	1	65	77			PEAKS DB;;;;
92	3073	P49167|RL38_YEAST	K.LIQSLPPTLKVNRL	Y	38.28	1590.9821	14	2.9	531.3362	3	39.69	1.9124E5	1	9641	Service_Tyers_110319_2.raw	1	1	65	78			PEAKS DB;;;;
92	3073	P49167|RL38_YEAST	R.GSSSLYTLVINDAGKAK.K	Y	30.41	1722.9152	17	5.3	575.3154	3	41.02	6.0325E4	1	9985	Service_Tyers_110319_2.raw	1	1	47	63			PEAKS DB;;;;
92	3073	P49167|RL38_YEAST	M.AREITDIKQFLELTR.R	Y	25.69	1832.0155	15	3.7	611.6814	3	42.81	5.9105E4	1	10376	Service_Tyers_110319_2.raw	1	1	2	16			PEAKS DB;;;;
93	2979	P07280|RS19A_YEAST	R.QGKLEVPGYVDIVK.T	Y	46.47	1543.8610	14	5.2	515.6302	3	38.70	3.8763E5	1	9397	Service_Tyers_110319_2.raw	1	1	25	38			PEAKS DB;;;;
93	2980	P07281|RS19B_YEAST	R.QGKLEVPGYVDIVK.T	Y	46.47	1543.8610	14	5.2	515.6302	3	38.70	3.8763E5	1	9397	Service_Tyers_110319_2.raw	1	1	25	38			PEAKS DB;;;;
93	2979	P07280|RS19A_YEAST	K.HIDASGSINRK.V	Y	44.04	1196.6261	11	4.8	399.8846	3	16.95	8.4481E4	1	3322	Service_Tyers_110319_2.raw	1	1	93	103			PEAKS DB;;;;
93	2980	P07281|RS19B_YEAST	K.HIDASGSINRK.V	Y	44.04	1196.6261	11	4.8	399.8846	3	16.95	8.4481E4	1	3322	Service_Tyers_110319_2.raw	1	1	93	103			PEAKS DB;;;;
93	2979	P07280|RS19A_YEAST	K.IGIVEISPK.G	Y	42.45	954.5750	9	2.9	478.2961	2	35.21	4.5808E5	1	8482	Service_Tyers_110319_2.raw	1	1	111	119			PEAKS DB;;;;
93	2980	P07281|RS19B_YEAST	K.IGIVEISPK.G	Y	42.45	954.5750	9	2.9	478.2961	2	35.21	4.5808E5	1	8482	Service_Tyers_110319_2.raw	1	1	111	119			PEAKS DB;;;;
93	2979	P07280|RS19A_YEAST	R.ISEN(+.98)GQRDLDR.I	Y	30.63	1302.6163	11	2.9	435.2140	3	19.07	8.289E4	1	3930	Service_Tyers_110319_2.raw	1	1	124	134	Deamidation (NQ)	N4:Deamidation (NQ):14.04	PEAKS DB;;;;
93	2980	P07281|RS19B_YEAST	R.ISEN(+.98)GQRDLDR.I	Y	30.63	1302.6163	11	2.9	435.2140	3	19.07	8.289E4	1	3930	Service_Tyers_110319_2.raw	1	1	124	134	Deamidation (NQ)	N4:Deamidation (NQ):14.04	PEAKS DB;;;;
93	2979	P07280|RS19A_YEAST	R.DLDRIAAQTLEEDE	Y	21.48	1616.7529	14	6.1	809.3887	2	39.23	2.7133E5	1	9517	Service_Tyers_110319_2.raw	1	1	131	144			PEAKS DB;;;;
93	2980	P07281|RS19B_YEAST	R.DLDRIAAQTLEEDE	Y	21.48	1616.7529	14	6.1	809.3887	2	39.23	2.7133E5	1	9517	Service_Tyers_110319_2.raw	1	1	131	144			PEAKS DB;;;;
94	2983	P07244|PUR2_YEAST	K.LAQSPTVGK.I	Y	40.91	899.5076	9	4.1	450.7629	2	18.93	3.2387E5	1	3893	Service_Tyers_110319_2.raw	1	1	20	28			PEAKS DB;;;;
94	2983	P07244|PUR2_YEAST	R.VLSVTSTAQDLR.T	Y	38.59	1288.6986	12	5.5	645.3601	2	33.40	2.3981E5	1	8080	Service_Tyers_110319_2.raw	1	1	400	411			PEAKS DB;;;;
94	2983	P07244|PUR2_YEAST	R.AIPDHLQAR.V	Y	37.44	1019.5512	9	4.6	510.7852	2	23.49	1.7596E5	1	5225	Service_Tyers_110319_2.raw	1	1	710	718			PEAKS DB;;;;
94	2983	P07244|PUR2_YEAST	R.TAVDTVYEAVK.C	Y	32.99	1194.6132	11	3.7	598.3160	2	33.28	5.0987E4	1	8014	Service_Tyers_110319_2.raw	1	1	412	422			PEAKS DB;;;;
94	2983	P07244|PUR2_YEAST	K.IYVAPGNGGTATMDPSR.V	Y	21.85	1705.8093	17	3.5	853.9149	2	27.60	7.8653E4	1	6418	Service_Tyers_110319_2.raw	1	1	29	45			PEAKS DB;;;;
95	3002	P34760|TSA1_YEAST	R.HITINDLPVGR.N	Y	60.12	1233.6830	11	1.8	412.2357	3	33.88	3.2492E5	1	8142	Service_Tyers_110319_2.raw	1	1	137	147			PEAKS DB;;;;
95	3002	P34760|TSA1_YEAST	M.VAQVQKQAPTFKK.T	Y	39.92	1471.8511	13	3.5	491.6260	3	20.37	7.477E4	1	4318	Service_Tyers_110319_2.raw	1	1	2	14			PEAKS DB;;;;
95	3002	P34760|TSA1_YEAST	R.GLFIIDPK.G	Y	38.57	901.5273	8	2.7	451.7721	2	42.65	1.2251E5	1	10341	Service_Tyers_110319_2.raw	1	1	125	132			PEAKS DB;;;;
95	3002	P34760|TSA1_YEAST	R.NVDEALR.L	Y	33.25	815.4137	7	2.9	408.7153	2	22.97	4.6174E5	1	5074	Service_Tyers_110319_2.raw	1	1	148	154			PEAKS DB;;;;
95	3002	P34760|TSA1_YEAST	K.QAPTFKK.T	Y	32.81	818.4650	7	4.1	410.2415	2	18.29	6.6129E5	1	3677	Service_Tyers_110319_2.raw	1	1	8	14			PEAKS DB;;;;
96	3016	Q74ZL1|KAD2_ASHGO	A.NGFILDGFPR.T	N	62.05	1134.5822	10	3.2	568.3002	2	44.50	7.7577E4	1	10725	Service_Tyers_110319_2.raw	1	1	142	151			PEAKS DB;;;;
96	3016	Q74ZL1|KAD2_ASHGO	R.SDDNADALKKR.L	N	52.95	1231.6156	11	4.2	411.5475	3	15.88	6.1087E5	1	3037	Service_Tyers_110319_2.raw	2	2	224	234			PEAKS DB;;;;
96	3016	Q74ZL1|KAD2_ASHGO	R.MVLIGPPGAGK.G	N	49.41	1038.5896	11	1.7	520.3030	2	35.71	1.5938E5	1	8643	Service_Tyers_110319_2.raw	1	1	65	75			PEAKS DB;;;;
96	3016	Q74ZL1|KAD2_ASHGO	K.TSQQ(+.98)TPLK.M	Y	20.76	902.4709	8	4.7	452.2448	2	17.80	1.4034E5	1	3600	Service_Tyers_110319_2.raw	1	1	44	51	Deamidation (NQ)	Q4:Deamidation (NQ):0.00	PEAKS DB;;;;
97	3064	P0CX44|RL1B_YEAST	K.SSMGPAFRLY	Y	43.34	1127.5433	10	3.4	564.7809	2	42.15	1.0179E6	1	10206	Service_Tyers_110319_2.raw	1	1	208	217			PEAKS DB;;;;
97	3065	P0CX43|RL1A_YEAST	K.SSMGPAFRLY	Y	43.34	1127.5433	10	3.4	564.7809	2	42.15	1.0179E6	1	10206	Service_Tyers_110319_2.raw	1	1	208	217			PEAKS DB;;;;
97	3064	P0CX44|RL1B_YEAST	K.SSM(+15.99)GPAFR.L	Y	42.57	867.3909	8	3.1	434.7040	2	22.40	7.6712E5	1	4921	Service_Tyers_110319_2.raw	1	1	208	215	Oxidation (M)	M3:Oxidation (M):1000.00	PEAKS DB;;;;
97	3065	P0CX43|RL1A_YEAST	K.SSM(+15.99)GPAFR.L	Y	42.57	867.3909	8	3.1	434.7040	2	22.40	7.6712E5	1	4921	Service_Tyers_110319_2.raw	1	1	208	215	Oxidation (M)	M3:Oxidation (M):1000.00	PEAKS DB;;;;
97	3064	P0CX44|RL1B_YEAST	R.LLGPQLSK.A	Y	32.56	854.5225	8	1.8	428.2693	2	29.82	0	1	7085	Service_Tyers_110319_2.raw	0	0	123	130			PEAKS DB;;;;
97	3065	P0CX43|RL1A_YEAST	R.LLGPQLSK.A	Y	32.56	854.5225	8	1.8	428.2693	2	29.82	0	1	7085	Service_Tyers_110319_2.raw	0	0	123	130			PEAKS DB;;;;
97	3064	P0CX44|RL1B_YEAST	K.AGKFPTPVSHNDDLYGK.V	Y	26.72	1844.9056	17	4.7	615.9787	3	28.01	3.0156E5	1	6527	Service_Tyers_110319_2.raw	1	1	131	147			PEAKS DB;;;;
97	3065	P0CX43|RL1A_YEAST	K.AGKFPTPVSHNDDLYGK.V	Y	26.72	1844.9056	17	4.7	615.9787	3	28.01	3.0156E5	1	6527	Service_Tyers_110319_2.raw	1	1	131	147			PEAKS DB;;;;
97	3064	P0CX44|RL1B_YEAST	K.ITSSQVR.E	Y	24.16	789.4344	7	1.9	395.7253	2	16.72	3.632E5	1	3317	Service_Tyers_110319_2.raw	1	1	4	10			PEAKS DB;;;;
97	3065	P0CX43|RL1A_YEAST	K.ITSSQVR.E	Y	24.16	789.4344	7	1.9	395.7253	2	16.72	3.632E5	1	3317	Service_Tyers_110319_2.raw	1	1	4	10			PEAKS DB;;;;
98	3090	P25302|SWI4_YEAST	K.ITSPSSYNKTPR.K	Y	49.05	1349.6938	12	3.4	450.9067	3	20.09	5.8364E4	1	4206	Service_Tyers_110319_2.raw	1	1	164	175			PEAKS DB;;;;
98	3090	P25302|SWI4_YEAST	R.MTTLKISEAK.S	Y	30.75	1120.6162	10	3.1	374.5472	3	27.39	1.2531E5	1	6356	Service_Tyers_110319_2.raw	1	1	1046	1055			PEAKS DB;;;;
98	3090	P25302|SWI4_YEAST	K.ILENSPILYR.R	Y	21.2	1216.6815	10	5.8	609.3516	2	36.88	1.4682E5	1	8992	Service_Tyers_110319_2.raw	1	1	802	811			PEAKS DB;;;;
98	3090	P25302|SWI4_YEAST	R.NLPQKNYYQQQQQQQQPQNNVKIPK.I	Y	18.95	3081.5745	25	1.9	771.4023	4	26.13	1.2374E6	1	5955	Service_Tyers_110319_2.raw	1	1	708	732			PEAKS DB;;;;
98	3090	P25302|SWI4_YEAST	R.LATELTILQFK.R	Y	18.84	1275.7438	11	3.5	638.8814	2	45.85	6.3237E4	1	11019	Service_Tyers_110319_2.raw	1	1	1033	1043			PEAKS DB;;;;
99	2993	P05748|RL15A_YEAST	R.QNTLSLWR.Y	Y	46.61	1016.5403	8	3.3	509.2791	2	40.51	2.5049E5	1	9873	Service_Tyers_110319_2.raw	1	1	194	201			PEAKS DB;;;;
99	2993	P05748|RL15A_YEAST	R.GINKGHKFNNTK.A	Y	45.17	1356.7262	12	1.5	679.3714	2	14.95	8.474E4	1	2822	Service_Tyers_110319_2.raw	1	1	173	184			PEAKS DB;;;;
99	2993	P05748|RL15A_YEAST	K.GATYGKPTNQGVNELKYQR.S	Y	44.88	2123.0759	19	4.6	708.7025	3	24.77	2.3791E6	1	5550	Service_Tyers_110319_2.raw	2	2	78	96			PEAKS DB;;;;
99	2993	P05748|RL15A_YEAST	M.GAYKYLEELQR.K	Y	41.22	1368.7037	11	2.9	457.2432	3	36.32	4.1397E5	1	8785	Service_Tyers_110319_2.raw	1	1	2	12			PEAKS DB;;;;
100	3023	P00942|TPIS_YEAST	K.KPQVTVGAQNAYLK.A	Y	68.15	1515.8409	14	4.4	506.2898	3	28.06	9.604E5	1	6496	Service_Tyers_110319_2.raw	2	2	56	69			PEAKS DB;;;;
100	3023	P00942|TPIS_YEAST	K.ASGAFTGENSVDQIKDVGAK.W	Y	53.31	1992.9752	20	5.4	665.3359	3	31.57	1.1251E6	1	7520	Service_Tyers_110319_2.raw	1	1	70	89			PEAKS DB;;;;
100	3023	P00942|TPIS_YEAST	K.LGDKAASELR.I	Y	28.79	1058.5720	10	2.5	353.8655	3	21.84	6.4693E4	1	4748	Service_Tyers_110319_2.raw	1	1	196	205			PEAKS DB;;;;
100	3023	P00942|TPIS_YEAST	K.QSIKEIVER.L	Y	27.43	1100.6189	9	1.9	367.8809	3	27.39	1.1427E5	1	6341	Service_Tyers_110319_2.raw	1	1	18	26			PEAKS DB;;;;
101	3028	P0CX36|RS4B_YEAST	K.KGVPYVVTHDGR.T	Y	63.89	1326.7043	12	3.9	443.2438	3	23.31	8.5378E5	1	5157	Service_Tyers_110319_2.raw	1	1	134	145			PEAKS DB;;;;
101	3029	P0CX35|RS4A_YEAST	K.KGVPYVVTHDGR.T	Y	63.89	1326.7043	12	3.9	443.2438	3	23.31	8.5378E5	1	5157	Service_Tyers_110319_2.raw	1	1	134	145			PEAKS DB;;;;
101	3028	P0CX36|RS4B_YEAST	R.IGTIVHKER.H	Y	43.89	1051.6138	9	2.7	351.5461	3	17.64	8.1199E5	1	3518	Service_Tyers_110319_2.raw	2	2	192	200			PEAKS DB;;;;
101	3029	P0CX35|RS4A_YEAST	R.IGTIVHKER.H	Y	43.89	1051.6138	9	2.7	351.5461	3	17.64	8.1199E5	1	3518	Service_Tyers_110319_2.raw	2	2	192	200			PEAKS DB;;;;
101	3028	P0CX36|RS4B_YEAST	R.ITDEEASYKLGK.V	Y	40.42	1352.6824	12	3.4	451.9030	3	24.95	1.0088E6	1	5612	Service_Tyers_110319_2.raw	1	1	114	125			PEAKS DB;;;;
101	3029	P0CX35|RS4A_YEAST	R.ITDEEASYKLGK.V	Y	40.42	1352.6824	12	3.4	451.9030	3	24.95	1.0088E6	1	5612	Service_Tyers_110319_2.raw	1	1	114	125			PEAKS DB;;;;
102	3121	P0CX85|RL35B_YEAST	R.ALTKFEASQVTEKQR.K	Y	49.57	1734.9264	15	4.4	434.7408	4	25.28	1.1238E6	1	5691	Service_Tyers_110319_2.raw	1	1	91	105			PEAKS DB;;;;
102	3122	P0CX84|RL35A_YEAST	R.ALTKFEASQVTEKQR.K	Y	49.57	1734.9264	15	4.4	434.7408	4	25.28	1.1238E6	1	5691	Service_Tyers_110319_2.raw	1	1	91	105			PEAKS DB;;;;
102	3121	P0CX85|RL35B_YEAST	R.ALTKFEASQVTEK.Q	Y	45.94	1450.7667	13	2.5	726.3925	2	27.16	1.4096E6	1	6275	Service_Tyers_110319_2.raw	2	2	91	103			PEAKS DB;;;;
102	3122	P0CX84|RL35A_YEAST	R.ALTKFEASQVTEK.Q	Y	45.94	1450.7667	13	2.5	726.3925	2	27.16	1.4096E6	1	6275	Service_Tyers_110319_2.raw	2	2	91	103			PEAKS DB;;;;
102	3121	P0CX85|RL35B_YEAST	K.YQPKDLR.A	Y	27.52	918.4923	7	3.7	460.2551	2	19.57	6.2958E4	1	4086	Service_Tyers_110319_2.raw	1	1	75	81			PEAKS DB;;;;
102	3122	P0CX84|RL35A_YEAST	K.YQPKDLR.A	Y	27.52	918.4923	7	3.7	460.2551	2	19.57	6.2958E4	1	4086	Service_Tyers_110319_2.raw	1	1	75	81			PEAKS DB;;;;
102	3121	P0CX85|RL35B_YEAST	K.AYELRTK.S	Y	18.98	879.4814	7	2.3	440.7490	2	20.70	4.6245E4	1	4409	Service_Tyers_110319_2.raw	1	1	6	12			PEAKS DB;;;;
102	3122	P0CX84|RL35A_YEAST	K.AYELRTK.S	Y	18.98	879.4814	7	2.3	440.7490	2	20.70	4.6245E4	1	4409	Service_Tyers_110319_2.raw	1	1	6	12			PEAKS DB;;;;
103	3011	P19414|ACON_YEAST	R.EHAALEPR.F	Y	43.1	921.4668	8	3.5	461.7423	2	18.65	8.1656E4	1	3810	Service_Tyers_110319_2.raw	1	1	669	676			PEAKS DB;;;;
103	3011	P19414|ACON_YEAST	K.TIFTVTPGSEQIR.A	Y	42.75	1447.7671	13	5.0	724.8944	2	37.51	4.0378E5	1	9106	Service_Tyers_110319_2.raw	1	1	409	421			PEAKS DB;;;;
103	3011	P19414|ACON_YEAST	R.GYDAGENTYQAPPADR.S	Y	32.41	1723.7438	16	3.4	862.8821	2	22.85	2.1678E5	1	5031	Service_Tyers_110319_2.raw	1	1	533	548			PEAKS DB;;;;
103	3011	P19414|ACON_YEAST	R.VGLIGSC(+57.02)TNSSYEDMSR.S	Y	27.92	1874.8138	17	3.8	938.4178	2	34.46	1.0267E5	1	8323	Service_Tyers_110319_2.raw	1	1	376	392	Carbamidomethylation	C7:Carbamidomethylation:1000.00	PEAKS DB;;;;
103	3011	P19414|ACON_YEAST	R.GYDAGENTYQAPPADRSTVEVK.V	Y	21.3	2367.0979	22	2.6	790.0419	3	25.80	3.0627E5	1	5874	Service_Tyers_110319_2.raw	1	1	533	554			PEAKS DB;;;;
104	3053	P09959|SWI6_YEAST	K.SGLRPVDFGAGTSK.L	Y	60.55	1390.7205	14	3.8	464.5825	3	30.75	7.9365E5	1	7307	Service_Tyers_110319_2.raw	1	1	502	515			PEAKS DB;;;;
104	3053	P09959|SWI6_YEAST	K.LKIDTSVIDAESDSTPNTAR.G	Y	44.69	2132.0596	20	2.8	711.6958	3	34.06	6.7872E5	1	8212	Service_Tyers_110319_2.raw	1	1	165	184			PEAKS DB;;;;
104	3053	P09959|SWI6_YEAST	K.ALPSPVVNDNEQK.M	Y	33.11	1409.7150	13	3.4	705.8671	2	27.39	1.1136E5	1	6357	Service_Tyers_110319_2.raw	1	1	235	247			PEAKS DB;;;;
104	3053	P09959|SWI6_YEAST	K.IDTSVIDAESDSTPNTAR.G	Y	30.73	1890.8806	18	2.8	946.4502	2	29.63	1.7515E5	1	7022	Service_Tyers_110319_2.raw	1	1	167	184			PEAKS DB;;;;
104	3053	P09959|SWI6_YEAST	K.SGLRPVDFGAGTSKLQNTNGGDENSK.M	Y	20.73	2648.2791	26	3.2	663.0792	4	30.81	1.3759E5	1	7379	Service_Tyers_110319_2.raw	1	1	502	527			PEAKS DB;;;;
105	3070	P05739|RL6B_YEAST	K.WYPSEDVAAPK.K	Y	53.3	1261.5979	11	0.9	631.8068	2	32.29	6.714E5	1	7743	Service_Tyers_110319_2.raw	1	1	9	19			PEAKS DB;;;;
105	3070	P05739|RL6B_YEAST	R.YVIATSTK.V	N	51.98	881.4858	8	4.1	441.7520	2	23.65	7.3156E5	1	5251	Service_Tyers_110319_2.raw	1	1	83	90			PEAKS DB;;;;
105	3070	P05739|RL6B_YEAST	M.TAQQAPKWYPSEDVAAPK.K	Y	32.83	1985.9846	18	1.4	663.0031	3	32.41	1.7303E6	1	7786	Service_Tyers_110319_2.raw	1	1	2	19			PEAKS DB;;;;
105	3070	P05739|RL6B_YEAST	K.ALLAEIK.K	N	24.86	756.4745	7	2.5	379.2455	2	33.70	5.2959E4	1	8133	Service_Tyers_110319_2.raw	1	1	144	150			PEAKS DB;;;;
105	3070	P05739|RL6B_YEAST	K.EANLFPEQQTK.E	Y	20.36	1303.6407	11	-5.1	652.8243	2	32.06	3.5792E5	1	7680	Service_Tyers_110319_2.raw	1	1	118	128			PEAKS DB;;;;
106	3184	Q6XQ67|ADH5_SACPS	R.ADTREALDFFAR.G	N	61.68	1410.6891	12	3.2	471.2385	3	41.72	6.6491E5	1	10122	Service_Tyers_110319_2.raw	2	2	303	314			PEAKS DB;;;;
106	3185	P38113|ADH5_YEAST	R.ADTREALDFFAR.G	N	61.68	1410.6891	12	3.2	471.2385	3	41.72	6.6491E5	1	10122	Service_Tyers_110319_2.raw	2	2	303	314			PEAKS DB;;;;
106	3184	Q6XQ67|ADH5_SACPS	R.EALDFFAR.G	N	45.33	967.4763	8	2.7	484.7467	2	42.65	1.4978E6	1	10428	Service_Tyers_110319_2.raw	1	1	307	314			PEAKS DB;;;;
106	3185	P38113|ADH5_YEAST	R.EALDFFAR.G	N	45.33	967.4763	8	2.7	484.7467	2	42.65	1.4978E6	1	10428	Service_Tyers_110319_2.raw	1	1	307	314			PEAKS DB;;;;
106	3184	Q6XQ67|ADH5_SACPS	R.YVVETSK	Y	29.76	824.4280	7	3.5	413.2227	2	19.70	4.2349E4	1	4111	Service_Tyers_110319_2.raw	1	1	345	351			PEAKS DB;;;;
106	3185	P38113|ADH5_YEAST	R.YVVETSK	Y	29.76	824.4280	7	3.5	413.2227	2	19.70	4.2349E4	1	4111	Service_Tyers_110319_2.raw	1	1	345	351			PEAKS DB;;;;
107	2975	P26783|RS5_YEAST	R.EDTTRVGGGGAAR.R	Y	52.24	1245.6062	13	1.4	416.2099	3	15.42	8.0072E4	1	2937	Service_Tyers_110319_2.raw	1	1	144	156			PEAKS DB;;;;
107	2975	P26783|RS5_YEAST	R.RQAVDVSPLRR.V	Y	46.18	1295.7422	11	2.9	432.9226	3	23.93	6.986E4	1	5340	Service_Tyers_110319_2.raw	1	1	157	167			PEAKS DB;;;;
107	2975	P26783|RS5_YEAST	K.GSSTSYAIKKKDELER.V	Y	45.13	1810.9424	16	2.7	604.6564	3	20.70	2.7045E4	1	4397	Service_Tyers_110319_2.raw	1	1	204	219			PEAKS DB;;;;
107	2975	P26783|RS5_YEAST	R.QPIFVAHTAGR.Y	Y	44.22	1195.6461	11	3.6	598.8325	2	27.22	1.5182E5	1	6308	Service_Tyers_110319_2.raw	1	1	66	76			PEAKS DB;;;;
107	2975	P26783|RS5_YEAST	R.VNQAIALLTIGAR.E	Y	23.26	1338.7983	13	2.0	670.4078	2	44.02	1.0068E5	1	10612	Service_Tyers_110319_2.raw	1	1	168	180			PEAKS DB;;;;
108	2986	Q02326|RL6A_YEAST	K.AERVEDQKVVDK.A	Y	53.2	1414.7416	12	3.0	472.5892	3	17.18	1.9424E5	1	3382	Service_Tyers_110319_2.raw	1	1	132	143			PEAKS DB;;;;
108	2986	Q02326|RL6A_YEAST	R.YVIATSTK.V	N	51.98	881.4858	8	4.1	441.7520	2	23.65	7.3156E5	1	5251	Service_Tyers_110319_2.raw	1	1	83	90			PEAKS DB;;;;
108	2986	Q02326|RL6A_YEAST	K.WYPSEDVAALKK.T	Y	47.18	1405.7241	12	3.8	469.5837	3	34.36	3.4937E5	1	8273	Service_Tyers_110319_2.raw	1	1	9	20			PEAKS DB;;;;
108	2986	Q02326|RL6A_YEAST	K.ALIAEIK.K	N	24.86	756.4745	7	2.5	379.2455	2	33.70	5.2959E4	1	8133	Service_Tyers_110319_2.raw	1	1	144	150			PEAKS DB;;;;
108	2986	Q02326|RL6A_YEAST	K.AARPQKLR.A	Y	20.79	938.5773	8	1.7	470.2967	2	15.15	0	1	2860	Service_Tyers_110319_2.raw	0	0	24	31			PEAKS DB;;;;
109	3005	P47176|BCA2_YEAST	R.YFTIGEVTER.S	Y	51.99	1213.5979	10	4.9	607.8092	2	39.37	1.973E5	1	9556	Service_Tyers_110319_2.raw	1	1	294	303			PEAKS DB;;;;
109	3005	P47176|BCA2_YEAST	R.LEATDYATR.A	Y	42.97	1038.4982	9	4.7	520.2588	2	23.19	8.7279E5	1	5129	Service_Tyers_110319_2.raw	1	1	184	192			PEAKS DB;;;;
109	3005	P47176|BCA2_YEAST	M.TLAPLDASKVK.I	Y	37.9	1141.6707	11	2.5	381.5651	3	28.06	4.7976E5	1	6512	Service_Tyers_110319_2.raw	1	1	2	12			PEAKS DB;;;;
109	3005	P47176|BCA2_YEAST	M.TLAPLDASK.V	Y	37.1	914.5073	9	2.1	458.2619	2	27.46	0	1	6363	Service_Tyers_110319_2.raw	0	0	2	10			PEAKS DB;;;;
109	3005	P47176|BCA2_YEAST	R.DSILNLAK.E	Y	30.31	872.4967	8	3.9	437.2573	2	37.82	1.593E5	1	9205	Service_Tyers_110319_2.raw	1	1	273	280			PEAKS DB;;;;
110	3118	Q3E757|RL11B_YEAST	K.VLEQLSGQTPVQSK.A	Y	55.94	1512.8147	14	4.5	757.4180	2	28.27	2.5541E6	1	6555	Service_Tyers_110319_2.raw	1	1	36	49			PEAKS DB;;;;
110	3119	P0C0W9|RL11A_YEAST	K.VLEQLSGQTPVQSK.A	Y	55.94	1512.8147	14	4.5	757.4180	2	28.27	2.5541E6	1	6555	Service_Tyers_110319_2.raw	1	1	36	49			PEAKS DB;;;;
110	3118	Q3E757|RL11B_YEAST	K.TTKEDTVSWFK.Q	Y	22.53	1340.6613	11	5.0	671.3412	2	37.33	5.7601E5	1	9082	Service_Tyers_110319_2.raw	2	2	154	164			PEAKS DB;;;;
110	3119	P0C0W9|RL11A_YEAST	K.TTKEDTVSWFK.Q	Y	22.53	1340.6613	11	5.0	671.3412	2	37.33	5.7601E5	1	9082	Service_Tyers_110319_2.raw	2	2	154	164			PEAKS DB;;;;
110	3118	Q3E757|RL11B_YEAST	K.QKYDADVLDK	Y	21.92	1193.5928	10	3.5	398.8729	3	25.92	7.2256E5	1	5900	Service_Tyers_110319_2.raw	1	1	165	174			PEAKS DB;;;;
110	3119	P0C0W9|RL11A_YEAST	K.QKYDADVLDK	Y	21.92	1193.5928	10	3.5	398.8729	3	25.92	7.2256E5	1	5900	Service_Tyers_110319_2.raw	1	1	165	174			PEAKS DB;;;;
110	3118	Q3E757|RL11B_YEAST	K.VLEQLSGQTPVQSKAR.Y	Y	19.27	1739.9530	16	3.5	580.9937	3	27.07	0	1	6255	Service_Tyers_110319_2.raw	0	0	36	51			PEAKS DB;;;;
110	3119	P0C0W9|RL11A_YEAST	K.VLEQLSGQTPVQSKAR.Y	Y	19.27	1739.9530	16	3.5	580.9937	3	27.07	0	1	6255	Service_Tyers_110319_2.raw	0	0	36	51			PEAKS DB;;;;
111	3124	P0CX48|RS11B_YEAST	K.TVRFNVVK.V	Y	25.62	961.5709	8	1.7	481.7935	2	28.64	5.7554E4	1	6723	Service_Tyers_110319_2.raw	1	1	134	141			PEAKS DB;;;;
111	3125	P0CX47|RS11A_YEAST	K.TVRFNVVK.V	Y	25.62	961.5709	8	1.7	481.7935	2	28.64	5.7554E4	1	6723	Service_Tyers_110319_2.raw	1	1	134	141			PEAKS DB;;;;
111	3124	P0CX48|RS11B_YEAST	M.S(+42.01)TELTVQSER.A	Y	23.29	1190.5779	10	4.4	596.2988	2	27.95	2.4387E6	1	6448	Service_Tyers_110319_2.raw	1	1	2	11	Acetylation (N-term)	S1:Acetylation (N-term):1000.00	PEAKS DB;;;;
111	3125	P0CX47|RS11A_YEAST	M.S(+42.01)TELTVQSER.A	Y	23.29	1190.5779	10	4.4	596.2988	2	27.95	2.4387E6	1	6448	Service_Tyers_110319_2.raw	1	1	2	11	Acetylation (N-term)	S1:Acetylation (N-term):1000.00	PEAKS DB;;;;
111	3124	P0CX48|RS11B_YEAST	K.QPHIFNNPK.V	Y	20.12	1093.5669	9	2.8	365.5306	3	25.23	2.0786E5	1	5684	Service_Tyers_110319_2.raw	1	1	16	24			PEAKS DB;;;;
111	3125	P0CX47|RS11A_YEAST	K.QPHIFNNPK.V	Y	20.12	1093.5669	9	2.8	365.5306	3	25.23	2.0786E5	1	5684	Service_Tyers_110319_2.raw	1	1	16	24			PEAKS DB;;;;
111	3124	P0CX48|RS11B_YEAST	R.AFQKQPHIFNNPK.V	Y	19.58	1567.8259	13	2.0	523.6169	3	26.59	1.2662E6	1	6078	Service_Tyers_110319_2.raw	1	1	12	24			PEAKS DB;;;;
111	3125	P0CX47|RS11A_YEAST	R.AFQKQPHIFNNPK.V	Y	19.58	1567.8259	13	2.0	523.6169	3	26.59	1.2662E6	1	6078	Service_Tyers_110319_2.raw	1	1	12	24			PEAKS DB;;;;
112	3088	P40495|LYS12_YEAST	K.GIANPIATIR.S	Y	51.04	1024.6029	10	3.5	513.3105	2	36.94	6.9753E5	1	8930	Service_Tyers_110319_2.raw	1	1	309	318			PEAKS DB;;;;
112	3088	P40495|LYS12_YEAST	K.TYIDKATGTR.V	Y	41.72	1124.5825	10	3.3	375.8694	3	20.21	7.6551E4	1	4286	Service_Tyers_110319_2.raw	1	1	156	165			PEAKS DB;;;;
112	3088	P40495|LYS12_YEAST	K.VEGYSSPIVALRR.E	Y	21.67	1445.7991	13	4.7	482.9426	3	34.81	2.2748E5	1	8396	Service_Tyers_110319_2.raw	1	1	103	115			PEAKS DB;;;;
112	3088	P40495|LYS12_YEAST	K.ATGTRVADATK.R	Y	19.61	1089.5778	11	2.4	545.7975	2	21.44	2.2121E5	1	4645	Service_Tyers_110319_2.raw	1	1	161	171			PEAKS DB;;;;
113	3115	P32582|CBS_YEAST	K.SMVEEAEASGR.I	Y	58.05	1164.5081	11	4.1	583.2637	2	24.59	3.3049E5	1	5506	Service_Tyers_110319_2.raw	1	1	59	69			PEAKS DB;;;;
113	3115	P32582|CBS_YEAST	K.SM(+15.99)VEEAEASGR.I	Y	49.06	1180.5029	11	3.9	591.2610	2	17.55	8.5158E4	1	3485	Service_Tyers_110319_2.raw	1	1	59	69	Oxidation (M)	M2:Oxidation (M):1000.00	PEAKS DB;;;;
113	3115	P32582|CBS_YEAST	R.AVVAGAGTGGTISGISK.Y	Y	42.87	1444.7886	17	5.3	723.4054	2	28.27	5.6648E4	1	6600	Service_Tyers_110319_2.raw	1	1	190	206			PEAKS DB;;;;
113	3115	P32582|CBS_YEAST	R.TPTAAAWDSPESHIGVAK.K	Y	19.84	1836.9006	18	5.0	613.3105	3	33.21	3.7663E5	1	7972	Service_Tyers_110319_2.raw	1	1	126	143			PEAKS DB;;;;
114	2991	P03965|CARB_YEAST	K.ATGYPLAYTAAK.I	N	58.42	1225.6343	12	4.0	613.8268	2	31.85	6.6444E5	1	7599	Service_Tyers_110319_2.raw	1	1	332	343			PEAKS DB;;;;
114	2991	P03965|CARB_YEAST	K.HASTNINELEIR.S	Y	49.58	1395.7106	12	5.4	466.2466	3	31.74	7.3316E4	1	7603	Service_Tyers_110319_2.raw	1	1	523	534			PEAKS DB;;;;
114	2991	P03965|CARB_YEAST	K.LTLASDVSPDHPVVMSK.F	Y	47.06	1794.9186	17	2.9	599.3152	3	33.93	3.5095E5	1	8193	Service_Tyers_110319_2.raw	1	1	757	773			PEAKS DB;;;;
114	2991	P03965|CARB_YEAST	K.TLGIIPFVK.R	Y	35.37	986.6164	9	3.7	494.3173	2	45.55	8.0373E4	1	10935	Service_Tyers_110319_2.raw	1	1	539	547			PEAKS DB;;;;
115	3027	P05030|PMA1_YEAST	K.KADTGIAVEGATDAAR.S	Y	64.39	1544.7794	16	3.6	515.9356	3	24.72	3.3971E5	1	5552	Service_Tyers_110319_2.raw	1	1	644	659			PEAKS DB;;;;
115	3032	P19657|PMA2_YEAST	K.KADTGIAVEGATDAAR.S	Y	64.39	1544.7794	16	3.6	515.9356	3	24.72	3.3971E5	1	5552	Service_Tyers_110319_2.raw	1	1	673	688			PEAKS DB;;;;
115	3027	P05030|PMA1_YEAST	K.ADTGIAVEGATDAAR.S	Y	53.71	1416.6844	15	1.4	709.3505	2	26.73	1.8586E5	1	6142	Service_Tyers_110319_2.raw	1	1	645	659			PEAKS DB;;;;
115	3032	P19657|PMA2_YEAST	K.ADTGIAVEGATDAAR.S	Y	53.71	1416.6844	15	1.4	709.3505	2	26.73	1.8586E5	1	6142	Service_Tyers_110319_2.raw	1	1	674	688			PEAKS DB;;;;
115	3027	P05030|PMA1_YEAST	R.VVEILQNR.G	Y	41.87	969.5607	8	2.2	485.7887	2	31.24	1.5551E5	1	7455	Service_Tyers_110319_2.raw	1	1	618	625			PEAKS DB;;;;
115	3032	P19657|PMA2_YEAST	R.VVEILQNR.G	Y	41.87	969.5607	8	2.2	485.7887	2	31.24	1.5551E5	1	7455	Service_Tyers_110319_2.raw	1	1	647	654			PEAKS DB;;;;
115	3027	P05030|PMA1_YEAST	R.SVEDFMAAMQR.V	Y	40.38	1283.5638	11	1.5	642.7902	2	42.52	1.3205E5	1	10327	Service_Tyers_110319_2.raw	1	1	899	909			PEAKS DB;;;;
115	3032	P19657|PMA2_YEAST	R.SVEDFMAAMQR.V	Y	40.38	1283.5638	11	1.5	642.7902	2	42.52	1.3205E5	1	10327	Service_Tyers_110319_2.raw	1	1	928	938			PEAKS DB;;;;
116	3216	P52489|KPYK2_YEAST	R.TSIIGTIGPK.T	N	58.6	985.5807	10	3.6	493.7994	2	35.08	3.0064E6	1	8442	Service_Tyers_110319_2.raw	1	1	23	32			PEAKS DB;;;;
116	3216	P52489|KPYK2_YEAST	R.RTSIIGTIGPK.T	N	30.65	1141.6819	11	4.1	571.8506	2	31.45	1.3994E5	1	7489	Service_Tyers_110319_2.raw	1	1	22	32			PEAKS DB;;;;
116	3216	P52489|KPYK2_YEAST	K.F(+42.01)GVEMAR.S	Y	18.93	850.4007	7	3.5	426.2091	2	32.91	1.0938E5	1	7904	Service_Tyers_110319_2.raw	1	1	464	470	Acetylation (N-term)	F1:Acetylation (N-term):1000.00	PEAKS DB;;;;
117	3074	P26786|RS7A_YEAST	K.QIVFEIPSETH	Y	43.63	1298.6506	11	4.4	650.3354	2	40.94	4.9037E5	1	9940	Service_Tyers_110319_2.raw	1	1	180	190			PEAKS DB;;;;
117	3074	P26786|RS7A_YEAST	K.SIREIDVAGGK.K	Y	42.93	1143.6248	11	3.3	382.2168	3	25.50	6.4386E4	1	5783	Service_Tyers_110319_2.raw	1	1	45	55			PEAKS DB;;;;
117	3074	P26786|RS7A_YEAST	K.AELRPLQFK.S	Y	24.03	1100.6342	9	3.1	367.8865	3	34.46	4.2208E4	1	8335	Service_Tyers_110319_2.raw	1	1	36	44			PEAKS DB;;;;
117	3074	P26786|RS7A_YEAST	R.ILPKPSR.T	N	22.42	809.5123	7	3.1	405.7646	2	19.07	6.9005E5	1	3885	Service_Tyers_110319_2.raw	1	1	98	104			PEAKS DB;;;;
118	3114	P16861|PFKA1_YEAST	K.IAVMTSGGDSPGMNAAVR.A	Y	45.7	1732.8236	18	3.8	867.4224	2	31.32	2.508E5	1	7473	Service_Tyers_110319_2.raw	1	1	208	225			PEAKS DB;;;;
118	3114	P16861|PFKA1_YEAST	K.AQSQGALLK.I	Y	31.55	914.5185	9	2.8	458.2678	2	24.40	3.9261E5	1	5470	Service_Tyers_110319_2.raw	1	1	90	98			PEAKS DB;;;;
118	3114	P16861|PFKA1_YEAST	K.IAVM(+15.99)TSGGDSPGMNAAVR.A	Y	26.78	1748.8185	18	3.3	875.4194	2	27.39	2.8175E5	1	6355	Service_Tyers_110319_2.raw	1	1	208	225	Oxidation (M)	M4:Oxidation (M):7.89	PEAKS DB;;;;
118	3114	P16861|PFKA1_YEAST	R.TAIPGHVQQGGVPSSK.D	Y	21.13	1561.8212	16	4.0	521.6164	3	22.36	0	1	4910	Service_Tyers_110319_2.raw	0	0	854	869			PEAKS DB;;;;
119	3136	P04147|PABP_YEAST	R.RSQLAQQIQAR.N	Y	57.64	1297.7214	11	4.4	433.5830	3	23.36	1.3882E5	1	5195	Service_Tyers_110319_2.raw	1	1	404	414			PEAKS DB;;;;
119	3136	P04147|PABP_YEAST	R.SQLAQQIQAR.N	Y	48.47	1141.6204	10	4.6	571.8201	2	25.35	9.8586E4	1	5747	Service_Tyers_110319_2.raw	1	1	405	414			PEAKS DB;;;;
119	3136	P04147|PABP_YEAST	R.NANDNNQFYQQKQR.Q	Y	43.02	1766.8085	14	1.2	589.9442	3	20.70	1.8746E5	1	4408	Service_Tyers_110319_2.raw	1	1	493	506			PEAKS DB;;;;
119	3136	P04147|PABP_YEAST	R.NANDNNQFYQQK.Q	Y	40.35	1482.6488	12	3.1	742.3340	2	22.69	2.2358E5	1	4994	Service_Tyers_110319_2.raw	1	1	493	504			PEAKS DB;;;;
120	3022	P52910|ACS2_YEAST	K.IVDEGLNGVDLVSR.I	Y	43.28	1484.7834	14	5.3	743.4030	2	38.00	3.3826E5	1	9237	Service_Tyers_110319_2.raw	1	1	216	229			PEAKS DB;;;;
120	3022	P52910|ACS2_YEAST	K.TIILVRDLPR.T	Y	43.28	1194.7448	10	3.9	399.2571	3	38.32	9.7391E4	1	9320	Service_Tyers_110319_2.raw	1	1	623	632			PEAKS DB;;;;
120	3022	P52910|ACS2_YEAST	R.VGEAEIAKYDTSSLR.V	Y	32.19	1637.8260	15	4.3	546.9517	3	30.75	2.7279E5	1	7342	Service_Tyers_110319_2.raw	1	1	381	395			PEAKS DB;;;;
120	3022	P52910|ACS2_YEAST	K.SPWPSMAR.S	Y	21.48	930.4382	8	3.1	466.2278	2	34.25	1.9231E5	1	8271	Service_Tyers_110319_2.raw	1	1	484	491			PEAKS DB;;;;
121	3024	P32288|GLNA_YEAST	K.YLELDQRGR.I	Y	37.24	1148.5938	9	0.8	383.8722	3	26.93	1.0269E6	1	6179	Service_Tyers_110319_2.raw	1	1	15	23			PEAKS DB;;;;
121	3024	P32288|GLNA_YEAST	M.A(+42.01)EASIEKTQILQK.Y	Y	34.33	1499.8195	13	4.9	750.9207	2	33.58	1.8828E6	1	8059	Service_Tyers_110319_2.raw	1	1	2	14	Acetylation (N-term)	A1:Acetylation (N-term):1000.00	PEAKS DB;;;;
121	3024	P32288|GLNA_YEAST	K.YIEQAIEK.L	Y	30.95	992.5178	8	4.8	497.2686	2	25.55	8.463E4	1	5808	Service_Tyers_110319_2.raw	1	1	266	273			PEAKS DB;;;;
121	3024	P32288|GLNA_YEAST	R.GSSIRIPR.S	Y	23.23	884.5192	8	2.5	443.2679	2	25.85	1.2078E6	1	5857	Service_Tyers_110319_2.raw	1	1	313	320			PEAKS DB;;;;
122	3041	P16862|PFKA2_YEAST	K.AIDYVEATANSHSR.A	Y	43.59	1532.7219	14	3.2	511.9162	3	26.18	1.4403E5	1	6007	Service_Tyers_110319_2.raw	1	1	370	383			PEAKS DB;;;;
122	3041	P16862|PFKA2_YEAST	K.AVAEAIQAKDFKR.A	Y	41.94	1445.7990	13	3.2	482.9418	3	25.80	2.5862E5	1	5856	Service_Tyers_110319_2.raw	1	1	540	552			PEAKS DB;;;;
122	3041	P16862|PFKA2_YEAST	K.AIAVMTSGGDAPGMNSNVR.A	Y	37.06	1846.8666	19	5.2	924.4454	2	31.80	1.4447E5	1	7602	Service_Tyers_110319_2.raw	1	1	198	216			PEAKS DB;;;;
122	3041	P16862|PFKA2_YEAST	K.AVAEAIQAK.D	Y	23.82	899.5076	9	4.1	450.7629	2	21.70	1.3924E6	1	4658	Service_Tyers_110319_2.raw	1	1	540	548			PEAKS DB;;;;
123	3054	P20081|FKBP_YEAST	R.LTIPGPYAYGPR.G	Y	51.89	1303.6924	12	4.8	652.8566	2	38.82	1.273E6	1	9410	Service_Tyers_110319_2.raw	1	1	81	92			PEAKS DB;;;;
123	3054	P20081|FKBP_YEAST	R.ISPGDGATFPK.T	Y	42.6	1088.5502	11	2.3	545.2836	2	28.52	8.6853E5	1	6656	Service_Tyers_110319_2.raw	1	1	14	24			PEAKS DB;;;;
123	3054	P20081|FKBP_YEAST	M.S(+42.01)EVIEGNVKIDR.I	Y	31.97	1399.7307	12	2.6	700.8745	2	33.93	9.1198E5	1	8156	Service_Tyers_110319_2.raw	1	1	2	13	Acetylation (N-term)	S1:Acetylation (N-term):1000.00	PEAKS DB;;;;
124	3126	P05744|RL33A_YEAST	R.IFLYPSNI	Y	24.02	965.5222	8	2.6	483.7697	2	45.59	2.57E5	1	10930	Service_Tyers_110319_2.raw	1	1	100	107			PEAKS DB;;;;
124	3126	P05744|RL33A_YEAST	R.ATFRNNLPAK.T	Y	21.98	1130.6196	10	3.1	566.3188	2	23.08	3.1658E4	1	5128	Service_Tyers_110319_2.raw	1	1	83	92			PEAKS DB;;;;
124	3126	P05744|RL33A_YEAST	K.VTRTHGNSGVVR.A	Y	21.05	1281.6902	12	2.4	428.2384	3	15.12	0	1	2853	Service_Tyers_110319_2.raw	0	0	71	82			PEAKS DB;;;;
124	3126	P05744|RL33A_YEAST	K.IEGVATPQDAQFYLGKR.I	Y	20.7	1891.9791	17	4.8	631.6700	3	36.88	2.556E5	1	8978	Service_Tyers_110319_2.raw	1	1	32	48			PEAKS DB;;;;
125	3132	P02407|RS17A_YEAST	R.SNGVLNVDNQTSDLVK.S	Y	61.77	1701.8533	16	4.2	851.9375	2	34.53	1.5163E6	1	8317	Service_Tyers_110319_2.raw	1	1	96	111			PEAKS DB;;;;
125	3133	P14127|RS17B_YEAST	R.SNGVLNVDNQTSDLVK.S	Y	61.77	1701.8533	16	4.2	851.9375	2	34.53	1.5163E6	1	8317	Service_Tyers_110319_2.raw	1	1	96	111			PEAKS DB;;;;
125	3132	P02407|RS17A_YEAST	R.SN(+.98)GVLNVDNQTSDLVK.S	Y	39.65	1702.8373	16	4.9	852.4301	2	35.21	4.6095E5	1	8542	Service_Tyers_110319_2.raw	1	1	96	111	Deamidation (NQ)	N2:Deamidation (NQ):14.19	PEAKS DB;;;;
125	3133	P14127|RS17B_YEAST	R.SN(+.98)GVLNVDNQTSDLVK.S	Y	39.65	1702.8373	16	4.9	852.4301	2	35.21	4.6095E5	1	8542	Service_Tyers_110319_2.raw	1	1	96	111	Deamidation (NQ)	N2:Deamidation (NQ):14.19	PEAKS DB;;;;
125	3132	P02407|RS17A_YEAST	R.KDQYVPEVSALDLSR.S	Y	38.83	1718.8839	15	3.4	573.9705	3	38.49	2.3179E5	1	9372	Service_Tyers_110319_2.raw	1	1	81	95			PEAKS DB;;;;
125	3133	P14127|RS17B_YEAST	R.KDQYVPEVSALDLSR.S	Y	38.83	1718.8839	15	3.4	573.9705	3	38.49	2.3179E5	1	9372	Service_Tyers_110319_2.raw	1	1	81	95			PEAKS DB;;;;
125	3132	P02407|RS17A_YEAST	K.LQEEERERKDQYVPEVSALDLSR.S	Y	20.93	2788.3992	23	3.5	698.1095	4	36.26	0	1	8790	Service_Tyers_110319_2.raw	0	0	73	95			PEAKS DB;;;;
125	3133	P14127|RS17B_YEAST	K.LQEEERERKDQYVPEVSALDLSR.S	Y	20.93	2788.3992	23	3.5	698.1095	4	36.26	0	1	8790	Service_Tyers_110319_2.raw	0	0	73	95			PEAKS DB;;;;
126	3013	P0CX56|RS18B_YEAST	R.AGELTQEELER.I	Y	52.48	1273.6150	11	2.9	637.8166	2	27.56	1.4831E6	1	6381	Service_Tyers_110319_2.raw	1	1	58	68			PEAKS DB;;;;
126	3014	P0CX55|RS18A_YEAST	R.AGELTQEELER.I	Y	52.48	1273.6150	11	2.9	637.8166	2	27.56	1.4831E6	1	6381	Service_Tyers_110319_2.raw	1	1	58	68			PEAKS DB;;;;
126	3013	P0CX56|RS18B_YEAST	M.S(+42.01)LVVQEQGSFQHILR.L	Y	35.4	1781.9424	15	1.0	594.9886	3	43.12	1.282E5	1	10433	Service_Tyers_110319_2.raw	1	1	2	16	Acetylation (N-term)	S1:Acetylation (N-term):1000.00	PEAKS DB;;;;
126	3014	P0CX55|RS18A_YEAST	M.S(+42.01)LVVQEQGSFQHILR.L	Y	35.4	1781.9424	15	1.0	594.9886	3	43.12	1.282E5	1	10433	Service_Tyers_110319_2.raw	1	1	2	16	Acetylation (N-term)	S1:Acetylation (N-term):1000.00	PEAKS DB;;;;
126	3013	P0CX56|RS18B_YEAST	K.LRDDLER.L	Y	32.09	915.4774	7	1.3	458.7466	2	20.99	0	1	4519	Service_Tyers_110319_2.raw	0	0	109	115			PEAKS DB;;;;
126	3014	P0CX55|RS18A_YEAST	K.LRDDLER.L	Y	32.09	915.4774	7	1.3	458.7466	2	20.99	0	1	4519	Service_Tyers_110319_2.raw	0	0	109	115			PEAKS DB;;;;
126	3013	P0CX56|RS18B_YEAST	R.QNDITDGKDYHTLANNVESK.L	Y	29	2261.0559	20	4.0	754.6956	3	29.33	0	1	6934	Service_Tyers_110319_2.raw	0	0	89	108			PEAKS DB;;;;
126	3014	P0CX55|RS18A_YEAST	R.QNDITDGKDYHTLANNVESK.L	Y	29	2261.0559	20	4.0	754.6956	3	29.33	0	1	6934	Service_Tyers_110319_2.raw	0	0	89	108			PEAKS DB;;;;
127	3172	P35997|RS27A_YEAST	K.LSEGTSFR.R	Y	37.27	895.4399	8	4.3	448.7292	2	24.34	2.6857E6	1	5424	Service_Tyers_110319_2.raw	1	1	73	80			PEAKS DB;;;;
127	3173	P38711|RS27B_YEAST	K.LSEGTSFR.R	Y	37.27	895.4399	8	4.3	448.7292	2	24.34	2.6857E6	1	5424	Service_Tyers_110319_2.raw	1	1	73	80			PEAKS DB;;;;
127	3172	P35997|RS27A_YEAST	K.TLVQGPR.S	Y	36.61	769.4446	7	3.2	385.7308	2	22.02	1.1377E6	1	4767	Service_Tyers_110319_2.raw	1	1	23	29			PEAKS DB;;;;
127	3173	P38711|RS27B_YEAST	K.TLVQGPR.S	Y	36.61	769.4446	7	3.2	385.7308	2	22.02	1.1377E6	1	4767	Service_Tyers_110319_2.raw	1	1	23	29			PEAKS DB;;;;
127	3172	P35997|RS27A_YEAST	K.AKLSEGTSFR.R	Y	32.45	1094.5720	10	4.1	548.2955	2	23.59	1.6932E5	1	5255	Service_Tyers_110319_2.raw	1	1	71	80			PEAKS DB;;;;
127	3173	P38711|RS27B_YEAST	K.AKLSEGTSFR.R	Y	32.45	1094.5720	10	4.1	548.2955	2	23.59	1.6932E5	1	5255	Service_Tyers_110319_2.raw	1	1	71	80			PEAKS DB;;;;
128	3042	P26321|RL5_YEAST	K.VFLDIGLQR.T	Y	43.96	1059.6077	9	4.1	530.8133	2	42.74	1.2394E5	1	10357	Service_Tyers_110319_2.raw	1	1	144	152			PEAKS DB;;;;
128	3042	P26321|RL5_YEAST	R.ADPAFKPTEK.K	Y	42.49	1102.5658	10	1.7	368.5298	3	20.99	1.8259E5	1	4522	Service_Tyers_110319_2.raw	1	1	249	258			PEAKS DB;;;;
128	3042	P26321|RL5_YEAST	R.EGKTDYYQR.K	Y	36.19	1158.5305	9	3.6	580.2746	2	17.89	3.657E5	1	3586	Service_Tyers_110319_2.raw	2	2	25	33			PEAKS DB;;;;
129	3062	P0CX30|RS23B_YEAST	K.SSPFGGSSHAK.G	Y	51	1060.4938	11	4.0	531.2563	2	19.98	0	1	4200	Service_Tyers_110319_2.raw	0	0	40	50			PEAKS DB;;;;
129	3063	P0CX29|RS23A_YEAST	K.SSPFGGSSHAK.G	Y	51	1060.4938	11	4.0	531.2563	2	19.98	0	1	4200	Service_Tyers_110319_2.raw	0	0	40	50			PEAKS DB;;;;
129	3062	P0CX30|RS23B_YEAST	R.LLGTAFK.S	Y	35.45	748.4483	7	2.0	375.2322	2	34.18	8.2948E5	1	8234	Service_Tyers_110319_2.raw	1	1	33	39			PEAKS DB;;;;
129	3063	P0CX29|RS23A_YEAST	R.LLGTAFK.S	Y	35.45	748.4483	7	2.0	375.2322	2	34.18	8.2948E5	1	8234	Service_Tyers_110319_2.raw	1	1	33	39			PEAKS DB;;;;
129	3062	P0CX30|RS23B_YEAST	K.AKGDIPGVR.F	Y	31.44	911.5188	9	3.9	456.7685	2	22.13	3.4544E5	1	4834	Service_Tyers_110319_2.raw	1	1	113	121			PEAKS DB;;;;
129	3063	P0CX29|RS23A_YEAST	K.AKGDIPGVR.F	Y	31.44	911.5188	9	3.9	456.7685	2	22.13	3.4544E5	1	4834	Service_Tyers_110319_2.raw	1	1	113	121			PEAKS DB;;;;
130	3078	P0C2H8|RL31A_YEAST	R.LAPELNQAIWKR.G	Y	36.46	1437.8092	12	3.9	480.2789	3	37.52	0	1	9122	Service_Tyers_110319_2.raw	0	0	51	62			PEAKS DB;;;;
130	3078	P0C2H8|RL31A_YEAST	K.LHM(+15.99)GTDDVR.L	Y	25.91	1058.4814	9	1.9	530.2490	2	16.26	1.9147E5	1	3161	Service_Tyers_110319_2.raw	1	1	42	50	Oxidation (M)	M3:Oxidation (M):1000.00	PEAKS DB;;;;
130	3078	P0C2H8|RL31A_YEAST	M.AGLKDVVTR.E	Y	24.42	957.5607	9	3.5	479.7893	2	24.77	5.308E5	1	5551	Service_Tyers_110319_2.raw	1	1	2	10			PEAKS DB;;;;
130	3078	P0C2H8|RL31A_YEAST	K.GLQTVVVEEDA	Y	22.04	1158.5768	11	4.5	580.2983	2	34.46	5.7113E5	1	8319	Service_Tyers_110319_2.raw	1	1	103	113			PEAKS DB;;;;
131	3127	P19882|HSP60_YEAST	K.TNEAAGDGTTSATVLGR.A	Y	57.92	1619.7750	17	3.5	810.8976	2	26.48	2.7298E5	1	6065	Service_Tyers_110319_2.raw	1	1	102	118			PEAKS DB;;;;
131	3127	P19882|HSP60_YEAST	K.LSGGVAVIR.V	Y	40.45	870.5287	9	3.9	436.2733	2	29.27	2.9128E5	1	6936	Service_Tyers_110319_2.raw	1	1	394	402			PEAKS DB;;;;
131	3127	P19882|HSP60_YEAST	K.LLQEVASKTNEAAGDGTTSATVLGR.A	Y	23.13	2488.2769	25	1.6	830.4342	3	32.47	5.0961E5	1	7808	Service_Tyers_110319_2.raw	1	1	94	118			PEAKS DB;;;;
132	3072	P12695|ODP2_YEAST	K.GISLKDVHGTGPR.G	Y	60.1	1335.7258	13	4.1	446.2510	3	25.70	2.6175E5	1	5838	Service_Tyers_110319_2.raw	1	1	188	200			PEAKS DB;;;;
132	3072	P12695|ODP2_YEAST	K.AQPAEPQAEKKQEAPAEETKTSAPEAK.K	Y	27.64	2863.4199	27	4.4	716.8654	4	17.42	1.1167E5	1	3473	Service_Tyers_110319_2.raw	1	1	137	163			PEAKS DB;;;;
132	3072	P12695|ODP2_YEAST	K.SDVAAPQGR.I	Y	27.54	899.4460	9	1.5	450.7310	2	16.59	2.0359E4	1	3245	Service_Tyers_110319_2.raw	1	1	165	173			PEAKS DB;;;;
133	3057	Q03558|OYE2_YEAST	R.LAFVHLVEPR.V	Y	54.98	1179.6764	10	3.1	394.2339	3	40.05	1.7672E5	1	9718	Service_Tyers_110319_2.raw	1	1	283	292			PEAKS DB;;;;
133	3058	Q02899|OYE1_SACPS	R.LAFVHLVEPR.V	Y	54.98	1179.6764	10	3.1	394.2339	3	40.05	1.7672E5	1	9718	Service_Tyers_110319_2.raw	1	1	283	292			PEAKS DB;;;;
133	3057	Q03558|OYE2_YEAST	R.AVIPPLTR.M	Y	33.59	865.5385	8	2.2	433.7775	2	32.58	1.667E6	1	7819	Service_Tyers_110319_2.raw	1	1	32	39			PEAKS DB;;;;
133	3058	Q02899|OYE1_SACPS	R.AVIPPLTR.M	Y	33.59	865.5385	8	2.2	433.7775	2	32.58	1.667E6	1	7819	Service_Tyers_110319_2.raw	1	1	32	39			PEAKS DB;;;;
133	3057	Q03558|OYE2_YEAST	R.TLIGYGR.F	Y	32.8	778.4337	7	1.2	390.2246	2	28.64	3.007E5	1	6719	Service_Tyers_110319_2.raw	1	1	343	349			PEAKS DB;;;;
133	3058	Q02899|OYE1_SACPS	R.TLIGYGR.F	Y	32.8	778.4337	7	1.2	390.2246	2	28.64	3.007E5	1	6719	Service_Tyers_110319_2.raw	1	1	343	349			PEAKS DB;;;;
134	3055	P38754|RL14B_YEAST	K.VLIDGPKAGVPR.Q	Y	51.2	1220.7240	12	2.0	407.9161	3	27.84	1.2243E5	1	6466	Service_Tyers_110319_2.raw	1	1	44	55			PEAKS DB;;;;
134	3056	P36105|RL14A_YEAST	K.VLIDGPKAGVPR.Q	Y	51.2	1220.7240	12	2.0	407.9161	3	27.84	1.2243E5	1	6466	Service_Tyers_110319_2.raw	1	1	44	55			PEAKS DB;;;;
134	3055	P38754|RL14B_YEAST	R.AALTDFER.F	Y	36.79	921.4556	8	2.0	461.7360	2	31.96	1.146E5	1	7663	Service_Tyers_110319_2.raw	1	1	110	117			PEAKS DB;;;;
134	3056	P36105|RL14A_YEAST	R.AALTDFER.F	Y	36.79	921.4556	8	2.0	461.7360	2	31.96	1.146E5	1	7663	Service_Tyers_110319_2.raw	1	1	110	117			PEAKS DB;;;;
134	3055	P38754|RL14B_YEAST	M.S(+42.01)TDSIVKASNWR.L	Y	32.01	1404.6997	12	4.5	703.3603	2	35.01	5.7248E5	1	8456	Service_Tyers_110319_2.raw	1	1	2	13	Acetylation (N-term)	S1:Acetylation (N-term):1000.00	PEAKS DB;;;;
134	3056	P36105|RL14A_YEAST	M.S(+42.01)TDSIVKASNWR.L	Y	32.01	1404.6997	12	4.5	703.3603	2	35.01	5.7248E5	1	8456	Service_Tyers_110319_2.raw	1	1	2	13	Acetylation (N-term)	S1:Acetylation (N-term):1000.00	PEAKS DB;;;;
135	3117	P06208|LEU1_YEAST	R.TVEALTGAK.K	Y	33.35	888.4916	9	4.8	445.2552	2	24.34	2.2072E5	1	5455	Service_Tyers_110319_2.raw	1	1	141	149			PEAKS DB;;;;
135	3117	P06208|LEU1_YEAST	R.SLGLDLPR.N	Y	29.91	869.4970	8	3.3	435.7572	2	38.63	2.4092E5	1	9426	Service_Tyers_110319_2.raw	1	1	429	436			PEAKS DB;;;;
135	3117	P06208|LEU1_YEAST	K.AVEATKLVR.K	Y	20.49	985.5920	9	4.4	493.8055	2	23.84	3.5083E4	1	5327	Service_Tyers_110319_2.raw	1	1	179	187			PEAKS DB;;;;
136	3130	P38999|LYS9_YEAST	R.TLANAQALAKPSGSK.A	Y	57.05	1455.8044	15	4.0	728.9124	2	24.07	1.8926E6	1	5364	Service_Tyers_110319_2.raw	2	2	35	49			PEAKS DB;;;;
136	3130	P38999|LYS9_YEAST	K.TIDEVHR.A	Y	37.61	868.4402	7	4.3	435.2292	2	17.62	1.1522E6	1	3498	Service_Tyers_110319_2.raw	1	1	136	142			PEAKS DB;;;;
137	3209	Q12159|YRA1_YEAST	K.NTRAPPNAVAR.V	Y	54.12	1165.6316	11	3.7	389.5526	3	16.88	3.8045E5	1	3306	Service_Tyers_110319_2.raw	1	1	57	67			PEAKS DB;;;;
137	3209	Q12159|YRA1_YEAST	R.APPNAVAR.V	Y	46.2	794.4398	8	3.2	398.2285	2	17.17	8.9845E5	1	3408	Service_Tyers_110319_2.raw	1	1	60	67			PEAKS DB;;;;
137	3209	Q12159|YRA1_YEAST	R.EVKVNVEGLPR.D	Y	21.64	1238.6982	11	1.8	413.9074	3	31.05	1.5647E5	1	7424	Service_Tyers_110319_2.raw	1	1	77	87			PEAKS DB;;;;
138	3059	P16140|VATB_YEAST	K.AVEQGFNVKPR.L	Y	48.7	1243.6672	11	3.7	415.5645	3	25.24	0	1	5708	Service_Tyers_110319_2.raw	0	0	15	25			PEAKS DB;;;;
138	3059	P16140|VATB_YEAST	K.SAIGEGMTR.K	Y	36.14	920.4385	9	3.6	461.2282	2	23.49	1.5619E5	1	5267	Service_Tyers_110319_2.raw	1	1	385	393			PEAKS DB;;;;
138	3059	P16140|VATB_YEAST	R.IYPKEMLNR.I	Y	31.83	1162.6168	9	3.5	388.5476	3	28.33	1.201E5	1	6603	Service_Tyers_110319_2.raw	1	1	467	475			PEAKS DB;;;;
139	3075	P32503|GAG_SCVLA	R.LNSPAFFR.S	Y	35.55	950.4974	8	4.3	476.2580	2	38.63	2.1964E5	1	9448	Service_Tyers_110319_2.raw	1	1	578	585			PEAKS DB;;;;
139	3077	Q87022|RDRP_SCVLA	R.LNSPAFFR.S	Y	35.55	950.4974	8	4.3	476.2580	2	38.63	2.1964E5	1	9448	Service_Tyers_110319_2.raw	1	1	578	585			PEAKS DB;;;;
139	3075	P32503|GAG_SCVLA	K.VMLSALR.K	Y	34.12	788.4578	7	4.7	395.2380	2	34.71	7.7444E4	1	8394	Service_Tyers_110319_2.raw	1	1	271	277			PEAKS DB;;;;
139	3077	Q87022|RDRP_SCVLA	K.VMLSALR.K	Y	34.12	788.4578	7	4.7	395.2380	2	34.71	7.7444E4	1	8394	Service_Tyers_110319_2.raw	1	1	271	277			PEAKS DB;;;;
139	3075	P32503|GAG_SCVLA	R.TNLAIDYEAPQLADKFAYR.H	Y	26.06	2198.1006	19	4.1	733.7105	3	41.58	2.7351E5	1	10100	Service_Tyers_110319_2.raw	1	1	225	243			PEAKS DB;;;;
139	3077	Q87022|RDRP_SCVLA	R.TNLAIDYEAPQLADKFAYR.H	Y	26.06	2198.1006	19	4.1	733.7105	3	41.58	2.7351E5	1	10100	Service_Tyers_110319_2.raw	1	1	225	243			PEAKS DB;;;;
140	3131	P00445|SODC_YEAST	K.THGAPTDEVR.H	Y	45.2	1081.5153	10	2.6	361.5133	3	17.18	9.8635E5	1	3361	Service_Tyers_110319_2.raw	2	2	71	80			PEAKS DB;;;;
140	3131	P00445|SODC_YEAST	R.HVGDMGNVKTDENGVAK.G	Y	35.34	1769.8367	17	3.8	590.9551	3	21.39	0	1	4632	Service_Tyers_110319_2.raw	0	0	81	97			PEAKS DB;;;;
141	3139	P39939|RS26B_YEAST	R.MAIRNIVEAAAVR.D	Y	48.71	1412.7921	13	4.0	471.9398	3	39.09	6.5314E4	1	9526	Service_Tyers_110319_2.raw	1	1	39	51			PEAKS DB;;;;
141	3166	P39938|RS26A_YEAST	R.MAIRNIVEAAAVR.D	Y	48.71	1412.7921	13	4.0	471.9398	3	39.09	6.5314E4	1	9526	Service_Tyers_110319_2.raw	1	1	39	51			PEAKS DB;;;;
141	3139	P39939|RS26B_YEAST	R.NIVEAAAVR.D	Y	39.05	941.5294	9	3.5	471.7737	2	27.78	8.527E5	1	6431	Service_Tyers_110319_2.raw	1	1	43	51			PEAKS DB;;;;
141	3166	P39938|RS26A_YEAST	R.NIVEAAAVR.D	Y	39.05	941.5294	9	3.5	471.7737	2	27.78	8.527E5	1	6431	Service_Tyers_110319_2.raw	1	1	43	51			PEAKS DB;;;;
141	3139	P39939|RS26B_YEAST	K.SIPKDKAIKR.M	Y	38.48	1154.7135	10	1.1	385.9122	3	15.36	2.4452E5	1	2908	Service_Tyers_110319_2.raw	1	1	29	38			PEAKS DB;;;;
141	3166	P39938|RS26A_YEAST	K.SIPKDKAIKR.M	Y	38.48	1154.7135	10	1.1	385.9122	3	15.36	2.4452E5	1	2908	Service_Tyers_110319_2.raw	1	1	29	38			PEAKS DB;;;;
142	3144	P38523|GRPE_YEAST	K.SKEISDLYTGVR.M	Y	45.62	1366.7092	12	3.1	684.3640	2	31.18	2.2982E5	1	7465	Service_Tyers_110319_2.raw	1	1	143	154			PEAKS DB;;;;
142	3144	P38523|GRPE_YEAST	K.EISDLYTGVR.M	Y	40.52	1151.5823	10	4.9	576.8012	2	33.41	2.5588E5	1	8045	Service_Tyers_110319_2.raw	1	1	145	154			PEAKS DB;;;;
142	3144	P38523|GRPE_YEAST	K.TKEASELKDR.L	Y	29.95	1175.6146	10	2.8	392.8799	3	15.55	8.0114E4	1	2977	Service_Tyers_110319_2.raw	1	1	78	87			PEAKS DB;;;;
143	3171	P07246|ADH3_YEAST	R.YVVDTSK	N	40.77	810.4123	7	3.6	406.2149	2	19.82	0	1	4155	Service_Tyers_110319_2.raw	0	0	369	375			PEAKS DB;;;;
143	3171	P07246|ADH3_YEAST	R.EALDFFSR.G	Y	34.52	983.4712	8	2.7	492.7442	2	42.23	5.2806E4	1	10248	Service_Tyers_110319_2.raw	1	1	331	338			PEAKS DB;;;;
144	3228	P48589|RS12_YEAST	R.TALVHDGLAR.G	Y	43.49	1051.5774	10	4.3	526.7982	2	25.12	7.6167E6	1	5645	Service_Tyers_110319_2.raw	2	2	34	43			PEAKS DB;;;;
145	3061	P07251|ATPA_YEAST	K.AVDALVPIGR.G	Y	41.77	1009.5920	10	5.0	505.8058	2	36.77	4.4666E4	1	8933	Service_Tyers_110319_2.raw	1	1	189	198			PEAKS DB;;;;
145	3061	P07251|ATPA_YEAST	R.VVDALGNPIDGKGPIDAAGR.S	Y	38.57	1934.0221	20	4.5	645.6842	3	35.21	3.4025E5	1	8511	Service_Tyers_110319_2.raw	1	1	144	163			PEAKS DB;;;;
145	3061	P07251|ATPA_YEAST	R.VLAVGDGIAR.V	Y	30.23	969.5607	10	3.1	485.7891	2	30.69	1.037E5	1	7311	Service_Tyers_110319_2.raw	1	1	68	77			PEAKS DB;;;;
146	3141	P0C2H6|RL27A_YEAST	K.SVVSTETFEQPSQR.E	Y	59.47	1593.7634	14	3.6	797.8918	2	29.59	2.9456E5	1	6993	Service_Tyers_110319_2.raw	1	1	94	107			PEAKS DB;;;;
146	3142	P0C2H7|RL27B_YEAST	K.SVVSTETFEQPSQR.E	Y	59.47	1593.7634	14	3.6	797.8918	2	29.59	2.9456E5	1	6993	Service_Tyers_110319_2.raw	1	1	94	107			PEAKS DB;;;;
146	3141	P0C2H6|RL27A_YEAST	K.VVIVKPHDEGSK.S	Y	42.4	1306.7245	12	3.3	436.5836	3	19.25	1.3643E5	1	3966	Service_Tyers_110319_2.raw	1	1	23	34			PEAKS DB;;;;
146	3142	P0C2H7|RL27B_YEAST	K.VVIVKPHDEGSK.S	Y	42.4	1306.7245	12	3.3	436.5836	3	19.25	1.3643E5	1	3966	Service_Tyers_110319_2.raw	1	1	23	34			PEAKS DB;;;;
146	3141	P0C2H6|RL27A_YEAST	K.SVVSTETFEQPSQREEAK.K	Y	29.34	2050.9807	18	4.7	684.6707	3	28.16	1.153E6	1	6537	Service_Tyers_110319_2.raw	1	1	94	111			PEAKS DB;;;;
146	3142	P0C2H7|RL27B_YEAST	K.SVVSTETFEQPSQREEAK.K	Y	29.34	2050.9807	18	4.7	684.6707	3	28.16	1.153E6	1	6537	Service_Tyers_110319_2.raw	1	1	94	111			PEAKS DB;;;;
147	3174	Q75AX1|H42_ASHGO	R.DNIQGITKPAIRR.L	Y	44.85	1480.8474	13	3.1	494.6246	3	25.35	8.4488E4	1	5748	Service_Tyers_110319_2.raw	1	1	25	37			PEAKS DB;;;;
147	3175	Q757K0|H41_ASHGO	R.DNIQGITKPAIRR.L	Y	44.85	1480.8474	13	3.1	494.6246	3	25.35	8.4488E4	1	5748	Service_Tyers_110319_2.raw	1	1	25	37			PEAKS DB;;;;
147	3174	Q75AX1|H42_ASHGO	R.DNIQGITKPAIR.R	Y	43.33	1324.7462	12	4.2	442.5912	3	28.16	2.4272E5	1	6556	Service_Tyers_110319_2.raw	1	1	25	36			PEAKS DB;;;;
147	3175	Q757K0|H41_ASHGO	R.DNIQGITKPAIR.R	Y	43.33	1324.7462	12	4.2	442.5912	3	28.16	2.4272E5	1	6556	Service_Tyers_110319_2.raw	1	1	25	36			PEAKS DB;;;;
147	3174	Q75AX1|H42_ASHGO	R.DAVTYTEHAK.R	Y	31.24	1133.5353	10	5.1	567.7778	2	19.64	4.8495E4	1	4092	Service_Tyers_110319_2.raw	1	1	69	78			PEAKS DB;;;;
147	3175	Q757K0|H41_ASHGO	R.DAVTYTEHAK.R	Y	31.24	1133.5353	10	5.1	567.7778	2	19.64	4.8495E4	1	4092	Service_Tyers_110319_2.raw	1	1	69	78			PEAKS DB;;;;
148	3192	P16387|ODPA_YEAST	R.KYVDEQVELADAAPPPEAK.L	Y	36.48	2069.0315	19	3.6	690.6869	3	30.62	3.1194E5	1	7269	Service_Tyers_110319_2.raw	1	1	364	382			PEAKS DB;;;;
148	3192	P16387|ODPA_YEAST	R.TRDEIQHMR.S	Y	30.02	1184.5720	9	2.0	395.8654	3	18.17	2.1051E5	1	3713	Service_Tyers_110319_2.raw	1	1	323	331			PEAKS DB;;;;
149	3045	P25605|ILV6_YEAST	K.QFHPANLPASEVLR.L	Y	46.5	1577.8314	14	3.2	526.9528	3	36.08	2.7322E5	1	8723	Service_Tyers_110319_2.raw	1	1	203	216			PEAKS DB;;;;
149	3045	P25605|ILV6_YEAST	C.SSSSTSALAYK.Q	Y	43.92	1100.5349	11	4.5	551.2772	2	23.54	9.8778E4	1	5241	Service_Tyers_110319_2.raw	1	1	25	35			PEAKS DB;;;;
149	3045	P25605|ILV6_YEAST	R.SGMMALPR.T	Y	35.69	861.4200	8	3.2	431.7187	2	33.15	6.9438E4	1	7998	Service_Tyers_110319_2.raw	1	1	273	280			PEAKS DB;;;;
150	3076	P00817|IPYR_YEAST	K.AASDAIPPASPK.A	Y	57.76	1123.5873	12	1.6	562.8018	2	20.83	0	1	4468	Service_Tyers_110319_2.raw	0	0	257	268			PEAKS DB;;;;
150	3076	P00817|IPYR_YEAST	R.ATNEWFR.I	Y	42.95	922.4297	7	3.8	462.2239	2	36.32	4.4699E5	1	8767	Service_Tyers_110319_2.raw	1	1	185	191			PEAKS DB;;;;
150	3076	P00817|IPYR_YEAST	R.IYKIPDGKPENQFAFSGEAK.N	Y	25.48	2238.1321	20	1.7	560.5413	4	34.19	1.8478E5	1	8223	Service_Tyers_110319_2.raw	1	1	192	211			PEAKS DB;;;;
151	3123	P39954|SAHH_YEAST	K.TGPFEVGVHVLPK.I	Y	41.93	1378.7609	13	3.3	460.5957	3	38.56	2.1399E5	1	9380	Service_Tyers_110319_2.raw	1	1	393	405			PEAKS DB;;;;
151	3123	P39954|SAHH_YEAST	K.ILDEAVAK.F	Y	29.41	857.4858	8	2.6	429.7513	2	24.95	2.6253E5	1	5602	Service_Tyers_110319_2.raw	1	1	406	413			PEAKS DB;;;;
151	3123	P39954|SAHH_YEAST	M.S(+42.01)APAQNYK.I	Y	18.8	919.4399	8	3.9	460.7290	2	18.87	2.4301E5	1	3861	Service_Tyers_110319_2.raw	1	1	2	9	Acetylation (N-term)	S1:Acetylation (N-term):1000.00	PEAKS DB;;;;
152	3143	P38625|GUAA_YEAST	R.TYDQVIALR.A	Y	46.76	1077.5818	9	4.1	539.8004	2	35.15	8.8829E4	1	8517	Service_Tyers_110319_2.raw	1	1	465	473			PEAKS DB;;;;
152	3143	P38625|GUAA_YEAST	R.IVNEVDGVAR.V	Y	32.27	1070.5720	10	4.5	536.2957	2	24.77	4.5138E5	1	5604	Service_Tyers_110319_2.raw	1	1	500	509			PEAKS DB;;;;
153	3194	P39533|ACON2_YEAST	R.EHAALSPR.F	Y	43.89	879.4562	8	3.4	440.7369	2	17.72	7.3933E4	1	3550	Service_Tyers_110319_2.raw	1	1	674	681			PEAKS DB;;;;
153	3194	P39533|ACON2_YEAST	R.YLQATNR.A	Y	24.46	864.4454	7	4.0	433.2317	2	18.84	1.4357E5	1	3905	Service_Tyers_110319_2.raw	1	1	303	309			PEAKS DB;;;;
154	3203	P07259|PYR1_YEAST	K.ATGYPLAYTAAK.L	N	58.42	1225.6343	12	4.0	613.8268	2	31.85	6.6444E5	1	7599	Service_Tyers_110319_2.raw	1	1	740	751			PEAKS DB;;;;
154	3203	P07259|PYR1_YEAST	K.VSINEPK.L	Y	25.21	785.4283	7	2.9	393.7226	2	22.37	1.0217E6	1	4751	Service_Tyers_110319_2.raw	1	1	199	205			PEAKS DB;;;;
155	3210	Q05911|PUR8_YEAST	R.VLSHQAAAVVKEEGGENDLIER.V	Y	36.21	2363.2080	22	3.6	591.8114	4	30.62	1.8246E5	1	7316	Service_Tyers_110319_2.raw	1	1	402	423			PEAKS DB;;;;
155	3210	Q05911|PUR8_YEAST	M.PDYDNYTTPLSSR.Y	Y	22.04	1527.6841	13	5.5	764.8535	2	31.80	1.6133E5	1	7615	Service_Tyers_110319_2.raw	1	1	2	14			PEAKS DB;;;;
156	3137	P34167|IF4B_YEAST	R.TVYVSVAAPR.R	Y	38.24	1061.5869	10	2.9	531.8022	2	29.63	2.2331E5	1	7021	Service_Tyers_110319_2.raw	1	1	175	184			PEAKS DB;;;;
156	3137	P34167|IF4B_YEAST	R.SGGFGGSFGGR.S	Y	37.45	984.4413	11	3.1	493.2294	2	29.79	3.2061E5	1	7110	Service_Tyers_110319_2.raw	1	1	65	75			PEAKS DB;;;;
157	3170	P07342|ILVB_YEAST	K.TTLPSNALNQLTSR.A	Y	35.83	1514.8053	14	4.5	758.4133	2	38.32	2.3374E5	1	9335	Service_Tyers_110319_2.raw	1	1	266	279			PEAKS DB;;;;
157	3170	P07342|ILVB_YEAST	R.GGIIHFEVSPK.N	Y	33.65	1182.6396	11	1.6	395.2211	3	35.71	6.357E4	1	8664	Service_Tyers_110319_2.raw	1	1	401	411			PEAKS DB;;;;
158	3193	P38088|SYG_YEAST	R.DVQEAGSTEPIVK.T	Y	50.36	1371.6881	13	3.4	686.8536	2	25.01	1.8453E5	1	5647	Service_Tyers_110319_2.raw	1	1	331	343			PEAKS DB;;;;
158	3193	P38088|SYG_YEAST	R.AAVPFNREQLESVLR.G	Y	26.77	1727.9318	15	3.7	576.9866	3	40.94	9.0807E4	1	9959	Service_Tyers_110319_2.raw	1	1	34	48			PEAKS DB;;;;
159	3200	P53090|ARO8_YEAST	R.GTYAAVSPEKLTEGLKR.L	Y	34.81	1818.9839	17	4.8	607.3381	3	34.59	3.8367E5	1	8333	Service_Tyers_110319_2.raw	1	1	471	487			PEAKS DB;;;;
159	3200	P53090|ARO8_YEAST	K.SEGETEPPQPAESK.E	Y	25.24	1484.6631	14	4.5	743.3422	2	18.01	3.9295E4	1	3641	Service_Tyers_110319_2.raw	1	1	446	459			PEAKS DB;;;;
160	3213	P48164|RS7B_YEAST	K.SIREIDVTGGKK.A	Y	32.39	1301.7302	12	4.3	434.9192	3	23.59	2.1039E5	1	5252	Service_Tyers_110319_2.raw	1	1	45	56			PEAKS DB;;;;
160	3213	P48164|RS7B_YEAST	R.ILPKPSR.T	N	22.42	809.5123	7	3.1	405.7646	2	19.07	6.9005E5	1	3885	Service_Tyers_110319_2.raw	1	1	98	104			PEAKS DB;;;;
161	3138	P39976|DLD3_YEAST	M.TAAHPVAQLTAEAYPK.V	Y	53.02	1666.8678	16	3.5	556.6318	3	30.62	2.8752E5	1	7282	Service_Tyers_110319_2.raw	1	1	2	17			PEAKS DB;;;;
161	3138	P39976|DLD3_YEAST	K.VLDSEDLAYFR.S	Y	39.48	1326.6455	11	5.0	664.3334	2	41.30	2.1396E5	1	10033	Service_Tyers_110319_2.raw	1	1	26	36			PEAKS DB;;;;
162	3182	P32473|ODPB_YEAST	K.VLVPYSAEDAR.G	Y	48.85	1218.6244	11	2.5	610.3210	2	31.05	4.9374E5	1	7432	Service_Tyers_110319_2.raw	1	1	180	190			PEAKS DB;;;;
162	3182	P32473|ODPB_YEAST	R.SIRPLDTEAIIK.T	Y	30.57	1354.7820	12	2.8	452.6025	3	36.13	1.3654E5	1	8761	Service_Tyers_110319_2.raw	1	1	276	287			PEAKS DB;;;;
163	3204	O14467|MBF1_YEAST	R.SQGQINAAR.R	Y	42.29	943.4835	9	0.9	472.7495	2	16.51	0	1	3220	Service_Tyers_110319_2.raw	0	0	28	36			PEAKS DB;;;;
163	3204	O14467|MBF1_YEAST	K.LRGNNIGSPLGAPK.K	Y	24.81	1392.7837	14	1.3	465.2691	3	27.50	4.8384E4	1	6371	Service_Tyers_110319_2.raw	1	1	136	149			PEAKS DB;;;;
164	3207	Q75CC6|H2AZ_ASHGO	R.AGLQFPVGR.I	Y	34.93	943.5239	9	3.9	472.7711	2	37.13	1.8315E6	1	9023	Service_Tyers_110319_2.raw	1	1	29	37			PEAKS DB;;;;
164	3208	Q12692|H2AZ_YEAST	R.AGLQFPVGR.I	Y	34.93	943.5239	9	3.9	472.7711	2	37.13	1.8315E6	1	9023	Service_Tyers_110319_2.raw	1	1	29	37			PEAKS DB;;;;
164	3207	Q75CC6|H2AZ_ASHGO	R.HLQLAIR.G	Y	25.09	849.5184	7	2.3	425.7675	2	30.99	1.1364E5	1	7409	Service_Tyers_110319_2.raw	1	1	91	97			PEAKS DB;;;;
164	3208	Q12692|H2AZ_YEAST	R.HLQLAIR.G	Y	25.09	849.5184	7	2.3	425.7675	2	30.99	1.1364E5	1	7409	Service_Tyers_110319_2.raw	1	1	91	97			PEAKS DB;;;;
165	3225	P49723|RIR4_YEAST	M(+42.01)EAHNQFLK.T	Y	52.22	1158.5492	9	3.6	580.2839	2	34.19	3.4949E5	1	8220	Service_Tyers_110319_2.raw	1	1	1	9	Acetylation (N-term)	M1:Acetylation (N-term):1000.00	PEAKS DB;;;;
165	3225	P49723|RIR4_YEAST	M(+15.99)(+42.01)EAHNQFLK.T	Y	45.28	1174.5441	9	1.7	588.2803	2	28.67	2.0113E5	1	6732	Service_Tyers_110319_2.raw	1	1	1	9	Oxidation (M); Acetylation (N-term)	M1:Oxidation (M):1000.00;M1:Acetylation (N-term):1000.00	PEAKS DB;;
166	3249	P16120|THRC_YEAST	R.VSNEETSETIKK.I	Y	34.51	1363.6831	12	3.6	455.5699	3	17.24	4.4109E5	1	3433	Service_Tyers_110319_2.raw	1	1	395	406			PEAKS DB;;;;
167	3146	P32263|P5CR_YEAST	K.SGIINGVEEAAR.V	Y	39.43	1214.6255	12	5.2	608.3232	2	33.70	2.2722E5	1	8113	Service_Tyers_110319_2.raw	1	1	265	276			PEAKS DB;;;;
167	3146	P32263|P5CR_YEAST	R.VASQLGQK.K	Y	37.27	829.4658	8	2.9	415.7414	2	17.65	0	1	3522	Service_Tyers_110319_2.raw	0	0	277	284			PEAKS DB;;;;
168	3147	P00044|CYC1_YEAST	R.HSGQAEGYSYTDANIKK.N	Y	53.89	1867.8700	17	2.5	623.6321	3	22.45	7.2403E5	1	4926	Service_Tyers_110319_2.raw	1	1	45	61			PEAKS DB;;;;
168	3147	P00044|CYC1_YEAST	K.VGPNLHGIFGR.H	Y	40.31	1165.6356	11	2.7	389.5535	3	39.23	7.9602E4	1	9527	Service_Tyers_110319_2.raw	1	1	34	44			PEAKS DB;;;;
169	3176	B3LI22|RSSA1_YEAS1	R.FTPGSFTNYITR.S	Y	42.29	1402.6881	12	4.1	702.3542	2	41.09	3.447E5	1	9983	Service_Tyers_110319_2.raw	1	1	102	113			PEAKS DB;;;;
169	3177	P46654|RSSA2_YEAST	R.FTPGSFTNYITR.S	Y	42.29	1402.6881	12	4.1	702.3542	2	41.09	3.447E5	1	9983	Service_Tyers_110319_2.raw	1	1	102	113			PEAKS DB;;;;
169	3178	B3LT19|RSSA2_YEAS1	R.FTPGSFTNYITR.S	Y	42.29	1402.6881	12	4.1	702.3542	2	41.09	3.447E5	1	9983	Service_Tyers_110319_2.raw	1	1	102	113			PEAKS DB;;;;
169	3179	A7A0V3|RSSA2_YEAS7	R.FTPGSFTNYITR.S	Y	42.29	1402.6881	12	4.1	702.3542	2	41.09	3.447E5	1	9983	Service_Tyers_110319_2.raw	1	1	102	113			PEAKS DB;;;;
169	3180	A6ZUM5|RSSA1_YEAS7	R.FTPGSFTNYITR.S	Y	42.29	1402.6881	12	4.1	702.3542	2	41.09	3.447E5	1	9983	Service_Tyers_110319_2.raw	1	1	102	113			PEAKS DB;;;;
169	3181	P32905|RSSA1_YEAST	R.FTPGSFTNYITR.S	Y	42.29	1402.6881	12	4.1	702.3542	2	41.09	3.447E5	1	9983	Service_Tyers_110319_2.raw	1	1	102	113			PEAKS DB;;;;
169	3189	Q75CQ9|RSSA_ASHGO	R.FTPGSFTNYITR.S	Y	42.29	1402.6881	12	4.1	702.3542	2	41.09	3.447E5	1	9983	Service_Tyers_110319_2.raw	1	1	102	113			PEAKS DB;;;;
169	3176	B3LI22|RSSA1_YEAS1	R.LVIVTDPR.S	Y	31.21	911.5440	8	2.5	456.7804	2	30.81	6.0789E5	1	7325	Service_Tyers_110319_2.raw	1	1	120	127			PEAKS DB;;;;
169	3177	P46654|RSSA2_YEAST	R.LVIVTDPR.L	Y	31.21	911.5440	8	2.5	456.7804	2	30.81	6.0789E5	1	7325	Service_Tyers_110319_2.raw	1	1	120	127			PEAKS DB;;;;
169	3178	B3LT19|RSSA2_YEAS1	R.LVIVTDPR.L	Y	31.21	911.5440	8	2.5	456.7804	2	30.81	6.0789E5	1	7325	Service_Tyers_110319_2.raw	1	1	120	127			PEAKS DB;;;;
169	3179	A7A0V3|RSSA2_YEAS7	R.LVIVTDPR.L	Y	31.21	911.5440	8	2.5	456.7804	2	30.81	6.0789E5	1	7325	Service_Tyers_110319_2.raw	1	1	120	127			PEAKS DB;;;;
169	3180	A6ZUM5|RSSA1_YEAS7	R.LVIVTDPR.S	Y	31.21	911.5440	8	2.5	456.7804	2	30.81	6.0789E5	1	7325	Service_Tyers_110319_2.raw	1	1	120	127			PEAKS DB;;;;
169	3181	P32905|RSSA1_YEAST	R.LVIVTDPR.S	Y	31.21	911.5440	8	2.5	456.7804	2	30.81	6.0789E5	1	7325	Service_Tyers_110319_2.raw	1	1	120	127			PEAKS DB;;;;
169	3189	Q75CQ9|RSSA_ASHGO	R.LVIVTDPR.S	Y	31.21	911.5440	8	2.5	456.7804	2	30.81	6.0789E5	1	7325	Service_Tyers_110319_2.raw	1	1	120	127			PEAKS DB;;;;
170	3186	P23254|TKT1_YEAST	M.TQFTDIDKLAVSTIR.I	Y	36.43	1706.9203	15	3.4	569.9827	3	41.51	1.8677E5	1	10083	Service_Tyers_110319_2.raw	1	1	2	16			PEAKS DB;;;;
170	3186	P23254|TKT1_YEAST	K.LSKDKPTLIK.M	Y	33.79	1141.7070	10	2.1	381.5771	3	22.18	1.2946E5	1	4858	Service_Tyers_110319_2.raw	1	1	236	245			PEAKS DB;;;;
171	3195	P87262|RL34A_YEAST	R.AFLIEEQK.I	Y	36.57	976.5229	8	4.2	489.2708	2	34.71	1.4601E5	1	8395	Service_Tyers_110319_2.raw	1	1	92	99			PEAKS DB;;;;
171	3196	P40525|RL34B_YEAST	R.AFLIEEQK.I	Y	36.57	976.5229	8	4.2	489.2708	2	34.71	1.4601E5	1	8395	Service_Tyers_110319_2.raw	1	1	92	99			PEAKS DB;;;;
171	3195	P87262|RL34A_YEAST	R.QYATVSK.T	Y	28.19	795.4127	7	3.6	398.7150	2	17.43	0	1	3462	Service_Tyers_110319_2.raw	0	0	61	67			PEAKS DB;;;;
171	3196	P40525|RL34B_YEAST	R.QYATVSK.T	Y	28.19	795.4127	7	3.6	398.7150	2	17.43	0	1	3462	Service_Tyers_110319_2.raw	0	0	61	67			PEAKS DB;;;;
172	3202	P46655|SYEC_YEAST	K.IGDIIQFER.K	Y	34.08	1089.5818	9	3.2	545.7999	2	39.82	1.345E5	1	9681	Service_Tyers_110319_2.raw	1	1	666	674			PEAKS DB;;;;
172	3202	P46655|SYEC_YEAST	R.SVEENLR.I	Y	28.04	845.4243	7	3.5	423.7209	2	21.70	1.2744E5	1	4745	Service_Tyers_110319_2.raw	1	1	319	325			PEAKS DB;;;;
173	3212	P37291|GLYC_YEAST	K.NAILYRPK.V	Y	34.41	973.5709	8	3.4	487.7943	2	24.83	1.9343E5	1	5599	Service_Tyers_110319_2.raw	1	1	180	187			PEAKS DB;;;;
173	3212	P37291|GLYC_YEAST	M.PYTLSDAHHK.L	Y	20.98	1167.5673	10	3.5	390.1977	3	19.62	1.6277E5	1	4116	Service_Tyers_110319_2.raw	1	1	2	11			PEAKS DB;;;;
174	3214	P26637|SYLC_YEAST	R.SIREGEGQALKK.K	Y	38.63	1314.7255	12	4.0	439.2509	3	17.42	5.4135E4	1	3445	Service_Tyers_110319_2.raw	1	1	921	932			PEAKS DB;;;;
174	3214	P26637|SYLC_YEAST	K.IHAPQSVYPELR.I	Y	20.1	1408.7462	12	2.9	470.5907	3	32.47	1.3183E5	1	7824	Service_Tyers_110319_2.raw	1	1	382	393			PEAKS DB;;;;
175	3218	P10080|SSBP1_YEAST	L.SINDSEQQPR.A	Y	25.2	1172.5421	10	4.5	587.2809	2	16.96	3.4114E4	1	3334	Service_Tyers_110319_2.raw	1	1	16	25			PEAKS DB;;;;
175	3218	P10080|SSBP1_YEAST	R.EKIPLDQM(+15.99)ER.S	Y	25.14	1273.6335	10	3.2	425.5531	3	23.59	1.9681E5	1	5254	Service_Tyers_110319_2.raw	1	1	174	183	Oxidation (M)	M8:Oxidation (M):1000.00	PEAKS DB;;;;
176	3230	P13663|DHAS_YEAST	K.QTIHVLEQPDRPQPR.L	Y	41.09	1812.9595	15	2.3	605.3285	3	26.00	6.2623E5	1	5937	Service_Tyers_110319_2.raw	1	1	297	311			PEAKS DB;;;;
177	3236	P14832|CYPH_YEAST	K.KVESLGSPSGATK.A	Y	52.02	1259.6721	13	3.9	420.8996	3	19.86	8.9296E5	1	4129	Service_Tyers_110319_2.raw	1	1	139	151			PEAKS DB;;;;
177	3236	P14832|CYPH_YEAST	K.VESLGSPSGATK.A	Y	45.34	1131.5771	12	4.0	566.7981	2	21.63	1.6902E5	1	4692	Service_Tyers_110319_2.raw	1	1	140	151			PEAKS DB;;;;
178	3271	P32471|EF1B_YEAST	R.IAAYNAK.K	Y	36.27	749.4072	7	3.0	375.7120	2	18.87	1.1531E6	1	3855	Service_Tyers_110319_2.raw	1	1	103	109			PEAKS DB;;;;
178	3271	P32471|EF1B_YEAST	R.IAAYNAKK.A	Y	29.73	877.5021	8	3.5	439.7599	2	16.72	1.0405E5	1	3277	Service_Tyers_110319_2.raw	1	1	103	110			PEAKS DB;;;;
179	3275	P0CH09|RL40B_YEAST	K.IQDKEGIPPDQQR.L	Y	34.58	1522.7739	13	4.8	508.6010	3	19.23	0	1	3983	Service_Tyers_110319_2.raw	0	0	30	42			PEAKS DB;;;;
179	3276	P0CH08|RL40A_YEAST	K.IQDKEGIPPDQQR.L	Y	34.58	1522.7739	13	4.8	508.6010	3	19.23	0	1	3983	Service_Tyers_110319_2.raw	0	0	30	42			PEAKS DB;;;;
179	3277	P05759|RS31_YEAST	K.IQDKEGIPPDQQR.L	Y	34.58	1522.7739	13	4.8	508.6010	3	19.23	0	1	3983	Service_Tyers_110319_2.raw	0	0	30	42			PEAKS DB;;;;
179	3278	P0CG63|UBI4P_YEAST	K.IQDKEGIPPDQQR.L	Y	34.58	1522.7739	13	4.8	508.6010	3	19.23	0	1	3983	Service_Tyers_110319_2.raw	0	0	30	42			PEAKS DB;;;;
179	3275	P0CH09|RL40B_YEAST	K.SKIQDKEGIPPDQQR.L	Y	21.23	1737.9009	15	4.3	580.3101	3	18.34	3.0483E4	1	3724	Service_Tyers_110319_2.raw	1	1	28	42			PEAKS DB;;;;
179	3276	P0CH08|RL40A_YEAST	K.SKIQDKEGIPPDQQR.L	Y	21.23	1737.9009	15	4.3	580.3101	3	18.34	3.0483E4	1	3724	Service_Tyers_110319_2.raw	1	1	28	42			PEAKS DB;;;;
179	3277	P05759|RS31_YEAST	K.SKIQDKEGIPPDQQR.L	Y	21.23	1737.9009	15	4.3	580.3101	3	18.34	3.0483E4	1	3724	Service_Tyers_110319_2.raw	1	1	28	42			PEAKS DB;;;;
179	3278	P0CG63|UBI4P_YEAST	K.SKIQDKEGIPPDQQR.L	Y	21.23	1737.9009	15	4.3	580.3101	3	18.34	3.0483E4	1	3724	Service_Tyers_110319_2.raw	1	1	28	42			PEAKS DB;;;;
180	3167	P38011|GBLP_YEAST	R.VVPNEKADDDSVTIISAGNDK.M	Y	46.86	2186.0703	21	3.4	729.6999	3	30.18	4.7468E5	1	7235	Service_Tyers_110319_2.raw	1	1	156	176			PEAKS DB;;;;
180	3167	P38011|GBLP_YEAST	M.A(+42.01)SNEVLVLR.G	Y	40.11	1041.5818	9	4.1	521.8003	2	39.82	1.193E6	1	9650	Service_Tyers_110319_2.raw	1	1	2	10	Acetylation (N-term)	A1:Acetylation (N-term):1000.00	PEAKS DB;;;;
181	3168	Q06146|YL257_YEAST	K.SINSESFSSPSLR.A	Y	57.05	1409.6786	13	1.2	705.8474	2	32.52	1.8137E5	1	7843	Service_Tyers_110319_2.raw	1	1	121	133			PEAKS DB;;;;
181	3168	Q06146|YL257_YEAST	K.SSAEFLR.S	Y	41.03	808.4079	7	3.2	405.2125	2	29.47	7.5431E4	1	6990	Service_Tyers_110319_2.raw	1	1	229	235			PEAKS DB;;;;
182	3188	P31373|CYS3_YEAST	R.SQNPNRENLER.A	Y	42.22	1355.6542	11	3.6	452.8936	3	17.33	4.6429E5	1	3402	Service_Tyers_110319_2.raw	1	1	53	63			PEAKS DB;;;;
182	3188	P31373|CYS3_YEAST	R.EASGVFDDLVR.I	Y	31.36	1206.5880	11	3.6	604.3035	2	41.16	7.6654E4	1	10055	Service_Tyers_110319_2.raw	1	1	360	370			PEAKS DB;;;;
183	3197	P15454|KGUA_YEAST	M.S(+42.01)RPIVISGPSGTGK.S	Y	34.3	1396.7673	14	2.0	699.3923	2	28.97	2.4746E5	1	6804	Service_Tyers_110319_2.raw	1	1	2	15	Acetylation (N-term)	S1:Acetylation (N-term):1000.00	PEAKS DB;;;;
183	3197	P15454|KGUA_YEAST	R.GTETEESINKR.L	Y	31.04	1262.6102	11	2.5	421.8784	3	16.84	4.4488E4	1	3296	Service_Tyers_110319_2.raw	1	1	137	147			PEAKS DB;;;;
184	3199	P41940|MPG1_YEAST	K.KLATGANIVGNALIDPTAK.I	Y	34.6	1866.0574	19	5.6	623.0299	3	38.70	2.081E5	1	9412	Service_Tyers_110319_2.raw	1	1	244	262			PEAKS DB;;;;
184	3199	P41940|MPG1_YEAST	K.IGPDVVIGPNVTIGDGVR.I	Y	29.4	1776.9734	18	5.4	889.4988	2	41.16	2.6871E5	1	10003	Service_Tyers_110319_2.raw	1	1	269	286			PEAKS DB;;;;
185	3201	P23542|AATC_YEAST	K.IIRSEVSNPPAYGAK.I	Y	42.53	1600.8573	15	3.1	534.6281	3	24.08	0	1	5396	Service_Tyers_110319_2.raw	0	0	291	305			PEAKS DB;;;;
185	3201	P23542|AATC_YEAST	K.AIDEVVR.F	Y	27.71	800.4392	7	2.3	401.2278	2	25.12	8.2262E4	1	5681	Service_Tyers_110319_2.raw	1	1	404	410			PEAKS DB;;;;
186	3211	Q01217|ARG56_YEAST	R.STPRPEGVNTNPGR.V	Y	41.55	1480.7383	14	5.1	494.5892	3	19.03	3.5531E5	1	3940	Service_Tyers_110319_2.raw	1	1	529	542			PEAKS DB;;;;
186	3211	Q01217|ARG56_YEAST	R.VALIGAR.G	Y	20.84	698.4438	7	0.7	350.2294	2	28.76	7.5543E4	1	6750	Service_Tyers_110319_2.raw	1	1	543	549			PEAKS DB;;;;
187	3217	P33327|DHE2_YEAST	K.NVIDENYQLASTQQR.K	Y	28.09	1777.8595	15	5.3	889.9418	2	31.50	9.8406E4	1	7536	Service_Tyers_110319_2.raw	1	1	601	615			PEAKS DB;;;;
187	3217	P33327|DHE2_YEAST	K.FIGDVSGER.S	Y	21.14	978.4771	9	2.3	490.2469	2	26.99	2.1266E5	1	6252	Service_Tyers_110319_2.raw	1	1	944	952			PEAKS DB;;;;
188	3244	P25367|RNQ1_YEAST	K.IAGYVMDNR.S	Y	46.61	1037.4963	9	3.9	519.7574	2	27.67	3.246E5	1	6430	Service_Tyers_110319_2.raw	1	1	49	57			PEAKS DB;;;;
188	3244	P25367|RNQ1_YEAST	K.IAGYVMDNRSGGSDASQDR.A	Y	39.67	1997.8861	19	3.2	666.9714	3	25.02	3.0432E5	1	5616	Service_Tyers_110319_2.raw	1	1	49	67			PEAKS DB;;;;
189	3250	P31116|DHOM_YEAST	K.EAATENKVLR.F	Y	41.92	1129.6091	10	4.7	565.8145	2	19.91	2.7701E5	1	4188	Service_Tyers_110319_2.raw	2	2	277	286			PEAKS DB;;;;
190	3272	P22137|CLH_YEAST	K.VAASSTSLRNQNTINR.L	Y	35.71	1730.9023	16	1.7	577.9757	3	20.93	5.4994E5	1	4514	Service_Tyers_110319_2.raw	1	1	389	404			PEAKS DB;;;;
190	3272	P22137|CLH_YEAST	K.VAASSTSLR.N	Y	24.33	890.4821	9	4.2	446.2502	2	19.48	2.0472E5	1	4082	Service_Tyers_110319_2.raw	1	1	389	397			PEAKS DB;;;;
191	3294	P22147|XRN1_YEAST	R.EAVLNPR.S	Y	31.2	797.4395	7	1.7	399.7277	2	22.45	0	1	4942	Service_Tyers_110319_2.raw	0	0	1148	1154			PEAKS DB;;;;
198	3219	P11154|PYC1_YEAST	R.VVREGDDVADAFQR.A	Y	56.48	1575.7640	14	2.9	526.2635	3	30.81	4.1321E5	1	7329	Service_Tyers_110319_2.raw	1	1	190	203			PEAKS DB;;;;
198	3220	P32327|PYC2_YEAST	R.VVREGDDVADAFQR.A	Y	56.48	1575.7640	14	2.9	526.2635	3	30.81	4.1321E5	1	7329	Service_Tyers_110319_2.raw	1	1	191	204			PEAKS DB;;;;
199	3224	Q03195|RLI1_YEAST	R.IADATEDLQNDSASR.A	Y	52.75	1604.7278	15	3.7	803.3741	2	24.89	8.5535E4	1	5601	Service_Tyers_110319_2.raw	1	1	338	352			PEAKS DB;;;;
200	3231	P36534|RM40_YEAST	M.S(+42.01)GSYQHLSNVGSR.V	Y	34.99	1432.6694	13	4.5	717.3452	2	25.70	6.1943E4	1	5842	Service_Tyers_110319_2.raw	1	1	2	14	Acetylation (N-term)	S1:Acetylation (N-term):1000.00	PEAKS DB;;;;
201	3273	Q03940|RUVB1_YEAST	M.VAISEVKENPGVNSSNSGAVTR.T	Y	34.14	2214.1240	22	4.8	739.0521	3	25.28	1.2328E5	1	5721	Service_Tyers_110319_2.raw	1	1	2	23			PEAKS DB;;;;
202	3295	P12709|G6PI_YEAST	K.HM(+15.99)KEFSEQVR.S	Y	28.34	1305.6135	10	4.9	436.2139	3	19.56	7.6409E4	1	4077	Service_Tyers_110319_2.raw	1	1	137	146	Oxidation (M)	M2:Oxidation (M):1000.00	PEAKS DB;;;;
202	3298	Q758L0|G6PI_ASHGO	Q.HM(+15.99)KEFSEQVR.S	Y	28.34	1305.6135	10	4.9	436.2139	3	19.56	7.6409E4	1	4077	Service_Tyers_110319_2.raw	1	1	138	147	Oxidation (M)	M2:Oxidation (M):1000.00	PEAKS DB;;;;
203	3318	Q08235|BRX1_YEAST	R.TLLISSR.G	Y	24.68	788.4756	7	3.5	395.2464	2	30.56	1.0232E5	1	7314	Service_Tyers_110319_2.raw	1	1	33	39			PEAKS DB;;;;
204	3255	P11076|ARF1_YEAST	R.IGEAREVMQR.M	Y	39.46	1187.6080	10	4.5	396.8784	3	22.06	6.971E5	1	4819	Service_Tyers_110319_2.raw	1	1	100	109			PEAKS DB;;;;
204	3256	P19146|ARF2_YEAST	R.IGEAREVMQR.M	Y	39.46	1187.6080	10	4.5	396.8784	3	22.06	6.971E5	1	4819	Service_Tyers_110319_2.raw	1	1	100	109			PEAKS DB;;;;
205	3268	P17649|GABAT_YEAST	K.AAQSPEMIR.A	Y	35.05	1001.4964	9	4.4	501.7577	2	24.83	2.8286E5	1	5580	Service_Tyers_110319_2.raw	1	1	87	95			PEAKS DB;;;;
206	3297	P25694|CDC48_YEAST	R.SNVVVIAATNRPNSIDPALRR.F	Y	28.41	2262.2556	21	5.3	755.0965	3	33.35	2.4608E5	1	8021	Service_Tyers_110319_2.raw	1	1	349	369			PEAKS DB;;;;
207	3300	P04801|SYTC_YEAST	M.S(+42.01)ASEAGVTEQVKK.L	Y	27.76	1374.6990	13	4.4	688.3598	2	22.52	3.7294E5	1	4990	Service_Tyers_110319_2.raw	1	1	2	14	Acetylation (N-term)	S1:Acetylation (N-term):1000.00	PEAKS DB;;;;
208	3316	P41906|ARLY_SACPA	K.NADSLELLR.G	Y	24.74	1029.5454	9	3.9	515.7820	2	38.25	2.2676E5	1	9397	Service_Tyers_110319_2.raw	1	1	291	299			PEAKS DB;;;;
208	3317	P04076|ARLY_YEAST	K.NADSLELLR.G	Y	24.74	1029.5454	9	3.9	515.7820	2	38.25	2.2676E5	1	9397	Service_Tyers_110319_2.raw	1	1	291	299			PEAKS DB;;;;
209	3323	Q07878|VPS13_YEAST	K.VIEIAPR.Y	Y	26.26	796.4807	7	3.0	399.2488	2	28.43	7.2361E4	1	6675	Service_Tyers_110319_2.raw	1	1	2315	2321			PEAKS DB;;;;
210	3328	P07275|PUT2_YEAST	R.MSGTDDKAGGPNILSR.F	Y	23.49	1617.7781	16	5.1	540.2694	3	28.11	1.2974E5	1	6542	Service_Tyers_110319_2.raw	1	1	536	551			PEAKS DB;;;;
211	3333	P31412|VATC_YEAST	K.TNLAAAER.K	Y	21.72	844.4402	8	2.4	423.2284	2	19.86	3.0424E5	1	4122	Service_Tyers_110319_2.raw	1	1	157	164			PEAKS DB;;;;
212	3342	P24783|DBP2_YEAST	K.SQQIRDLSR.G	Y	21.46	1101.5890	9	-0.2	368.2035	3	20.97	1.1952E5	1	4522	Service_Tyers_110319_2.raw	1	1	227	235			PEAKS DB;;;;
212	3343	A6ZRX0|DBP2_YEAS7	K.SQQIRDLSR.G	Y	21.46	1101.5890	9	-0.2	368.2035	3	20.97	1.1952E5	1	4522	Service_Tyers_110319_2.raw	1	1	227	235			PEAKS DB;;;;
213	3348	P15891|ABP1_YEAST	R.NVASGAPVQKEEPEQEEIAPSLPSR.N	Y	20.55	2661.3245	25	5.3	888.1201	3	30.87	2.5109E5	1	7350	Service_Tyers_110319_2.raw	1	1	455	479			PEAKS DB;;;;
214	3350	P35207|SKI2_YEAST	I.LDGKTLK.E	Y	21.31	773.4647	7	3.4	387.7409	2	28.11	1.3111E5	1	6540	Service_Tyers_110319_2.raw	1	1	1014	1020			PEAKS DB;;;;
220	3233	P06634|DED1_YEAST	K.AGGASAGGWGSSR.S	Y	59.6	1119.5057	13	2.9	560.7618	2	22.52	1.6713E5	1	4958	Service_Tyers_110319_2.raw	1	1	559	571			PEAKS DB;;;;
220	3234	A6ZP47|DED1_YEAS7	K.AGGASAGGWGSSR.S	Y	59.6	1119.5057	13	2.9	560.7618	2	22.52	1.6713E5	1	4958	Service_Tyers_110319_2.raw	1	1	559	571			PEAKS DB;;;;
221	3237	P14904|AMPL_YEAST	R.SGGTIGPSLASQTGAR.T	Y	51.25	1458.7427	16	3.4	730.3811	2	27.78	3.008E5	1	6437	Service_Tyers_110319_2.raw	1	1	452	467			PEAKS DB;;;;
222	3239	P25719|CYPC_YEAST	K.AIESYGTASGKPR.A	Y	48.81	1335.6782	13	4.0	446.2351	3	20.10	4.324E4	1	4219	Service_Tyers_110319_2.raw	1	1	159	171			PEAKS DB;;;;
223	3241	P09064|IF2B_YEAST	R.TNNPELAGDR.S	Y	46.43	1085.5101	10	3.8	543.7644	2	19.99	0	1	4205	Service_Tyers_110319_2.raw	0	0	144	153			PEAKS DB;;;;
224	3245	P27614|CBPS_YEAST	R.TTQAVDIINGGVK.A	Y	44.33	1314.7144	13	6.0	658.3684	2	33.04	3.6848E5	1	7922	Service_Tyers_110319_2.raw	1	1	391	403			PEAKS DB;;;;
225	3246	P22217|TRX1_YEAST	K.VVGANPAAIK.Q	Y	43.04	938.5549	10	4.3	470.2867	2	23.98	0	1	5370	Service_Tyers_110319_2.raw	0	0	87	96			PEAKS DB;;;;
225	3247	P22803|TRX2_YEAST	R.VVGANPAAIK.Q	Y	43.04	938.5549	10	4.3	470.2867	2	23.98	0	1	5370	Service_Tyers_110319_2.raw	0	0	88	97			PEAKS DB;;;;
226	3248	P09436|SYIC_YEAST	R.MQSVIDLGR.N	Y	44.38	1017.5277	9	3.4	509.7729	2	36.13	9.2701E4	1	8771	Service_Tyers_110319_2.raw	1	1	827	835			PEAKS DB;;;;
227	3251	P40185|MMF1_YEAST	G.ITTLTPVSTK.L	Y	40.99	1059.6176	10	2.9	530.8176	2	27.90	4.4272E5	1	6463	Service_Tyers_110319_2.raw	1	1	18	27			PEAKS DB;;;;
228	3252	P43586|LOC1_YEAST	R.EVAPEVFQDSQAR.N	Y	40.69	1474.7052	13	5.1	738.3636	2	31.85	6.0783E4	1	7618	Service_Tyers_110319_2.raw	1	1	15	27			PEAKS DB;;;;
228	3253	A7A239|LOC1_YEAS7	R.EVAPEVFQDSQAR.N	Y	40.69	1474.7052	13	5.1	738.3636	2	31.85	6.0783E4	1	7618	Service_Tyers_110319_2.raw	1	1	15	27			PEAKS DB;;;;
229	3269	P32610|VATD_YEAST	M.S(+42.01)GNREQVFPTR.M	Y	36.58	1331.6582	11	3.5	666.8387	2	27.60	2.9027E5	1	6433	Service_Tyers_110319_2.raw	1	1	2	12	Acetylation (N-term)	S1:Acetylation (N-term):1000.00	PEAKS DB;;;;
230	3274	Q01560|NOP3_YEAST	K.AIEEVHGK.S	Y	35.54	881.4606	8	1.8	441.7384	2	16.60	1.4522E5	1	3233	Service_Tyers_110319_2.raw	1	1	174	181			PEAKS DB;;;;
231	3279	P38075|PDX3_YEAST	K.IGAWASR.Q	Y	35.48	759.4028	7	1.3	380.7092	2	27.36	0	1	6338	Service_Tyers_110319_2.raw	0	0	146	152			PEAKS DB;;;;
232	3283	P0CX33|RS30A_YEAST	K.SQTPKVEK.T	Y	33.01	915.5025	8	2.0	458.7595	2	15.42	1.1676E5	1	2931	Service_Tyers_110319_2.raw	1	1	16	23			PEAKS DB;;;;
232	3284	P0CX34|RS30B_YEAST	K.SQTPKVEK.T	Y	33.01	915.5025	8	2.0	458.7595	2	15.42	1.1676E5	1	2931	Service_Tyers_110319_2.raw	1	1	16	23			PEAKS DB;;;;
233	3285	Q08745|RS10A_YEAST	K.ALQSLTSK.G	Y	33.05	846.4811	8	2.3	424.2488	2	24.09	0	1	5398	Service_Tyers_110319_2.raw	0	0	45	52			PEAKS DB;;;;
233	3286	P46784|RS10B_YEAST	K.ALQSLTSK.G	Y	33.05	846.4811	8	2.3	424.2488	2	24.09	0	1	5398	Service_Tyers_110319_2.raw	0	0	45	52			PEAKS DB;;;;
234	3291	P19211|IF5A2_YEAST	K.NGFVVIK.G	Y	30.44	775.4592	7	2.6	388.7379	2	34.66	6.9791E4	1	8383	Service_Tyers_110319_2.raw	1	1	29	35			PEAKS DB;;;;
234	3292	P23301|IF5A1_YEAST	K.NGFVVIK.S	Y	30.44	775.4592	7	2.6	388.7379	2	34.66	6.9791E4	1	8383	Service_Tyers_110319_2.raw	1	1	29	35			PEAKS DB;;;;
235	3293	P38707|SYNC_YEAST	R.IYDSYSK.V	Y	30.57	874.4072	7	0.5	438.2111	2	20.74	1.4094E5	1	4443	Service_Tyers_110319_2.raw	1	1	121	127			PEAKS DB;;;;
236	3296	P00927|THDH_YEAST	R.TPLPVVGTFADGTSVR.M	Y	29.07	1615.8569	16	5.7	808.9403	2	41.44	1.0202E5	1	10088	Service_Tyers_110319_2.raw	1	1	280	295			PEAKS DB;;;;
237	3299	P00890|CISY1_YEAST	Y.SSASEQTLKER.F	Y	28.85	1234.6154	11	4.2	618.3176	2	17.38	3.5471E4	1	3454	Service_Tyers_110319_2.raw	1	1	38	48			PEAKS DB;;;;
238	3301	P53883|NOP13_YEAST	R.GSAAIVPSQGKK.V	Y	28.6	1141.6455	12	4.3	571.8325	2	19.08	5.7209E4	1	3918	Service_Tyers_110319_2.raw	1	1	388	399			PEAKS DB;;;;
239	3302	P38765|YHI9_YEAST	K.TTDITISEGGR.L	Y	27.93	1148.5673	11	0.7	575.2913	2	26.03	1.1655E5	1	5904	Service_Tyers_110319_2.raw	1	1	247	257			PEAKS DB;;;;
240	3305	P14843|AROF_YEAST	R.AYLEKPR.T	Y	28.65	875.4865	7	4.0	438.7523	2	20.17	0	1	4261	Service_Tyers_110319_2.raw	0	0	102	108			PEAKS DB;;;;
240	3306	P32449|AROG_YEAST	R.AYLEKPR.T	Y	28.65	875.4865	7	4.0	438.7523	2	20.17	0	1	4261	Service_Tyers_110319_2.raw	0	0	108	114			PEAKS DB;;;;
242	3308	P29547|EF1G1_YEAST	K.VVTPDAAAEQFAR.D	Y	26.9	1373.6938	13	4.3	687.8572	2	33.48	9.7817E3	1	8069	Service_Tyers_110319_2.raw	1	1	30	42			PEAKS DB;;;;
243	3310	P36008|EF1G2_YEAST	R.LLGSDVIEKSQILR.W	Y	26.4	1569.9089	14	4.3	524.3125	3	39.57	1.0939E5	1	9622	Service_Tyers_110319_2.raw	1	1	82	95			PEAKS DB;;;;
244	3311	P40825|SYA_YEAST	K.TLDGKQVWR.L	Y	26.3	1101.5930	9	2.4	368.2058	3	27.56	1.8024E5	1	6419	Service_Tyers_110319_2.raw	1	1	437	445			PEAKS DB;;;;
245	3312	P32528|DUR1_YEAST	K.VIEETPAPNLPEKTR.L	Y	25.68	1692.9045	15	2.0	565.3099	3	26.53	1.2765E5	1	6094	Service_Tyers_110319_2.raw	1	1	868	882			PEAKS DB;;;;
246	3313	P16649|TUP1_YEAST	R.DGQSVVSGSLDR.S	Y	25.64	1218.5840	12	3.1	610.3011	2	26.41	4.9742E4	1	6037	Service_Tyers_110319_2.raw	1	1	587	598			PEAKS DB;;;;
247	3314	Q75F10|MED20_ASHGO	K.TSELIIR.A	Y	25.96	830.4861	7	3.9	416.2520	2	33.81	1.1568E6	1	8228	Service_Tyers_110319_2.raw	1	1	129	135			PEAKS DB;;;;
248	3326	Q00955|ACAC_YEAST	K.VAYGSSNPK.R	Y	24.45	921.4556	9	1.3	461.7357	2	16.76	1.917E4	1	3283	Service_Tyers_110319_2.raw	1	1	1055	1063			PEAKS DB;;;;
249	3327	P17423|KHSE_YEAST	K.VHVSNPIPLGR.G	Y	24.29	1187.6775	11	4.8	396.9017	3	31.50	6.0286E4	1	7556	Service_Tyers_110319_2.raw	1	1	97	107			PEAKS DB;;;;
250	3329	Q07551|KAR_YEAST	R.TYPEVGK.A	Y	23.56	792.4017	7	2.4	397.2091	2	21.64	7.9559E4	1	4778	Service_Tyers_110319_2.raw	1	1	66	72			PEAKS DB;;;;
251	3330	P39985|DPO5_YEAST	R.GNLPLLTK.V	Y	23.2	854.5225	8	1.1	428.2690	2	36.39	2.2661E4	1	8821	Service_Tyers_110319_2.raw	1	1	251	258			PEAKS DB;;;;
252	3332	P38720|6PGD1_YEAST	K.GILFVGSGVSGGEEGAR.Y	Y	22.28	1590.8002	17	5.4	796.4116	2	40.31	1.4571E5	1	9796	Service_Tyers_110319_2.raw	1	1	119	135			PEAKS DB;;;;
253	3334	P25491|MAS5_YEAST	R.IVPAIPK.K	Y	22.24	736.4847	7	2.8	369.2506	2	29.35	0	1	6941	Service_Tyers_110319_2.raw	0	0	357	363			PEAKS DB;;;;
254	3336	P10659|METK1_YEAST	R.FVIGGPQGDAGLTGR.K	Y	21.73	1443.7469	15	3.5	722.8833	2	35.95	5.8293E5	1	8755	Service_Tyers_110319_2.raw	1	1	237	251			PEAKS DB;;;;
254	3337	P19358|METK2_YEAST	R.FVIGGPQGDAGLTGR.K	Y	21.73	1443.7469	15	3.5	722.8833	2	35.95	5.8293E5	1	8755	Service_Tyers_110319_2.raw	1	1	239	253			PEAKS DB;;;;
255	3346	P38115|ARA1_YEAST	R.IPALGLGTANPHEK.L	Y	21.13	1416.7725	14	3.7	709.3961	2	23.31	1.1918E5	1	5179	Service_Tyers_110319_2.raw	1	1	33	46			PEAKS DB;;;;
256	3347	P51402|RL37B_YEAST	R.SHNWAAK.A	Y	21.07	812.3929	7	5.9	407.2061	2	17.90	1.1154E5	1	3617	Service_Tyers_110319_2.raw	1	1	46	52			PEAKS DB;;;;
258	3354	P35197|GCS1_YEAST	R.AAAQFGQK.F	Y	20.41	819.4239	8	4.5	410.7211	2	19.26	1.1669E4	1	3987	Service_Tyers_110319_2.raw	1	1	288	295			PEAKS DB;;;;
259	3355	P05749|RL22A_YEAST	R.FVSTKTNEYR.L	Y	20.2	1243.6196	10	4.0	415.5488	3	20.48	7.7549E4	1	4365	Service_Tyers_110319_2.raw	1	1	95	104			PEAKS DB;;;;

## Sheet: BY4741 no-tag control
Protein Group	Protein ID	Protein Accession	Peptide	Unique	-10lgP	Mass	Length	ppm	m/z	z	RT	Area Sample 1	Fraction	Scan	Source File	#Feature	#Feature Sample 1	Start	End	PTM	AScore	Found By
3	2623	P40150|SSB2_YEAST	K.SSNITISNAVGR.L	N	68.66	1217.6364	12	3.0	609.8273	2	29.06	5.0921E6	1	6175	Service_Tyers_110319_1.raw	1	1	502	513			PEAKS DB
3	2623	P40150|SSB2_YEAST	K.AVITVPAYFNDAQR.Q	N	64.67	1563.8044	14	4.5	522.2778	3	40.90	6.8401E6	1	9032	Service_Tyers_110319_1.raw	2	2	144	157			PEAKS DB
3	2623	P40150|SSB2_YEAST	R.IINEPTAAAIAYGLGAGKSEKER.H	N	62.55	2358.2542	23	3.8	590.5731	4	38.95	5.3571E5	1	8573	Service_Tyers_110319_1.raw	1	1	174	196			PEAKS DB
3	2623	P40150|SSB2_YEAST	R.IINEPTAAAIAYGLGAGK.S	N	62.48	1728.9409	18	3.7	577.3231	3	42.12	3.4653E5	1	9324	Service_Tyers_110319_1.raw	1	1	174	191			PEAKS DB
3	2623	P40150|SSB2_YEAST	K.STGKSSNITISNAVGR.L	N	60.32	1590.8325	16	2.1	531.2859	3	26.82	1.555E6	1	5607	Service_Tyers_110319_1.raw	2	2	498	513			PEAKS DB
3	2623	P40150|SSB2_YEAST	R.LIGDAAKNQAALNPR.N	N	59.73	1550.8528	15	4.7	517.9606	3	25.87	0	1	5406	Service_Tyers_110319_1.raw	0	0	52	66			PEAKS DB
3	2623	P40150|SSB2_YEAST	R.QATKDAGAISGLNVLR.I	N	56.86	1612.8896	16	4.5	538.6396	3	37.13	4.1043E6	1	8116	Service_Tyers_110319_1.raw	2	2	158	173			PEAKS DB
3	2623	P40150|SSB2_YEAST	K.DAGAISGLNVLR.I	N	56.26	1184.6512	12	3.3	593.3348	2	39.93	5.0409E6	1	8788	Service_Tyers_110319_1.raw	1	1	162	173			PEAKS DB
3	2623	P40150|SSB2_YEAST	K.NQAALNPR.N	N	52.35	882.4672	8	3.0	442.2422	2	18.92	7.2484E6	1	3658	Service_Tyers_110319_1.raw	1	1	59	66			PEAKS DB
3	2623	P40150|SSB2_YEAST	R.VTPSFVAFTPQER.L	Y	52.33	1477.7565	13	4.8	739.8890	2	40.45	4.3154E5	1	8964	Service_Tyers_110319_1.raw	1	1	39	51			PEAKS DB
3	2623	P40150|SSB2_YEAST	K.SQIDEVVLVGGSTR.I	N	51.08	1458.7678	14	5.1	730.3949	2	37.20	0	1	8174	Service_Tyers_110319_1.raw	0	0	332	345			PEAKS DB
3	2623	P40150|SSB2_YEAST	R.FEDLNAALFK.S	N	50.53	1166.5972	10	3.4	584.3079	2	42.62	3.1424E5	1	9430	Service_Tyers_110319_1.raw	1	1	305	314			PEAKS DB
3	2623	P40150|SSB2_YEAST	K.STLEPVEQVLKDAK.I	N	48.94	1555.8457	14	3.5	519.6243	3	40.25	8.1025E5	1	8883	Service_Tyers_110319_1.raw	1	1	315	328			PEAKS DB
3	2623	P40150|SSB2_YEAST	K.STLEPVEQVLK.D	N	46.95	1241.6866	11	3.3	621.8527	2	38.32	1.9138E5	1	8425	Service_Tyers_110319_1.raw	1	1	315	325			PEAKS DB
3	2623	P40150|SSB2_YEAST	K.TGLDISDDARALR.R	N	45.27	1401.7212	13	3.8	468.2495	3	34.61	1.415E5	1	7560	Service_Tyers_110319_1.raw	1	1	252	264			PEAKS DB
3	2623	P40150|SSB2_YEAST	K.TGLDISDDAR.A	N	44.90	1061.4989	10	0.8	531.7571	2	29.00	3.3022E6	1	6172	Service_Tyers_110319_1.raw	1	1	252	261			PEAKS DB
3	2623	P40150|SSB2_YEAST	K.KKTGLDISDDAR.A	N	42.24	1317.6888	12	3.2	440.2383	3	23.22	0	1	4756	Service_Tyers_110319_1.raw	0	0	250	261			PEAKS DB
3	2623	P40150|SSB2_YEAST	K.ISKSQIDEVVLVGGSTR.I	N	42.11	1786.9789	17	4.0	596.6693	3	36.55	6.7039E4	1	8013	Service_Tyers_110319_1.raw	1	1	329	345			PEAKS DB
3	2623	P40150|SSB2_YEAST	R.NTTVPTIKRR.T	N	41.78	1184.6990	10	2.2	395.9078	3	19.84	1.2482E6	1	3897	Service_Tyers_110319_1.raw	2	2	421	430			PEAKS DB
3	2623	P40150|SSB2_YEAST	R.VVTKAMSSR	N	40.87	977.5328	9	1.3	489.7743	2	16.41	0	1	3076	Service_Tyers_110319_1.raw	0	0	605	613			PEAKS DB
3	2623	P40150|SSB2_YEAST	K.LLSDFFDGKQLEK.S	N	38.71	1538.7980	13	3.8	513.9419	3	42.12	5.8585E5	1	9322	Service_Tyers_110319_1.raw	1	1	352	364			PEAKS DB
3	2623	P40150|SSB2_YEAST	K.MKEIAEAK.I	N	38.68	918.4844	8	2.6	460.2507	2	18.43	1.5901E5	1	3556	Service_Tyers_110319_1.raw	1	1	129	136			PEAKS DB
3	2623	P40150|SSB2_YEAST	R.NTVFDAKR.L	N	38.63	949.4981	8	3.7	475.7581	2	22.70	9.7397E5	1	4588	Service_Tyers_110319_1.raw	1	1	67	74			PEAKS DB
3	2623	P40150|SSB2_YEAST	R.NTVFDAK.R	N	37.03	793.3970	7	3.4	397.7071	2	25.64	1.0254E6	1	5350	Service_Tyers_110319_1.raw	1	1	67	73			PEAKS DB
3	2623	P40150|SSB2_YEAST	R.ARFEDLNAALFK.S	N	36.55	1393.7354	12	4.1	465.5876	3	41.26	2.8604E5	1	9257	Service_Tyers_110319_1.raw	1	1	303	314			PEAKS DB
3	2623	P40150|SSB2_YEAST	K.AVITVPAYFNDAQRQATK.D	N	36.43	1992.0428	18	4.5	665.0245	3	39.28	7.1092E5	1	8624	Service_Tyers_110319_1.raw	1	1	144	161			PEAKS DB
3	2623	P40150|SSB2_YEAST	R.NTTVPTIK.R	N	35.62	872.4967	8	4.1	437.2574	2	25.76	2.6526E6	1	5421	Service_Tyers_110319_1.raw	1	1	421	428			PEAKS DB
3	2623	P40150|SSB2_YEAST	R.RFDDESVQK.D	N	34.38	1122.5305	9	4.4	562.2750	2	19.52	4.3125E5	1	3834	Service_Tyers_110319_1.raw	1	1	79	87			PEAKS DB
3	2623	P40150|SSB2_YEAST	K.SQIDEVVLVGGSTRIPK.V	N	34.09	1796.9995	17	3.0	600.0089	3	37.93	9.761E5	1	8483	Service_Tyers_110319_1.raw	1	1	332	348			PEAKS DB
3	2623	P40150|SSB2_YEAST	R.LRTAAER.A	N	31.88	815.4613	7	0.7	408.7382	2	15.28	2.9535E5	1	2798	Service_Tyers_110319_1.raw	1	1	266	272			PEAKS DB
3	2623	P40150|SSB2_YEAST	R.TFTTVSDNQTTVQFPVYQGER.V	Y	28.73	2417.1499	21	5.3	806.7281	3	39.47	3.0316E5	1	8710	Service_Tyers_110319_1.raw	1	1	431	451			PEAKS DB
3	2623	P40150|SSB2_YEAST	R.NTTVPTIKR.R	N	28.65	1028.5978	9	4.5	515.3085	2	22.36	0	1	4534	Service_Tyers_110319_1.raw	0	0	421	429			PEAKS DB
3	2623	P40150|SSB2_YEAST	R.NTVFDAKRLIGR.R	N	28.32	1388.7888	12	4.6	463.9390	3	34.98	3.4032E4	1	7662	Service_Tyers_110319_1.raw	1	1	67	78			PEAKS DB
3	2623	P40150|SSB2_YEAST	R.Q(+42.01)ATKDAGAISGLNVLR.I	N	28.19	1654.9001	16	-0.2	828.4572	2	40.07	1.5349E5	1	8861	Service_Tyers_110319_1.raw	1	1	158	173	Acetylation (N-term)	Q1:Acetylation (N-term):1000.00	PEAKS DB
3	2623	P40150|SSB2_YEAST	R.L(+42.01)IGDAAKNQAALNPR.N	N	27.98	1592.8634	15	3.2	531.9634	3	30.56	5.7536E4	1	6584	Service_Tyers_110319_1.raw	1	1	52	66	Acetylation (N-term)	L1:Acetylation (N-term):1000.00	PEAKS DB
3	2623	P40150|SSB2_YEAST	K.NQAALNPRNTVFDAK.R	N	27.61	1657.8535	15	2.9	553.6267	3	31.55	1.6191E5	1	6809	Service_Tyers_110319_1.raw	1	1	59	73			PEAKS DB
3	2623	P40150|SSB2_YEAST	K.AEVGLKR.V	N	25.07	771.4603	7	1.3	386.7379	2	18.64	2.7215E5	1	3633	Service_Tyers_110319_1.raw	1	1	598	604			PEAKS DB
3	2623	P40150|SSB2_YEAST	R.N(+.98)TTVPTIK.R	N	23.24	873.4807	8	5.4	437.7500	2	25.90	1.3833E5	1	5421	Service_Tyers_110319_1.raw	1	1	421	428	Deamidation (NQ)	N1:Deamidation (NQ):1000.00	PEAKS DB
3	2623	P40150|SSB2_YEAST	R.LSSEEIEK.M	N	22.91	933.4655	8	5.1	467.7424	2	21.95	2.361E5	1	4507	Service_Tyers_110319_1.raw	1	1	514	521			PEAKS DB
3	2623	P40150|SSB2_YEAST	R.RFDDESVQKDM(+15.99)K.T	N	22.50	1512.6879	12	3.4	505.2383	3	18.39	7.0671E4	1	3552	Service_Tyers_110319_1.raw	1	1	79	90	Oxidation (M)	M11:Oxidation (M):1000.00	PEAKS DB
4	2624	P11484|SSB1_YEAST	K.SSNITISNAVGR.L	N	68.66	1217.6364	12	3.0	609.8273	2	29.06	5.0921E6	1	6175	Service_Tyers_110319_1.raw	1	1	502	513			PEAKS DB
4	2624	P11484|SSB1_YEAST	K.AVITVPAYFNDAQR.Q	N	64.67	1563.8044	14	4.5	522.2778	3	40.90	6.8401E6	1	9032	Service_Tyers_110319_1.raw	2	2	144	157			PEAKS DB
4	2624	P11484|SSB1_YEAST	R.IINEPTAAAIAYGLGAGKSEKER.H	N	62.55	2358.2542	23	3.8	590.5731	4	38.95	5.3571E5	1	8573	Service_Tyers_110319_1.raw	1	1	174	196			PEAKS DB
4	2624	P11484|SSB1_YEAST	R.IINEPTAAAIAYGLGAGK.S	N	62.48	1728.9409	18	3.7	577.3231	3	42.12	3.4653E5	1	9324	Service_Tyers_110319_1.raw	1	1	174	191			PEAKS DB
4	2624	P11484|SSB1_YEAST	K.STGKSSNITISNAVGR.L	N	60.32	1590.8325	16	2.1	531.2859	3	26.82	1.555E6	1	5607	Service_Tyers_110319_1.raw	2	2	498	513			PEAKS DB
4	2624	P11484|SSB1_YEAST	R.LIGDAAKNQAALNPR.N	N	59.73	1550.8528	15	4.7	517.9606	3	25.87	0	1	5406	Service_Tyers_110319_1.raw	0	0	52	66			PEAKS DB
4	2624	P11484|SSB1_YEAST	R.QATKDAGAISGLNVLR.I	N	56.86	1612.8896	16	4.5	538.6396	3	37.13	4.1043E6	1	8116	Service_Tyers_110319_1.raw	2	2	158	173			PEAKS DB
4	2624	P11484|SSB1_YEAST	K.DAGAISGLNVLR.I	N	56.26	1184.6512	12	3.3	593.3348	2	39.93	5.0409E6	1	8788	Service_Tyers_110319_1.raw	1	1	162	173			PEAKS DB
4	2624	P11484|SSB1_YEAST	K.NQAALNPR.N	N	52.35	882.4672	8	3.0	442.2422	2	18.92	7.2484E6	1	3658	Service_Tyers_110319_1.raw	1	1	59	66			PEAKS DB
4	2624	P11484|SSB1_YEAST	R.VTPSFVAFTPEER.L	Y	51.30	1478.7405	13	4.9	740.3811	2	41.05	3.0444E5	1	9090	Service_Tyers_110319_1.raw	1	1	39	51			PEAKS DB
4	2624	P11484|SSB1_YEAST	K.SQIDEVVLVGGSTR.I	N	51.08	1458.7678	14	5.1	730.3949	2	37.20	0	1	8174	Service_Tyers_110319_1.raw	0	0	332	345			PEAKS DB
4	2624	P11484|SSB1_YEAST	R.FEDLNAALFK.S	N	50.53	1166.5972	10	3.4	584.3079	2	42.62	3.1424E5	1	9430	Service_Tyers_110319_1.raw	1	1	305	314			PEAKS DB
4	2624	P11484|SSB1_YEAST	K.STLEPVEQVLKDAK.I	N	48.94	1555.8457	14	3.5	519.6243	3	40.25	8.1025E5	1	8883	Service_Tyers_110319_1.raw	1	1	315	328			PEAKS DB
4	2624	P11484|SSB1_YEAST	K.STLEPVEQVLK.D	N	46.95	1241.6866	11	3.3	621.8527	2	38.32	1.9138E5	1	8425	Service_Tyers_110319_1.raw	1	1	315	325			PEAKS DB
4	2624	P11484|SSB1_YEAST	K.TGLDISDDARALR.R	N	45.27	1401.7212	13	3.8	468.2495	3	34.61	1.415E5	1	7560	Service_Tyers_110319_1.raw	1	1	252	264			PEAKS DB
4	2624	P11484|SSB1_YEAST	K.TGLDISDDAR.A	N	44.90	1061.4989	10	0.8	531.7571	2	29.00	3.3022E6	1	6172	Service_Tyers_110319_1.raw	1	1	252	261			PEAKS DB
4	2624	P11484|SSB1_YEAST	K.KKTGLDISDDAR.A	N	42.24	1317.6888	12	3.2	440.2383	3	23.22	0	1	4756	Service_Tyers_110319_1.raw	0	0	250	261			PEAKS DB
4	2624	P11484|SSB1_YEAST	K.ISKSQIDEVVLVGGSTR.I	N	42.11	1786.9789	17	4.0	596.6693	3	36.55	6.7039E4	1	8013	Service_Tyers_110319_1.raw	1	1	329	345			PEAKS DB
4	2624	P11484|SSB1_YEAST	R.NTTVPTIKRR.T	N	41.78	1184.6990	10	2.2	395.9078	3	19.84	1.2482E6	1	3897	Service_Tyers_110319_1.raw	2	2	421	430			PEAKS DB
4	2624	P11484|SSB1_YEAST	R.VVTKAMSSR	N	40.87	977.5328	9	1.3	489.7743	2	16.41	0	1	3076	Service_Tyers_110319_1.raw	0	0	605	613			PEAKS DB
4	2624	P11484|SSB1_YEAST	K.LLSDFFDGKQLEK.S	N	38.71	1538.7980	13	3.8	513.9419	3	42.12	5.8585E5	1	9322	Service_Tyers_110319_1.raw	1	1	352	364			PEAKS DB
4	2624	P11484|SSB1_YEAST	K.MKEIAEAK.I	N	38.68	918.4844	8	2.6	460.2507	2	18.43	1.5901E5	1	3556	Service_Tyers_110319_1.raw	1	1	129	136			PEAKS DB
4	2624	P11484|SSB1_YEAST	R.NTVFDAKR.L	N	38.63	949.4981	8	3.7	475.7581	2	22.70	9.7397E5	1	4588	Service_Tyers_110319_1.raw	1	1	67	74			PEAKS DB
4	2624	P11484|SSB1_YEAST	R.NTVFDAK.R	N	37.03	793.3970	7	3.4	397.7071	2	25.64	1.0254E6	1	5350	Service_Tyers_110319_1.raw	1	1	67	73			PEAKS DB
4	2624	P11484|SSB1_YEAST	R.ARFEDLNAALFK.S	N	36.55	1393.7354	12	4.1	465.5876	3	41.26	2.8604E5	1	9257	Service_Tyers_110319_1.raw	1	1	303	314			PEAKS DB
4	2624	P11484|SSB1_YEAST	K.AVITVPAYFNDAQRQATK.D	N	36.43	1992.0428	18	4.5	665.0245	3	39.28	7.1092E5	1	8624	Service_Tyers_110319_1.raw	1	1	144	161			PEAKS DB
4	2624	P11484|SSB1_YEAST	R.NTTVPTIK.R	N	35.62	872.4967	8	4.1	437.2574	2	25.76	2.6526E6	1	5421	Service_Tyers_110319_1.raw	1	1	421	428			PEAKS DB
4	2624	P11484|SSB1_YEAST	R.RFDDESVQK.D	N	34.38	1122.5305	9	4.4	562.2750	2	19.52	4.3125E5	1	3834	Service_Tyers_110319_1.raw	1	1	79	87			PEAKS DB
4	2624	P11484|SSB1_YEAST	K.SQIDEVVLVGGSTRIPK.V	N	34.09	1796.9995	17	3.0	600.0089	3	37.93	9.761E5	1	8483	Service_Tyers_110319_1.raw	1	1	332	348			PEAKS DB
4	2624	P11484|SSB1_YEAST	R.LRTAAER.A	N	31.88	815.4613	7	0.7	408.7382	2	15.28	2.9535E5	1	2798	Service_Tyers_110319_1.raw	1	1	266	272			PEAKS DB
4	2624	P11484|SSB1_YEAST	R.NTTVPTIKR.R	N	28.65	1028.5978	9	4.5	515.3085	2	22.36	0	1	4534	Service_Tyers_110319_1.raw	0	0	421	429			PEAKS DB
4	2624	P11484|SSB1_YEAST	R.NTVFDAKRLIGR.R	N	28.32	1388.7888	12	4.6	463.9390	3	34.98	3.4032E4	1	7662	Service_Tyers_110319_1.raw	1	1	67	78			PEAKS DB
4	2624	P11484|SSB1_YEAST	R.Q(+42.01)ATKDAGAISGLNVLR.I	N	28.19	1654.9001	16	-0.2	828.4572	2	40.07	1.5349E5	1	8861	Service_Tyers_110319_1.raw	1	1	158	173	Acetylation (N-term)	Q1:Acetylation (N-term):1000.00	PEAKS DB
4	2624	P11484|SSB1_YEAST	R.L(+42.01)IGDAAKNQAALNPR.N	N	27.98	1592.8634	15	3.2	531.9634	3	30.56	5.7536E4	1	6584	Service_Tyers_110319_1.raw	1	1	52	66	Acetylation (N-term)	L1:Acetylation (N-term):1000.00	PEAKS DB
4	2624	P11484|SSB1_YEAST	K.NQAALNPRNTVFDAK.R	N	27.61	1657.8535	15	2.9	553.6267	3	31.55	1.6191E5	1	6809	Service_Tyers_110319_1.raw	1	1	59	73			PEAKS DB
4	2624	P11484|SSB1_YEAST	K.AEVGLKR.V	N	25.07	771.4603	7	1.3	386.7379	2	18.64	2.7215E5	1	3633	Service_Tyers_110319_1.raw	1	1	598	604			PEAKS DB
4	2624	P11484|SSB1_YEAST	R.N(+.98)TTVPTIK.R	N	23.24	873.4807	8	5.4	437.7500	2	25.90	1.3833E5	1	5421	Service_Tyers_110319_1.raw	1	1	421	428	Deamidation (NQ)	N1:Deamidation (NQ):1000.00	PEAKS DB
4	2624	P11484|SSB1_YEAST	R.LSSEEIEK.M	N	22.91	933.4655	8	5.1	467.7424	2	21.95	2.361E5	1	4507	Service_Tyers_110319_1.raw	1	1	514	521			PEAKS DB
4	2624	P11484|SSB1_YEAST	R.RFDDESVQKDM(+15.99)K.T	N	22.50	1512.6879	12	3.4	505.2383	3	18.39	7.0671E4	1	3552	Service_Tyers_110319_1.raw	1	1	79	90	Oxidation (M)	M11:Oxidation (M):1000.00	PEAKS DB
1	2625	P00924|ENO1_YEAST	K.AAQDSFAAGWGVMVSHR.S	Y	67.67	1788.8365	17	4.7	597.2889	3	42.06	1.7806E6	1	9300	Service_Tyers_110319_1.raw	2	2	359	375			PEAKS DB
1	2625	P00924|ENO1_YEAST	K.TAGIQIVADDLTVTNPKR.I	Y	59.43	1911.0425	18	3.9	638.0239	3	40.51	3.0099E6	1	8932	Service_Tyers_110319_1.raw	1	1	313	330			PEAKS DB
1	2625	P00924|ENO1_YEAST	R.GNPTVEVELTTEK.G	N	58.89	1415.7144	13	2.6	708.8663	2	32.71	0	1	7107	Service_Tyers_110319_1.raw	0	0	16	28			PEAKS DB
1	2625	P00924|ENO1_YEAST	R.GNPTVEVELTTEKGVFR.S	N	56.58	1874.9738	17	3.7	626.0009	3	39.28	2.7855E6	1	8639	Service_Tyers_110319_1.raw	2	2	16	32			PEAKS DB
1	2625	P00924|ENO1_YEAST	R.SIVPSGASTGVHEALEMR.D	N	56.44	1839.9149	18	4.5	614.3150	3	36.56	0	1	8027	Service_Tyers_110319_1.raw	0	0	33	50			PEAKS DB
1	2625	P00924|ENO1_YEAST	A.AQDSFAAGWGVMVSHR.S	Y	54.90	1717.7994	16	4.7	573.6098	3	41.87	2.129E5	1	9259	Service_Tyers_110319_1.raw	1	1	360	375			PEAKS DB
1	2625	P00924|ENO1_YEAST	K.LGANAILGVSLAASR.A	Y	54.85	1411.8147	15	4.7	706.9180	2	42.74	3.9354E6	1	9460	Service_Tyers_110319_1.raw	4	4	106	120			PEAKS DB
1	2625	P00924|ENO1_YEAST	R.AAAAEKNVPLYK.H	Y	54.33	1273.7030	12	3.5	425.5764	3	24.74	4.1151E4	1	5138	Service_Tyers_110319_1.raw	1	1	121	132			PEAKS DB
1	2625	P00924|ENO1_YEAST	K.AVDDFLISLDGTANK.S	N	51.49	1577.7937	15	4.6	789.9078	2	46.11	3.0005E6	1	10267	Service_Tyers_110319_1.raw	3	3	89	103			PEAKS DB
1	2625	P00924|ENO1_YEAST	K.VNQIGTLSESIK.A	N	50.83	1287.7034	12	4.4	644.8618	2	34.35	4.2836E5	1	7507	Service_Tyers_110319_1.raw	1	1	347	358			PEAKS DB
1	2625	P00924|ENO1_YEAST	L.NGGSHAGGALALQEFMIAPTGAK.T	N	50.41	2197.0950	23	2.2	733.3739	3	43.53	4.1612E5	1	9673	Service_Tyers_110319_1.raw	1	1	156	178			PEAKS DB
1	2625	P00924|ENO1_YEAST	K.NVNDVIAPAFVK.A	Y	49.03	1285.7030	12	5.3	643.8622	2	39.47	4.1448E5	1	8695	Service_Tyers_110319_1.raw	1	1	68	79			PEAKS DB
1	2625	P00924|ENO1_YEAST	R.SGETEDTFIADLVVGLR.T	N	44.83	1820.9155	17	3.1	607.9810	3	55.18	9.0609E6	1	12428	Service_Tyers_110319_1.raw	2	2	376	392			PEAKS DB
1	2625	P00924|ENO1_YEAST	R.IGSEVYHNLK.S	N	44.70	1158.6033	10	4.5	580.3115	2	25.38	3.126E5	1	5261	Service_Tyers_110319_1.raw	1	1	186	195			PEAKS DB
1	2625	P00924|ENO1_YEAST	K.ANIDVKDQK.A	N	41.61	1029.5454	9	3.5	515.7818	2	18.05	3.7546E5	1	3460	Service_Tyers_110319_1.raw	1	1	80	88			PEAKS DB
1	2625	P00924|ENO1_YEAST	K.AADALLLK.V	N	39.83	813.4960	8	2.7	407.7564	2	35.41	8.0432E5	1	7723	Service_Tyers_110319_1.raw	1	1	339	346			PEAKS DB
1	2625	P00924|ENO1_YEAST	L.N(+.98)GGSHAGGALALQEFMIAPTGAK.T	N	39.78	2198.0789	23	4.6	733.7036	3	44.61	9.1231E4	1	9891	Service_Tyers_110319_1.raw	1	1	156	178	Deamidation (NQ)	N1:Deamidation (NQ):19.27	PEAKS DB
1	2625	P00924|ENO1_YEAST	K.AVDDFLISLDGTANKSK.L	N	39.68	1792.9207	17	0.9	598.6480	3	43.18	4.0453E5	1	9572	Service_Tyers_110319_1.raw	2	2	89	105			PEAKS DB
1	2625	P00924|ENO1_YEAST	N.AILGVSLAASR.A	Y	38.94	1056.6292	11	4.6	529.3243	2	39.28	2.2561E5	1	8647	Service_Tyers_110319_1.raw	1	1	110	120			PEAKS DB
1	2625	P00924|ENO1_YEAST	R.IATAIEKK.A	N	36.01	872.5331	8	2.9	437.2751	2	18.12	1.034E6	1	3464	Service_Tyers_110319_1.raw	1	1	331	338			PEAKS DB
1	2625	P00924|ENO1_YEAST	R.TGQIKTGAPAR.S	N	35.07	1098.6145	11	0.1	550.3146	2	16.53	6.7366E4	1	3141	Service_Tyers_110319_1.raw	1	1	393	403			PEAKS DB
1	2625	P00924|ENO1_YEAST	R.TGQIKTGAPARSER.L	N	32.61	1470.7903	14	1.3	491.2713	3	15.70	3.4024E5	1	2900	Service_Tyers_110319_1.raw	1	1	393	406			PEAKS DB
1	2625	P00924|ENO1_YEAST	A.GIQIVADDLTVTNPKR.I	Y	32.58	1738.9578	16	3.7	580.6620	3	37.93	1.8654E5	1	8330	Service_Tyers_110319_1.raw	1	1	315	330			PEAKS DB
1	2625	P00924|ENO1_YEAST	R.IATAIEK.K	N	29.43	744.4381	7	4.5	373.2280	2	21.37	1.5678E6	1	4248	Service_Tyers_110319_1.raw	1	1	331	337			PEAKS DB
1	2625	P00924|ENO1_YEAST	R.LAKLNQLLR.I	N	29.34	1067.6815	9	3.5	356.9023	3	36.83	0	1	8085	Service_Tyers_110319_1.raw	0	0	407	415			PEAKS DB
1	2625	P00924|ENO1_YEAST	K.TGAPARSERLAK.L	N	27.15	1255.6996	12	1.6	419.5745	3	15.97	2.4889E5	1	2951	Service_Tyers_110319_1.raw	1	1	398	409			PEAKS DB
1	2625	P00924|ENO1_YEAST	R.SIVPSGASTGVHEALEMRDGDKSK.W	Y	26.22	2470.2122	24	2.1	618.5616	4	32.35	2.8904E5	1	7027	Service_Tyers_110319_1.raw	1	1	33	56			PEAKS DB
1	2625	P00924|ENO1_YEAST	M.AVSKVYAR.S	N	26.20	892.5130	8	2.9	447.2651	2	17.30	2.3478E6	1	3267	Service_Tyers_110319_1.raw	1	1	2	9			PEAKS DB
1	2625	P00924|ENO1_YEAST	R.IEEELGDNAVFAGENFHHGDKL	Y	24.99	2440.1294	22	4.8	611.0425	4	38.40	3.3607E6	1	8446	Service_Tyers_110319_1.raw	1	1	416	437			PEAKS DB
1	2625	P00924|ENO1_YEAST	A.VSKVYAR.S	N	22.24	821.4759	7	2.2	411.7461	2	17.33	6.2596E5	1	3273	Service_Tyers_110319_1.raw	1	1	3	9			PEAKS DB
1	2625	P00924|ENO1_YEAST	K.KAADALLLK.V	N	21.00	941.5909	9	4.6	471.8049	2	31.78	8.3052E4	1	6877	Service_Tyers_110319_1.raw	1	1	338	346			PEAKS DB
1	2625	P00924|ENO1_YEAST	K.AADALLLKVN.Q	N	20.85	1026.6073	10	4.7	514.3134	2	39.02	1.4398E5	1	8646	Service_Tyers_110319_1.raw	1	1	339	348			PEAKS DB
5	2627	P10592|HSP72_YEAST	K.NQAAMNPANTVFDAKR.L	Y	72.35	1746.8472	16	3.9	583.2919	3	32.87	1.2599E5	1	7145	Service_Tyers_110319_1.raw	1	1	55	70			PEAKS DB
5	2627	P10592|HSP72_YEAST	K.VNDAVVTVPAYFNDSQR.Q	N	63.97	1893.9220	17	3.6	632.3169	3	39.73	4.8933E6	1	8744	Service_Tyers_110319_1.raw	2	2	137	153			PEAKS DB
5	2627	P10592|HSP72_YEAST	R.IINEPTAAAIAYGLDK.K	N	59.45	1658.8879	16	4.9	830.4553	2	41.26	6.9618E5	1	9124	Service_Tyers_110319_1.raw	1	1	170	185			PEAKS DB
5	2627	P10592|HSP72_YEAST	K.DAGTIAGLNVLR.I	N	57.33	1198.6670	12	2.6	600.3423	2	40.91	6.5457E6	1	9027	Service_Tyers_110319_1.raw	1	1	158	169			PEAKS DB
5	2627	P10592|HSP72_YEAST	K.NQAAM(+15.99)NPANTVFDAKR.L	Y	57.08	1762.8420	16	3.3	588.6232	3	29.43	0	1	6303	Service_Tyers_110319_1.raw	0	0	55	70	Oxidation (M)	M5:Oxidation (M):1000.00	PEAKS DB
5	2627	P10592|HSP72_YEAST	R.STLDPVEKVLR.D	N	54.01	1255.7136	11	4.1	419.5802	3	36.09	2.0798E5	1	7917	Service_Tyers_110319_1.raw	1	1	309	319			PEAKS DB
5	2627	P10592|HSP72_YEAST	K.SNKITITNDKGR.L	N	53.92	1345.7313	12	1.9	449.5852	3	18.61	4.401E5	1	3584	Service_Tyers_110319_1.raw	1	1	495	506			PEAKS DB
5	2627	P10592|HSP72_YEAST	R.TTPSFVGFTDTER.L	Y	52.43	1456.6833	13	4.6	729.3523	2	38.95	9.8049E5	1	8546	Service_Tyers_110319_1.raw	1	1	35	47			PEAKS DB
5	2627	P10592|HSP72_YEAST	R.QATKDAGTIAGLNVLR.I	N	51.96	1626.9053	16	4.4	543.3114	3	38.32	6.0092E6	1	8415	Service_Tyers_110319_1.raw	1	1	154	169			PEAKS DB
5	2627	P10592|HSP72_YEAST	K.TKDNNLLGKFELSGIPPAPR.G	N	50.59	2166.1797	20	4.9	723.0707	3	41.46	1.8181E6	1	9172	Service_Tyers_110319_1.raw	2	2	447	466			PEAKS DB
5	2627	P10592|HSP72_YEAST	K.NQAAMNPANTVFDAK.R	Y	48.42	1590.7460	15	4.5	796.3839	2	35.54	6.173E5	1	7749	Service_Tyers_110319_1.raw	1	1	55	69			PEAKS DB
5	2627	P10592|HSP72_YEAST	K.NFTPEQISSMVLGK.M	N	46.90	1549.7810	14	3.1	775.9001	2	45.09	1.1994E6	1	9968	Service_Tyers_110319_1.raw	1	1	111	124			PEAKS DB
5	2627	P10592|HSP72_YEAST	K.MKETAESYLGAK.V	N	46.78	1326.6489	12	3.9	443.2253	3	27.28	1.2129E6	1	5746	Service_Tyers_110319_1.raw	2	2	125	136			PEAKS DB
5	2627	P10592|HSP72_YEAST	R.Q(+.98)(+42.01)ATKDAGTIAGLNVLR.I	N	46.71	1669.8999	16	4.7	835.9611	2	40.91	2.3333E5	1	9038	Service_Tyers_110319_1.raw	1	1	154	169	Deamidation (NQ); Acetylation (N-term)	Q1:Deamidation (NQ):69.38;Q1:Acetylation (N-term):1000.00	PEAKS DB
5	2627	P10592|HSP72_YEAST	K.LDKSQVDEIVLVGGSTR.I	N	46.16	1814.9738	17	4.7	606.0013	3	37.63	9.7665E4	1	8266	Service_Tyers_110319_1.raw	1	1	323	339			PEAKS DB
5	2627	P10592|HSP72_YEAST	R.DAKLDKSQVDEIVLVGGSTR.I	N	45.78	2129.1328	20	4.6	710.7215	3	36.23	3.2679E5	1	7930	Service_Tyers_110319_1.raw	2	2	320	339			PEAKS DB
5	2627	P10592|HSP72_YEAST	K.M(+15.99)KETAESYLGAK.V	N	45.42	1342.6438	12	4.4	448.5572	3	25.65	4.0724E5	1	5338	Service_Tyers_110319_1.raw	2	2	125	136	Oxidation (M)	M1:Oxidation (M):1000.00	PEAKS DB
5	2627	P10592|HSP72_YEAST	K.LVTDYFNGKEPNR.S	N	44.26	1551.7681	13	2.9	776.8936	2	32.24	1.31E6	1	6958	Service_Tyers_110319_1.raw	2	2	346	358			PEAKS DB
5	2627	P10592|HSP72_YEAST	R.IINEPTAAAIAYGLDKK.G	N	41.46	1786.9828	17	3.5	596.6703	3	39.21	2.8534E6	1	8770	Service_Tyers_110319_1.raw	1	1	170	186			PEAKS DB
5	2627	P10592|HSP72_YEAST	R.STLDPVEK.V	N	41.45	887.4600	8	4.2	444.7391	2	24.11	6.7302E5	1	4968	Service_Tyers_110319_1.raw	1	1	309	316			PEAKS DB
5	2627	P10592|HSP72_YEAST	K.DNNLLGKFELSGIPPAPR.G	N	41.25	1937.0370	18	-0.4	646.6860	3	43.32	3.5805E5	1	9605	Service_Tyers_110319_1.raw	1	1	449	466			PEAKS DB
5	2627	P10592|HSP72_YEAST	A.NTVFDAKR.L	N	38.63	949.4981	8	3.7	475.7581	2	22.70	9.7397E5	1	4588	Service_Tyers_110319_1.raw	1	1	63	70			PEAKS DB
5	2627	P10592|HSP72_YEAST	A.NTVFDAK.R	N	37.03	793.3970	7	3.4	397.7071	2	25.64	1.0254E6	1	5350	Service_Tyers_110319_1.raw	1	1	63	69			PEAKS DB
5	2627	P10592|HSP72_YEAST	K.V(+42.01)NDAVVTVPAYFNDSQR.Q	N	36.03	1935.9326	17	5.3	968.9787	2	40.97	2.4414E5	1	9085	Service_Tyers_110319_1.raw	1	1	137	153	Acetylation (N-term)	V1:Acetylation (N-term):1000.00	PEAKS DB
5	2627	P10592|HSP72_YEAST	K.NQAAM(+15.99)NPANTVFDAK.R	Y	35.94	1606.7410	15	4.3	804.3812	2	31.99	2.9513E5	1	6892	Service_Tyers_110319_1.raw	1	1	55	69	Oxidation (M)	M5:Oxidation (M):1000.00	PEAKS DB
5	2627	P10592|HSP72_YEAST	R.NSTIPTK.K	N	31.33	759.4127	7	1.3	380.7141	2	17.69	1.2957E6	1	3337	Service_Tyers_110319_1.raw	1	1	414	420			PEAKS DB
5	2627	P10592|HSP72_YEAST	R.TTPSFVGFTDTERLIGDAAK.N	Y	30.25	2125.0691	20	4.6	709.3669	3	44.04	1.2586E6	1	9750	Service_Tyers_110319_1.raw	1	1	35	54			PEAKS DB
5	2627	P10592|HSP72_YEAST	A.NTVFDAKRLIGR.N	N	28.32	1388.7888	12	4.6	463.9390	3	34.98	3.4032E4	1	7662	Service_Tyers_110319_1.raw	1	1	63	74			PEAKS DB
5	2627	P10592|HSP72_YEAST	K.NFTPEQISSM(+15.99)VLGK.M	N	21.16	1565.7759	14	4.7	783.8989	2	41.38	4.4238E5	1	9158	Service_Tyers_110319_1.raw	1	1	111	124	Oxidation (M)	M10:Oxidation (M):1000.00	PEAKS DB
2	2626	P00925|ENO2_YEAST	K.LGANAILGVSMAAAR.A	Y	59.69	1413.7761	15	3.4	472.2676	3	42.20	2.9198E6	1	9338	Service_Tyers_110319_1.raw	2	2	106	120			PEAKS DB
2	2626	P00925|ENO2_YEAST	R.GNPTVEVELTTEK.G	N	58.89	1415.7144	13	2.6	708.8663	2	32.71	0	1	7107	Service_Tyers_110319_1.raw	0	0	16	28			PEAKS DB
2	2626	P00925|ENO2_YEAST	K.TAGIQIVADDLTVTNPAR.I	Y	57.86	1853.9846	18	4.9	619.0052	3	42.12	2.6575E6	1	9333	Service_Tyers_110319_1.raw	2	2	313	330			PEAKS DB
2	2626	P00925|ENO2_YEAST	R.AAAAEKNVPLYQHLADLSK.S	Y	57.35	2038.0847	19	4.6	510.5308	4	38.53	3.027E6	1	8455	Service_Tyers_110319_1.raw	2	2	121	139			PEAKS DB
2	2626	P00925|ENO2_YEAST	K.AAQDSFAANWGVMVSHR.S	Y	56.85	1845.8580	17	4.0	616.2958	3	42.00	3.8389E5	1	9287	Service_Tyers_110319_1.raw	1	1	359	375			PEAKS DB
2	2626	P00925|ENO2_YEAST	R.GNPTVEVELTTEKGVFR.S	N	56.58	1874.9738	17	3.7	626.0009	3	39.28	2.7855E6	1	8639	Service_Tyers_110319_1.raw	2	2	16	32			PEAKS DB
2	2626	P00925|ENO2_YEAST	R.SIVPSGASTGVHEALEMR.D	N	56.44	1839.9149	18	4.5	614.3150	3	36.56	0	1	8027	Service_Tyers_110319_1.raw	0	0	33	50			PEAKS DB
2	2626	P00925|ENO2_YEAST	K.LGANAILGVSM(+15.99)AAAR.A	Y	56.31	1429.7711	15	4.8	477.5999	3	37.86	2.874E6	1	8298	Service_Tyers_110319_1.raw	2	2	106	120	Oxidation (M)	M11:Oxidation (M):1000.00	PEAKS DB
2	2626	P00925|ENO2_YEAST	K.AVDDFLLSLDGTANK.S	N	51.49	1577.7937	15	4.6	789.9078	2	46.11	3.0005E6	1	10267	Service_Tyers_110319_1.raw	3	3	89	103			PEAKS DB
2	2626	P00925|ENO2_YEAST	K.VNQIGTLSESIK.A	N	50.83	1287.7034	12	4.4	644.8618	2	34.35	4.2836E5	1	7507	Service_Tyers_110319_1.raw	1	1	347	358			PEAKS DB
2	2626	P00925|ENO2_YEAST	K.SKLGANAILGVSMAAAR.A	Y	50.52	1628.9032	17	4.1	543.9772	3	40.06	3.8653E5	1	8827	Service_Tyers_110319_1.raw	1	1	104	120			PEAKS DB
2	2626	P00925|ENO2_YEAST	L.NGGSHAGGALALQEFMIAPTGAK.T	N	50.41	2197.0950	23	2.2	733.3739	3	43.53	4.1612E5	1	9673	Service_Tyers_110319_1.raw	1	1	156	178			PEAKS DB
2	2626	P00925|ENO2_YEAST	K.SKLGANAILGVSM(+15.99)AAAR.A	Y	50.09	1644.8981	17	4.8	549.3093	3	35.41	3.5087E5	1	7751	Service_Tyers_110319_1.raw	1	1	104	120	Oxidation (M)	M13:Oxidation (M):1000.00	PEAKS DB
2	2626	P00925|ENO2_YEAST	K.NVPLYQHLADLSK.S	Y	49.95	1496.7987	13	2.8	499.9416	3	40.06	7.9013E5	1	8823	Service_Tyers_110319_1.raw	1	1	127	139			PEAKS DB
2	2626	P00925|ENO2_YEAST	R.SGETEDTFIADLVVGLR.T	N	44.83	1820.9155	17	3.1	607.9810	3	55.18	9.0609E6	1	12428	Service_Tyers_110319_1.raw	2	2	376	392			PEAKS DB
2	2626	P00925|ENO2_YEAST	R.IGSEVYHNLK.S	N	44.70	1158.6033	10	4.5	580.3115	2	25.38	3.126E5	1	5261	Service_Tyers_110319_1.raw	1	1	186	195			PEAKS DB
2	2626	P00925|ENO2_YEAST	K.TFAEAMR.I	Y	44.46	824.3851	7	3.1	413.2011	2	27.52	1.9361E6	1	5837	Service_Tyers_110319_1.raw	1	1	179	185			PEAKS DB
2	2626	P00925|ENO2_YEAST	A.GIQIVADDLTVTNPAR.I	Y	43.29	1681.8999	16	5.1	841.9615	2	40.45	3.0346E5	1	8920	Service_Tyers_110319_1.raw	1	1	315	330			PEAKS DB
2	2626	P00925|ENO2_YEAST	K.ANLDVKDQK.A	N	41.61	1029.5454	9	3.5	515.7818	2	18.05	3.7546E5	1	3460	Service_Tyers_110319_1.raw	1	1	80	88			PEAKS DB
2	2626	P00925|ENO2_YEAST	K.AADALLLK.V	N	39.83	813.4960	8	2.7	407.7564	2	35.41	8.0432E5	1	7723	Service_Tyers_110319_1.raw	1	1	339	346			PEAKS DB
2	2626	P00925|ENO2_YEAST	L.N(+.98)GGSHAGGALALQEFMIAPTGAK.T	N	39.78	2198.0789	23	4.6	733.7036	3	44.61	9.1231E4	1	9891	Service_Tyers_110319_1.raw	1	1	156	178	Deamidation (NQ)	N1:Deamidation (NQ):19.27	PEAKS DB
2	2626	P00925|ENO2_YEAST	K.AVDDFLLSLDGTANKSK.L	N	39.68	1792.9207	17	0.9	598.6480	3	43.18	4.0453E5	1	9572	Service_Tyers_110319_1.raw	2	2	89	105			PEAKS DB
2	2626	P00925|ENO2_YEAST	R.IATAIEKK.A	N	36.01	872.5331	8	2.9	437.2751	2	18.12	1.034E6	1	3464	Service_Tyers_110319_1.raw	1	1	331	338			PEAKS DB
2	2626	P00925|ENO2_YEAST	R.TGQIKTGAPAR.S	N	35.07	1098.6145	11	0.1	550.3146	2	16.53	6.7366E4	1	3141	Service_Tyers_110319_1.raw	1	1	393	403			PEAKS DB
2	2626	P00925|ENO2_YEAST	R.IEEELGDKAVYAGENFHHGDKL	Y	32.74	2470.1763	22	4.4	618.5541	4	32.85	8.0445E5	1	7157	Service_Tyers_110319_1.raw	1	1	416	437			PEAKS DB
2	2626	P00925|ENO2_YEAST	R.TGQIKTGAPARSER.L	N	32.61	1470.7903	14	1.3	491.2713	3	15.70	3.4024E5	1	2900	Service_Tyers_110319_1.raw	1	1	393	406			PEAKS DB
2	2626	P00925|ENO2_YEAST	K.TFAEAM(+15.99)R.I	Y	30.56	840.3799	7	3.1	421.1985	2	19.88	6.3797E5	1	3913	Service_Tyers_110319_1.raw	1	1	179	185	Oxidation (M)	M6:Oxidation (M):1000.00	PEAKS DB
2	2626	P00925|ENO2_YEAST	R.IATAIEK.K	N	29.43	744.4381	7	4.5	373.2280	2	21.37	1.5678E6	1	4248	Service_Tyers_110319_1.raw	1	1	331	337			PEAKS DB
2	2626	P00925|ENO2_YEAST	R.LAKLNQLLR.I	N	29.34	1067.6815	9	3.5	356.9023	3	36.83	0	1	8085	Service_Tyers_110319_1.raw	0	0	407	415			PEAKS DB
2	2626	P00925|ENO2_YEAST	K.TGAPARSERLAK.L	N	27.15	1255.6996	12	1.6	419.5745	3	15.97	2.4889E5	1	2951	Service_Tyers_110319_1.raw	1	1	398	409			PEAKS DB
2	2626	P00925|ENO2_YEAST	M.AVSKVYAR.S	N	26.20	892.5130	8	2.9	447.2651	2	17.30	2.3478E6	1	3267	Service_Tyers_110319_1.raw	1	1	2	9			PEAKS DB
2	2626	P00925|ENO2_YEAST	A.VSKVYAR.S	N	22.24	821.4759	7	2.2	411.7461	2	17.33	6.2596E5	1	3273	Service_Tyers_110319_1.raw	1	1	3	9			PEAKS DB
2	2626	P00925|ENO2_YEAST	R.SIVPSGASTGVHEALEMRDEDKSK.W	Y	21.95	2542.2332	24	1.8	636.5667	4	32.50	8.6981E5	1	7048	Service_Tyers_110319_1.raw	1	1	33	56			PEAKS DB
2	2626	P00925|ENO2_YEAST	K.KAADALLLK.V	N	21.00	941.5909	9	4.6	471.8049	2	31.78	8.3052E4	1	6877	Service_Tyers_110319_1.raw	1	1	338	346			PEAKS DB
2	2626	P00925|ENO2_YEAST	K.AADALLLKVN.Q	N	20.85	1026.6073	10	4.7	514.3134	2	39.02	1.4398E5	1	8646	Service_Tyers_110319_1.raw	1	1	339	348			PEAKS DB
2	2626	P00925|ENO2_YEAST	R.IEEELGDK.A	Y	20.48	931.4498	8	4.1	466.7341	2	22.47	0	1	4565	Service_Tyers_110319_1.raw	0	0	416	423			PEAKS DB
6	2628	P10591|HSP71_YEAST	K.VNDAVVTVPAYFNDSQR.Q	N	63.97	1893.9220	17	3.6	632.3169	3	39.73	4.8933E6	1	8744	Service_Tyers_110319_1.raw	2	2	137	153			PEAKS DB
6	2628	P10591|HSP71_YEAST	R.IINEPTAAAIAYGLDK.K	N	59.45	1658.8879	16	4.9	830.4553	2	41.26	6.9618E5	1	9124	Service_Tyers_110319_1.raw	1	1	170	185			PEAKS DB
6	2628	P10591|HSP71_YEAST	K.NQAAMNPSNTVFDAKR.L	Y	58.62	1762.8420	16	2.1	588.6225	3	30.36	9.3454E5	1	6526	Service_Tyers_110319_1.raw	1	1	55	70			PEAKS DB
6	2628	P10591|HSP71_YEAST	K.DAGTIAGLNVLR.I	N	57.33	1198.6670	12	2.6	600.3423	2	40.91	6.5457E6	1	9027	Service_Tyers_110319_1.raw	1	1	158	169			PEAKS DB
6	2628	P10591|HSP71_YEAST	K.NQAAM(+15.99)NPSNTVFDAKR.L	Y	55.94	1778.8369	16	4.5	593.9556	3	26.58	6.2247E5	1	5569	Service_Tyers_110319_1.raw	1	1	55	70	Oxidation (M)	M5:Oxidation (M):1000.00	PEAKS DB
6	2628	P10591|HSP71_YEAST	R.STLDPVEKVLR.D	N	54.01	1255.7136	11	4.1	419.5802	3	36.09	2.0798E5	1	7917	Service_Tyers_110319_1.raw	1	1	309	319			PEAKS DB
6	2628	P10591|HSP71_YEAST	K.SNKITITNDKGR.L	N	53.92	1345.7313	12	1.9	449.5852	3	18.61	4.401E5	1	3584	Service_Tyers_110319_1.raw	1	1	495	506			PEAKS DB
6	2628	P10591|HSP71_YEAST	R.QATKDAGTIAGLNVLR.I	N	51.96	1626.9053	16	4.4	543.3114	3	38.32	6.0092E6	1	8415	Service_Tyers_110319_1.raw	1	1	154	169			PEAKS DB
6	2628	P10591|HSP71_YEAST	K.TKDNNLLGKFELSGIPPAPR.G	N	50.59	2166.1797	20	4.9	723.0707	3	41.46	1.8181E6	1	9172	Service_Tyers_110319_1.raw	2	2	447	466			PEAKS DB
6	2628	P10591|HSP71_YEAST	K.NFTPEQISSMVLGK.M	N	46.90	1549.7810	14	3.1	775.9001	2	45.09	1.1994E6	1	9968	Service_Tyers_110319_1.raw	1	1	111	124			PEAKS DB
6	2628	P10591|HSP71_YEAST	K.MKETAESYLGAK.V	N	46.78	1326.6489	12	3.9	443.2253	3	27.28	1.2129E6	1	5746	Service_Tyers_110319_1.raw	2	2	125	136			PEAKS DB
6	2628	P10591|HSP71_YEAST	R.Q(+.98)(+42.01)ATKDAGTIAGLNVLR.I	N	46.71	1669.8999	16	4.7	835.9611	2	40.91	2.3333E5	1	9038	Service_Tyers_110319_1.raw	1	1	154	169	Deamidation (NQ); Acetylation (N-term)	Q1:Deamidation (NQ):69.38;Q1:Acetylation (N-term):1000.00	PEAKS DB
6	2628	P10591|HSP71_YEAST	K.LDKSQVDEIVLVGGSTR.I	N	46.16	1814.9738	17	4.7	606.0013	3	37.63	9.7665E4	1	8266	Service_Tyers_110319_1.raw	1	1	323	339			PEAKS DB
6	2628	P10591|HSP71_YEAST	R.DAKLDKSQVDEIVLVGGSTR.I	N	45.78	2129.1328	20	4.6	710.7215	3	36.23	3.2679E5	1	7930	Service_Tyers_110319_1.raw	2	2	320	339			PEAKS DB
6	2628	P10591|HSP71_YEAST	K.M(+15.99)KETAESYLGAK.V	N	45.42	1342.6438	12	4.4	448.5572	3	25.65	4.0724E5	1	5338	Service_Tyers_110319_1.raw	2	2	125	136	Oxidation (M)	M1:Oxidation (M):1000.00	PEAKS DB
6	2628	P10591|HSP71_YEAST	K.NQAAM(+15.99)NPSNTVFDAK.R	Y	44.85	1622.7358	15	1.9	812.3767	2	28.90	1.7868E5	1	6159	Service_Tyers_110319_1.raw	1	1	55	69	Oxidation (M)	M5:Oxidation (M):1000.00	PEAKS DB
6	2628	P10591|HSP71_YEAST	K.LVTDYFNGKEPNR.S	N	44.26	1551.7681	13	2.9	776.8936	2	32.24	1.31E6	1	6958	Service_Tyers_110319_1.raw	2	2	346	358			PEAKS DB
6	2628	P10591|HSP71_YEAST	R.IINEPTAAAIAYGLDKK.G	N	41.46	1786.9828	17	3.5	596.6703	3	39.21	2.8534E6	1	8770	Service_Tyers_110319_1.raw	1	1	170	186			PEAKS DB
6	2628	P10591|HSP71_YEAST	R.STLDPVEK.V	N	41.45	887.4600	8	4.2	444.7391	2	24.11	6.7302E5	1	4968	Service_Tyers_110319_1.raw	1	1	309	316			PEAKS DB
6	2628	P10591|HSP71_YEAST	K.DNNLLGKFELSGIPPAPR.G	N	41.25	1937.0370	18	-0.4	646.6860	3	43.32	3.5805E5	1	9605	Service_Tyers_110319_1.raw	1	1	449	466			PEAKS DB
6	2628	P10591|HSP71_YEAST	S.NTVFDAKR.L	N	38.63	949.4981	8	3.7	475.7581	2	22.70	9.7397E5	1	4588	Service_Tyers_110319_1.raw	1	1	63	70			PEAKS DB
6	2628	P10591|HSP71_YEAST	S.NTVFDAK.R	N	37.03	793.3970	7	3.4	397.7071	2	25.64	1.0254E6	1	5350	Service_Tyers_110319_1.raw	1	1	63	69			PEAKS DB
6	2628	P10591|HSP71_YEAST	K.V(+42.01)NDAVVTVPAYFNDSQR.Q	N	36.03	1935.9326	17	5.3	968.9787	2	40.97	2.4414E5	1	9085	Service_Tyers_110319_1.raw	1	1	137	153	Acetylation (N-term)	V1:Acetylation (N-term):1000.00	PEAKS DB
6	2628	P10591|HSP71_YEAST	R.NSTIPTK.K	N	31.33	759.4127	7	1.3	380.7141	2	17.69	1.2957E6	1	3337	Service_Tyers_110319_1.raw	1	1	414	420			PEAKS DB
6	2628	P10591|HSP71_YEAST	S.NTVFDAKRLIGR.N	N	28.32	1388.7888	12	4.6	463.9390	3	34.98	3.4032E4	1	7662	Service_Tyers_110319_1.raw	1	1	63	74			PEAKS DB
6	2628	P10591|HSP71_YEAST	K.NFTPEQISSM(+15.99)VLGK.M	N	21.16	1565.7759	14	4.7	783.8989	2	41.38	4.4238E5	1	9158	Service_Tyers_110319_1.raw	1	1	111	124	Oxidation (M)	M10:Oxidation (M):1000.00	PEAKS DB
10	2629	P0CS90|HSP77_YEAST	R.QAVVNPENTLFATKR.L	Y	61.19	1686.9053	15	4.9	563.3118	3	36.31	0	1	7963	Service_Tyers_110319_1.raw	0	0	85	99			PEAKS DB
10	2629	P0CS90|HSP77_YEAST	R.AQFETLTAPLVKR.T	Y	60.17	1472.8351	13	4.1	491.9543	3	37.73	9.7404E5	1	8307	Service_Tyers_110319_1.raw	1	1	326	338			PEAKS DB
10	2629	P0CS90|HSP77_YEAST	K.HSNGDAWVEAR.G	Y	58.63	1240.5585	11	4.2	621.2891	2	26.20	0	1	5488	Service_Tyers_110319_1.raw	0	0	124	134			PEAKS DB
10	2629	P0CS90|HSP77_YEAST	R.VVNEPTAAALAYGLEK.S	Y	58.45	1644.8722	16	4.4	823.4470	2	40.51	9.6143E5	1	8938	Service_Tyers_110319_1.raw	2	2	196	211			PEAKS DB
10	2629	P0CS90|HSP77_YEAST	R.AQFETLTAPLVK.R	Y	56.70	1316.7340	12	5.6	659.3780	2	40.65	2.0858E5	1	8968	Service_Tyers_110319_1.raw	1	1	326	337			PEAKS DB
10	2629	P0CS90|HSP77_YEAST	R.QATKDAGQIVGLNVLR.V	Y	54.61	1681.9475	16	4.1	561.6588	3	39.28	1.4176E6	1	8637	Service_Tyers_110319_1.raw	1	1	180	195			PEAKS DB
10	2629	P0CS90|HSP77_YEAST	K.DAGQIVGLNVLR.V	Y	52.40	1253.7091	12	5.0	627.8650	2	41.79	0	1	9260	Service_Tyers_110319_1.raw	0	0	184	195			PEAKS DB
10	2629	P0CS90|HSP77_YEAST	R.TTPSVVAFTK.E	Y	51.54	1049.5757	10	4.2	525.7973	2	33.18	9.9933E5	1	7220	Service_Tyers_110319_1.raw	1	1	63	72			PEAKS DB
10	2629	P0CS90|HSP77_YEAST	R.RFEDAEVQR.D	Y	44.42	1148.5574	9	3.6	383.8611	3	21.22	1.6286E6	1	4249	Service_Tyers_110319_1.raw	2	2	104	112			PEAKS DB
10	2629	P0CS90|HSP77_YEAST	K.NAVVTVPAYFNDSQR.Q	Y	41.43	1679.8267	15	5.5	840.9252	2	38.40	1.3767E6	1	8431	Service_Tyers_110319_1.raw	1	1	165	179			PEAKS DB
10	2629	P0CS90|HSP77_YEAST	R.QAVVNPENTLFATK.R	Y	40.11	1530.8042	14	4.8	766.4131	2	39.08	1.6316E6	1	8604	Service_Tyers_110319_1.raw	1	1	85	98			PEAKS DB
10	2629	P0CS90|HSP77_YEAST	K.IIENAEGSR.T	Y	39.46	987.4985	9	3.4	494.7582	2	18.16	6.4769E6	1	3462	Service_Tyers_110319_1.raw	1	1	54	62			PEAKS DB
10	2629	P0CS90|HSP77_YEAST	K.EGERLVGIPAKR.Q	Y	34.78	1323.7622	12	4.0	442.2631	3	25.50	1.023E5	1	5280	Service_Tyers_110319_1.raw	1	1	73	84			PEAKS DB
10	2629	P0CS90|HSP77_YEAST	R.GQTYSPAQIGGFVLNK.M	Y	33.97	1678.8678	16	4.2	840.4447	2	41.66	5.0002E5	1	9220	Service_Tyers_110319_1.raw	1	1	135	150			PEAKS DB
10	2629	P0CS90|HSP77_YEAST	R.NTTIPTKK.S	Y	33.16	901.5233	8	3.0	451.7703	2	16.26	5.8771E5	1	3013	Service_Tyers_110319_1.raw	1	1	438	445			PEAKS DB
10	2629	P0CS90|HSP77_YEAST	R.LVGIPAKR.Q	Y	32.34	852.5545	8	3.5	427.2860	2	24.58	0	1	5095	Service_Tyers_110319_1.raw	0	0	77	84			PEAKS DB
10	2629	P0CS90|HSP77_YEAST	K.HSN(+.98)GDAWVEAR.G	Y	30.23	1241.5425	11	1.1	621.7792	2	27.15	2.9586E5	1	5900	Service_Tyers_110319_1.raw	1	1	124	134	Deamidation (NQ)	N3:Deamidation (NQ):1000.00	PEAKS DB
10	2629	P0CS90|HSP77_YEAST	K.ALKDAGLSTSDISEVLLVGGMSR.M	Y	29.53	2318.2151	23	4.1	773.7488	3	45.75	2.9296E5	1	10122	Service_Tyers_110319_1.raw	1	1	346	368			PEAKS DB
10	2629	P0CS90|HSP77_YEAST	R.NTTIPTK.K	Y	25.41	773.4283	7	0.9	387.7218	2	18.61	3.9612E5	1	3590	Service_Tyers_110319_1.raw	1	1	438	444			PEAKS DB
10	2629	P0CS90|HSP77_YEAST	R.TTPSVVAFTKEGERLVGIPAKR.Q	Y	22.81	2355.3274	22	3.9	589.8414	4	40.91	2.7775E5	1	9052	Service_Tyers_110319_1.raw	1	1	63	84			PEAKS DB
10	2629	P0CS90|HSP77_YEAST	K.NAVVTVPAYFNDSQRQATK.D	Y	20.69	2108.0649	19	4.1	703.6985	3	36.09	1.7329E5	1	7932	Service_Tyers_110319_1.raw	1	1	165	183			PEAKS DB
10	2630	P0CS91|HSP77_YEASX	R.QAVVNPENTLFATKR.L	Y	61.19	1686.9053	15	4.9	563.3118	3	36.31	0	1	7963	Service_Tyers_110319_1.raw	0	0	85	99			PEAKS DB
10	2630	P0CS91|HSP77_YEASX	R.AQFETLTAPLVKR.T	Y	60.17	1472.8351	13	4.1	491.9543	3	37.73	9.7404E5	1	8307	Service_Tyers_110319_1.raw	1	1	326	338			PEAKS DB
10	2630	P0CS91|HSP77_YEASX	K.HSNGDAWVEAR.G	Y	58.63	1240.5585	11	4.2	621.2891	2	26.20	0	1	5488	Service_Tyers_110319_1.raw	0	0	124	134			PEAKS DB
10	2630	P0CS91|HSP77_YEASX	R.VVNEPTAAALAYGLEK.S	Y	58.45	1644.8722	16	4.4	823.4470	2	40.51	9.6143E5	1	8938	Service_Tyers_110319_1.raw	2	2	196	211			PEAKS DB
10	2630	P0CS91|HSP77_YEASX	R.AQFETLTAPLVK.R	Y	56.70	1316.7340	12	5.6	659.3780	2	40.65	2.0858E5	1	8968	Service_Tyers_110319_1.raw	1	1	326	337			PEAKS DB
10	2630	P0CS91|HSP77_YEASX	R.QATKDAGQIVGLNVLR.V	Y	54.61	1681.9475	16	4.1	561.6588	3	39.28	1.4176E6	1	8637	Service_Tyers_110319_1.raw	1	1	180	195			PEAKS DB
10	2630	P0CS91|HSP77_YEASX	K.DAGQIVGLNVLR.V	Y	52.40	1253.7091	12	5.0	627.8650	2	41.79	0	1	9260	Service_Tyers_110319_1.raw	0	0	184	195			PEAKS DB
10	2630	P0CS91|HSP77_YEASX	R.TTPSVVAFTK.E	Y	51.54	1049.5757	10	4.2	525.7973	2	33.18	9.9933E5	1	7220	Service_Tyers_110319_1.raw	1	1	63	72			PEAKS DB
10	2630	P0CS91|HSP77_YEASX	R.RFEDAEVQR.D	Y	44.42	1148.5574	9	3.6	383.8611	3	21.22	1.6286E6	1	4249	Service_Tyers_110319_1.raw	2	2	104	112			PEAKS DB
10	2630	P0CS91|HSP77_YEASX	K.NAVVTVPAYFNDSQR.Q	Y	41.43	1679.8267	15	5.5	840.9252	2	38.40	1.3767E6	1	8431	Service_Tyers_110319_1.raw	1	1	165	179			PEAKS DB
10	2630	P0CS91|HSP77_YEASX	R.QAVVNPENTLFATK.R	Y	40.11	1530.8042	14	4.8	766.4131	2	39.08	1.6316E6	1	8604	Service_Tyers_110319_1.raw	1	1	85	98			PEAKS DB
10	2630	P0CS91|HSP77_YEASX	K.IIENAEGSR.T	Y	39.46	987.4985	9	3.4	494.7582	2	18.16	6.4769E6	1	3462	Service_Tyers_110319_1.raw	1	1	54	62			PEAKS DB
10	2630	P0CS91|HSP77_YEASX	K.EGERLVGIPAKR.Q	Y	34.78	1323.7622	12	4.0	442.2631	3	25.50	1.023E5	1	5280	Service_Tyers_110319_1.raw	1	1	73	84			PEAKS DB
10	2630	P0CS91|HSP77_YEASX	R.GQTYSPAQIGGFVLNK.M	Y	33.97	1678.8678	16	4.2	840.4447	2	41.66	5.0002E5	1	9220	Service_Tyers_110319_1.raw	1	1	135	150			PEAKS DB
10	2630	P0CS91|HSP77_YEASX	R.NTTIPTKK.S	Y	33.16	901.5233	8	3.0	451.7703	2	16.26	5.8771E5	1	3013	Service_Tyers_110319_1.raw	1	1	438	445			PEAKS DB
10	2630	P0CS91|HSP77_YEASX	R.LVGIPAKR.Q	Y	32.34	852.5545	8	3.5	427.2860	2	24.58	0	1	5095	Service_Tyers_110319_1.raw	0	0	77	84			PEAKS DB
10	2630	P0CS91|HSP77_YEASX	K.HSN(+.98)GDAWVEAR.G	Y	30.23	1241.5425	11	1.1	621.7792	2	27.15	2.9586E5	1	5900	Service_Tyers_110319_1.raw	1	1	124	134	Deamidation (NQ)	N3:Deamidation (NQ):1000.00	PEAKS DB
10	2630	P0CS91|HSP77_YEASX	K.ALKDAGLSTSDISEVLLVGGMSR.M	Y	29.53	2318.2151	23	4.1	773.7488	3	45.75	2.9296E5	1	10122	Service_Tyers_110319_1.raw	1	1	346	368			PEAKS DB
10	2630	P0CS91|HSP77_YEASX	R.NTTIPTK.K	Y	25.41	773.4283	7	0.9	387.7218	2	18.61	3.9612E5	1	3590	Service_Tyers_110319_1.raw	1	1	438	444			PEAKS DB
10	2630	P0CS91|HSP77_YEASX	R.TTPSVVAFTKEGERLVGIPAKR.Q	Y	22.81	2355.3274	22	3.9	589.8414	4	40.91	2.7775E5	1	9052	Service_Tyers_110319_1.raw	1	1	63	84			PEAKS DB
10	2630	P0CS91|HSP77_YEASX	K.NAVVTVPAYFNDSQRQATK.D	Y	20.69	2108.0649	19	4.1	703.6985	3	36.09	1.7329E5	1	7932	Service_Tyers_110319_1.raw	1	1	165	183			PEAKS DB
9	2632	P00330|ADH1_YEAST	R.VLGIDGGEGKEELFR.S	Y	61.34	1617.8362	15	4.5	540.2885	3	38.88	3.9055E5	1	8555	Service_Tyers_110319_1.raw	1	1	198	212			PEAKS DB
9	2632	P00330|ADH1_YEAST	R.ADTREALDFFAR.G	N	59.29	1410.6891	12	4.3	471.2390	3	41.80	4.0296E5	1	9251	Service_Tyers_110319_1.raw	2	2	300	311			PEAKS DB
9	2632	P00330|ADH1_YEAST	S.IGGEVFIDFTK.E	N	55.32	1224.6390	11	1.4	613.3276	2	43.53	2.4555E6	1	9680	Service_Tyers_110319_1.raw	1	1	214	224			PEAKS DB
9	2632	P00330|ADH1_YEAST	R.ANGTTVLVGMPAGAK.C	Y	54.68	1385.7336	15	4.1	693.8770	2	33.67	1.3279E5	1	7337	Service_Tyers_110319_1.raw	1	1	262	276			PEAKS DB
9	2632	P00330|ADH1_YEAST	K.SISIVGSYVGNR.A	N	54.57	1250.6619	12	3.7	626.3405	2	36.16	8.4191E5	1	7900	Service_Tyers_110319_1.raw	1	1	288	299			PEAKS DB
9	2632	P00330|ADH1_YEAST	K.LPLVGGHEGAGVVVGMGENVK.G	N	51.78	2018.0619	21	5.2	673.6981	3	38.60	1.5492E6	1	8481	Service_Tyers_110319_1.raw	1	1	61	81			PEAKS DB
9	2632	P00330|ADH1_YEAST	K.ANELLINVK.Y	Y	46.90	1012.5917	9	3.8	507.3051	2	37.39	3.308E5	1	8206	Service_Tyers_110319_1.raw	1	1	31	39			PEAKS DB
9	2632	P00330|ADH1_YEAST	K.GQIVGRYVVDTSK	Y	45.43	1420.7673	13	4.2	711.3939	2	28.19	0	1	5986	Service_Tyers_110319_1.raw	0	0	336	348			PEAKS DB
9	2632	P00330|ADH1_YEAST	R.EALDFFAR.G	N	44.55	967.4763	8	3.2	484.7469	2	42.74	1.4527E6	1	9461	Service_Tyers_110319_1.raw	1	1	304	311			PEAKS DB
9	2632	P00330|ADH1_YEAST	V.LGIDGGEGKEELFR.S	Y	44.15	1518.7677	14	3.8	507.2651	3	36.39	2.5554E5	1	7978	Service_Tyers_110319_1.raw	1	1	199	212			PEAKS DB
9	2632	P00330|ADH1_YEAST	R.YVVDTSK	N	42.76	810.4123	7	3.2	406.2147	2	19.82	2.8222E6	1	3898	Service_Tyers_110319_1.raw	1	1	342	348			PEAKS DB
9	2632	P00330|ADH1_YEAST	L.VGGHEGAGVVVGMGENVK.G	N	41.15	1694.8409	18	1.1	565.9549	3	30.22	1.2844E6	1	6473	Service_Tyers_110319_1.raw	1	1	64	81			PEAKS DB
9	2632	P00330|ADH1_YEAST	R.SIGGEVFIDFTK.E	N	40.18	1311.6710	12	2.0	656.8441	2	45.03	8.1703E5	1	10047	Service_Tyers_110319_1.raw	1	1	213	224			PEAKS DB
9	2632	P00330|ADH1_YEAST	K.ATDGGAHGVINVS.V	Y	33.27	1196.5785	13	4.6	599.2993	2	27.22	5.5446E5	1	5728	Service_Tyers_110319_1.raw	1	1	235	247			PEAKS DB
9	2632	P00330|ADH1_YEAST	S.VSEAAIEASTR.Y	N	33.07	1132.5724	11	4.3	567.2959	2	25.26	6.3147E4	1	5255	Service_Tyers_110319_1.raw	1	1	248	258			PEAKS DB
9	2632	P00330|ADH1_YEAST	L.VGGHEGAGVVVGM(+15.99)GENVK.G	N	32.79	1710.8359	18	3.8	571.2881	3	24.11	3.7947E5	1	4953	Service_Tyers_110319_1.raw	1	1	64	81	Oxidation (M)	M13:Oxidation (M):1000.00	PEAKS DB
9	2632	P00330|ADH1_YEAST	R.ANGTTVLVGM(+15.99)PAGAK.C	Y	30.90	1401.7286	15	0.9	701.8722	2	26.96	8.7161E4	1	5682	Service_Tyers_110319_1.raw	1	1	262	276	Oxidation (M)	M10:Oxidation (M):1000.00	PEAKS DB
9	2632	P00330|ADH1_YEAST	K.LPLVGGHEGAGVVVGM(+15.99)GENVK.G	N	29.24	2034.0568	21	4.8	679.0294	3	34.35	3.5967E5	1	7509	Service_Tyers_110319_1.raw	1	1	61	81	Oxidation (M)	M16:Oxidation (M):1000.00	PEAKS DB
9	2632	P00330|ADH1_YEAST	S.EAAIEASTR.Y	N	28.24	946.4719	9	5.2	474.2457	2	19.50	0	1	3820	Service_Tyers_110319_1.raw	0	0	250	258			PEAKS DB
9	2632	P00330|ADH1_YEAST	K.ATDGGAHGVINVSVSEAAIEASTR.Y	Y	28.08	2311.1404	24	4.5	771.3909	3	39.02	1.2893E6	1	8605	Service_Tyers_110319_1.raw	1	1	235	258			PEAKS DB
9	2632	P00330|ADH1_YEAST	K.DIVGAVLK.A	Y	27.46	813.4960	8	2.6	407.7563	2	37.19	3.0479E5	1	8146	Service_Tyers_110319_1.raw	1	1	227	234			PEAKS DB
9	2632	P00330|ADH1_YEAST	K.IGDYAGIK.W	N	26.35	835.4439	8	2.5	418.7303	2	27.45	2.6793E5	1	5763	Service_Tyers_110319_1.raw	1	1	85	92			PEAKS DB
9	2632	P00330|ADH1_YEAST	A.NELLINVK.Y	N	24.80	941.5546	8	4.0	471.7864	2	36.99	2.9501E5	1	8112	Service_Tyers_110319_1.raw	1	1	32	39			PEAKS DB
9	2632	P00330|ADH1_YEAST	K.EKDIVGAVLK.A	Y	23.86	1070.6335	10	3.3	357.8863	3	33.65	2.27E5	1	7319	Service_Tyers_110319_1.raw	2	2	225	234			PEAKS DB
9	2632	P00330|ADH1_YEAST	L.GIDGGEGKEELFR.S	Y	23.18	1405.6837	13	4.9	469.5708	3	31.99	7.3284E4	1	6928	Service_Tyers_110319_1.raw	1	1	200	212			PEAKS DB
9	2632	P00330|ADH1_YEAST	K.ATDGGAHGVINVSVS.E	Y	21.20	1382.6790	15	2.5	692.3484	2	32.35	8.8986E5	1	6898	Service_Tyers_110319_1.raw	1	1	235	249			PEAKS DB
7	2633	P49626|RL4B_YEAST	R.SGQGAFGNMC(+57.02)R.G	N	62.48	1183.4862	11	3.4	592.7524	2	27.68	0	1	5856	Service_Tyers_110319_1.raw	0	0	85	95	Carbamidomethylation	C10:Carbamidomethylation:1000.00	PEAKS DB
7	2633	P49626|RL4B_YEAST	K.AGHQTSAESWGTGR.A	N	62.25	1443.6490	14	4.3	722.8349	2	22.65	1.7778E6	1	4591	Service_Tyers_110319_1.raw	2	2	56	69			PEAKS DB
7	2633	P49626|RL4B_YEAST	K.VFAAEKLGSK.K	N	48.94	1048.5917	10	3.0	525.3047	2	26.07	3.2499E5	1	5455	Service_Tyers_110319_1.raw	1	1	333	342			PEAKS DB
7	2633	P49626|RL4B_YEAST	K.TKEAVAALK.A	N	45.34	929.5546	9	3.8	465.7863	2	21.16	2.4236E5	1	4221	Service_Tyers_110319_1.raw	1	1	162	170			PEAKS DB
7	2633	P49626|RL4B_YEAST	R.SGQGAFGNM(+15.99)C(+57.02)R.G	N	42.15	1199.4812	11	3.7	600.7501	2	20.58	3.9398E5	1	4067	Service_Tyers_110319_1.raw	1	1	85	95	Oxidation (M); Carbamidomethylation	M9:Oxidation (M):1000.00;C10:Carbamidomethylation:1000.00	PEAKS DB
7	2633	P49626|RL4B_YEAST	R.SGQGAFGNMC(+57.02)RGGR.M	N	40.92	1453.6302	14	2.8	485.5520	3	25.11	5.0743E4	1	5216	Service_Tyers_110319_1.raw	1	1	85	98	Carbamidomethylation	C10:Carbamidomethylation:1000.00	PEAKS DB
7	2633	P49626|RL4B_YEAST	R.QAYAVSEK.A	N	40.79	894.4446	8	3.0	448.2309	2	19.12	1.5724E6	1	3700	Service_Tyers_110319_1.raw	1	1	48	55			PEAKS DB
7	2633	P49626|RL4B_YEAST	R.QAYAVSEKAGHQTSAESWGTGR.A	N	40.23	2320.0833	22	5.1	581.0311	4	25.56	6.0317E4	1	5326	Service_Tyers_110319_1.raw	1	1	48	69			PEAKS DB
7	2633	P49626|RL4B_YEAST	K.VGYTLPSHIISTSDVTR.I	N	40.18	1844.9633	17	5.3	615.9983	3	37.45	7.5142E6	1	8315	Service_Tyers_110319_1.raw	2	2	272	288			PEAKS DB
7	2633	P49626|RL4B_YEAST	K.EAVAALKAVGAHSDLLK.V	N	38.65	1691.9569	17	3.7	564.9950	3	35.54	1.3184E5	1	7781	Service_Tyers_110319_1.raw	1	1	164	180			PEAKS DB
7	2633	P49626|RL4B_YEAST	R.YATASAIAATAVASLVLAR.G	N	38.50	1819.0203	19	2.7	607.3490	3	55.61	1.0128E6	1	12207	Service_Tyers_110319_1.raw	1	1	120	138			PEAKS DB
7	2633	P49626|RL4B_YEAST	K.TGTKPAAVFAETLKHD	Y	34.07	1684.8784	16	3.9	562.6356	3	33.67	7.0189E5	1	7294	Service_Tyers_110319_1.raw	2	2	347	362			PEAKS DB
7	2633	P49626|RL4B_YEAST	R.IINSSEIQSAIRPAGQATQK.R	N	32.56	2111.1335	20	5.2	704.7221	3	33.65	3.1359E6	1	7280	Service_Tyers_110319_1.raw	1	1	289	308			PEAKS DB
7	2633	P49626|RL4B_YEAST	K.AVGAHSDLLK.V	N	30.68	1009.5556	10	4.2	505.7872	2	25.32	2.4116E5	1	5271	Service_Tyers_110319_1.raw	1	1	171	180			PEAKS DB
7	2633	P49626|RL4B_YEAST	K.NKQVLLR.L	N	30.22	869.5447	7	4.3	435.7815	2	23.39	0	1	4801	Service_Tyers_110319_1.raw	0	0	320	326			PEAKS DB
7	2633	P49626|RL4B_YEAST	K.V(+42.01)GYTLPSHIISTSDVTR.I	N	26.56	1886.9738	17	4.7	630.0015	3	38.07	1.547E5	1	8356	Service_Tyers_110319_1.raw	1	1	272	288	Acetylation (N-term)	V1:Acetylation (N-term):1000.00	PEAKS DB
7	2633	P49626|RL4B_YEAST	R.RGPLVVYAEDNGIVK.A	N	25.95	1628.8885	15	4.2	543.9724	3	36.16	9.1808E5	1	8058	Service_Tyers_110319_1.raw	1	1	203	217			PEAKS DB
7	2633	P49626|RL4B_YEAST	R.IINSSEIQSAIRPAGQATQKR.T	N	25.91	2267.2346	21	2.9	567.8176	4	32.57	6.1146E6	1	7180	Service_Tyers_110319_1.raw	1	1	289	309			PEAKS DB
7	2633	P49626|RL4B_YEAST	R.AVARIPR.V	N	23.87	781.4922	7	2.9	391.7545	2	20.71	8.5525E5	1	4097	Service_Tyers_110319_1.raw	1	1	70	76			PEAKS DB
7	2633	P49626|RL4B_YEAST	K.AGHQ(+.98)TSAESWGTGR.A	N	23.06	1444.6331	14	-4.2	482.5496	3	22.91	3.4628E3	1	4722	Service_Tyers_110319_1.raw	1	1	56	69	Deamidation (NQ)	Q4:Deamidation (NQ):1000.00	PEAKS DB
7	2633	P49626|RL4B_YEAST	R.IINSSEIQSAIRPAGQ(+.98)ATQKR.T	N	21.50	2268.2185	21	9.6	757.0873	3	32.43	0	1	7040	Service_Tyers_110319_1.raw	0	0	289	309	Deamidation (NQ)	Q16:Deamidation (NQ):0.00	PEAKS DB
8	2634	P10664|RL4A_YEAST	R.SGQGAFGNMC(+57.02)R.G	N	62.48	1183.4862	11	3.4	592.7524	2	27.68	0	1	5856	Service_Tyers_110319_1.raw	0	0	85	95	Carbamidomethylation	C10:Carbamidomethylation:1000.00	PEAKS DB
8	2634	P10664|RL4A_YEAST	K.AGHQTSAESWGTGR.A	N	62.25	1443.6490	14	4.3	722.8349	2	22.65	1.7778E6	1	4591	Service_Tyers_110319_1.raw	2	2	56	69			PEAKS DB
8	2634	P10664|RL4A_YEAST	K.VFAAEKLGSK.K	N	48.94	1048.5917	10	3.0	525.3047	2	26.07	3.2499E5	1	5455	Service_Tyers_110319_1.raw	1	1	333	342			PEAKS DB
8	2634	P10664|RL4A_YEAST	K.TKEAVAALK.A	N	45.34	929.5546	9	3.8	465.7863	2	21.16	2.4236E5	1	4221	Service_Tyers_110319_1.raw	1	1	162	170			PEAKS DB
8	2634	P10664|RL4A_YEAST	R.SGQGAFGNM(+15.99)C(+57.02)R.G	N	42.15	1199.4812	11	3.7	600.7501	2	20.58	3.9398E5	1	4067	Service_Tyers_110319_1.raw	1	1	85	95	Oxidation (M); Carbamidomethylation	M9:Oxidation (M):1000.00;C10:Carbamidomethylation:1000.00	PEAKS DB
8	2634	P10664|RL4A_YEAST	R.SGQGAFGNMC(+57.02)RGGR.M	N	40.92	1453.6302	14	2.8	485.5520	3	25.11	5.0743E4	1	5216	Service_Tyers_110319_1.raw	1	1	85	98	Carbamidomethylation	C10:Carbamidomethylation:1000.00	PEAKS DB
8	2634	P10664|RL4A_YEAST	R.QAYAVSEK.A	N	40.79	894.4446	8	3.0	448.2309	2	19.12	1.5724E6	1	3700	Service_Tyers_110319_1.raw	1	1	48	55			PEAKS DB
8	2634	P10664|RL4A_YEAST	R.QAYAVSEKAGHQTSAESWGTGR.A	N	40.23	2320.0833	22	5.1	581.0311	4	25.56	6.0317E4	1	5326	Service_Tyers_110319_1.raw	1	1	48	69			PEAKS DB
8	2634	P10664|RL4A_YEAST	K.VGYTLPSHIISTSDVTR.I	N	40.18	1844.9633	17	5.3	615.9983	3	37.45	7.5142E6	1	8315	Service_Tyers_110319_1.raw	2	2	272	288			PEAKS DB
8	2634	P10664|RL4A_YEAST	K.EAVAALKAVGAHSDLLK.V	N	38.65	1691.9569	17	3.7	564.9950	3	35.54	1.3184E5	1	7781	Service_Tyers_110319_1.raw	1	1	164	180			PEAKS DB
8	2634	P10664|RL4A_YEAST	R.YATASAIAATAVASLVLAR.G	N	38.50	1819.0203	19	2.7	607.3490	3	55.61	1.0128E6	1	12207	Service_Tyers_110319_1.raw	1	1	120	138			PEAKS DB
8	2634	P10664|RL4A_YEAST	K.TGTKPAAVFTETLKHD	Y	32.90	1714.8889	16	2.2	572.6382	3	32.30	2.4122E6	1	7127	Service_Tyers_110319_1.raw	1	1	347	362			PEAKS DB
8	2634	P10664|RL4A_YEAST	R.IINSSEIQSAIRPAGQATQK.R	N	32.56	2111.1335	20	5.2	704.7221	3	33.65	3.1359E6	1	7280	Service_Tyers_110319_1.raw	1	1	289	308			PEAKS DB
8	2634	P10664|RL4A_YEAST	K.AVGAHSDLLK.V	N	30.68	1009.5556	10	4.2	505.7872	2	25.32	2.4116E5	1	5271	Service_Tyers_110319_1.raw	1	1	171	180			PEAKS DB
8	2634	P10664|RL4A_YEAST	K.NKQVLLR.L	N	30.22	869.5447	7	4.3	435.7815	2	23.39	0	1	4801	Service_Tyers_110319_1.raw	0	0	320	326			PEAKS DB
8	2634	P10664|RL4A_YEAST	K.V(+42.01)GYTLPSHIISTSDVTR.I	N	26.56	1886.9738	17	4.7	630.0015	3	38.07	1.547E5	1	8356	Service_Tyers_110319_1.raw	1	1	272	288	Acetylation (N-term)	V1:Acetylation (N-term):1000.00	PEAKS DB
8	2634	P10664|RL4A_YEAST	R.RGPLVVYAEDNGIVK.A	N	25.95	1628.8885	15	4.2	543.9724	3	36.16	9.1808E5	1	8058	Service_Tyers_110319_1.raw	1	1	203	217			PEAKS DB
8	2634	P10664|RL4A_YEAST	R.IINSSEIQSAIRPAGQATQKR.T	N	25.91	2267.2346	21	2.9	567.8176	4	32.57	6.1146E6	1	7180	Service_Tyers_110319_1.raw	1	1	289	309			PEAKS DB
8	2634	P10664|RL4A_YEAST	R.AVARIPR.V	N	23.87	781.4922	7	2.9	391.7545	2	20.71	8.5525E5	1	4097	Service_Tyers_110319_1.raw	1	1	70	76			PEAKS DB
8	2634	P10664|RL4A_YEAST	K.AGHQ(+.98)TSAESWGTGR.A	N	23.06	1444.6331	14	-4.2	482.5496	3	22.91	3.4628E3	1	4722	Service_Tyers_110319_1.raw	1	1	56	69	Deamidation (NQ)	Q4:Deamidation (NQ):1000.00	PEAKS DB
8	2634	P10664|RL4A_YEAST	R.IINSSEIQSAIRPAGQ(+.98)ATQKR.T	N	21.50	2268.2185	21	9.6	757.0873	3	32.43	0	1	7040	Service_Tyers_110319_1.raw	0	0	289	309	Deamidation (NQ)	Q16:Deamidation (NQ):0.00	PEAKS DB
13	2637	P00549|KPYK1_YEAST	K.TNNPETLVALRK.A	Y	61.78	1354.7568	12	2.4	678.3873	2	31.26	2.2305E6	1	6732	Service_Tyers_110319_1.raw	2	2	31	42			PEAKS DB
13	2637	P00549|KPYK1_YEAST	R.TSIIGTIGPK.T	Y	58.91	985.5807	10	4.1	493.7997	2	35.07	0	1	7677	Service_Tyers_110319_1.raw	0	0	21	30			PEAKS DB
13	2637	P00549|KPYK1_YEAST	K.AIIVLSTSGTTPR.L	Y	56.05	1314.7507	13	3.2	658.3848	2	35.81	1.219E6	1	7821	Service_Tyers_110319_1.raw	1	1	397	409			PEAKS DB
13	2637	P00549|KPYK1_YEAST	K.TNNPETLVALR.K	Y	52.76	1226.6619	11	3.3	614.3402	2	36.16	1.3738E6	1	7882	Service_Tyers_110319_1.raw	1	1	31	41			PEAKS DB
13	2637	P00549|KPYK1_YEAST	R.LTSLNVVAGSDLR.R	Y	46.22	1343.7408	13	4.9	672.8810	2	37.38	1.2888E5	1	8247	Service_Tyers_110319_1.raw	1	1	7	19			PEAKS DB
13	2637	P00549|KPYK1_YEAST	R.EVLGEQGKDVK.I	Y	36.18	1200.6350	11	3.1	601.3267	2	20.42	1.2287E5	1	4036	Service_Tyers_110319_1.raw	1	1	226	236			PEAKS DB
13	2637	P00549|KPYK1_YEAST	K.AGAGHSNTLQVSTV	Y	35.37	1340.6685	14	2.8	671.3434	2	29.47	1.789E6	1	6312	Service_Tyers_110319_1.raw	1	1	487	500			PEAKS DB
13	2637	P00549|KPYK1_YEAST	R.INFGIEK.A	Y	33.47	819.4490	7	3.9	410.7334	2	34.54	4.5765E5	1	7521	Service_Tyers_110319_1.raw	1	1	460	466			PEAKS DB
13	2637	P00549|KPYK1_YEAST	R.TSIIGTIGPKTNNPETLVALR.K	Y	33.32	2194.2322	21	5.2	732.4218	3	41.46	9.9296E4	1	9185	Service_Tyers_110319_1.raw	1	1	21	41			PEAKS DB
13	2637	P00549|KPYK1_YEAST	K.SVIDNAR.K	Y	31.70	773.4031	7	2.5	387.7098	2	20.03	1.3403E6	1	4028	Service_Tyers_110319_1.raw	1	1	62	68			PEAKS DB
13	2637	P00549|KPYK1_YEAST	R.LTSLNVVAGSDLRR.T	Y	31.44	1499.8419	14	2.9	500.9561	3	34.17	9.7261E5	1	7446	Service_Tyers_110319_1.raw	1	1	7	20			PEAKS DB
13	2637	P00549|KPYK1_YEAST	R.GDLGIEIPAPEVLAVQK.K	Y	30.04	1747.9719	17	5.5	874.9980	2	44.17	1.0674E6	1	9780	Service_Tyers_110319_1.raw	1	1	265	281			PEAKS DB
13	2637	P00549|KPYK1_YEAST	K.SVIDNARK.S	Y	29.89	901.4981	8	3.0	451.7577	2	17.89	5.5838E4	1	3445	Service_Tyers_110319_1.raw	1	1	62	69			PEAKS DB
13	2637	P00549|KPYK1_YEAST	K.VTDGVMVAR.G	Y	27.01	946.4906	9	4.3	474.2546	2	25.81	0	1	5389	Service_Tyers_110319_1.raw	0	0	256	264			PEAKS DB
13	2637	P00549|KPYK1_YEAST	K.KGDTYVSIQGFK.A	Y	20.29	1341.6929	12	2.9	671.8557	2	32.64	6.6653E4	1	7087	Service_Tyers_110319_1.raw	1	1	475	486			PEAKS DB
13	2637	P00549|KPYK1_YEAST	K.AGAGHSNTLQVS.T	Y	20.04	1140.5524	12	4.4	571.2859	2	22.71	9.4542E4	1	4601	Service_Tyers_110319_1.raw	1	1	487	498			PEAKS DB
12	2661	P29453|RL8B_YEAST	K.NFGIGQAVQPKR.N	N	60.90	1313.7203	12	2.8	657.8693	2	30.03	1.7254E6	1	6441	Service_Tyers_110319_1.raw	2	2	33	44			PEAKS DB
12	2661	P29453|RL8B_YEAST	K.NFGIGQAVQPK.R	N	58.97	1157.6193	11	2.1	579.8181	2	32.49	2.8188E6	1	7016	Service_Tyers_110319_1.raw	1	1	33	43			PEAKS DB
12	2661	P29453|RL8B_YEAST	R.LTKEAAAIAEGK.S	Y	54.79	1200.6714	12	4.5	601.3456	2	23.56	6.059E5	1	4820	Service_Tyers_110319_1.raw	2	2	109	120			PEAKS DB
12	2661	P29453|RL8B_YEAST	M.APGKKVAPAPFGAK.S	N	51.07	1337.7819	14	3.9	446.9363	3	22.99	1.0104E5	1	4687	Service_Tyers_110319_1.raw	1	1	2	15			PEAKS DB
12	2661	P29453|RL8B_YEAST	K.TSAVAALTEVRAEDEAALAK.L	N	43.44	2015.0535	20	4.4	672.6947	3	40.25	1.9319E6	1	8869	Service_Tyers_110319_1.raw	1	1	194	213			PEAKS DB
12	2661	P29453|RL8B_YEAST	K.ARLGTLVNQK.T	N	42.16	1098.6509	10	4.3	367.2258	3	25.47	7.6381E4	1	5307	Service_Tyers_110319_1.raw	1	1	184	193			PEAKS DB
12	2661	P29453|RL8B_YEAST	K.EAAAIAEGK.S	Y	41.97	858.4446	9	2.5	430.2307	2	18.53	1.461E6	1	3570	Service_Tyers_110319_1.raw	1	1	112	120			PEAKS DB
12	2661	P29453|RL8B_YEAST	K.NPLTHSTPK.N	N	41.47	993.5244	9	3.2	497.7711	2	18.64	2.6275E5	1	3608	Service_Tyers_110319_1.raw	1	1	24	32			PEAKS DB
12	2661	P29453|RL8B_YEAST	K.VAPAPFGAK.S	N	40.66	856.4807	9	3.1	429.2489	2	27.65	7.0877E6	1	5928	Service_Tyers_110319_1.raw	1	1	7	15			PEAKS DB
12	2661	P29453|RL8B_YEAST	R.AEDEAALAK.L	N	38.98	916.4501	9	3.0	459.2337	2	20.03	4.6014E4	1	3945	Service_Tyers_110319_1.raw	1	1	205	213			PEAKS DB
12	2661	P29453|RL8B_YEAST	R.LGTLVNQK.T	N	38.97	871.5127	8	3.9	436.7653	2	24.55	2.5827E6	1	5046	Service_Tyers_110319_1.raw	1	1	186	193			PEAKS DB
12	2661	P29453|RL8B_YEAST	K.N(+42.01)FGIGQAVQPK.R	N	36.71	1199.6299	11	4.5	600.8249	2	35.94	6.758E4	1	7871	Service_Tyers_110319_1.raw	1	1	33	43	Acetylation (N-term)	N1:Acetylation (N-term):1000.00	PEAKS DB
12	2661	P29453|RL8B_YEAST	K.KVAPAPFGAK.S	N	35.61	984.5756	10	4.6	493.2973	2	24.81	0	1	5151	Service_Tyers_110319_1.raw	0	0	6	15			PEAKS DB
12	2661	P29453|RL8B_YEAST	K.AKNPLTHSTPK.N	Y	27.63	1192.6564	11	3.7	398.5609	3	17.88	4.5683E5	1	3394	Service_Tyers_110319_1.raw	1	1	22	32			PEAKS DB
17	2660	P17076|RL8A_YEAST	K.NFGIGQAVQPKR.N	N	60.90	1313.7203	12	2.8	657.8693	2	30.03	1.7254E6	1	6441	Service_Tyers_110319_1.raw	2	2	33	44			PEAKS DB
17	2660	P17076|RL8A_YEAST	K.NFGIGQAVQPK.R	N	58.97	1157.6193	11	2.1	579.8181	2	32.49	2.8188E6	1	7016	Service_Tyers_110319_1.raw	1	1	33	43			PEAKS DB
17	2660	P17076|RL8A_YEAST	R.LTKEAAAVAEGK.S	Y	57.25	1186.6558	12	4.1	594.3376	2	20.34	6.9124E5	1	4019	Service_Tyers_110319_1.raw	2	2	109	120			PEAKS DB
17	2660	P17076|RL8A_YEAST	M.APGKKVAPAPFGAK.S	N	51.07	1337.7819	14	3.9	446.9363	3	22.99	1.0104E5	1	4687	Service_Tyers_110319_1.raw	1	1	2	15			PEAKS DB
17	2660	P17076|RL8A_YEAST	K.TSAVAALTEVRAEDEAALAK.L	N	43.44	2015.0535	20	4.4	672.6947	3	40.25	1.9319E6	1	8869	Service_Tyers_110319_1.raw	1	1	194	213			PEAKS DB
17	2660	P17076|RL8A_YEAST	K.ARLGTLVNQK.T	N	42.16	1098.6509	10	4.3	367.2258	3	25.47	7.6381E4	1	5307	Service_Tyers_110319_1.raw	1	1	184	193			PEAKS DB
17	2660	P17076|RL8A_YEAST	K.EAAAVAEGK.S	Y	41.51	844.4290	9	1.5	423.2224	2	16.12	1.7105E5	1	2998	Service_Tyers_110319_1.raw	1	1	112	120			PEAKS DB
17	2660	P17076|RL8A_YEAST	R.NPLTHSTPK.N	N	41.47	993.5244	9	3.2	497.7711	2	18.64	2.6275E5	1	3608	Service_Tyers_110319_1.raw	1	1	24	32			PEAKS DB
17	2660	P17076|RL8A_YEAST	K.VAPAPFGAK.S	N	40.66	856.4807	9	3.1	429.2489	2	27.65	7.0877E6	1	5928	Service_Tyers_110319_1.raw	1	1	7	15			PEAKS DB
17	2660	P17076|RL8A_YEAST	R.AEDEAALAK.L	N	38.98	916.4501	9	3.0	459.2337	2	20.03	4.6014E4	1	3945	Service_Tyers_110319_1.raw	1	1	205	213			PEAKS DB
17	2660	P17076|RL8A_YEAST	R.LGTLVNQK.T	N	38.97	871.5127	8	3.9	436.7653	2	24.55	2.5827E6	1	5046	Service_Tyers_110319_1.raw	1	1	186	193			PEAKS DB
17	2660	P17076|RL8A_YEAST	K.N(+42.01)FGIGQAVQPK.R	N	36.71	1199.6299	11	4.5	600.8249	2	35.94	6.758E4	1	7871	Service_Tyers_110319_1.raw	1	1	33	43	Acetylation (N-term)	N1:Acetylation (N-term):1000.00	PEAKS DB
17	2660	P17076|RL8A_YEAST	K.KVAPAPFGAK.S	N	35.61	984.5756	10	4.6	493.2973	2	24.81	0	1	5151	Service_Tyers_110319_1.raw	0	0	6	15			PEAKS DB
20	2714	P06367|RS14A_YEAST	R.TKTPGPGGQAALR.A	N	68.30	1252.6887	13	3.2	418.5715	3	20.39	2.8798E6	1	4127	Service_Tyers_110319_1.raw	2	2	91	103			PEAKS DB
20	2714	P06367|RS14A_YEAST	R.DNSQVFGVAR.I	N	61.25	1091.5359	10	1.4	546.7760	2	30.09	4.6413E6	1	6454	Service_Tyers_110319_1.raw	1	1	9	18			PEAKS DB
20	2714	P06367|RS14A_YEAST	R.IGRIEDVTPVPSDSTR.K	N	56.09	1740.9006	16	2.7	581.3091	3	29.32	5.7362E6	1	6236	Service_Tyers_110319_1.raw	2	2	112	127			PEAKS DB
20	2714	P06367|RS14A_YEAST	R.D(+42.01)NSQVFGVAR.I	N	55.53	1133.5465	10	4.5	567.7831	2	31.77	1.5437E5	1	6858	Service_Tyers_110319_1.raw	1	1	9	18	Acetylation (N-term)	D1:Acetylation (N-term):1000.00	PEAKS DB
20	2714	P06367|RS14A_YEAST	R.SGLRIGRIEDVTPVPSDSTR.K	N	51.32	2154.1392	20	4.9	539.5447	4	34.54	2.5824E5	1	7545	Service_Tyers_110319_1.raw	1	1	108	127			PEAKS DB
20	2714	P06367|RS14A_YEAST	R.IEDVTPVPSDSTR.K	N	50.29	1414.6940	13	4.8	708.3577	2	25.87	5.2876E5	1	5374	Service_Tyers_110319_1.raw	1	1	115	127			PEAKS DB
20	2714	P06367|RS14A_YEAST	R.IGRIEDVTPVPSDSTRK.K	N	49.31	1868.9955	17	2.1	468.2571	4	27.52	4.7897E5	1	5797	Service_Tyers_110319_1.raw	1	1	112	128			PEAKS DB
20	2714	P06367|RS14A_YEAST	K.TPGPGGQAALR.A	N	48.36	1023.5461	11	4.6	512.7827	2	22.42	2.6858E5	1	4550	Service_Tyers_110319_1.raw	1	1	93	103			PEAKS DB
20	2714	P06367|RS14A_YEAST	M.S(+42.01)NVVQARDNSQVFGVAR.I	Y	27.46	1887.9551	17	4.9	630.3287	3	34.17	1.2666E5	1	7457	Service_Tyers_110319_1.raw	1	1	2	18	Acetylation (N-term)	S1:Acetylation (N-term):1000.00	PEAKS DB
20	2714	P06367|RS14A_YEAST	M.S(+42.01)NVVQAR.D	Y	26.88	814.4297	7	4.2	408.2238	2	21.99	2.2726E6	1	4542	Service_Tyers_110319_1.raw	1	1	2	8	Acetylation (N-term)	S1:Acetylation (N-term):1000.00	PEAKS DB
15	2642	P22202|HSP74_YEAST	R.IINEPTAAAIAYGLDK.K	N	59.45	1658.8879	16	4.9	830.4553	2	41.26	6.9618E5	1	9124	Service_Tyers_110319_1.raw	1	1	170	185			PEAKS DB
15	2642	P22202|HSP74_YEAST	K.DAGTIAGLNVLR.I	N	57.33	1198.6670	12	2.6	600.3423	2	40.91	6.5457E6	1	9027	Service_Tyers_110319_1.raw	1	1	158	169			PEAKS DB
15	2642	P22202|HSP74_YEAST	K.SNKITITNDKGR.L	N	53.92	1345.7313	12	1.9	449.5852	3	18.61	4.401E5	1	3584	Service_Tyers_110319_1.raw	1	1	496	507			PEAKS DB
15	2642	P22202|HSP74_YEAST	R.QATKDAGTIAGLNVLR.I	N	51.96	1626.9053	16	4.4	543.3114	3	38.32	6.0092E6	1	8415	Service_Tyers_110319_1.raw	1	1	154	169			PEAKS DB
15	2642	P22202|HSP74_YEAST	R.TKDNNLLGKFELSGIPPAPR.G	N	50.59	2166.1797	20	4.9	723.0707	3	41.46	1.8181E6	1	9172	Service_Tyers_110319_1.raw	2	2	448	467			PEAKS DB
15	2642	P22202|HSP74_YEAST	R.Q(+.98)(+42.01)ATKDAGTIAGLNVLR.I	N	46.71	1669.8999	16	4.7	835.9611	2	40.91	2.3333E5	1	9038	Service_Tyers_110319_1.raw	1	1	154	169	Deamidation (NQ); Acetylation (N-term)	Q1:Deamidation (NQ):69.38;Q1:Acetylation (N-term):1000.00	PEAKS DB
15	2642	P22202|HSP74_YEAST	R.IINEPTAAAIAYGLDKK.S	N	41.46	1786.9828	17	3.5	596.6703	3	39.21	2.8534E6	1	8770	Service_Tyers_110319_1.raw	1	1	170	186			PEAKS DB
15	2642	P22202|HSP74_YEAST	K.DNNLLGKFELSGIPPAPR.G	N	41.25	1937.0370	18	-0.4	646.6860	3	43.32	3.5805E5	1	9605	Service_Tyers_110319_1.raw	1	1	450	467			PEAKS DB
15	2642	P22202|HSP74_YEAST	H.NTVFDAKR.L	N	38.63	949.4981	8	3.7	475.7581	2	22.70	9.7397E5	1	4588	Service_Tyers_110319_1.raw	1	1	63	70			PEAKS DB
15	2642	P22202|HSP74_YEAST	H.NTVFDAK.R	N	37.03	793.3970	7	3.4	397.7071	2	25.64	1.0254E6	1	5350	Service_Tyers_110319_1.raw	1	1	63	69			PEAKS DB
15	2642	P22202|HSP74_YEAST	R.LRTAAER.A	N	31.88	815.4613	7	0.7	408.7382	2	15.28	2.9535E5	1	2798	Service_Tyers_110319_1.raw	1	1	261	267			PEAKS DB
15	2642	P22202|HSP74_YEAST	R.NSTIPTK.K	N	31.33	759.4127	7	1.3	380.7141	2	17.69	1.2957E6	1	3337	Service_Tyers_110319_1.raw	1	1	415	421			PEAKS DB
15	2642	P22202|HSP74_YEAST	H.NTVFDAKRLIGR.K	N	28.32	1388.7888	12	4.6	463.9390	3	34.98	3.4032E4	1	7662	Service_Tyers_110319_1.raw	1	1	63	74			PEAKS DB
15	2642	P22202|HSP74_YEAST	K.NQAAMNPHNTVFDAK.R	Y	20.99	1656.7678	15	5.0	553.2660	3	31.46	0	1	6801	Service_Tyers_110319_1.raw	0	0	55	69			PEAKS DB
23	2703	P39516|RS14B_YEAST	R.TKTPGPGGQAALR.A	N	68.30	1252.6887	13	3.2	418.5715	3	20.39	2.8798E6	1	4127	Service_Tyers_110319_1.raw	2	2	92	104			PEAKS DB
23	2703	P39516|RS14B_YEAST	R.DNSQVFGVAR.I	N	61.25	1091.5359	10	1.4	546.7760	2	30.09	4.6413E6	1	6454	Service_Tyers_110319_1.raw	1	1	10	19			PEAKS DB
23	2703	P39516|RS14B_YEAST	R.IGRIEDVTPVPSDSTR.K	N	56.09	1740.9006	16	2.7	581.3091	3	29.32	5.7362E6	1	6236	Service_Tyers_110319_1.raw	2	2	113	128			PEAKS DB
23	2703	P39516|RS14B_YEAST	R.D(+42.01)NSQVFGVAR.I	N	55.53	1133.5465	10	4.5	567.7831	2	31.77	1.5437E5	1	6858	Service_Tyers_110319_1.raw	1	1	10	19	Acetylation (N-term)	D1:Acetylation (N-term):1000.00	PEAKS DB
23	2703	P39516|RS14B_YEAST	R.SGLRIGRIEDVTPVPSDSTR.K	N	51.32	2154.1392	20	4.9	539.5447	4	34.54	2.5824E5	1	7545	Service_Tyers_110319_1.raw	1	1	109	128			PEAKS DB
23	2703	P39516|RS14B_YEAST	R.IEDVTPVPSDSTR.K	N	50.29	1414.6940	13	4.8	708.3577	2	25.87	5.2876E5	1	5374	Service_Tyers_110319_1.raw	1	1	116	128			PEAKS DB
23	2703	P39516|RS14B_YEAST	R.IGRIEDVTPVPSDSTRK.K	N	49.31	1868.9955	17	2.1	468.2571	4	27.52	4.7897E5	1	5797	Service_Tyers_110319_1.raw	1	1	113	129			PEAKS DB
23	2703	P39516|RS14B_YEAST	K.TPGPGGQAALR.A	N	48.36	1023.5461	11	4.6	512.7827	2	22.42	2.6858E5	1	4550	Service_Tyers_110319_1.raw	1	1	94	104			PEAKS DB
23	2703	P39516|RS14B_YEAST	M.ANDLVQAR.D	Y	37.36	885.4668	8	4.5	443.7427	2	22.12	4.7633E5	1	4468	Service_Tyers_110319_1.raw	1	1	2	9			PEAKS DB
16	2649	P05737|RL7A_YEAST	K.SKAQQKTAEQVAAER.A	Y	60.61	1643.8590	15	3.4	548.9622	3	17.98	4.5332E5	1	3444	Service_Tyers_110319_1.raw	2	2	16	30			PEAKS DB
16	2649	P05737|RL7A_YEAST	K.TAEQVAAER.A	Y	53.84	973.4828	9	3.2	487.7502	2	17.82	3.6243E6	1	3386	Service_Tyers_110319_1.raw	1	1	22	30			PEAKS DB
16	2649	P05737|RL7A_YEAST	K.AQQKTAEQVAAERAAR.K	Y	53.31	1726.9073	16	3.8	576.6453	3	19.50	6.0434E5	1	3796	Service_Tyers_110319_1.raw	1	1	18	33			PEAKS DB
16	2649	P05737|RL7A_YEAST	K.AQQKTAEQVAAER.A	Y	50.98	1428.7321	13	3.6	715.3759	2	18.65	1.3932E6	1	3598	Service_Tyers_110319_1.raw	2	2	18	30			PEAKS DB
16	2649	P05737|RL7A_YEAST	K.TAEQVAAERAAR.K	Y	48.98	1271.6582	12	3.2	424.8947	3	18.96	1.8305E6	1	3664	Service_Tyers_110319_1.raw	2	2	22	33			PEAKS DB
16	2649	P05737|RL7A_YEAST	R.NAAYQKEYETAER.N	N	44.34	1571.7216	13	4.7	524.9169	3	22.07	1.5803E5	1	4463	Service_Tyers_110319_1.raw	1	1	48	60			PEAKS DB
16	2649	P05737|RL7A_YEAST	K.ILTPESQLKK.S	N	43.44	1155.6863	10	2.7	386.2371	3	26.32	3.2713E5	1	5508	Service_Tyers_110319_1.raw	1	1	6	15			PEAKS DB
16	2649	P05737|RL7A_YEAST	M.AAEKILTPESQLKK.S	Y	39.71	1554.8981	14	4.4	519.3089	3	26.27	2.2246E5	1	5524	Service_Tyers_110319_1.raw	1	1	2	15			PEAKS DB
16	2649	P05737|RL7A_YEAST	K.ILTPESQLK.K	N	39.38	1027.5913	9	1.5	514.8037	2	30.03	1.0573E6	1	6426	Service_Tyers_110319_1.raw	1	1	6	14			PEAKS DB
16	2649	P05737|RL7A_YEAST	K.RAIILER.N	N	32.13	869.5447	7	3.1	435.7809	2	26.75	6.5941E5	1	5591	Service_Tyers_110319_1.raw	1	1	41	47			PEAKS DB
16	2649	P05737|RL7A_YEAST	K.ATLELLK.L	N	30.08	786.4851	7	3.5	394.2512	2	37.82	0	1	8324	Service_Tyers_110319_1.raw	0	0	122	128			PEAKS DB
16	2649	P05737|RL7A_YEAST	R.KVLQLLR.L	N	21.17	868.5858	7	4.8	435.3023	2	34.01	7.8327E3	1	7424	Service_Tyers_110319_1.raw	1	1	101	107			PEAKS DB
16	2649	P05737|RL7A_YEAST	R.NAAYQKEYETAERNIIQAK.R	N	21.00	2239.1233	19	7.0	747.3869	3	33.28	0	1	7245	Service_Tyers_110319_1.raw	0	0	48	66			PEAKS DB
25	2635	P00560|PGK_YEAST	K.TVTDKEGIPAGWQGLDNGPESR.K	Y	63.02	2326.1189	22	4.1	776.3834	3	36.16	8.0336E5	1	7924	Service_Tyers_110319_1.raw	1	1	298	319			PEAKS DB
25	2635	P00560|PGK_YEAST	R.AHSSMVGFDLPQR.A	Y	56.31	1443.6929	13	2.8	482.2396	3	36.23	8.4214E5	1	7997	Service_Tyers_110319_1.raw	1	1	170	182			PEAKS DB
25	2635	P00560|PGK_YEAST	R.YHIEEEGSR.K	Y	55.85	1118.4993	9	3.6	560.2589	2	20.07	7.2885E5	1	3941	Service_Tyers_110319_1.raw	2	2	123	131			PEAKS DB
25	2635	P00560|PGK_YEAST	K.YSLAPVAK.E	Y	52.92	847.4803	8	2.9	424.7487	2	28.59	4.1687E5	1	6055	Service_Tyers_110319_1.raw	1	1	75	82			PEAKS DB
25	2635	P00560|PGK_YEAST	K.A(+42.01)SAPGSVILLENLR.Y	Y	49.75	1480.8250	14	5.2	741.4236	2	44.69	0	1	9917	Service_Tyers_110319_1.raw	0	0	109	122	Acetylation (N-term)	A1:Acetylation (N-term):1000.00	PEAKS DB
25	2635	P00560|PGK_YEAST	R.IVAALPTIK.Y	Y	43.29	924.6008	9	4.1	463.3095	2	37.19	6.4837E5	1	8130	Service_Tyers_110319_1.raw	1	1	40	48			PEAKS DB
25	2635	P00560|PGK_YEAST	R.AHSSM(+15.99)VGFDLPQR.A	Y	40.62	1459.6877	13	2.4	730.8529	2	32.30	2.1233E5	1	7004	Service_Tyers_110319_1.raw	1	1	170	182	Oxidation (M)	M5:Oxidation (M):1000.00	PEAKS DB
25	2635	P00560|PGK_YEAST	K.ASAPGSVILLENLR.Y	Y	39.93	1438.8143	14	4.7	720.4178	2	44.04	2.8946E6	1	9762	Service_Tyers_110319_1.raw	1	1	109	122			PEAKS DB
25	2635	P00560|PGK_YEAST	K.SSAAGNTVIIGGGDTATVAK.K	Y	38.78	1788.9218	20	1.1	895.4691	2	30.09	4.1246E5	1	6467	Service_Tyers_110319_1.raw	1	1	360	379			PEAKS DB
25	2635	P00560|PGK_YEAST	K.ALLDEVVK.S	Y	38.01	885.5171	8	2.9	443.7671	2	36.99	5.5502E5	1	8099	Service_Tyers_110319_1.raw	1	1	352	359			PEAKS DB
25	2635	P00560|PGK_YEAST	K.SSAAGNTVIIGGGDTATVAKK.Y	Y	29.68	1917.0167	21	3.6	640.0151	3	27.66	1.6448E5	1	5846	Service_Tyers_110319_1.raw	1	1	360	380			PEAKS DB
25	2635	P00560|PGK_YEAST	N.DAFGTAHR.A	Y	29.31	873.4093	8	3.4	437.7134	2	19.38	3.6323E4	1	3800	Service_Tyers_110319_1.raw	1	1	162	169			PEAKS DB
25	2635	P00560|PGK_YEAST	K.ALENPTRPFLAILGGAK.V	Y	26.54	1767.0043	17	4.7	590.0115	3	46.86	3.1868E5	1	10339	Service_Tyers_110319_1.raw	1	1	198	214			PEAKS DB
21	2643	P09435|HSP73_YEAST	T.VNDAVVTVPAYFNDSQR.Q	N	63.97	1893.9220	17	3.6	632.3169	3	39.73	4.8933E6	1	8744	Service_Tyers_110319_1.raw	2	2	137	153			PEAKS DB
21	2643	P09435|HSP73_YEAST	R.IINEPTAAAIAYGLDK.K	N	59.45	1658.8879	16	4.9	830.4553	2	41.26	6.9618E5	1	9124	Service_Tyers_110319_1.raw	1	1	170	185			PEAKS DB
21	2643	P09435|HSP73_YEAST	K.SNKITITNDKGR.L	N	53.92	1345.7313	12	1.9	449.5852	3	18.61	4.401E5	1	3584	Service_Tyers_110319_1.raw	1	1	496	507			PEAKS DB
21	2643	P09435|HSP73_YEAST	R.TKDNNLLGKFELSGIPPAPR.G	N	50.59	2166.1797	20	4.9	723.0707	3	41.46	1.8181E6	1	9172	Service_Tyers_110319_1.raw	2	2	448	467			PEAKS DB
21	2643	P09435|HSP73_YEAST	R.IINEPTAAAIAYGLDKK.G	N	41.46	1786.9828	17	3.5	596.6703	3	39.21	2.8534E6	1	8770	Service_Tyers_110319_1.raw	1	1	170	186			PEAKS DB
21	2643	P09435|HSP73_YEAST	K.DNNLLGKFELSGIPPAPR.G	N	41.25	1937.0370	18	-0.4	646.6860	3	43.32	3.5805E5	1	9605	Service_Tyers_110319_1.raw	1	1	450	467			PEAKS DB
21	2643	P09435|HSP73_YEAST	H.NTVFDAKR.L	N	38.63	949.4981	8	3.7	475.7581	2	22.70	9.7397E5	1	4588	Service_Tyers_110319_1.raw	1	1	63	70			PEAKS DB
21	2643	P09435|HSP73_YEAST	H.NTVFDAK.R	N	37.03	793.3970	7	3.4	397.7071	2	25.64	1.0254E6	1	5350	Service_Tyers_110319_1.raw	1	1	63	69			PEAKS DB
21	2643	P09435|HSP73_YEAST	T.V(+42.01)NDAVVTVPAYFNDSQR.Q	N	36.03	1935.9326	17	5.3	968.9787	2	40.97	2.4414E5	1	9085	Service_Tyers_110319_1.raw	1	1	137	153	Acetylation (N-term)	V1:Acetylation (N-term):1000.00	PEAKS DB
21	2643	P09435|HSP73_YEAST	R.LRTAAER.A	N	31.88	815.4613	7	0.7	408.7382	2	15.28	2.9535E5	1	2798	Service_Tyers_110319_1.raw	1	1	261	267			PEAKS DB
21	2643	P09435|HSP73_YEAST	R.NSTIPTK.K	N	31.33	759.4127	7	1.3	380.7141	2	17.69	1.2957E6	1	3337	Service_Tyers_110319_1.raw	1	1	415	421			PEAKS DB
21	2643	P09435|HSP73_YEAST	H.NTVFDAKRLIGR.K	N	28.32	1388.7888	12	4.6	463.9390	3	34.98	3.4032E4	1	7662	Service_Tyers_110319_1.raw	1	1	63	74			PEAKS DB
18	2658	Q12690|RL13A_YEAST	R.AVQDNGESAFR.T	Y	60.15	1192.5472	11	3.8	597.2831	2	24.20	3.8276E6	1	4967	Service_Tyers_110319_1.raw	1	1	158	168			PEAKS DB
18	2658	Q12690|RL13A_YEAST	K.AAGLTAAYAR.T	Y	59.89	963.5137	10	2.2	482.7652	2	26.82	6.5276E6	1	5586	Service_Tyers_110319_1.raw	1	1	82	91			PEAKS DB
18	2658	Q12690|RL13A_YEAST	R.GFTLAEVKAAGLTAAYAR.T	Y	58.55	1808.9784	18	4.7	604.0029	3	41.46	1.5101E5	1	9198	Service_Tyers_110319_1.raw	1	1	74	91			PEAKS DB
18	2658	Q12690|RL13A_YEAST	R.NQEIFDANVQR.L	Y	53.24	1332.6422	11	2.4	667.3300	2	31.26	2.314E6	1	6727	Service_Tyers_110319_1.raw	1	1	105	115			PEAKS DB
18	2658	Q12690|RL13A_YEAST	R.AGRGFTLAEVK.A	Y	50.39	1147.6349	11	3.7	383.5536	3	32.97	1.2582E6	1	7160	Service_Tyers_110319_1.raw	2	2	71	81			PEAKS DB
18	2658	Q12690|RL13A_YEAST	R.QNRNQEIFDANVQR.L	Y	46.99	1730.8448	14	1.7	577.9565	3	29.13	2.2898E6	1	6234	Service_Tyers_110319_1.raw	2	2	102	115			PEAKS DB
18	2658	Q12690|RL13A_YEAST	R.AVQDN(+.98)GESAFR.T	Y	42.93	1193.5312	11	6.1	597.7766	2	25.16	0	1	5231	Service_Tyers_110319_1.raw	0	0	158	168	Deamidation (NQ)	N5:Deamidation (NQ):32.28	PEAKS DB
18	2658	Q12690|RL13A_YEAST	R.GFTLAEVK.A	Y	42.14	863.4752	8	3.1	432.7462	2	36.37	0	1	7979	Service_Tyers_110319_1.raw	0	0	74	81			PEAKS DB
18	2658	Q12690|RL13A_YEAST	K.IAPRPLDLLRPVVR.A	Y	41.83	1614.0093	14	2.7	404.5107	4	41.38	2.71E5	1	9160	Service_Tyers_110319_1.raw	1	1	46	59			PEAKS DB
18	2658	Q12690|RL13A_YEAST	R.TIGIAVDHRR.Q	Y	32.93	1136.6414	10	4.2	569.3303	2	23.29	6.8243E4	1	4770	Service_Tyers_110319_1.raw	1	1	92	101			PEAKS DB
18	2658	Q12690|RL13A_YEAST	R.AVQDNGESAFRTLR.L	Y	24.72	1562.7800	14	3.0	782.3997	2	30.65	3.4803E5	1	6575	Service_Tyers_110319_1.raw	1	1	158	171			PEAKS DB
18	2659	P40212|RL13B_YEAST	R.AVQDNGESAFR.T	Y	60.15	1192.5472	11	3.8	597.2831	2	24.20	3.8276E6	1	4967	Service_Tyers_110319_1.raw	1	1	158	168			PEAKS DB
18	2659	P40212|RL13B_YEAST	K.AAGLTAAYAR.T	Y	59.89	963.5137	10	2.2	482.7652	2	26.82	6.5276E6	1	5586	Service_Tyers_110319_1.raw	1	1	82	91			PEAKS DB
18	2659	P40212|RL13B_YEAST	R.GFTLAEVKAAGLTAAYAR.T	Y	58.55	1808.9784	18	4.7	604.0029	3	41.46	1.5101E5	1	9198	Service_Tyers_110319_1.raw	1	1	74	91			PEAKS DB
18	2659	P40212|RL13B_YEAST	R.NQEIFDANVQR.L	Y	53.24	1332.6422	11	2.4	667.3300	2	31.26	2.314E6	1	6727	Service_Tyers_110319_1.raw	1	1	105	115			PEAKS DB
18	2659	P40212|RL13B_YEAST	R.AGRGFTLAEVK.A	Y	50.39	1147.6349	11	3.7	383.5536	3	32.97	1.2582E6	1	7160	Service_Tyers_110319_1.raw	2	2	71	81			PEAKS DB
18	2659	P40212|RL13B_YEAST	R.QNRNQEIFDANVQR.L	Y	46.99	1730.8448	14	1.7	577.9565	3	29.13	2.2898E6	1	6234	Service_Tyers_110319_1.raw	2	2	102	115			PEAKS DB
18	2659	P40212|RL13B_YEAST	R.AVQDN(+.98)GESAFR.T	Y	42.93	1193.5312	11	6.1	597.7766	2	25.16	0	1	5231	Service_Tyers_110319_1.raw	0	0	158	168	Deamidation (NQ)	N5:Deamidation (NQ):32.28	PEAKS DB
18	2659	P40212|RL13B_YEAST	R.GFTLAEVK.A	Y	42.14	863.4752	8	3.1	432.7462	2	36.37	0	1	7979	Service_Tyers_110319_1.raw	0	0	74	81			PEAKS DB
18	2659	P40212|RL13B_YEAST	K.IAPRPLDLLRPVVR.A	Y	41.83	1614.0093	14	2.7	404.5107	4	41.38	2.71E5	1	9160	Service_Tyers_110319_1.raw	1	1	46	59			PEAKS DB
18	2659	P40212|RL13B_YEAST	R.TIGIAVDHRR.Q	Y	32.93	1136.6414	10	4.2	569.3303	2	23.29	6.8243E4	1	4770	Service_Tyers_110319_1.raw	1	1	92	101			PEAKS DB
18	2659	P40212|RL13B_YEAST	R.AVQDNGESAFRTLR.L	Y	24.72	1562.7800	14	3.0	782.3997	2	30.65	3.4803E5	1	6575	Service_Tyers_110319_1.raw	1	1	158	171			PEAKS DB
14	2639	P00331|ADH2_YEAST	R.ADTREALDFFAR.G	N	59.29	1410.6891	12	4.3	471.2390	3	41.80	4.0296E5	1	9251	Service_Tyers_110319_1.raw	2	2	300	311			PEAKS DB
14	2639	P00331|ADH2_YEAST	S.LGGEVFIDFTK.E	N	55.32	1224.6390	11	1.4	613.3276	2	43.53	2.4555E6	1	9680	Service_Tyers_110319_1.raw	1	1	214	224			PEAKS DB
14	2639	P00331|ADH2_YEAST	K.SISIVGSYVGNR.A	N	54.57	1250.6619	12	3.7	626.3405	2	36.16	8.4191E5	1	7900	Service_Tyers_110319_1.raw	1	1	288	299			PEAKS DB
14	2639	P00331|ADH2_YEAST	K.LPLVGGHEGAGVVVGMGENVK.G	N	51.78	2018.0619	21	5.2	673.6981	3	38.60	1.5492E6	1	8481	Service_Tyers_110319_1.raw	1	1	61	81			PEAKS DB
14	2639	P00331|ADH2_YEAST	R.EALDFFAR.G	N	44.55	967.4763	8	3.2	484.7469	2	42.74	1.4527E6	1	9461	Service_Tyers_110319_1.raw	1	1	304	311			PEAKS DB
14	2639	P00331|ADH2_YEAST	R.YVVDTSK	N	42.76	810.4123	7	3.2	406.2147	2	19.82	2.8222E6	1	3898	Service_Tyers_110319_1.raw	1	1	342	348			PEAKS DB
14	2639	P00331|ADH2_YEAST	L.VGGHEGAGVVVGMGENVK.G	N	41.15	1694.8409	18	1.1	565.9549	3	30.22	1.2844E6	1	6473	Service_Tyers_110319_1.raw	1	1	64	81			PEAKS DB
14	2639	P00331|ADH2_YEAST	T.SLGGEVFIDFTK.E	N	40.18	1311.6710	12	2.0	656.8441	2	45.03	8.1703E5	1	10047	Service_Tyers_110319_1.raw	1	1	213	224			PEAKS DB
14	2639	P00331|ADH2_YEAST	S.VSEAAIEASTR.Y	N	33.07	1132.5724	11	4.3	567.2959	2	25.26	6.3147E4	1	5255	Service_Tyers_110319_1.raw	1	1	248	258			PEAKS DB
14	2639	P00331|ADH2_YEAST	L.VGGHEGAGVVVGM(+15.99)GENVK.G	N	32.79	1710.8359	18	3.8	571.2881	3	24.11	3.7947E5	1	4953	Service_Tyers_110319_1.raw	1	1	64	81	Oxidation (M)	M13:Oxidation (M):1000.00	PEAKS DB
14	2639	P00331|ADH2_YEAST	K.LPLVGGHEGAGVVVGM(+15.99)GENVK.G	N	29.24	2034.0568	21	4.8	679.0294	3	34.35	3.5967E5	1	7509	Service_Tyers_110319_1.raw	1	1	61	81	Oxidation (M)	M16:Oxidation (M):1000.00	PEAKS DB
14	2639	P00331|ADH2_YEAST	S.EAAIEASTR.Y	N	28.24	946.4719	9	5.2	474.2457	2	19.50	0	1	3820	Service_Tyers_110319_1.raw	0	0	250	258			PEAKS DB
14	2639	P00331|ADH2_YEAST	C.HTDLHAWHGDWPLPTK.L	Y	26.74	1909.9224	16	3.9	478.4897	4	37.39	2.7461E5	1	8229	Service_Tyers_110319_1.raw	1	1	45	60			PEAKS DB
14	2639	P00331|ADH2_YEAST	K.IGDYAGIK.W	N	26.35	835.4439	8	2.5	418.7303	2	27.45	2.6793E5	1	5763	Service_Tyers_110319_1.raw	1	1	85	92			PEAKS DB
14	2639	P00331|ADH2_YEAST	P.NELLINVK.Y	N	24.80	941.5546	8	4.0	471.7864	2	36.99	2.9501E5	1	8112	Service_Tyers_110319_1.raw	1	1	32	39			PEAKS DB
19	2636	Q06604|BSP1_YEAST	R.SIKPDAVVPER.V	Y	56.31	1209.6716	11	3.6	605.8453	2	25.73	4.9315E5	1	5360	Service_Tyers_110319_1.raw	1	1	225	235			PEAKS DB
19	2636	Q06604|BSP1_YEAST	K.SYNSEMETPK.T	Y	53.17	1184.5020	10	3.8	593.2605	2	22.71	0	1	4624	Service_Tyers_110319_1.raw	0	0	265	274			PEAKS DB
19	2636	Q06604|BSP1_YEAST	K.NVEGC(+57.02)DNLAYR.S	Y	50.30	1309.5720	11	5.2	655.7967	2	26.01	0	1	5441	Service_Tyers_110319_1.raw	0	0	59	69	Carbamidomethylation	C5:Carbamidomethylation:1000.00	PEAKS DB
19	2636	Q06604|BSP1_YEAST	R.SAYNYEMTFSPK.K	Y	49.78	1436.6282	12	5.0	719.3250	2	36.86	6.4429E5	1	8081	Service_Tyers_110319_1.raw	1	1	70	81			PEAKS DB
19	2636	Q06604|BSP1_YEAST	R.YSNIPSSKPAGEALSPVR.S	Y	47.06	1871.9741	18	2.6	625.0002	3	28.95	8.1146E5	1	6198	Service_Tyers_110319_1.raw	1	1	25	42			PEAKS DB
19	2636	Q06604|BSP1_YEAST	R.ITPRPDLEGSASQKEK.K	Y	42.83	1754.9163	16	4.3	585.9819	3	21.75	7.606E4	1	4378	Service_Tyers_110319_1.raw	1	1	95	110			PEAKS DB
19	2636	Q06604|BSP1_YEAST	K.SYNSEMETPKTTVK.S	Y	38.32	1613.7606	14	4.1	538.9297	3	23.48	0	1	4822	Service_Tyers_110319_1.raw	0	0	265	278			PEAKS DB
19	2636	Q06604|BSP1_YEAST	R.ITPRPDLEGSASQK.E	Y	37.85	1497.7787	14	4.8	500.2693	3	23.31	2.8881E5	1	4759	Service_Tyers_110319_1.raw	1	1	95	108			PEAKS DB
19	2636	Q06604|BSP1_YEAST	K.ISLPEALR.K	Y	36.81	897.5283	8	3.9	449.7732	2	38.84	0	1	8558	Service_Tyers_110319_1.raw	0	0	479	486			PEAKS DB
19	2636	Q06604|BSP1_YEAST	R.ITPRPDLEGSASQKEKK.F	Y	31.89	1883.0112	17	3.7	471.7618	4	20.28	1.457E5	1	4002	Service_Tyers_110319_1.raw	1	1	95	111			PEAKS DB
19	2636	Q06604|BSP1_YEAST	K.SFLTNNSK.N	Y	30.30	909.4556	8	3.4	455.7366	2	27.45	4.5939E5	1	5823	Service_Tyers_110319_1.raw	1	1	434	441			PEAKS DB
19	2636	Q06604|BSP1_YEAST	K.LDAIIASR.N	Y	29.09	857.4970	8	1.3	429.7563	2	29.95	2.6705E5	1	6413	Service_Tyers_110319_1.raw	1	1	512	519			PEAKS DB
19	2636	Q06604|BSP1_YEAST	K.SYNSEM(+15.99)ETPKTTVK.S	Y	28.16	1629.7556	14	3.8	544.2612	3	18.75	4.0371E5	1	3644	Service_Tyers_110319_1.raw	1	1	265	278	Oxidation (M)	M6:Oxidation (M):1000.00	PEAKS DB
19	2636	Q06604|BSP1_YEAST	K.AKSYNSEMETPKTTVK.S	Y	28.16	1812.8927	16	4.0	605.3073	3	21.88	0	1	4418	Service_Tyers_110319_1.raw	0	0	263	278			PEAKS DB
19	2636	Q06604|BSP1_YEAST	K.SYNSEM(+15.99)ETPK.T	Y	24.65	1200.4968	10	2.8	601.2574	2	17.16	1.2036E5	1	3239	Service_Tyers_110319_1.raw	1	1	265	274	Oxidation (M)	M6:Oxidation (M):1000.00	PEAKS DB
19	2636	Q06604|BSP1_YEAST	K.SSHIDYLDSIQLKPTTLSPTM(+15.99)K.N	Y	22.83	2490.2676	22	1.3	831.0975	3	39.79	2.4439E5	1	8777	Service_Tyers_110319_1.raw	1	1	279	300	Oxidation (M)	M21:Oxidation (M):1000.00	PEAKS DB
11	2638	P00359|G3P3_YEAST	R.GGRTASGNIIPSSTGAAK.A	N	53.83	1643.8590	18	3.0	548.9619	3	24.62	2.6038E6	1	5045	Service_Tyers_110319_1.raw	2	2	196	213			PEAKS DB
11	2638	P00359|G3P3_YEAST	R.TASGNIIPSSTGAAK.A	N	51.64	1373.7151	15	3.9	687.8675	2	26.50	2.4576E7	1	5459	Service_Tyers_110319_1.raw	1	1	199	213			PEAKS DB
11	2638	P00359|G3P3_YEAST	K.AVGKVLPELQGK.L	N	51.17	1237.7394	12	1.6	413.5877	3	31.41	8.2099E5	1	6790	Service_Tyers_110319_1.raw	2	2	214	225			PEAKS DB
11	2638	P00359|G3P3_YEAST	K.TVDGPSHKDWR.G	N	49.83	1296.6211	11	2.9	433.2156	3	19.77	2.623E5	1	3851	Service_Tyers_110319_1.raw	1	1	185	195			PEAKS DB
11	2638	P00359|G3P3_YEAST	M.VRVAIN(+.98)GFGR.I	Y	44.62	1088.6090	10	4.6	363.8786	3	31.78	3.3396E5	1	6853	Service_Tyers_110319_1.raw	1	1	2	11	Deamidation (NQ)	N6:Deamidation (NQ):1000.00	PEAKS DB
11	2638	P00359|G3P3_YEAST	R.VVDLVEHVAKA	Y	43.00	1178.6659	11	1.9	590.3414	2	32.50	2.1875E7	1	7045	Service_Tyers_110319_1.raw	2	2	322	332			PEAKS DB
11	2638	P00359|G3P3_YEAST	R.VVDLVEHVAK.A	Y	41.69	1107.6288	10	1.7	554.8226	2	30.22	2.189E5	1	6530	Service_Tyers_110319_1.raw	1	1	322	331			PEAKS DB
11	2638	P00359|G3P3_YEAST	M.VRVAINGFGR.I	Y	39.31	1087.6250	10	1.0	363.5493	3	32.30	1.1092E6	1	7000	Service_Tyers_110319_1.raw	1	1	2	11			PEAKS DB
11	2638	P00359|G3P3_YEAST	K.VLPELQGK.L	N	32.16	882.5175	8	0.9	442.2664	2	30.09	2.9709E6	1	6428	Service_Tyers_110319_1.raw	1	1	218	225			PEAKS DB
11	2638	P00359|G3P3_YEAST	M.GVNEEKYTSDLK.I	Y	32.04	1381.6725	12	3.3	461.5663	3	25.02	1.9397E5	1	5192	Service_Tyers_110319_1.raw	1	1	132	143			PEAKS DB
11	2638	P00359|G3P3_YEAST	K.LVSWYDNEYGYSTR.V	Y	30.84	1751.7791	14	4.4	876.9006	2	39.21	1.3354E6	1	8746	Service_Tyers_110319_1.raw	1	1	308	321			PEAKS DB
11	2638	P00359|G3P3_YEAST	R.TASGNIIPSSTGAAKAVGK.V	N	29.64	1728.9370	19	3.3	577.3215	3	27.88	1.0223E5	1	5904	Service_Tyers_110319_1.raw	1	1	199	217			PEAKS DB
11	2638	P00359|G3P3_YEAST	K.VINDAFGIEEGLMTTVHSLTATQK.T	Y	25.53	2574.2998	24	2.9	644.5841	4	54.58	1.7319E5	1	11983	Service_Tyers_110319_1.raw	1	1	161	184			PEAKS DB
40	2687	P0CX38|RS6B_YEAST	R.EAAAEYAQLLAK.R	Y	58.82	1276.6663	12	4.9	639.3435	2	37.69	3.4762E5	1	8304	Service_Tyers_110319_1.raw	1	1	203	214			PEAKS DB
40	2687	P0CX38|RS6B_YEAST	R.EAAAEYAQLLAKR.L	Y	54.65	1432.7673	13	2.1	478.5974	3	35.60	3.9137E5	1	7789	Service_Tyers_110319_1.raw	1	1	203	215			PEAKS DB
40	2687	P0CX38|RS6B_YEAST	R.NAQAQREAAAEYAQLLAKR.L	Y	52.86	2101.1028	19	2.6	701.3767	3	35.73	3.1202E5	1	7824	Service_Tyers_110319_1.raw	1	1	197	215			PEAKS DB
40	2687	P0CX38|RS6B_YEAST	R.NAQAQREAAAEYAQLLAK.R	Y	49.77	1945.0017	18	4.6	649.3442	3	37.66	3.7591E5	1	8265	Service_Tyers_110319_1.raw	1	1	197	214			PEAKS DB
40	2687	P0CX38|RS6B_YEAST	K.QGVLLPTR.I	Y	43.36	882.5287	8	2.3	442.2726	2	30.93	1.2437E5	1	6697	Service_Tyers_110319_1.raw	1	1	65	72			PEAKS DB
40	2687	P0CX38|RS6B_YEAST	R.LVTPQRLQR.K	Y	41.68	1109.6669	9	4.6	370.8979	3	23.87	2.963E6	1	4901	Service_Tyers_110319_1.raw	1	1	178	186			PEAKS DB
40	2687	P0CX38|RS6B_YEAST	M(+15.99)KLNISYPVN(+.98)GSQK.T	Y	34.89	1594.8025	14	2.2	532.6093	3	30.48	1.067E5	1	6576	Service_Tyers_110319_1.raw	1	1	1	14	Oxidation (M); Deamidation (NQ)	M1:Oxidation (M):1000.00;N10:Deamidation (NQ):28.36	PEAKS DB
40	2687	P0CX38|RS6B_YEAST	R.IGQEVDGEAVGDEFKGYVFK.I	Y	31.60	2186.0530	20	4.1	729.6946	3	41.12	3.1199E5	1	9083	Service_Tyers_110319_1.raw	1	1	32	51			PEAKS DB
40	2688	P0CX37|RS6A_YEAST	R.EAAAEYAQLLAK.R	Y	58.82	1276.6663	12	4.9	639.3435	2	37.69	3.4762E5	1	8304	Service_Tyers_110319_1.raw	1	1	203	214			PEAKS DB
40	2688	P0CX37|RS6A_YEAST	R.EAAAEYAQLLAKR.L	Y	54.65	1432.7673	13	2.1	478.5974	3	35.60	3.9137E5	1	7789	Service_Tyers_110319_1.raw	1	1	203	215			PEAKS DB
40	2688	P0CX37|RS6A_YEAST	R.NAQAQREAAAEYAQLLAKR.L	Y	52.86	2101.1028	19	2.6	701.3767	3	35.73	3.1202E5	1	7824	Service_Tyers_110319_1.raw	1	1	197	215			PEAKS DB
40	2688	P0CX37|RS6A_YEAST	R.NAQAQREAAAEYAQLLAK.R	Y	49.77	1945.0017	18	4.6	649.3442	3	37.66	3.7591E5	1	8265	Service_Tyers_110319_1.raw	1	1	197	214			PEAKS DB
40	2688	P0CX37|RS6A_YEAST	K.QGVLLPTR.I	Y	43.36	882.5287	8	2.3	442.2726	2	30.93	1.2437E5	1	6697	Service_Tyers_110319_1.raw	1	1	65	72			PEAKS DB
40	2688	P0CX37|RS6A_YEAST	R.LVTPQRLQR.K	Y	41.68	1109.6669	9	4.6	370.8979	3	23.87	2.963E6	1	4901	Service_Tyers_110319_1.raw	1	1	178	186			PEAKS DB
40	2688	P0CX37|RS6A_YEAST	M(+15.99)KLNISYPVN(+.98)GSQK.T	Y	34.89	1594.8025	14	2.2	532.6093	3	30.48	1.067E5	1	6576	Service_Tyers_110319_1.raw	1	1	1	14	Oxidation (M); Deamidation (NQ)	M1:Oxidation (M):1000.00;N10:Deamidation (NQ):28.36	PEAKS DB
40	2688	P0CX37|RS6A_YEAST	R.IGQEVDGEAVGDEFKGYVFK.I	Y	31.60	2186.0530	20	4.1	729.6946	3	41.12	3.1199E5	1	9083	Service_Tyers_110319_1.raw	1	1	32	51			PEAKS DB
36	2665	P16521|EF3A_YEAST	R.MTPSGHNWVSGQGAGPR.I	Y	63.12	1737.8005	17	2.4	580.2755	3	26.44	4.1925E5	1	5557	Service_Tyers_110319_1.raw	1	1	971	987			PEAKS DB
36	2665	P16521|EF3A_YEAST	K.SNFATIADPEAR.E	Y	59.43	1290.6204	12	4.7	646.3205	2	33.45	9.6797E4	1	7282	Service_Tyers_110319_1.raw	1	1	296	307			PEAKS DB
36	2665	P16521|EF3A_YEAST	R.M(+15.99)TPSGHNWVSGQGAGPR.I	Y	54.27	1753.7954	17	3.4	585.6077	3	24.74	4.872E4	1	5115	Service_Tyers_110319_1.raw	1	1	971	987	Oxidation (M)	M1:Oxidation (M):1000.00	PEAKS DB
36	2665	P16521|EF3A_YEAST	K.AAATAAMTK.A	Y	51.48	834.4269	9	2.7	418.2219	2	17.77	4.6995E5	1	3377	Service_Tyers_110319_1.raw	1	1	188	196			PEAKS DB
36	2665	P16521|EF3A_YEAST	K.ATETVDNKDIER.F	Y	49.32	1389.6736	12	4.0	464.2337	3	19.58	4.0864E5	1	3835	Service_Tyers_110319_1.raw	2	2	197	208			PEAKS DB
36	2665	P16521|EF3A_YEAST	K.LSSAELR.K	Y	33.06	774.4235	7	3.7	388.2205	2	23.49	1.3811E5	1	4807	Service_Tyers_110319_1.raw	1	1	1014	1020			PEAKS DB
36	2665	P16521|EF3A_YEAST	R.IAVIGPN(+.98)GAGK.S	Y	29.04	996.5604	11	5.1	499.2900	2	27.95	0	1	5924	Service_Tyers_110319_1.raw	0	0	697	707	Deamidation (NQ)	N7:Deamidation (NQ):1000.00	PEAKS DB
36	2665	P16521|EF3A_YEAST	K.SNFATIADPEAREVTLR.A	Y	28.93	1888.9642	17	4.0	630.6646	3	37.37	0	1	8216	Service_Tyers_110319_1.raw	0	0	296	312			PEAKS DB
36	2665	P16521|EF3A_YEAST	K.KLSSAELR.K	Y	20.95	902.5185	8	4.0	452.2683	2	21.59	5.9686E4	1	4332	Service_Tyers_110319_1.raw	1	1	1013	1020			PEAKS DB
52	2733	P39015|STM1_YEAST	K.KADVPPPSADPSKAR.K	Y	65.32	1534.8103	15	3.6	512.6125	3	17.27	6.5992E5	1	3251	Service_Tyers_110319_1.raw	1	1	34	48			PEAKS DB
52	2733	P39015|STM1_YEAST	R.KGNNTANATNSANTVQK.N	Y	64.34	1731.8500	17	0.4	578.2908	3	15.58	1.3993E6	1	2857	Service_Tyers_110319_1.raw	1	1	244	260			PEAKS DB
52	2733	P39015|STM1_YEAST	R.KGNNTANATNSANTVQKNR.N	Y	57.02	2001.9940	19	0.2	668.3387	3	15.48	3.4292E5	1	2847	Service_Tyers_110319_1.raw	1	1	244	262			PEAKS DB
52	2733	P39015|STM1_YEAST	R.NIDVSNLPSLA	Y	41.21	1141.5979	11	4.5	571.8088	2	42.00	4.9105E5	1	9286	Service_Tyers_110319_1.raw	1	1	263	273			PEAKS DB
52	2733	P39015|STM1_YEAST	K.NRNIDVSNLPSLA	Y	37.44	1411.7419	13	4.7	706.8815	2	39.02	1.3573E5	1	8611	Service_Tyers_110319_1.raw	1	1	261	273			PEAKS DB
52	2733	P39015|STM1_YEAST	R.NIDVSNLPSL.A	Y	32.21	1070.5608	10	4.5	536.2901	2	42.96	3.8303E5	1	9522	Service_Tyers_110319_1.raw	1	1	263	272			PEAKS DB
22	2655	P14540|ALF_YEAST	K.GISNEGQNASIKGAIAAAHYIR.S	Y	53.23	2240.1660	22	4.5	747.7326	3	36.39	2.102E6	1	7957	Service_Tyers_110319_1.raw	2	2	74	95			PEAKS DB
22	2655	P14540|ALF_YEAST	K.GISNEGQNASIK.G	Y	52.76	1216.6047	12	0.9	609.3102	2	20.90	1.3996E6	1	4142	Service_Tyers_110319_1.raw	1	1	74	85			PEAKS DB
22	2655	P14540|ALF_YEAST	K.GAIAAAHYIR.S	Y	48.63	1041.5719	10	2.9	521.7947	2	27.59	4.1022E5	1	5836	Service_Tyers_110319_1.raw	1	1	86	95			PEAKS DB
22	2655	P14540|ALF_YEAST	K.SLETFRTTNTL	Y	40.33	1281.6565	11	4.5	641.8384	2	36.43	8.4466E6	1	8095	Service_Tyers_110319_1.raw	1	1	349	359			PEAKS DB
22	2655	P14540|ALF_YEAST	R.DSKSPIILQTSN(+.98)GGAAYFAGK.G	Y	39.29	2125.0691	21	5.0	709.3672	3	38.13	6.9361E5	1	8430	Service_Tyers_110319_1.raw	1	1	53	73	Deamidation (NQ)	N12:Deamidation (NQ):12.33	PEAKS DB
22	2655	P14540|ALF_YEAST	K.TMGAKITK.S	Y	33.09	848.4789	8	2.5	425.2478	2	18.14	2.0967E5	1	3488	Service_Tyers_110319_1.raw	1	1	341	348			PEAKS DB
22	2655	P14540|ALF_YEAST	R.DYVLNKK.D	Y	31.12	878.4861	7	1.7	440.2511	2	20.83	4.2786E4	1	4136	Service_Tyers_110319_1.raw	1	1	302	308			PEAKS DB
22	2655	P14540|ALF_YEAST	K.ITKSLETFR.T	Y	30.54	1093.6132	9	4.0	365.5464	3	28.26	3.6235E4	1	6013	Service_Tyers_110319_1.raw	1	1	346	354			PEAKS DB
22	2655	P14540|ALF_YEAST	K.SPIILQTSNGGAAYFAGK.G	Y	29.66	1793.9312	18	4.7	897.9771	2	39.08	1.6756E5	1	8620	Service_Tyers_110319_1.raw	1	1	56	73			PEAKS DB
22	2655	P14540|ALF_YEAST	K.SLETFRTTNT.L	Y	26.43	1168.5724	10	2.7	585.2950	2	28.76	1.4268E6	1	6110	Service_Tyers_110319_1.raw	1	1	349	358			PEAKS DB
22	2655	P14540|ALF_YEAST	M.GVEQILKR.K	Y	26.42	941.5658	8	4.1	471.7921	2	29.52	5.7011E5	1	6299	Service_Tyers_110319_1.raw	1	1	2	9			PEAKS DB
22	2655	P14540|ALF_YEAST	K.TGVIVGEDVHNLFTYAK.E	Y	24.59	1861.9574	17	3.4	621.6619	3	42.69	2.2978E5	1	9462	Service_Tyers_110319_1.raw	1	1	11	27			PEAKS DB
22	2655	P14540|ALF_YEAST	M.GVEQILK.R	Y	22.05	785.4647	7	2.3	393.7405	2	32.24	3.0245E6	1	6952	Service_Tyers_110319_1.raw	1	1	2	8			PEAKS DB
29	2656	P0CX46|RL2B_YEAST	R.GAVSGQKAGLIAAR.R	Y	55.23	1297.7466	14	3.5	649.8828	2	24.49	4.284E4	1	5063	Service_Tyers_110319_1.raw	1	1	228	241			PEAKS DB
29	2656	P0CX46|RL2B_YEAST	R.KGAGSIFTSHTR.L	Y	51.22	1260.6575	12	3.4	421.2279	3	25.20	1.6778E5	1	5308	Service_Tyers_110319_1.raw	1	1	10	21			PEAKS DB
29	2656	P0CX46|RL2B_YEAST	K.GAGSIFTSHTR.L	Y	50.10	1132.5625	11	2.9	378.5292	3	28.48	1.3511E6	1	6024	Service_Tyers_110319_1.raw	1	1	11	21			PEAKS DB
29	2656	P0CX46|RL2B_YEAST	K.LRTLDYAER.H	Y	47.95	1135.5985	9	4.1	379.5417	3	26.50	1.1572E5	1	5572	Service_Tyers_110319_1.raw	1	1	29	37			PEAKS DB
29	2656	P0CX46|RL2B_YEAST	R.TLDYAER.H	Y	37.40	866.4134	7	3.6	434.2155	2	23.09	3.0089E5	1	4724	Service_Tyers_110319_1.raw	1	1	31	37			PEAKS DB
29	2656	P0CX46|RL2B_YEAST	R.NSWPKTR.G	Y	32.20	887.4613	7	4.2	444.7398	2	20.50	3.0877E5	1	4078	Service_Tyers_110319_1.raw	1	1	194	200			PEAKS DB
29	2656	P0CX46|RL2B_YEAST	K.KVISSDAR.G	Y	29.80	874.4872	8	1.5	438.2515	2	15.58	2.0837E5	1	2884	Service_Tyers_110319_1.raw	1	1	156	163			PEAKS DB
29	2656	P0CX46|RL2B_YEAST	K.AGLIAARR.T	Y	28.80	826.5137	8	4.0	414.2658	2	21.77	0	1	4389	Service_Tyers_110319_1.raw	0	0	235	242			PEAKS DB
29	2656	P0CX46|RL2B_YEAST	K.VISSDAR.G	Y	25.91	746.3922	7	2.8	374.2044	2	16.19	2.0565E5	1	3026	Service_Tyers_110319_1.raw	1	1	157	163			PEAKS DB
29	2656	P0CX46|RL2B_YEAST	R.ASGNYVIIIGHNPDENKTR.V	Y	23.66	2097.0603	19	1.7	700.0286	3	32.35	3.5908E5	1	7008	Service_Tyers_110319_1.raw	1	1	129	147			PEAKS DB
29	2656	P0CX46|RL2B_YEAST	K.ASTISRGAVSGQK.A	Y	21.53	1260.6786	13	4.0	631.3491	2	17.30	1.1491E5	1	3274	Service_Tyers_110319_1.raw	1	1	222	234			PEAKS DB
29	2656	P0CX46|RL2B_YEAST	R.TGLLRGSQKTQD	Y	21.01	1302.6892	12	2.2	435.2380	3	20.83	2.3232E5	1	4124	Service_Tyers_110319_1.raw	1	1	243	254			PEAKS DB
29	2657	P0CX45|RL2A_YEAST	R.GAVSGQKAGLIAAR.R	Y	55.23	1297.7466	14	3.5	649.8828	2	24.49	4.284E4	1	5063	Service_Tyers_110319_1.raw	1	1	228	241			PEAKS DB
29	2657	P0CX45|RL2A_YEAST	R.KGAGSIFTSHTR.L	Y	51.22	1260.6575	12	3.4	421.2279	3	25.20	1.6778E5	1	5308	Service_Tyers_110319_1.raw	1	1	10	21			PEAKS DB
29	2657	P0CX45|RL2A_YEAST	K.GAGSIFTSHTR.L	Y	50.10	1132.5625	11	2.9	378.5292	3	28.48	1.3511E6	1	6024	Service_Tyers_110319_1.raw	1	1	11	21			PEAKS DB
29	2657	P0CX45|RL2A_YEAST	K.LRTLDYAER.H	Y	47.95	1135.5985	9	4.1	379.5417	3	26.50	1.1572E5	1	5572	Service_Tyers_110319_1.raw	1	1	29	37			PEAKS DB
29	2657	P0CX45|RL2A_YEAST	R.TLDYAER.H	Y	37.40	866.4134	7	3.6	434.2155	2	23.09	3.0089E5	1	4724	Service_Tyers_110319_1.raw	1	1	31	37			PEAKS DB
29	2657	P0CX45|RL2A_YEAST	R.NSWPKTR.G	Y	32.20	887.4613	7	4.2	444.7398	2	20.50	3.0877E5	1	4078	Service_Tyers_110319_1.raw	1	1	194	200			PEAKS DB
29	2657	P0CX45|RL2A_YEAST	K.KVISSDAR.G	Y	29.80	874.4872	8	1.5	438.2515	2	15.58	2.0837E5	1	2884	Service_Tyers_110319_1.raw	1	1	156	163			PEAKS DB
29	2657	P0CX45|RL2A_YEAST	K.AGLIAARR.T	Y	28.80	826.5137	8	4.0	414.2658	2	21.77	0	1	4389	Service_Tyers_110319_1.raw	0	0	235	242			PEAKS DB
29	2657	P0CX45|RL2A_YEAST	K.VISSDAR.G	Y	25.91	746.3922	7	2.8	374.2044	2	16.19	2.0565E5	1	3026	Service_Tyers_110319_1.raw	1	1	157	163			PEAKS DB
29	2657	P0CX45|RL2A_YEAST	R.ASGNYVIIIGHNPDENKTR.V	Y	23.66	2097.0603	19	1.7	700.0286	3	32.35	3.5908E5	1	7008	Service_Tyers_110319_1.raw	1	1	129	147			PEAKS DB
29	2657	P0CX45|RL2A_YEAST	K.ASTISRGAVSGQK.A	Y	21.53	1260.6786	13	4.0	631.3491	2	17.30	1.1491E5	1	3274	Service_Tyers_110319_1.raw	1	1	222	234			PEAKS DB
29	2657	P0CX45|RL2A_YEAST	R.TGLLRGSQKTQD	Y	21.01	1302.6892	12	2.2	435.2380	3	20.83	2.3232E5	1	4124	Service_Tyers_110319_1.raw	1	1	243	254			PEAKS DB
31	2672	P0CX82|RL19A_YEAST	R.LAASVVGVGKR.K	Y	57.90	1055.6451	11	3.3	528.8316	2	25.12	6.3805E4	1	5225	Service_Tyers_110319_1.raw	1	1	10	20			PEAKS DB
31	2672	P0CX82|RL19A_YEAST	K.ADAQREKALNEEAEAR.R	Y	52.28	1799.8761	16	3.6	600.9681	3	19.23	2.1526E5	1	3739	Service_Tyers_110319_1.raw	1	1	147	162			PEAKS DB
31	2672	P0CX82|RL19A_YEAST	K.ALNEEAEAR.R	Y	46.88	1001.4777	9	3.7	501.7480	2	18.99	2.7027E6	1	3728	Service_Tyers_110319_1.raw	1	1	154	162			PEAKS DB
31	2672	P0CX82|RL19A_YEAST	R.LAASVVGVGK.R	Y	43.62	899.5440	10	3.3	450.7808	2	27.59	3.8604E5	1	5804	Service_Tyers_110319_1.raw	1	1	10	19			PEAKS DB
31	2672	P0CX82|RL19A_YEAST	K.VWLDPNETSEIAQANSR.N	Y	43.47	1928.9227	17	4.9	965.4734	2	37.93	5.3796E5	1	8338	Service_Tyers_110319_1.raw	2	2	22	38			PEAKS DB
31	2672	P0CX82|RL19A_YEAST	R.KVWLDPNETSEIAQANSR.N	Y	42.71	2057.0178	18	5.0	686.6833	3	34.82	0	1	7621	Service_Tyers_110319_1.raw	0	0	21	38			PEAKS DB
31	2672	P0CX82|RL19A_YEAST	R.ALVEHIIQAK.A	Y	37.26	1120.6604	10	1.8	374.5614	3	31.34	4.6117E5	1	6816	Service_Tyers_110319_1.raw	1	1	137	146			PEAKS DB
31	2672	P0CX82|RL19A_YEAST	R.DALLKEDA	Y	29.10	873.4443	8	4.2	437.7313	2	27.33	1.8236E6	1	5758	Service_Tyers_110319_1.raw	1	1	182	189			PEAKS DB
31	2672	P0CX82|RL19A_YEAST	K.ALNEEAEARR.L	Y	27.12	1157.5789	10	3.1	579.7985	2	17.97	1.4857E6	1	3422	Service_Tyers_110319_1.raw	2	2	154	163			PEAKS DB
31	2673	P0CX83|RL19B_YEAST	R.LAASVVGVGKR.K	Y	57.90	1055.6451	11	3.3	528.8316	2	25.12	6.3805E4	1	5225	Service_Tyers_110319_1.raw	1	1	10	20			PEAKS DB
31	2673	P0CX83|RL19B_YEAST	K.ADAQREKALNEEAEAR.R	Y	52.28	1799.8761	16	3.6	600.9681	3	19.23	2.1526E5	1	3739	Service_Tyers_110319_1.raw	1	1	147	162			PEAKS DB
31	2673	P0CX83|RL19B_YEAST	K.ALNEEAEAR.R	Y	46.88	1001.4777	9	3.7	501.7480	2	18.99	2.7027E6	1	3728	Service_Tyers_110319_1.raw	1	1	154	162			PEAKS DB
31	2673	P0CX83|RL19B_YEAST	R.LAASVVGVGK.R	Y	43.62	899.5440	10	3.3	450.7808	2	27.59	3.8604E5	1	5804	Service_Tyers_110319_1.raw	1	1	10	19			PEAKS DB
31	2673	P0CX83|RL19B_YEAST	K.VWLDPNETSEIAQANSR.N	Y	43.47	1928.9227	17	4.9	965.4734	2	37.93	5.3796E5	1	8338	Service_Tyers_110319_1.raw	2	2	22	38			PEAKS DB
31	2673	P0CX83|RL19B_YEAST	R.KVWLDPNETSEIAQANSR.N	Y	42.71	2057.0178	18	5.0	686.6833	3	34.82	0	1	7621	Service_Tyers_110319_1.raw	0	0	21	38			PEAKS DB
31	2673	P0CX83|RL19B_YEAST	R.ALVEHIIQAK.A	Y	37.26	1120.6604	10	1.8	374.5614	3	31.34	4.6117E5	1	6816	Service_Tyers_110319_1.raw	1	1	137	146			PEAKS DB
31	2673	P0CX83|RL19B_YEAST	R.DALLKEDA	Y	29.10	873.4443	8	4.2	437.7313	2	27.33	1.8236E6	1	5758	Service_Tyers_110319_1.raw	1	1	182	189			PEAKS DB
31	2673	P0CX83|RL19B_YEAST	K.ALNEEAEARR.L	Y	27.12	1157.5789	10	3.1	579.7985	2	17.97	1.4857E6	1	3422	Service_Tyers_110319_1.raw	2	2	154	163			PEAKS DB
24	2641	P06169|PDC1_YEAST	K.GSIDEQHPR.Y	Y	57.41	1037.4890	9	3.9	519.7538	2	16.12	1.4446E6	1	2974	Service_Tyers_110319_1.raw	1	1	250	258			PEAKS DB
24	2641	P06169|PDC1_YEAST	R.YGGVYVGTLSKPEVK.E	Y	55.49	1595.8558	15	1.6	532.9601	3	32.64	9.8972E5	1	7080	Service_Tyers_110319_1.raw	2	2	259	273			PEAKS DB
24	2641	P06169|PDC1_YEAST	K.GYKPVAVPAR.T	Y	43.50	1056.6079	10	4.0	353.2113	3	23.29	1.4115E6	1	4800	Service_Tyers_110319_1.raw	2	2	343	352			PEAKS DB
24	2641	P06169|PDC1_YEAST	K.LTAATNAKQ	Y	41.99	916.4978	9	2.1	459.2571	2	16.01	1.9363E6	1	2982	Service_Tyers_110319_1.raw	1	1	555	563			PEAKS DB
24	2641	P06169|PDC1_YEAST	T.DIATAPAEIDR.C	Y	40.35	1170.5880	11	3.3	586.3032	2	28.20	3.2072E5	1	5968	Service_Tyers_110319_1.raw	1	1	141	151			PEAKS DB
24	2641	P06169|PDC1_YEAST	K.SFNDNSKIR.M	Y	36.02	1079.5359	9	3.7	360.8539	3	20.28	5.8071E5	1	3987	Service_Tyers_110319_1.raw	2	2	526	534			PEAKS DB
24	2641	P06169|PDC1_YEAST	R.WAGNANELNAAYAADGYAR.I	Y	34.41	1996.9027	19	3.3	999.4619	2	36.16	1.3762E5	1	7936	Service_Tyers_110319_1.raw	1	1	45	63			PEAKS DB
24	2641	P06169|PDC1_YEAST	K.G(+42.01)SIDEQHPR.Y	Y	34.11	1079.4995	9	0.9	540.7575	2	16.67	5.943E4	1	3130	Service_Tyers_110319_1.raw	1	1	250	258	Acetylation (N-term)	G1:Acetylation (N-term):1000.00	PEAKS DB
24	2641	P06169|PDC1_YEAST	K.LIDLTQFPAFVTPMGK.G	Y	28.28	1776.9484	16	4.0	889.4850	2	50.72	1.6621E5	1	11165	Service_Tyers_110319_1.raw	1	1	234	249			PEAKS DB
24	2641	P06169|PDC1_YEAST	S.IDEQHPR.Y	Y	26.48	893.4355	7	2.2	447.7260	2	16.09	3.5128E4	1	3002	Service_Tyers_110319_1.raw	1	1	252	258			PEAKS DB
24	2641	P06169|PDC1_YEAST	A.YAADGYAR.I	Y	25.01	885.3981	8	2.6	443.7075	2	19.92	1.3679E5	1	3915	Service_Tyers_110319_1.raw	1	1	56	63			PEAKS DB
30	2671	P05740|RL17A_YEAST	R.YGATSTNPAK.S	Y	54.12	1008.4876	10	2.3	505.2523	2	16.79	1.4981E5	1	3162	Service_Tyers_110319_1.raw	1	1	4	13			PEAKS DB
30	2671	P05740|RL17A_YEAST	R.TAQGKEFGVTK.A	Y	49.96	1164.6139	11	4.8	583.3170	2	21.56	9.2306E5	1	4329	Service_Tyers_110319_1.raw	2	2	70	80			PEAKS DB
30	2671	P05740|RL17A_YEAST	K.YLEQVLDHQR.A	Y	48.82	1299.6571	10	3.2	650.8379	2	31.66	5.457E4	1	6845	Service_Tyers_110319_1.raw	1	1	47	56			PEAKS DB
30	2671	P05740|RL17A_YEAST	K.SVKFVQGLLQNAAANAEAK.G	Y	47.32	1958.0585	19	4.2	653.6962	3	42.06	2.194E5	1	9319	Service_Tyers_110319_1.raw	1	1	87	105			PEAKS DB
30	2671	P05740|RL17A_YEAST	M.ARYGATSTNPAK.S	Y	46.88	1235.6259	12	0.6	412.8828	3	16.40	1.1902E6	1	3040	Service_Tyers_110319_1.raw	2	2	2	13			PEAKS DB
30	2671	P05740|RL17A_YEAST	R.FNSSIGR.T	Y	39.31	779.3926	7	3.6	390.7050	2	22.40	0	1	4545	Service_Tyers_110319_1.raw	0	0	63	69			PEAKS DB
30	2671	P05740|RL17A_YEAST	R.RFNSSIGR.T	Y	35.53	935.4937	8	4.1	468.7560	2	21.19	0	1	4239	Service_Tyers_110319_1.raw	0	0	62	69			PEAKS DB
30	2671	P05740|RL17A_YEAST	M.ARYGATSTNPAKSASAR.G	Y	24.00	1707.8652	17	2.5	427.9746	4	17.02	8.7165E4	1	3216	Service_Tyers_110319_1.raw	1	1	2	18			PEAKS DB
30	2671	P05740|RL17A_YEAST	R.ETAQAINGWELTK.A	Y	21.69	1459.7307	13	4.7	730.8761	2	37.46	3.1082E5	1	8241	Service_Tyers_110319_1.raw	1	1	31	43			PEAKS DB
48	2664	P32589|HSP7F_YEAST	R.NRGIDIVVNEVSNR.S	Y	55.39	1583.8379	14	3.9	528.9553	3	35.54	8.4004E5	1	7759	Service_Tyers_110319_1.raw	1	1	21	34			PEAKS DB
48	2664	P32589|HSP7F_YEAST	R.STPSVVGFGPK.N	Y	52.30	1074.5709	11	5.1	538.2955	2	33.35	0	1	7261	Service_Tyers_110319_1.raw	0	0	35	45			PEAKS DB
48	2664	P32589|HSP7F_YEAST	K.NRYLGETGK.N	Y	47.26	1036.5302	9	4.2	519.2745	2	19.74	9.9656E4	1	3866	Service_Tyers_110319_1.raw	1	1	46	54			PEAKS DB
48	2664	P32589|HSP7F_YEAST	K.NRYLGETGKNK.Q	Y	45.90	1278.6680	11	2.8	427.2311	3	17.14	7.5314E4	1	3269	Service_Tyers_110319_1.raw	1	1	46	56			PEAKS DB
48	2664	P32589|HSP7F_YEAST	K.GAAFIC(+57.02)AIHSPTLR.V	Y	45.37	1512.7871	14	2.7	505.2710	3	38.75	9.6897E4	1	8548	Service_Tyers_110319_1.raw	1	1	375	388	Carbamidomethylation	C6:Carbamidomethylation:1000.00	PEAKS DB
48	2664	P32589|HSP7F_YEAST	K.LVELDDKKTGAEVR.F	Y	32.79	1571.8518	14	2.9	393.9714	4	24.62	1.9165E5	1	5109	Service_Tyers_110319_1.raw	1	1	92	105			PEAKS DB
48	2664	P32589|HSP7F_YEAST	R.VTEPVTK.A	Y	29.44	772.4330	7	3.0	387.2250	2	17.33	8.7354E5	1	3260	Service_Tyers_110319_1.raw	1	1	317	323			PEAKS DB
48	2664	P32589|HSP7F_YEAST	R.GIDIVVNEVSNR.S	Y	25.46	1313.6938	12	4.3	657.8570	2	37.39	4.1295E5	1	8194	Service_Tyers_110319_1.raw	1	1	23	34			PEAKS DB
49	2670	P26785|RL16B_YEAST	M.S(+42.01)QPVVVIDAKDHLLGR.L	Y	55.12	1787.9894	16	3.8	597.0060	3	40.58	1.0888E6	1	8948	Service_Tyers_110319_1.raw	1	1	2	17	Acetylation (N-term)	S1:Acetylation (N-term):1000.00	PEAKS DB
49	2670	P26785|RL16B_YEAST	R.VVVPQALR.V	N	54.49	880.5494	8	2.9	441.2833	2	31.60	2.4394E6	1	6815	Service_Tyers_110319_1.raw	1	1	117	124			PEAKS DB
49	2670	P26785|RL16B_YEAST	K.VSSASAAASESDVAK.Q	Y	52.38	1378.6576	15	4.4	690.3391	2	20.09	2.9982E5	1	3944	Service_Tyers_110319_1.raw	1	1	177	191			PEAKS DB
49	2670	P26785|RL16B_YEAST	R.VVVPQALRVLR.L	N	37.54	1248.8030	11	2.5	417.2760	3	39.73	3.8668E5	1	8747	Service_Tyers_110319_1.raw	1	1	117	127			PEAKS DB
49	2670	P26785|RL16B_YEAST	R.SAEYYAK.K	N	36.36	830.3810	7	3.5	416.1992	2	18.98	4.9623E5	1	3684	Service_Tyers_110319_1.raw	1	1	163	169			PEAKS DB
49	2670	P26785|RL16B_YEAST	R.KYTTLGK.L	N	35.19	809.4647	7	3.3	405.7409	2	18.77	1.1239E5	1	3624	Service_Tyers_110319_1.raw	1	1	133	139			PEAKS DB
49	2670	P26785|RL16B_YEAST	K.KVSSASAAASESDVAKQLASFGY	Y	29.47	2273.1174	23	4.6	758.7166	3	42.82	4.4556E5	1	9494	Service_Tyers_110319_1.raw	1	1	176	198			PEAKS DB
49	2670	P26785|RL16B_YEAST	R.LASTIAK.Q	Y	28.59	702.4276	7	2.4	352.2219	2	19.79	1.6211E5	1	3881	Service_Tyers_110319_1.raw	1	1	18	24			PEAKS DB
28	2679	P00360|G3P1_YEAST	R.GGRTASGNIIPSSTGAAK.A	N	53.83	1643.8590	18	3.0	548.9619	3	24.62	2.6038E6	1	5045	Service_Tyers_110319_1.raw	2	2	196	213			PEAKS DB
28	2679	P00360|G3P1_YEAST	R.TASGNIIPSSTGAAK.A	N	51.64	1373.7151	15	3.9	687.8675	2	26.50	2.4576E7	1	5459	Service_Tyers_110319_1.raw	1	1	199	213			PEAKS DB
28	2679	P00360|G3P1_YEAST	K.AVGKVLPELQGK.L	N	51.17	1237.7394	12	1.6	413.5877	3	31.41	8.2099E5	1	6790	Service_Tyers_110319_1.raw	2	2	214	225			PEAKS DB
28	2679	P00360|G3P1_YEAST	K.TVDGPSHKDWR.G	N	49.83	1296.6211	11	2.9	433.2156	3	19.77	2.623E5	1	3851	Service_Tyers_110319_1.raw	1	1	185	195			PEAKS DB
28	2679	P00360|G3P1_YEAST	R.VVDLIEYVAKA	Y	45.67	1218.6859	11	3.9	610.3526	2	46.57	2.7045E5	1	10296	Service_Tyers_110319_1.raw	1	1	322	332			PEAKS DB
28	2679	P00360|G3P1_YEAST	K.VLPELQGK.L	N	32.16	882.5175	8	0.9	442.2664	2	30.09	2.9709E6	1	6428	Service_Tyers_110319_1.raw	1	1	218	225			PEAKS DB
28	2679	P00360|G3P1_YEAST	R.TASGNIIPSSTGAAKAVGK.V	N	29.64	1728.9370	19	3.3	577.3215	3	27.88	1.0223E5	1	5904	Service_Tyers_110319_1.raw	1	1	199	217			PEAKS DB
33	2697	P0CX54|RL12B_YEAST	K.HSGNIQLDEIIEIAR.Q	Y	62.38	1706.8951	15	1.6	569.9732	3	43.74	3.049E5	1	9717	Service_Tyers_110319_1.raw	1	1	100	114			PEAKS DB
33	2697	P0CX54|RL12B_YEAST	R.AVGGEVGASAALAPK.I	Y	55.34	1296.7037	15	4.1	649.3618	2	28.76	5.7555E6	1	6232	Service_Tyers_110319_1.raw	1	1	17	31			PEAKS DB
33	2697	P0CX54|RL12B_YEAST	K.VGEDIAK.A	Y	34.68	730.3861	7	2.6	366.2013	2	19.20	4.6209E5	1	3736	Service_Tyers_110319_1.raw	1	1	42	48			PEAKS DB
33	2697	P0CX54|RL12B_YEAST	K.IGPLGLSPKK.V	Y	33.44	1008.6331	10	3.1	505.3254	2	30.93	1.0601E5	1	6685	Service_Tyers_110319_1.raw	1	1	32	41			PEAKS DB
33	2697	P0CX54|RL12B_YEAST	K.KVGEDIAK.A	Y	32.32	858.4810	8	3.7	430.2494	2	17.72	1.2698E6	1	3361	Service_Tyers_110319_1.raw	1	1	41	48			PEAKS DB
33	2697	P0CX54|RL12B_YEAST	R.TLASVTK.E	Y	30.58	718.4225	7	3.3	360.2197	2	20.72	1.6007E5	1	4104	Service_Tyers_110319_1.raw	1	1	124	130			PEAKS DB
33	2697	P0CX54|RL12B_YEAST	K.IGPLGLSPKKVGEDIAK.A	Y	21.96	1721.0087	17	3.7	574.6790	3	35.24	9.319E4	1	7753	Service_Tyers_110319_1.raw	1	1	32	48			PEAKS DB
33	2698	P0CX53|RL12A_YEAST	K.HSGNIQLDEIIEIAR.Q	Y	62.38	1706.8951	15	1.6	569.9732	3	43.74	3.049E5	1	9717	Service_Tyers_110319_1.raw	1	1	100	114			PEAKS DB
33	2698	P0CX53|RL12A_YEAST	R.AVGGEVGASAALAPK.I	Y	55.34	1296.7037	15	4.1	649.3618	2	28.76	5.7555E6	1	6232	Service_Tyers_110319_1.raw	1	1	17	31			PEAKS DB
33	2698	P0CX53|RL12A_YEAST	K.VGEDIAK.A	Y	34.68	730.3861	7	2.6	366.2013	2	19.20	4.6209E5	1	3736	Service_Tyers_110319_1.raw	1	1	42	48			PEAKS DB
33	2698	P0CX53|RL12A_YEAST	K.IGPLGLSPKK.V	Y	33.44	1008.6331	10	3.1	505.3254	2	30.93	1.0601E5	1	6685	Service_Tyers_110319_1.raw	1	1	32	41			PEAKS DB
33	2698	P0CX53|RL12A_YEAST	K.KVGEDIAK.A	Y	32.32	858.4810	8	3.7	430.2494	2	17.72	1.2698E6	1	3361	Service_Tyers_110319_1.raw	1	1	41	48			PEAKS DB
33	2698	P0CX53|RL12A_YEAST	R.TLASVTK.E	Y	30.58	718.4225	7	3.3	360.2197	2	20.72	1.6007E5	1	4104	Service_Tyers_110319_1.raw	1	1	124	130			PEAKS DB
33	2698	P0CX53|RL12A_YEAST	K.IGPLGLSPKKVGEDIAK.A	Y	21.96	1721.0087	17	3.7	574.6790	3	35.24	9.319E4	1	7753	Service_Tyers_110319_1.raw	1	1	32	48			PEAKS DB
55	2748	P00044|CYC1_YEAST	R.HSGQAEGYSYTDANIKK.N	Y	69.67	1867.8700	17	4.4	623.6334	3	23.04	8.78E5	1	4707	Service_Tyers_110319_1.raw	1	1	45	61			PEAKS DB
55	2748	P00044|CYC1_YEAST	K.VGPNLHGIFGR.H	Y	52.87	1165.6356	11	2.4	389.5534	3	39.28	7.2133E5	1	8641	Service_Tyers_110319_1.raw	2	2	34	44			PEAKS DB
55	2748	P00044|CYC1_YEAST	K.GGPHKVGPNLHGIFGR.H	Y	40.62	1641.8851	16	3.7	411.4801	4	33.41	1.2771E5	1	7274	Service_Tyers_110319_1.raw	1	1	29	44			PEAKS DB
55	2748	P00044|CYC1_YEAST	K.EKDRNDLITYLKK.A	Y	32.47	1634.8992	13	3.8	409.7336	4	31.47	2.3752E5	1	6807	Service_Tyers_110319_1.raw	1	1	94	106			PEAKS DB
55	2748	P00044|CYC1_YEAST	K.DRNDLITYLKK.A	Y	31.02	1377.7616	11	4.4	460.2632	3	34.34	2.9542E4	1	7516	Service_Tyers_110319_1.raw	1	1	96	106			PEAKS DB
43	2644	B3LLJ2|RS3A2_YEAS1	R.HSYAQSSHIR.A	N	54.98	1184.5686	10	1.4	395.8640	3	16.09	2.4931E5	1	2978	Service_Tyers_110319_1.raw	1	1	153	162			PEAKS DB
43	2644	B3LLJ2|RS3A2_YEAS1	K.DIFPLQNIHVR.K	N	49.47	1350.7407	11	2.7	451.2554	3	42.27	9.4132E4	1	9385	Service_Tyers_110319_1.raw	1	1	203	213			PEAKS DB
43	2644	B3LLJ2|RS3A2_YEAS1	K.VSGFKDEVLETV	Y	42.61	1321.6765	12	4.4	661.8484	2	40.19	1.257E6	1	8853	Service_Tyers_110319_1.raw	1	1	244	255			PEAKS DB
43	2644	B3LLJ2|RS3A2_YEAS1	K.TLVNKSTGLK.N	N	36.87	1059.6288	10	3.9	530.8237	2	21.91	0	1	4426	Service_Tyers_110319_1.raw	0	0	46	55			PEAKS DB
43	2644	B3LLJ2|RS3A2_YEAS1	K.VISEILTR.E	Y	35.89	929.5546	8	4.8	465.7868	2	33.92	0	1	7399	Service_Tyers_110319_1.raw	0	0	167	174			PEAKS DB
43	2644	B3LLJ2|RS3A2_YEAS1	K.LIPEVINK.E	N	30.83	924.5644	8	2.9	463.2908	2	32.17	9.6174E4	1	7006	Service_Tyers_110319_1.raw	1	1	188	195			PEAKS DB
43	2644	B3LLJ2|RS3A2_YEAS1	K.APSTFENRNVGK.T	N	28.75	1318.6630	12	4.1	440.5634	3	20.76	4.5288E4	1	4136	Service_Tyers_110319_1.raw	1	1	34	45			PEAKS DB
43	2644	B3LLJ2|RS3A2_YEAS1	K.LRVDEVQGK.N	N	27.18	1042.5770	9	4.4	522.2981	2	21.84	3.1061E4	1	4413	Service_Tyers_110319_1.raw	1	1	86	94			PEAKS DB
43	2645	A6ZM02|RS3A2_YEAS7	R.HSYAQSSHIR.A	N	54.98	1184.5686	10	1.4	395.8640	3	16.09	2.4931E5	1	2978	Service_Tyers_110319_1.raw	1	1	153	162			PEAKS DB
43	2645	A6ZM02|RS3A2_YEAS7	K.DIFPLQNIHVR.K	N	49.47	1350.7407	11	2.7	451.2554	3	42.27	9.4132E4	1	9385	Service_Tyers_110319_1.raw	1	1	203	213			PEAKS DB
43	2645	A6ZM02|RS3A2_YEAS7	K.VSGFKDEVLETV	Y	42.61	1321.6765	12	4.4	661.8484	2	40.19	1.257E6	1	8853	Service_Tyers_110319_1.raw	1	1	244	255			PEAKS DB
43	2645	A6ZM02|RS3A2_YEAS7	K.TLVNKSTGLK.N	N	36.87	1059.6288	10	3.9	530.8237	2	21.91	0	1	4426	Service_Tyers_110319_1.raw	0	0	46	55			PEAKS DB
43	2645	A6ZM02|RS3A2_YEAS7	K.VISEILTR.E	Y	35.89	929.5546	8	4.8	465.7868	2	33.92	0	1	7399	Service_Tyers_110319_1.raw	0	0	167	174			PEAKS DB
43	2645	A6ZM02|RS3A2_YEAS7	K.LIPEVINK.E	N	30.83	924.5644	8	2.9	463.2908	2	32.17	9.6174E4	1	7006	Service_Tyers_110319_1.raw	1	1	188	195			PEAKS DB
43	2645	A6ZM02|RS3A2_YEAS7	K.APSTFENRNVGK.T	N	28.75	1318.6630	12	4.1	440.5634	3	20.76	4.5288E4	1	4136	Service_Tyers_110319_1.raw	1	1	34	45			PEAKS DB
43	2645	A6ZM02|RS3A2_YEAS7	K.LRVDEVQGK.N	N	27.18	1042.5770	9	4.4	522.2981	2	21.84	3.1061E4	1	4413	Service_Tyers_110319_1.raw	1	1	86	94			PEAKS DB
43	2646	B5VP69|RS3A2_YEAS6	R.HSYAQSSHIR.A	N	54.98	1184.5686	10	1.4	395.8640	3	16.09	2.4931E5	1	2978	Service_Tyers_110319_1.raw	1	1	153	162			PEAKS DB
43	2646	B5VP69|RS3A2_YEAS6	K.DIFPLQNIHVR.K	N	49.47	1350.7407	11	2.7	451.2554	3	42.27	9.4132E4	1	9385	Service_Tyers_110319_1.raw	1	1	203	213			PEAKS DB
43	2646	B5VP69|RS3A2_YEAS6	K.VSGFKDEVLETV	Y	42.61	1321.6765	12	4.4	661.8484	2	40.19	1.257E6	1	8853	Service_Tyers_110319_1.raw	1	1	244	255			PEAKS DB
43	2646	B5VP69|RS3A2_YEAS6	K.TLVNKSTGLK.N	N	36.87	1059.6288	10	3.9	530.8237	2	21.91	0	1	4426	Service_Tyers_110319_1.raw	0	0	46	55			PEAKS DB
43	2646	B5VP69|RS3A2_YEAS6	K.VISEILTR.E	Y	35.89	929.5546	8	4.8	465.7868	2	33.92	0	1	7399	Service_Tyers_110319_1.raw	0	0	167	174			PEAKS DB
43	2646	B5VP69|RS3A2_YEAS6	K.LIPEVINK.E	N	30.83	924.5644	8	2.9	463.2908	2	32.17	9.6174E4	1	7006	Service_Tyers_110319_1.raw	1	1	188	195			PEAKS DB
43	2646	B5VP69|RS3A2_YEAS6	K.APSTFENRNVGK.T	N	28.75	1318.6630	12	4.1	440.5634	3	20.76	4.5288E4	1	4136	Service_Tyers_110319_1.raw	1	1	34	45			PEAKS DB
43	2646	B5VP69|RS3A2_YEAS6	K.LRVDEVQGK.N	N	27.18	1042.5770	9	4.4	522.2981	2	21.84	3.1061E4	1	4413	Service_Tyers_110319_1.raw	1	1	86	94			PEAKS DB
43	2647	C7GVZ9|RS3A2_YEAS2	R.HSYAQSSHIR.A	N	54.98	1184.5686	10	1.4	395.8640	3	16.09	2.4931E5	1	2978	Service_Tyers_110319_1.raw	1	1	153	162			PEAKS DB
43	2647	C7GVZ9|RS3A2_YEAS2	K.DIFPLQNIHVR.K	N	49.47	1350.7407	11	2.7	451.2554	3	42.27	9.4132E4	1	9385	Service_Tyers_110319_1.raw	1	1	203	213			PEAKS DB
43	2647	C7GVZ9|RS3A2_YEAS2	K.VSGFKDEVLETV	Y	42.61	1321.6765	12	4.4	661.8484	2	40.19	1.257E6	1	8853	Service_Tyers_110319_1.raw	1	1	244	255			PEAKS DB
43	2647	C7GVZ9|RS3A2_YEAS2	K.TLVNKSTGLK.N	N	36.87	1059.6288	10	3.9	530.8237	2	21.91	0	1	4426	Service_Tyers_110319_1.raw	0	0	46	55			PEAKS DB
43	2647	C7GVZ9|RS3A2_YEAS2	K.VISEILTR.E	Y	35.89	929.5546	8	4.8	465.7868	2	33.92	0	1	7399	Service_Tyers_110319_1.raw	0	0	167	174			PEAKS DB
43	2647	C7GVZ9|RS3A2_YEAS2	K.LIPEVINK.E	N	30.83	924.5644	8	2.9	463.2908	2	32.17	9.6174E4	1	7006	Service_Tyers_110319_1.raw	1	1	188	195			PEAKS DB
43	2647	C7GVZ9|RS3A2_YEAS2	K.APSTFENRNVGK.T	N	28.75	1318.6630	12	4.1	440.5634	3	20.76	4.5288E4	1	4136	Service_Tyers_110319_1.raw	1	1	34	45			PEAKS DB
43	2647	C7GVZ9|RS3A2_YEAS2	K.LRVDEVQGK.N	N	27.18	1042.5770	9	4.4	522.2981	2	21.84	3.1061E4	1	4413	Service_Tyers_110319_1.raw	1	1	86	94			PEAKS DB
43	2648	P23248|RS3A2_YEAST	R.HSYAQSSHIR.A	N	54.98	1184.5686	10	1.4	395.8640	3	16.09	2.4931E5	1	2978	Service_Tyers_110319_1.raw	1	1	153	162			PEAKS DB
43	2648	P23248|RS3A2_YEAST	K.DIFPLQNIHVR.K	N	49.47	1350.7407	11	2.7	451.2554	3	42.27	9.4132E4	1	9385	Service_Tyers_110319_1.raw	1	1	203	213			PEAKS DB
43	2648	P23248|RS3A2_YEAST	K.VSGFKDEVLETV	Y	42.61	1321.6765	12	4.4	661.8484	2	40.19	1.257E6	1	8853	Service_Tyers_110319_1.raw	1	1	244	255			PEAKS DB
43	2648	P23248|RS3A2_YEAST	K.TLVNKSTGLK.N	N	36.87	1059.6288	10	3.9	530.8237	2	21.91	0	1	4426	Service_Tyers_110319_1.raw	0	0	46	55			PEAKS DB
43	2648	P23248|RS3A2_YEAST	K.VISEILTR.E	Y	35.89	929.5546	8	4.8	465.7868	2	33.92	0	1	7399	Service_Tyers_110319_1.raw	0	0	167	174			PEAKS DB
43	2648	P23248|RS3A2_YEAST	K.LIPEVINK.E	N	30.83	924.5644	8	2.9	463.2908	2	32.17	9.6174E4	1	7006	Service_Tyers_110319_1.raw	1	1	188	195			PEAKS DB
43	2648	P23248|RS3A2_YEAST	K.APSTFENRNVGK.T	N	28.75	1318.6630	12	4.1	440.5634	3	20.76	4.5288E4	1	4136	Service_Tyers_110319_1.raw	1	1	34	45			PEAKS DB
43	2648	P23248|RS3A2_YEAST	K.LRVDEVQGK.N	N	27.18	1042.5770	9	4.4	522.2981	2	21.84	3.1061E4	1	4413	Service_Tyers_110319_1.raw	1	1	86	94			PEAKS DB
26	2663	P02994|EF1A_YEAST	K.IGGIGTVPVGR.V	Y	51.61	1024.6029	11	2.5	513.3100	2	31.27	1.4542E6	1	6760	Service_Tyers_110319_1.raw	1	1	254	264			PEAKS DB
26	2663	P02994|EF1A_YEAST	K.SGDAALVK.F	Y	48.38	759.4127	8	2.7	380.7146	2	21.17	0	1	4233	Service_Tyers_110319_1.raw	0	0	394	401			PEAKS DB
26	2663	P02994|EF1A_YEAST	R.VETGVIKPGMVVTFAPAGVTTEVK.S	Y	47.16	2429.3240	24	5.0	810.7859	3	41.80	1.006E6	1	9250	Service_Tyers_110319_1.raw	1	1	265	288			PEAKS DB
26	2663	P02994|EF1A_YEAST	R.DM(+15.99)RQTVAVGVIK.S	Y	38.89	1331.7231	12	4.0	444.9167	3	28.53	2.9247E5	1	6071	Service_Tyers_110319_1.raw	1	1	426	437	Oxidation (M)	M2:Oxidation (M):1000.00	PEAKS DB
26	2663	P02994|EF1A_YEAST	K.SVEMHHEQLEQGVPGDNVGFNVK.N	Y	38.24	2549.1968	23	4.2	638.3091	4	33.15	5.9461E5	1	7213	Service_Tyers_110319_1.raw	1	1	289	311			PEAKS DB
26	2663	P02994|EF1A_YEAST	R.VETGVIKPGM(+15.99)VVTFAPAGVTTEVK.S	Y	37.61	2445.3188	24	4.0	816.1168	3	39.73	5.3207E5	1	8731	Service_Tyers_110319_1.raw	1	1	265	288	Oxidation (M)	M10:Oxidation (M):1000.00	PEAKS DB
26	2663	P02994|EF1A_YEAST	K.FVPSKPMC(+57.02)VEAFSEYPPLGR.F	Y	36.60	2310.1177	20	5.6	771.0508	3	41.80	5.8832E5	1	9262	Service_Tyers_110319_1.raw	1	1	402	421	Carbamidomethylation	C8:Carbamidomethylation:1000.00	PEAKS DB
26	2663	P02994|EF1A_YEAST	R.QTVAVGVIK.S	Y	31.25	913.5596	9	3.4	457.7886	2	29.52	0	1	6331	Service_Tyers_110319_1.raw	0	0	429	437			PEAKS DB
26	2663	P02994|EF1A_YEAST	K.FLKSGDAALVK.F	Y	22.14	1147.6600	11	3.4	383.5619	3	28.47	0	1	6060	Service_Tyers_110319_1.raw	0	0	391	401			PEAKS DB
26	2663	P02994|EF1A_YEAST	R.Q(+.98)TVAVGVIK.S	Y	21.86	914.5436	9	0.9	458.2795	2	30.09	9.6633E5	1	6331	Service_Tyers_110319_1.raw	1	1	429	437	Deamidation (NQ)	Q1:Deamidation (NQ):1000.00	PEAKS DB
41	2678	P00950|PMG1_YEAST	K.KVYPDVLYTSK.L	Y	56.60	1311.7074	11	2.7	656.8627	2	31.42	0	1	6794	Service_Tyers_110319_1.raw	0	0	47	57			PEAKS DB
41	2678	P00950|PMG1_YEAST	K.VYPDVLYTSK.L	Y	49.35	1183.6124	10	4.3	592.8160	2	35.09	0	1	7682	Service_Tyers_110319_1.raw	0	0	48	57			PEAKS DB
41	2678	P00950|PMG1_YEAST	R.AIQTANIALEK.A	Y	47.72	1170.6608	11	3.5	586.3397	2	30.92	1.7703E6	1	6636	Service_Tyers_110319_1.raw	1	1	61	71			PEAKS DB
41	2678	P00950|PMG1_YEAST	K.LSAKGQQEAAR.A	Y	37.55	1157.6152	11	-0.7	386.8788	3	15.28	4.4804E5	1	2805	Service_Tyers_110319_1.raw	2	2	28	38			PEAKS DB
41	2678	P00950|PMG1_YEAST	R.AGELLKEK.K	Y	34.24	886.5123	8	4.4	444.2654	2	21.89	0	1	4420	Service_Tyers_110319_1.raw	0	0	39	46			PEAKS DB
41	2678	P00950|PMG1_YEAST	R.SFDVPPPPIDASSPFSQKGDER.Y	Y	34.20	2372.1284	22	3.8	791.7198	3	39.73	1.2653E6	1	8748	Service_Tyers_110319_1.raw	1	1	116	137			PEAKS DB
41	2678	P00950|PMG1_YEAST	K.TVM(+15.99)IAAHGNSLR.G	Y	21.62	1284.6609	12	4.3	429.2294	3	24.22	1.295E5	1	5049	Service_Tyers_110319_1.raw	1	1	176	187	Oxidation (M)	M3:Oxidation (M):1000.00	PEAKS DB
89	2701	P07262|DHE4_YEAST	K.VLPIVSVPER.I	Y	62.75	1107.6652	10	4.6	554.8424	2	38.13	2.6389E5	1	8399	Service_Tyers_110319_1.raw	1	1	32	41			PEAKS DB
89	2701	P07262|DHE4_YEAST	K.AANLGGVAVSGLEMAQNSQR.I	Y	59.92	1971.9796	20	4.4	658.3367	3	40.19	2.1455E5	1	8876	Service_Tyers_110319_1.raw	1	1	372	391			PEAKS DB
89	2701	P07262|DHE4_YEAST	R.STATGPSEAVWYGPPK.A	Y	54.22	1646.7939	16	6.0	824.4092	2	35.08	0	1	7680	Service_Tyers_110319_1.raw	0	0	356	371			PEAKS DB
89	2701	P07262|DHE4_YEAST	K.ALVAQGVK.F	Y	35.26	784.4807	8	1.0	393.2480	2	22.91	2.3138E5	1	4662	Service_Tyers_110319_1.raw	1	1	326	333			PEAKS DB
32	2668	P0CX52|RS16B_YEAST	K.SATAVAHVK.A	Y	52.66	882.4923	9	2.3	442.2544	2	16.82	1.7106E6	1	3149	Service_Tyers_110319_1.raw	1	1	15	23			PEAKS DB
32	2668	P0CX52|RS16B_YEAST	R.VTGGGHVSQVYAIR.Q	Y	48.97	1442.7629	14	4.1	481.9302	3	27.89	6.3518E4	1	5915	Service_Tyers_110319_1.raw	1	1	69	82			PEAKS DB
[truncated: 709 more rows]
