# Supplementary material for: The microprotein Nrs1 rewires the G1/S transcriptional machinery during nitrogen limitation in budding yeast
Source: PLoS Biol. 2022 Mar 3;20(3):e3001548. doi: 10.1371/journal.pbio.3001548 (PMC8893695; doi:10.1371/journal.pbio.3001548)
Supplement: S5 Table — NRS1, Nitrogen-Responsive Start regulator 1. (XLSX) [file pbio.3001548.s012.xlsx]

## Sheet: Nsr1-13MYC
Table S5. List of proteins identified in Nrs1 and control immunoprecipitates by mass spectrometry
Protein Group	Protein ID	Accession	-10lgP	Coverage (%)	Coverage (%) Sample 1	Area Sample 1	#Peptides	#Unique	#Spec Sample 1	PTM	Avg. Mass	Description;;
7	2887	P0CS90|HSP77_YEAST	189.23	25	25	3.0415E7	21	21	31	Deamidation (NQ); Oxidation (M)	70628	Heat shock protein SSC1 mitochondrial OS=Saccharomyces cerevisiae (strain ATCC 204508 / S288c) OX=559292 GN=SSC1 PE=1 SV=1;
7	2888	P0CS91|HSP77_YEASX	189.23	25	25	3.0415E7	21	21	31	Deamidation (NQ); Oxidation (M)	70800	Heat shock protein SSC1 mitochondrial OS=Saccharomyces cerevisiae OX=4932 GN=SSC1 PE=1 SV=1;
8	2892	P00560|PGK_YEAST	183	45	45	1.6526E7	19	19	29	Oxidation (M)	44738	Phosphoglycerate kinase OS=Saccharomyces cerevisiae (strain ATCC 204508 / S288c) OX=559292 GN=PGK1 PE=1 SV=2;;
10	2894	Q06604|BSP1_YEAST	179.78	36	36	6.3128E6	19	19	25	Carbamidomethylation; Oxidation (M)	64666	Protein BSP1 OS=Saccharomyces cerevisiae (strain ATCC 204508 / S288c) OX=559292 GN=BSP1 PE=1 SV=1;
6	2900	P00359|G3P3_YEAST	154.44	38	38	1.1159E8	17	17	38	Deamidation (NQ); Acetylation (N-term)	35747	Glyceraldehyde-3-phosphate dehydrogenase 3 OS=Saccharomyces cerevisiae (strain ATCC 204508 / S288c) OX=559292 GN=TDH3 PE=1 SV=3;
12	2893	P00549|KPYK1_YEAST	178.1	34	34	2.0162E7	18	16	22	Oxidation (M); Acetylation (N-term)	54545	Pyruvate kinase 1 OS=Saccharomyces cerevisiae (strain ATCC 204508 / S288c) OX=559292 GN=CDC19 PE=1 SV=2;
21	2902	P19097|FAS2_YEAST	167.6	8	8	3.3914E6	15	15	17	Oxidation (M)	206945	Fatty acid synthase subunit alpha OS=Saccharomyces cerevisiae (strain ATCC 204508 / S288c) OX=559292 GN=FAS2 PE=1 SV=2;;
17	2901	P14126|RL3_YEAST	162.51	27	27	8.6705E6	14	14	19	Deamidation (NQ)	43758	60S ribosomal protein L3 OS=Saccharomyces cerevisiae (strain ATCC 204508 / S288c) OX=559292 GN=RPL3 PE=1 SV=4;;
16	2909	P06169|PDC1_YEAST	148.78	22	22	1.9938E7	14	14	19	Acetylation (N-term)	61495	Pyruvate decarboxylase isozyme 1 OS=Saccharomyces cerevisiae (strain ATCC 204508 / S288c) OX=559292 GN=PDC1 PE=1 SV=7;;
26	2926	P32324|EF2_YEAST	129.3	17	17	2.1704E7	14	14	15	Oxidation (M)	93289	Elongation factor 2 OS=Saccharomyces cerevisiae (strain ATCC 204508 / S288c) OX=559292 GN=EFT1 PE=1 SV=1;;
23	2905	P0CX46|RL2B_YEAST	156.89	48	48	1.1454E7	13	13	16		27408	60S ribosomal protein L2-B OS=Saccharomyces cerevisiae (strain ATCC 204508 / S288c) OX=559292 GN=RPL2B PE=1 SV=1;;
23	2906	P0CX45|RL2A_YEAST	156.89	48	48	1.1454E7	13	13	16		27408	60S ribosomal protein L2-A OS=Saccharomyces cerevisiae (strain ATCC 204508 / S288c) OX=559292 GN=RPL2A PE=1 SV=1;;
22	2923	P0CX38|RS6B_YEAST	144.73	56	56	1.3766E7	13	13	17	Deamidation (NQ); Oxidation (M)	26996	40S ribosomal protein S6-B OS=Saccharomyces cerevisiae (strain ATCC 204508 / S288c) OX=559292 GN=RPS6B PE=1 SV=1;
22	2924	P0CX37|RS6A_YEAST	144.73	56	56	1.3766E7	13	13	17	Deamidation (NQ); Oxidation (M)	26996	40S ribosomal protein S6-A OS=Saccharomyces cerevisiae (strain ATCC 204508 / S288c) OX=559292 GN=RPS6A PE=1 SV=1;
28	2903	P16521|EF3A_YEAST	154.19	11	11	4.8227E6	12	12	15	Deamidation (NQ); Oxidation (M)	115945	Elongation factor 3A OS=Saccharomyces cerevisiae (strain ATCC 204508 / S288c) OX=559292 GN=YEF3 PE=1 SV=4;
34	2908	P07149|FAS1_YEAST	143.82	6	6	3.9055E6	12	12	13	Deamidation (NQ); Oxidation (M)	228689	Fatty acid synthase subunit beta OS=Saccharomyces cerevisiae (strain ATCC 204508 / S288c) OX=559292 GN=FAS1 PE=1 SV=2;
20	2913	P05740|RL17A_YEAST	158.36	54	54	1.741E7	11	11	18	Deamidation (NQ); Acetylation (N-term)	20549	60S ribosomal protein L17-A OS=Saccharomyces cerevisiae (strain ATCC 204508 / S288c) OX=559292 GN=RPL17A PE=1 SV=4;
30	2927	Q12690|RL13A_YEAST	156.36	41	41	1.8088E7	11	11	15	Deamidation (NQ)	22554	60S ribosomal protein L13-A OS=Saccharomyces cerevisiae (strain ATCC 204508 / S288c) OX=559292 GN=RPL13A PE=1 SV=1;;
30	2928	P40212|RL13B_YEAST	156.36	41	41	1.8088E7	11	11	15	Deamidation (NQ)	22525	60S ribosomal protein L13-B OS=Saccharomyces cerevisiae (strain ATCC 204508 / S288c) OX=559292 GN=RPL13B PE=1 SV=1;;
32	2922	P14540|ALF_YEAST	142.89	24	24	1.6216E7	11	11	14	Carbamidomethylation; Deamidation (NQ)	39621	Fructose-bisphosphate aldolase OS=Saccharomyces cerevisiae (strain ATCC 204508 / S288c) OX=559292 GN=FBA1 PE=1 SV=3;
46	2914	P22768|ASSY_YEAST	132.44	23	23	4.6149E6	11	11	11	Carbamidomethylation; Oxidation (M)	46928	Argininosuccinate synthase OS=Saccharomyces cerevisiae (strain ATCC 204508 / S288c) OX=559292 GN=ARG1 PE=1 SV=3;
35	2904	P32589|HSP7F_YEAST	146.04	15	15	8.1092E6	10	10	13	Carbamidomethylation	77367	Heat shock protein homolog SSE1 OS=Saccharomyces cerevisiae (strain ATCC 204508 / S288c) OX=559292 GN=SSE1 PE=1 SV=4;;
47	2925	P25443|RS2_YEAST	135.35	31	31	4.9682E6	10	10	11	Carbamidomethylation; Deamidation (NQ); Acetylation (N-term)	27450	40S ribosomal protein S2 OS=Saccharomyces cerevisiae (strain ATCC 204508 / S288c) OX=559292 GN=RPS2 PE=1 SV=3
31	2911	P0CX24|RL20B_YEAST	130.52	65	65	1.0393E7	10	10	15	Oxidation (M)	20437	60S ribosomal protein L20-B OS=Saccharomyces cerevisiae (strain ATCC 204508 / S288c) OX=559292 GN=RPL20B PE=1 SV=1;;
31	2912	P0CX23|RL20A_YEAST	130.52	65	65	1.0393E7	10	10	15	Oxidation (M)	20437	60S ribosomal protein L20-A OS=Saccharomyces cerevisiae (strain ATCC 204508 / S288c) OX=559292 GN=RPL20A PE=1 SV=1;;
43	2944	P04449|RL24A_YEAST	123.85	46	46	3.2334E6	10	10	12		17614	60S ribosomal protein L24-A OS=Saccharomyces cerevisiae (strain ATCC 204508 / S288c) OX=559292 GN=RPL24A PE=1 SV=1;;
25	2915	P00330|ADH1_YEAST	154.94	30	30	4.249E6	12	9	16	Deamidation (NQ); Oxidation (M)	36849	Alcohol dehydrogenase 1 OS=Saccharomyces cerevisiae (strain ATCC 204508 / S288c) OX=559292 GN=ADH1 PE=1 SV=5;
42	2938	P0CX82|RL19A_YEAST	148.65	37	37	1.6561E7	9	9	12		21704	60S ribosomal protein L19-A OS=Saccharomyces cerevisiae (strain ATCC 204508 / S288c) OX=559292 GN=RPL19A PE=1 SV=1;;
42	2939	P0CX83|RL19B_YEAST	148.65	37	37	1.6561E7	9	9	12		21704	60S ribosomal protein L19-B OS=Saccharomyces cerevisiae (strain ATCC 204508 / S288c) OX=559292 GN=RPL19B PE=1 SV=1;;
50	2947	P38061|RL32_YEAST	121.23	54	54	4.4777E6	9	9	10		14771	60S ribosomal protein L32 OS=Saccharomyces cerevisiae (strain ATCC 204508 / S288c) OX=559292 GN=RPL32 PE=1 SV=1;;
58	2946	P49089|ASNS1_YEAST	118.15	16	16	1.0223E6	9	9	9		64470	Asparagine synthetase [glutamine-hydrolyzing] 1 OS=Saccharomyces cerevisiae (strain ATCC 204508 / S288c) OX=559292 GN=ASN1 PE=1 SV=2;;
53	2936	P00950|PMG1_YEAST	139	34	34	8.6156E6	8	8	9		27609	Phosphoglycerate mutase 1 OS=Saccharomyces cerevisiae (strain ATCC 204508 / S288c) OX=559292 GN=GPM1 PE=1 SV=3;;
57	2950	P0CX52|RS16B_YEAST	132.1	47	47	7.393E6	8	8	9	Acetylation (N-term)	15847	40S ribosomal protein S16-B OS=Saccharomyces cerevisiae (strain ATCC 204508 / S288c) OX=559292 GN=RPS16B PE=1 SV=1;;
57	2951	P0CX51|RS16A_YEAST	132.1	47	47	7.393E6	8	8	9	Acetylation (N-term)	15847	40S ribosomal protein S16-A OS=Saccharomyces cerevisiae (strain ATCC 204508 / S288c) OX=559292 GN=RPS16A PE=1 SV=1;;
52	2971	P0CX54|RL12B_YEAST	127.08	36	36	1.8507E7	8	8	10		17823	60S ribosomal protein L12-B OS=Saccharomyces cerevisiae (strain ATCC 204508 / S288c) OX=559292 GN=RPL12B PE=1 SV=1;;
52	2972	P0CX53|RL12A_YEAST	127.08	36	36	1.8507E7	8	8	10		17823	60S ribosomal protein L12-A OS=Saccharomyces cerevisiae (strain ATCC 204508 / S288c) OX=559292 GN=RPL12A PE=1 SV=1;;
54	2929	Q87026|GAG_SCVLB	126.4	13	13	1.4054E6	8	8	9	Oxidation (M)	78316	Major capsid protein OS=Saccharomyces cerevisiae virus L-BC OX=42478 GN=gag PE=3 SV=1;;
54	2930	P23172|RDRP_SCVLB	126.4	6	6	1.4054E6	8	8	9	Oxidation (M)	171449	Probable RNA-directed RNA polymerase OS=Saccharomyces cerevisiae virus L-BC OX=42478 GN=gag-pol PE=2 SV=2;;
5	2886	P00925|ENO2_YEAST	197.68	48	48	1.5166E7	25	7	39	Oxidation (M)	46914	Enolase 2 OS=Saccharomyces cerevisiae (strain ATCC 204508 / S288c) OX=559292 GN=ENO2 PE=1 SV=2;;
11	2935	P05737|RL7A_YEAST	165.64	24	24	1.4462E7	13	7	23		27638	60S ribosomal protein L7-A OS=Saccharomyces cerevisiae (strain ATCC 204508 / S288c) OX=559292 GN=RPL7A PE=1 SV=3;;
39	3026	P39015|STM1_YEAST	156.54	16	16	4.1423E6	7	7	12	Deamidation (NQ)	29995	Suppressor protein STM1 OS=Saccharomyces cerevisiae (strain ATCC 204508 / S288c) OX=559292 GN=STM1 PE=1 SV=3;;
45	2960	Q12026|YL053_YEAST	123.99	48	48	7.4836E6	7	7	11	Carbamidomethylation; Oxidation (M); Acetylation (N-term)	12693	Putative uncharacterized protein YLR053C OS=Saccharomyces cerevisiae (strain ATCC 204508 / S288c) OX=559292 GN=YLR053C PE=4 SV=1
60	2967	P14120|RL30_YEAST	96.59	70	70	2.727E6	7	7	8	Deamidation (NQ)	11415	60S ribosomal protein L30 OS=Saccharomyces cerevisiae (strain ATCC 204508 / S288c) OX=559292 GN=RPL30 PE=1 SV=3;;
86	2943	P07262|DHE4_YEAST	128.48	17	17	3.3254E6	6	6	6		49570	NADP-specific glutamate dehydrogenase 1 OS=Saccharomyces cerevisiae (strain ATCC 204508 / S288c) OX=559292 GN=GDH1 PE=1 SV=2;;
59	2954	Q75D00|ACT_ASHGO	124.85	18	18	6.403E6	6	6	8	Oxidation (M)	41733	Actin OS=Ashbya gossypii (strain ATCC 10895 / CBS 109.51 / FGSC 9923 / NRRL Y-1056) OX=284811 GN=ACT1 PE=2 SV=1;;
59	2956	P17128|ACT_KLULA	124.85	18	18	6.403E6	6	6	8	Oxidation (M)	41659	Actin OS=Kluyveromyces lactis (strain ATCC 8585 / CBS 2359 / DSM 70799 / NBRC 1267 / NRRL Y-1140 / WM37) OX=284590 GN=ACT PE=3 SV=2;;
59	2957	P60010|ACT_YEAST	124.85	18	18	6.403E6	6	6	8	Oxidation (M)	41690	Actin OS=Saccharomyces cerevisiae (strain ATCC 204508 / S288c) OX=559292 GN=ACT1 PE=1 SV=1;;
81	3048	P38701|RS20_YEAST	117.71	40	40	3.7222E6	6	6	6	Acetylation (N-term)	13907	40S ribosomal protein S20 OS=Saccharomyces cerevisiae (strain ATCC 204508 / S288c) OX=559292 GN=RPS20 PE=1 SV=3;;
65	2996	Q3E792|RS25A_YEAST	112.78	42	42	1.679E6	6	6	8	Acetylation (N-term)	12039	40S ribosomal protein S25-A OS=Saccharomyces cerevisiae (strain ATCC 204508 / S288c) OX=559292 GN=RPS25A PE=1 SV=1;;
65	2997	P0C0T4|RS25B_YEAST	112.78	42	42	1.679E6	6	6	8	Acetylation (N-term)	12009	40S ribosomal protein S25-B OS=Saccharomyces cerevisiae (strain ATCC 204508 / S288c) OX=559292 GN=RPS25B PE=1 SV=1;;
67	2962	P00815|HIS2_YEAST	108.25	8	8	1.9799E6	6	6	7		87721	Histidine biosynthesis trifunctional protein OS=Saccharomyces cerevisiae (strain ATCC 204508 / S288c) OX=559292 GN=HIS4 PE=1 SV=3;;
56	3071	Q01855|RS15_YEAST	108.21	26	26	5.9919E6	6	6	9	Oxidation (M); Acetylation (N-term)	16002	40S ribosomal protein S15 OS=Saccharomyces cerevisiae (strain ATCC 204508 / S288c) OX=559292 GN=RPS15 PE=1 SV=1;
70	2959	P15108|HSC82_YEAST	106.66	9	9	2.0648E6	6	6	7	Oxidation (M)	80900	ATP-dependent molecular chaperone HSC82 OS=Saccharomyces cerevisiae (strain ATCC 204508 / S288c) OX=559292 GN=HSC82 PE=1 SV=4;;
69	2948	P41805|RL10_YEAST	105.69	30	30	4.3128E6	6	6	7		25361	60S ribosomal protein L10 OS=Saccharomyces cerevisiae (strain ATCC 204508 / S288c) OX=559292 GN=RPL10 PE=1 SV=1;;
85	2994	P05750|RS3_YEAST	96.93	21	21	1.8762E6	6	6	6		26503	40S ribosomal protein S3 OS=Saccharomyces cerevisiae (strain ATCC 204508 / S288c) OX=559292 GN=RPS3 PE=1 SV=5;;
9	2885	P00924|ENO1_YEAST	194.05	49	49	1.77E6	23	5	28		46816	Enolase 1 OS=Saccharomyces cerevisiae (strain ATCC 204508 / S288c) OX=559292 GN=ENO1 PE=1 SV=3;;
19	2895	B3LLJ2|RS3A2_YEAS1	156.98	54	54	3.0219E6	15	5	18	Oxidation (M)	28812	40S ribosomal protein S1-B OS=Saccharomyces cerevisiae (strain RM11-1a) OX=285006 GN=RPS1B PE=3 SV=1;;
19	2896	A6ZM02|RS3A2_YEAS7	156.98	54	54	3.0219E6	15	5	18	Oxidation (M)	28812	40S ribosomal protein S1-B OS=Saccharomyces cerevisiae (strain YJM789) OX=307796 GN=RPS1B PE=3 SV=1;;
19	2897	B5VP69|RS3A2_YEAS6	156.98	54	54	3.0219E6	15	5	18	Oxidation (M)	28812	40S ribosomal protein S1-B OS=Saccharomyces cerevisiae (strain AWRI1631) OX=545124 GN=RPS1B PE=3 SV=1;;
19	2898	P23248|RS3A2_YEAST	156.98	54	54	3.0219E6	15	5	18	Oxidation (M)	28812	40S ribosomal protein S1-B OS=Saccharomyces cerevisiae (strain ATCC 204508 / S288c) OX=559292 GN=RPS1B PE=1 SV=3;;
27	2931	P02994|EF1A_YEAST	140.22	23	23	1.412E7	10	5	15	Oxidation (M)	50033	Elongation factor 1-alpha OS=Saccharomyces cerevisiae (strain ATCC 204508 / S288c) OX=559292 GN=TEF1 PE=1 SV=1;;
37	2940	P26785|RL16B_YEAST	140.14	31	31	2.042E6	9	5	12	Acetylation (N-term)	22249	60S ribosomal protein L16-B OS=Saccharomyces cerevisiae (strain ATCC 204508 / S288c) OX=559292 GN=RPL16B PE=1 SV=3;;
55	2955	P04456|RL25_YEAST	116.01	41	41	4.9156E6	5	5	9	Deamidation (NQ); Oxidation (M)	15758	60S ribosomal protein L25 OS=Saccharomyces cerevisiae (strain ATCC 204508 / S288c) OX=559292 GN=RPL25 PE=1 SV=4;
83	3037	Q12672|RL21B_YEAST	115.7	22	22	4.2087E6	5	5	6		18274	60S ribosomal protein L21-B OS=Saccharomyces cerevisiae (strain ATCC 204508 / S288c) OX=559292 GN=RPL21B PE=1 SV=1;;
83	3038	Q02753|RL21A_YEAST	115.7	22	22	4.2087E6	5	5	6		18242	60S ribosomal protein L21-A OS=Saccharomyces cerevisiae (strain ATCC 204508 / S288c) OX=559292 GN=RPL21A PE=1 SV=1;;
61	3007	P54115|ALDH6_YEAST	114.17	9	9	6.0284E6	5	5	8		54414	Magnesium-activated aldehyde dehydrogenase cytosolic OS=Saccharomyces cerevisiae (strain ATCC 204508 / S288c) OX=559292 GN=ALD6 PE=1 SV=4;;
91	3025	P41277|GPP1_YEAST	113.34	20	20	1.7371E6	5	5	5		27947	Glycerol-1-phosphate phosphohydrolase 1 OS=Saccharomyces cerevisiae (strain ATCC 204508 / S288c) OX=559292 GN=GPP1 PE=1 SV=3;;
74	3009	P0CX49|RL18A_YEAST	112.94	17	17	3.4187E6	5	5	7		20563	60S ribosomal protein L18-A OS=Saccharomyces cerevisiae (strain ATCC 204508 / S288c) OX=559292 GN=RPL18A PE=1 SV=1;;
74	3010	P0CX50|RL18B_YEAST	112.94	17	17	3.4187E6	5	5	7		20563	60S ribosomal protein L18-B OS=Saccharomyces cerevisiae (strain ATCC 204508 / S288c) OX=559292 GN=RPL18B PE=1 SV=1;;
87	2973	P05756|RS13_YEAST	108.41	34	34	1.1492E6	5	5	6	Oxidation (M)	17029	40S ribosomal protein S13 OS=Saccharomyces cerevisiae (strain ATCC 204508 / S288c) OX=559292 GN=RPS13 PE=1 SV=3;;
95	3002	P34760|TSA1_YEAST	107.82	20	20	1.6452E6	5	5	5		21590	Peroxiredoxin TSA1 OS=Saccharomyces cerevisiae (strain ATCC 204508 / S288c) OX=559292 GN=TSA1 PE=1 SV=3;;
107	2975	P26783|RS5_YEAST	106.09	28	28	4.2948E5	5	5	5		25039	40S ribosomal protein S5 OS=Saccharomyces cerevisiae (strain ATCC 204508 / S288c) OX=559292 GN=RPS5 PE=1 SV=3;;
104	3053	P09959|SWI6_YEAST	105.76	7	7	1.8965E6	5	5	5		90560	Regulatory protein SWI6 OS=Saccharomyces cerevisiae (strain ATCC 204508 / S288c) OX=559292 GN=SWI6 PE=1 SV=1;;
77	3021	P17255|VATA_YEAST	104.53	4	4	2.2347E6	5	5	6	Oxidation (M); Acetylation (N-term)	118637	V-type proton ATPase catalytic subunit A OS=Saccharomyces cerevisiae (strain ATCC 204508 / S288c) OX=559292 GN=VMA1 PE=1 SV=3;
109	3005	P47176|BCA2_YEAST	101.45	10	10	1.7091E6	5	5	5		41625	Branched-chain-amino-acid aminotransferase cytosolic OS=Saccharomyces cerevisiae (strain ATCC 204508 / S288c) OX=559292 GN=BAT2 PE=1 SV=1;;
84	2964	P47143|ADK_YEAST	97.25	17	17	1.5992E6	5	5	6	Oxidation (M)	36372	Adenosine kinase OS=Saccharomyces cerevisiae (strain ATCC 204508 / S288c) OX=559292 GN=ADO1 PE=1 SV=1;;
92	3073	P49167|RL38_YEAST	96.12	59	59	8.5209E5	5	5	5		8827	60S ribosomal protein L38 OS=Saccharomyces cerevisiae (strain ATCC 204508 / S288c) OX=559292 GN=RPL38 PE=1 SV=1;;
80	2968	P0CX32|RS24B_YEAST	95.55	39	39	1.7659E6	5	5	6		15329	40S ribosomal protein S24-B OS=Saccharomyces cerevisiae (strain ATCC 204508 / S288c) OX=559292 GN=RPS24B PE=1 SV=1;;
80	2969	P0CX31|RS24A_YEAST	95.55	39	39	1.7659E6	5	5	6		15329	40S ribosomal protein S24-A OS=Saccharomyces cerevisiae (strain ATCC 204508 / S288c) OX=559292 GN=RPS24A PE=1 SV=1;;
63	3035	P0CX42|RL23B_YEAST	94.87	25	25	3.3194E6	5	5	8	Deamidation (NQ); Oxidation (M); Acetylation (N-term)	14473	60S ribosomal protein L23-B OS=Saccharomyces cerevisiae (strain ATCC 204508 / S288c) OX=559292 GN=RPL23B PE=1 SV=1
63	3036	P0CX41|RL23A_YEAST	94.87	25	25	3.3194E6	5	5	8	Deamidation (NQ); Oxidation (M); Acetylation (N-term)	14473	60S ribosomal protein L23-A OS=Saccharomyces cerevisiae (strain ATCC 204508 / S288c) OX=559292 GN=RPL23A PE=1 SV=1
93	2979	P07280|RS19A_YEAST	94.6	38	38	1.2844E6	5	5	5	Deamidation (NQ)	15917	40S ribosomal protein S19-A OS=Saccharomyces cerevisiae (strain ATCC 204508 / S288c) OX=559292 GN=RPS19A PE=1 SV=2;;
93	2980	P07281|RS19B_YEAST	94.6	38	38	1.2844E6	5	5	5	Deamidation (NQ)	15891	40S ribosomal protein S19-B OS=Saccharomyces cerevisiae (strain ATCC 204508 / S288c) OX=559292 GN=RPS19B PE=1 SV=2;;
76	3004	P05694|METE_YEAST	87.05	8	8	1.6576E6	5	5	7	Oxidation (M)	85860	5-methyltetrahydropteroyltriglutamate--homocysteine methyltransferase OS=Saccharomyces cerevisiae (strain ATCC 204508 / S288c) OX=559292 GN=MET6 PE=1 SV=4;;
97	3064	P0CX44|RL1B_YEAST	87	19	19	2.4498E6	5	5	5	Oxidation (M)	24486	60S ribosomal protein L1-B OS=Saccharomyces cerevisiae (strain ATCC 204508 / S288c) OX=559292 GN=RPL1B PE=1 SV=1;;
97	3065	P0CX43|RL1A_YEAST	87	19	19	2.4498E6	5	5	5	Oxidation (M)	24486	60S ribosomal protein L1-A OS=Saccharomyces cerevisiae (strain ATCC 204508 / S288c) OX=559292 GN=RPL1A PE=1 SV=1;;
89	2984	Q12122|HOSM_YEAST	86.64	13	13	9.5274E5	5	5	6	Deamidation (NQ); Oxidation (M)	48594	Homocitrate synthase mitochondrial OS=Saccharomyces cerevisiae (strain ATCC 204508 / S288c) OX=559292 GN=LYS21 PE=1 SV=1;
103	3011	P19414|ACON_YEAST	86.53	8	8	1.1112E6	5	5	5	Carbamidomethylation	85368	Aconitate hydratase mitochondrial OS=Saccharomyces cerevisiae (strain ATCC 204508 / S288c) OX=559292 GN=ACO1 PE=1 SV=2;;
94	2983	P07244|PUR2_YEAST	85.31	7	7	8.6928E5	5	5	5		86068	Bifunctional purine biosynthetic protein ADE5 7 OS=Saccharomyces cerevisiae (strain ATCC 204508 / S288c) OX=559292 GN=ADE5 7 PE=1 SV=1;;
98	3090	P25302|SWI4_YEAST	80.01	6	6	1.6311E6	5	5	5		123806	Regulatory protein SWI4 OS=Saccharomyces cerevisiae (strain ATCC 204508 / S288c) OX=559292 GN=SWI4 PE=1 SV=2;;
1	2881	P10592|HSP72_YEAST	224.15	40	40	8.9386E6	33	4	70	Deamidation (NQ); Oxidation (M); Acetylation (N-term)	69470	Heat shock protein SSA2 OS=Saccharomyces cerevisiae (strain ATCC 204508 / S288c) OX=559292 GN=SSA2 PE=1 SV=3
15	2910	P29453|RL8B_YEAST	162.18	42	42	6.3106E6	13	4	20	Oxidation (M); Acetylation (N-term)	28112	60S ribosomal protein L8-B OS=Saccharomyces cerevisiae (strain ATCC 204508 / S288c) OX=559292 GN=RPL8B PE=1 SV=3;
51	2976	P26784|RL16A_YEAST	130.48	31	31	1.5639E6	8	4	10	Acetylation (N-term)	22201	60S ribosomal protein L16-A OS=Saccharomyces cerevisiae (strain ATCC 204508 / S288c) OX=559292 GN=RPL16A PE=1 SV=3;;
115	3027	P05030|PMA1_YEAST	115.3	4	4	8.1313E5	4	4	4		99619	Plasma membrane ATPase 1 OS=Saccharomyces cerevisiae (strain ATCC 204508 / S288c) OX=559292 GN=PMA1 PE=1 SV=2;;
115	3032	P19657|PMA2_YEAST	115.3	4	4	8.1313E5	4	4	4		102172	Plasma membrane ATPase 2 OS=Saccharomyces cerevisiae (strain ATCC 204508 / S288c) OX=559292 GN=PMA2 PE=1 SV=3;;
100	3023	P00942|TPIS_YEAST	111.26	21	21	2.2645E6	4	4	5		26795	Triosephosphate isomerase OS=Saccharomyces cerevisiae (strain ATCC 204508 / S288c) OX=559292 GN=TPI1 PE=1 SV=2;;
119	3136	P04147|PABP_YEAST	106.31	4	4	6.4844E5	4	4	4		64344	Polyadenylate-binding protein cytoplasmic and nuclear OS=Saccharomyces cerevisiae (strain ATCC 204508 / S288c) OX=559292 GN=PAB1 PE=1 SV=4;;
68	3060	P05317|RLA0_YEAST	102.33	10	10	9.9063E6	4	4	7	Oxidation (M); Acetylation (N-term)	33717	60S acidic ribosomal protein P0 OS=Saccharomyces cerevisiae (strain ATCC 204508 / S288c) OX=559292 GN=RPP0 PE=1 SV=2;
78	3128	P02406|RL28_YEAST	99.6	15	15	2.9263E6	4	4	6		16722	60S ribosomal protein L28 OS=Saccharomyces cerevisiae (strain ATCC 204508 / S288c) OX=559292 GN=RPL28 PE=1 SV=3;;
99	2993	P05748|RL15A_YEAST	94.47	25	25	3.1283E6	4	4	5		24422	60S ribosomal protein L15-A OS=Saccharomyces cerevisiae (strain ATCC 204508 / S288c) OX=559292 GN=RPL15A PE=1 SV=3;;
75	3134	P0CX39|RS8A_YEAST	90.57	14	14	7.9691E6	4	4	7		22490	40S ribosomal protein S8-A OS=Saccharomyces cerevisiae (strain ATCC 204508 / S288c) OX=559292 GN=RPS8A PE=1 SV=1;;
75	3135	P0CX40|RS8B_YEAST	90.57	14	14	7.9691E6	4	4	7		22490	40S ribosomal protein S8-B OS=Saccharomyces cerevisiae (strain ATCC 204508 / S288c) OX=559292 GN=RPS8B PE=1 SV=1;;
126	3013	P0CX56|RS18B_YEAST	88.13	36	36	1.6113E6	4	4	4	Acetylation (N-term)	17038	40S ribosomal protein S18-B OS=Saccharomyces cerevisiae (strain ATCC 204508 / S288c) OX=559292 GN=RPS18B PE=1 SV=1;;
126	3014	P0CX55|RS18A_YEAST	88.13	36	36	1.6113E6	4	4	4	Acetylation (N-term)	17038	40S ribosomal protein S18-A OS=Saccharomyces cerevisiae (strain ATCC 204508 / S288c) OX=559292 GN=RPS18A PE=1 SV=1;;
102	3121	P0CX85|RL35B_YEAST	86.47	24	24	2.6426E6	4	4	5		13910	60S ribosomal protein L35-B OS=Saccharomyces cerevisiae (strain ATCC 204508 / S288c) OX=559292 GN=RPL35B PE=1 SV=1;;
102	3122	P0CX84|RL35A_YEAST	86.47	24	24	2.6426E6	4	4	5		13910	60S ribosomal protein L35-A OS=Saccharomyces cerevisiae (strain ATCC 204508 / S288c) OX=559292 GN=RPL35A PE=1 SV=1;;
112	3088	P40495|LYS12_YEAST	84.03	11	11	1.2228E6	4	4	4		40069	Homoisocitrate dehydrogenase mitochondrial OS=Saccharomyces cerevisiae (strain ATCC 204508 / S288c) OX=559292 GN=LYS12 PE=1 SV=1;;
122	3041	P16862|PFKA2_YEAST	82.88	5	5	1.9395E6	4	4	4		104618	ATP-dependent 6-phosphofructokinase subunit beta OS=Saccharomyces cerevisiae (strain ATCC 204508 / S288c) OX=559292 GN=PFK2 PE=1 SV=4;;
120	3022	P52910|ACS2_YEAST	81.03	7	7	9.0075E5	4	4	4		75492	Acetyl-coenzyme A synthetase 2 OS=Saccharomyces cerevisiae (strain ATCC 204508 / S288c) OX=559292 GN=ACS2 PE=1 SV=1;;
110	3118	Q3E757|RL11B_YEAST	79.33	21	21	3.8526E6	4	4	5		19750	60S ribosomal protein L11-B OS=Saccharomyces cerevisiae (strain ATCC 204508 / S288c) OX=559292 GN=RPL11B PE=1 SV=3;;
110	3119	P0C0W9|RL11A_YEAST	79.33	21	21	3.8526E6	4	4	5		19720	60S ribosomal protein L11-A OS=Saccharomyces cerevisiae (strain ATCC 204508 / S288c) OX=559292 GN=RPL11A PE=1 SV=2;;
82	3030	P10081|IF4A_YEAST	74.57	14	14	2.1694E6	4	4	5	Oxidation (M)	44697	ATP-dependent RNA helicase eIF4A OS=Saccharomyces cerevisiae (strain ATCC 204508 / S288c) OX=559292 GN=TIF1 PE=1 SV=3;;
82	3033	A6ZQJ1|IF4A_YEAS7	74.57	14	14	2.1694E6	4	4	5	Oxidation (M)	44697	ATP-dependent RNA helicase eIF4A OS=Saccharomyces cerevisiae (strain YJM789) OX=307796 GN=TIF1 PE=3 SV=1;;
72	3043	Q8J1F8|H2B2_ASHGO	72	30	30	9.5698E6	4	4	7		13824	Histone H2B.2 OS=Ashbya gossypii (strain ATCC 10895 / CBS 109.51 / FGSC 9923 / NRRL Y-1056) OX=284811 GN=HTB2 PE=3 SV=3;;
72	3044	Q74ZL5|H2B1_ASHGO	72	29	29	9.5698E6	4	4	7		14284	Histone H2B.1 OS=Ashbya gossypii (strain ATCC 10895 / CBS 109.51 / FGSC 9923 / NRRL Y-1056) OX=284811 GN=HTB1 PE=3 SV=3;;
72	3046	P02294|H2B2_YEAST	72	29	29	9.5698E6	4	4	7		14237	Histone H2B.2 OS=Saccharomyces cerevisiae (strain ATCC 204508 / S288c) OX=559292 GN=HTB2 PE=1 SV=2;;
72	3047	P02293|H2B1_YEAST	72	29	29	9.5698E6	4	4	7		14252	Histone H2B.1 OS=Saccharomyces cerevisiae (strain ATCC 204508 / S288c) OX=559292 GN=HTB1 PE=1 SV=2;;
121	3024	P32288|GLNA_YEAST	70.53	10	10	4.2021E6	4	4	4	Acetylation (N-term)	41766	Glutamine synthetase OS=Saccharomyces cerevisiae (strain ATCC 204508 / S288c) OX=559292 GN=GLN1 PE=1 SV=4;;
130	3078	P0C2H8|RL31A_YEAST	63.07	36	36	1.2934E6	4	4	4	Oxidation (M)	12953	60S ribosomal protein L31-A OS=Saccharomyces cerevisiae (strain ATCC 204508 / S288c) OX=559292 GN=RPL31A PE=1 SV=1;;
111	3124	P0CX48|RS11B_YEAST	48.87	20	20	3.9704E6	4	4	5	Acetylation (N-term)	17749	40S ribosomal protein S11-B OS=Saccharomyces cerevisiae (strain ATCC 204508 / S288c) OX=559292 GN=RPS11B PE=1 SV=1;;
111	3125	P0CX47|RS11A_YEAST	48.87	20	20	3.9704E6	4	4	5	Acetylation (N-term)	17749	40S ribosomal protein S11-A OS=Saccharomyces cerevisiae (strain ATCC 204508 / S288c) OX=559292 GN=RPS11A PE=1 SV=1;;
124	3126	P05744|RL33A_YEAST	47.21	44	44	5.4426E5	4	4	4		12154	60S ribosomal protein L33-A OS=Saccharomyces cerevisiae (strain ATCC 204508 / S288c) OX=559292 GN=RPL33A PE=1 SV=3;;
18	2921	P17076|RL8A_YEAST	161.54	38	38	6.0019E5	12	3	18	Acetylation (N-term)	28125	60S ribosomal protein L8-A OS=Saccharomyces cerevisiae (strain ATCC 204508 / S288c) OX=559292 GN=RPL8A PE=1 SV=4;;
33	2937	O14455|RL36B_YEAST	133.23	68	68	8.6525E5	11	3	14	Oxidation (M)	11135	60S ribosomal protein L36-B OS=Saccharomyces cerevisiae (strain ATCC 204508 / S288c) OX=559292 GN=RPL36B PE=1 SV=3;;
36	2978	Q12213|RL7B_YEAST	125.58	22	22	1.6647E6	9	3	13	Acetylation (N-term)	27696	60S ribosomal protein L7-B OS=Saccharomyces cerevisiae (strain ATCC 204508 / S288c) OX=559292 GN=RPL7B PE=1 SV=3;;
44	2970	P16474|BIP_YEAST	121.16	9	9	9.0439E5	6	3	11	Deamidation (NQ); Acetylation (N-term)	74468	Endoplasmic reticulum chaperone BiP OS=Saccharomyces cerevisiae (strain ATCC 204508 / S288c) OX=559292 GN=KAR2 PE=1 SV=1;
114	2991	P03965|CARB_YEAST	107.74	4	4	5.0464E5	4	3	4		123915	Carbamoyl-phosphate synthase arginine-specific large chain OS=Saccharomyces cerevisiae (strain ATCC 204508 / S288c) OX=559292 GN=CPA2 PE=1 SV=1;;
108	2986	Q02326|RL6A_YEAST	105.3	27	27	5.4362E5	5	3	5		19961	60S ribosomal protein L6-A OS=Saccharomyces cerevisiae (strain ATCC 204508 / S288c) OX=559292 GN=RPL6A PE=1 SV=2;;
105	3070	P05739|RL6B_YEAST	100.53	25	25	2.7596E6	5	3	5		19986	60S ribosomal protein L6-B OS=Saccharomyces cerevisiae (strain ATCC 204508 / S288c) OX=559292 GN=RPL6B PE=1 SV=4;;
101	3028	P0CX36|RS4B_YEAST	99.31	13	13	2.6746E6	3	3	5		29410	40S ribosomal protein S4-B OS=Saccharomyces cerevisiae (strain ATCC 204508 / S288c) OX=559292 GN=RPS4B PE=1 SV=1;;
101	3029	P0CX35|RS4A_YEAST	99.31	13	13	2.6746E6	3	3	5		29410	40S ribosomal protein S4-A OS=Saccharomyces cerevisiae (strain ATCC 204508 / S288c) OX=559292 GN=RPS4A PE=1 SV=1;;
146	3141	P0C2H6|RL27A_YEAST	90.45	22	22	1.584E6	3	3	3		15531	60S ribosomal protein L27-A OS=Saccharomyces cerevisiae (strain ATCC 204508 / S288c) OX=559292 GN=RPL27A PE=1 SV=1;;
146	3142	P0C2H7|RL27B_YEAST	90.45	22	22	1.584E6	3	3	3		15505	60S ribosomal protein L27-B OS=Saccharomyces cerevisiae (strain ATCC 204508 / S288c) OX=559292 GN=RPL27B PE=1 SV=1;;
125	3132	P02407|RS17A_YEAST	88.17	29	29	2.209E6	3	3	4	Deamidation (NQ)	15788	40S ribosomal protein S17-A OS=Saccharomyces cerevisiae (strain ATCC 204508 / S288c) OX=559292 GN=RPS17A PE=1 SV=1;;
125	3133	P14127|RS17B_YEAST	88.17	29	29	2.209E6	3	3	4	Deamidation (NQ)	15803	40S ribosomal protein S17-B OS=Saccharomyces cerevisiae (strain ATCC 204508 / S288c) OX=559292 GN=RPS17B PE=1 SV=1;;
150	3076	P00817|IPYR_YEAST	87.74	14	14	6.3176E5	3	3	3		32300	Inorganic pyrophosphatase OS=Saccharomyces cerevisiae (strain ATCC 204508 / S288c) OX=559292 GN=IPP1 PE=1 SV=4;;
113	3115	P32582|CBS_YEAST	86.11	9	9	8.4892E5	3	3	4	Oxidation (M)	56022	Cystathionine beta-synthase OS=Saccharomyces cerevisiae (strain ATCC 204508 / S288c) OX=559292 GN=CYS4 PE=1 SV=1;;
131	3127	P19882|HSP60_YEAST	85.85	6	6	1.0739E6	3	3	3		60752	Heat shock protein 60 mitochondrial OS=Saccharomyces cerevisiae (strain ATCC 204508 / S288c) OX=559292 GN=HSP60 PE=1 SV=1;;
137	3209	Q12159|YRA1_YEAST	84.43	10	10	1.4354E6	3	3	3		24956	RNA annealing protein YRA1 OS=Saccharomyces cerevisiae (strain ATCC 204508 / S288c) OX=559292 GN=YRA1 PE=1 SV=2;;
123	3054	P20081|FKBP_YEAST	83.85	31	31	3.0536E6	3	3	4	Acetylation (N-term)	12158	FK506-binding protein 1 OS=Saccharomyces cerevisiae (strain ATCC 204508 / S288c) OX=559292 GN=FPR1 PE=1 SV=2;;
132	3072	P12695|ODP2_YEAST	83.11	10	10	3.9378E5	3	3	3		51818	Dihydrolipoyllysine-residue acetyltransferase component of pyruvate dehydrogenase complex mitochondrial OS=Saccharomyces cerevisiae (strain ATCC 204508 / S288c) OX=559292 GN=LAT1 PE=1 SV=1;;
133	3057	Q03558|OYE2_YEAST	82.71	6	6	2.1444E6	3	3	3		45011	NADPH dehydrogenase 2 OS=Saccharomyces cerevisiae (strain ATCC 204508 / S288c) OX=559292 GN=OYE2 PE=1 SV=3;;
133	3058	Q02899|OYE1_SACPS	82.71	6	6	2.1444E6	3	3	3		45015	NADPH dehydrogenase 1 OS=Saccharomyces pastorianus OX=27292 GN=OYE1 PE=1 SV=3;;
141	3139	P39939|RS26B_YEAST	81.06	19	19	1.1625E6	3	3	3		13447	40S ribosomal protein S26-B OS=Saccharomyces cerevisiae (strain ATCC 204508 / S288c) OX=559292 GN=RPS26B PE=1 SV=1;;
141	3166	P39938|RS26A_YEAST	81.06	19	19	1.1625E6	3	3	3		13505	40S ribosomal protein S26-A OS=Saccharomyces cerevisiae (strain ATCC 204508 / S288c) OX=559292 GN=RPS26A PE=1 SV=1;;
149	3045	P25605|ILV6_YEAST	80.36	11	11	4.4144E5	3	3	3		33987	Acetolactate synthase small subunit mitochondrial OS=Saccharomyces cerevisiae (strain ATCC 204508 / S288c) OX=559292 GN=ILV6 PE=1 SV=2;;
134	3055	P38754|RL14B_YEAST	80.26	23	23	8.0951E5	3	3	3	Acetylation (N-term)	15153	60S ribosomal protein L14-B OS=Saccharomyces cerevisiae (strain ATCC 204508 / S288c) OX=559292 GN=RPL14B PE=1 SV=1;;
134	3056	P36105|RL14A_YEAST	80.26	23	23	8.0951E5	3	3	3	Acetylation (N-term)	15167	60S ribosomal protein L14-A OS=Saccharomyces cerevisiae (strain ATCC 204508 / S288c) OX=559292 GN=RPL14A PE=1 SV=1;;
129	3062	P0CX30|RS23B_YEAST	79.21	19	19	1.1749E6	3	3	4		16038	40S ribosomal protein S23-B OS=Saccharomyces cerevisiae (strain ATCC 204508 / S288c) OX=559292 GN=RPS23B PE=1 SV=1;;
129	3063	P0CX29|RS23A_YEAST	79.21	19	19	1.1749E6	3	3	4		16038	40S ribosomal protein S23-A OS=Saccharomyces cerevisiae (strain ATCC 204508 / S288c) OX=559292 GN=RPS23A PE=1 SV=1;;
117	3074	P26786|RS7A_YEAST	78.72	20	20	5.9696E5	4	3	4		21622	40S ribosomal protein S7-A OS=Saccharomyces cerevisiae (strain ATCC 204508 / S288c) OX=559292 GN=RPS7A PE=1 SV=4;;
138	3059	P16140|VATB_YEAST	77.39	6	6	2.7629E5	3	3	3		57749	V-type proton ATPase subunit B OS=Saccharomyces cerevisiae (strain ATCC 204508 / S288c) OX=559292 GN=VMA2 PE=1 SV=2;;
128	3042	P26321|RL5_YEAST	77.27	9	9	6.7223E5	3	3	4		33715	60S ribosomal protein L5 OS=Saccharomyces cerevisiae (strain ATCC 204508 / S288c) OX=559292 GN=RPL5 PE=1 SV=4;;
147	3174	Q75AX1|H42_ASHGO	76.94	22	22	3.757E5	3	3	3		11338	Histone H4.2 OS=Ashbya gossypii (strain ATCC 10895 / CBS 109.51 / FGSC 9923 / NRRL Y-1056) OX=284811 GN=HHF2 PE=3 SV=4;;
147	3175	Q757K0|H41_ASHGO	76.94	22	22	3.757E5	3	3	3		11338	Histone H4.1 OS=Ashbya gossypii (strain ATCC 10895 / CBS 109.51 / FGSC 9923 / NRRL Y-1056) OX=284811 GN=HHF1 PE=3 SV=3;;
142	3144	P38523|GRPE_YEAST	75.86	10	10	5.6582E5	3	3	3		26066	GrpE protein homolog mitochondrial OS=Saccharomyces cerevisiae (strain ATCC 204508 / S288c) OX=559292 GN=MGE1 PE=1 SV=1;;
145	3061	P07251|ATPA_YEAST	71.14	7	7	4.8862E5	3	3	3		58608	ATP synthase subunit alpha mitochondrial OS=Saccharomyces cerevisiae (strain ATCC 204508 / S288c) OX=559292 GN=ATP1 PE=1 SV=5;;
118	3114	P16861|PFKA1_YEAST	68.52	4	4	9.2516E5	3	3	4	Oxidation (M)	107970	ATP-dependent 6-phosphofructokinase subunit alpha OS=Saccharomyces cerevisiae (strain ATCC 204508 / S288c) OX=559292 GN=PFK1 PE=1 SV=1;;
127	3172	P35997|RS27A_YEAST	66.4	21	21	3.9928E6	3	3	4		8879	40S ribosomal protein S27-A OS=Saccharomyces cerevisiae (strain ATCC 204508 / S288c) OX=559292 GN=RPS27A PE=1 SV=1;;
127	3173	P38711|RS27B_YEAST	66.4	21	21	3.9928E6	3	3	4		8865	40S ribosomal protein S27-B OS=Saccharomyces cerevisiae (strain ATCC 204508 / S288c) OX=559292 GN=RPS27B PE=1 SV=1;;
151	3123	P39954|SAHH_YEAST	62.91	6	6	7.1954E5	3	3	3	Acetylation (N-term)	49126	Adenosylhomocysteinase OS=Saccharomyces cerevisiae (strain ATCC 204508 / S288c) OX=559292 GN=SAH1 PE=1 SV=1;;
139	3075	P32503|GAG_SCVLA	61.3	5	5	5.7059E5	3	3	3		75994	Major capsid protein OS=Saccharomyces cerevisiae virus L-A OX=11008 GN=gag PE=1 SV=1;;
139	3077	Q87022|RDRP_SCVLA	61.3	2	2	5.7059E5	3	3	3		170479	Probable RNA-directed RNA polymerase OS=Saccharomyces cerevisiae virus L-A OX=11008 GN=gag-pol PE=3 SV=2;;
135	3117	P06208|LEU1_YEAST	55.15	4	4	4.9672E5	3	3	3		68409	2-isopropylmalate synthase OS=Saccharomyces cerevisiae (strain ATCC 204508 / S288c) OX=559292 GN=LEU4 PE=1 SV=1;;
2	2884	P10591|HSP71_YEAST	220.32	37	37	4.7864E6	31	2	66	Deamidation (NQ); Oxidation (M); Acetylation (N-term)	69657	Heat shock protein SSA1 OS=Saccharomyces cerevisiae (strain ATCC 204508 / S288c) OX=559292 GN=SSA1 PE=1 SV=4
90	2988	A6ZYI0|KAD2_YEAS7	132.92	20	20	5.4059E5	5	2	6		24254	Adenylate kinase OS=Saccharomyces cerevisiae (strain YJM789) OX=307796 GN=ADK1 PE=3 SV=1;;
90	2989	B3LG61|KAD2_YEAS1	132.92	20	20	5.4059E5	5	2	6		24255	Adenylate kinase OS=Saccharomyces cerevisiae (strain RM11-1a) OX=285006 GN=ADK1 PE=3 SV=1;;
90	2990	P07170|KAD2_YEAST	132.92	20	20	5.4059E5	5	2	6		24255	Adenylate kinase OS=Saccharomyces cerevisiae (strain ATCC 204508 / S288c) OX=559292 GN=ADK1 PE=1 SV=2;;
64	2987	P50095|IMDH3_YEAST	105.95	15	15	8.511E5	6	2	8	Oxidation (M); Acetylation (N-term)	56585	Inosine-5'-monophosphate dehydrogenase 3 OS=Saccharomyces cerevisiae (strain ATCC 204508 / S288c) OX=559292 GN=IMD3 PE=1 SV=1;
181	3168	Q06146|YL257_YEAST	77.57	6	6	2.568E5	2	2	2		35998	Uncharacterized protein YLR257W OS=Saccharomyces cerevisiae (strain ATCC 204508 / S288c) OX=559292 GN=YLR257W PE=1 SV=1;;
136	3130	P38999|LYS9_YEAST	75.86	5	5	3.0448E6	2	2	3		48918	Saccharopine dehydrogenase [NADP(+) L-glutamate-forming] OS=Saccharomyces cerevisiae (strain ATCC 204508 / S288c) OX=559292 GN=LYS9 PE=1 SV=1;;
177	3236	P14832|CYPH_YEAST	74.69	8	8	1.062E6	2	2	2		17391	Peptidyl-prolyl cis-trans isomerase OS=Saccharomyces cerevisiae (strain ATCC 204508 / S288c) OX=559292 GN=CPR1 PE=1 SV=3;;
168	3147	P00044|CYC1_YEAST	74.05	26	26	8.0363E5	2	2	2		12182	Cytochrome c iso-1 OS=Saccharomyces cerevisiae (strain ATCC 204508 / S288c) OX=559292 GN=CYC1 PE=1 SV=2;;
161	3138	P39976|DLD3_YEAST	72.76	5	5	5.0148E5	2	2	2		55225	D-2-hydroxyglutarate--pyruvate transhydrogenase DLD3 OS=Saccharomyces cerevisiae (strain ATCC 204508 / S288c) OX=559292 GN=DLD3 PE=1 SV=1;;
180	3167	P38011|GBLP_YEAST	66.92	9	9	1.6677E6	2	2	2	Acetylation (N-term)	34805	Guanine nucleotide-binding protein subunit beta-like protein OS=Saccharomyces cerevisiae (strain ATCC 204508 / S288c) OX=559292 GN=ASC1 PE=1 SV=4;;
188	3244	P25367|RNQ1_YEAST	66.45	5	5	6.2892E5	2	2	2		42580	[PIN+] prion protein RNQ1 OS=Saccharomyces cerevisiae (strain ATCC 204508 / S288c) OX=559292 GN=RNQ1 PE=1 SV=2;;
162	3182	P32473|ODPB_YEAST	64.14	6	6	6.3028E5	2	2	2		40054	Pyruvate dehydrogenase E1 component subunit beta mitochondrial OS=Saccharomyces cerevisiae (strain ATCC 204508 / S288c) OX=559292 GN=PDB1 PE=1 SV=2;;
158	3193	P38088|SYG_YEAST	63.75	4	4	2.7534E5	2	2	2		78184	Glycine--tRNA ligase 1 mitochondrial OS=Saccharomyces cerevisiae (strain ATCC 204508 / S288c) OX=559292 GN=GRS1 PE=1 SV=3;;
152	3143	P38625|GUAA_YEAST	62.89	4	4	5.4021E5	2	2	2		58482	GMP synthase [glutamine-hydrolyzing] OS=Saccharomyces cerevisiae (strain ATCC 204508 / S288c) OX=559292 GN=GUA1 PE=1 SV=4;;
140	3131	P00445|SODC_YEAST	62.87	18	18	9.8635E5	2	2	3		15855	Superoxide dismutase [Cu-Zn] OS=Saccharomyces cerevisiae (strain ATCC 204508 / S288c) OX=559292 GN=SOD1 PE=1 SV=2;;
153	3194	P39533|ACON2_YEAST	62.31	2	2	2.175E5	2	2	2		86583	Homocitrate dehydratase mitochondrial OS=Saccharomyces cerevisiae (strain ATCC 204508 / S288c) OX=559292 GN=ACO2 PE=1 SV=1;;
167	3146	P32263|P5CR_YEAST	58.07	7	7	2.2722E5	2	2	2		30132	Pyrroline-5-carboxylate reductase OS=Saccharomyces cerevisiae (strain ATCC 204508 / S288c) OX=559292 GN=PRO3 PE=1 SV=1;;
182	3188	P31373|CYS3_YEAST	57.91	6	6	5.4095E5	2	2	2		42542	Cystathionine gamma-lyase OS=Saccharomyces cerevisiae (strain ATCC 204508 / S288c) OX=559292 GN=CYS3 PE=1 SV=2;;
169	3176	B3LI22|RSSA1_YEAS1	57.9	8	8	9.5259E5	2	2	2		28024	40S ribosomal protein S0-A OS=Saccharomyces cerevisiae (strain RM11-1a) OX=285006 GN=RPS0A PE=3 SV=1;;
169	3177	P46654|RSSA2_YEAST	57.9	8	8	9.5259E5	2	2	2		27962	40S ribosomal protein S0-B OS=Saccharomyces cerevisiae (strain ATCC 204508 / S288c) OX=559292 GN=RPS0B PE=1 SV=2;;
169	3178	B3LT19|RSSA2_YEAS1	57.9	8	8	9.5259E5	2	2	2		27962	40S ribosomal protein S0-B OS=Saccharomyces cerevisiae (strain RM11-1a) OX=285006 GN=RPS0B PE=3 SV=1;;
169	3179	A7A0V3|RSSA2_YEAS7	57.9	8	8	9.5259E5	2	2	2		27962	40S ribosomal protein S0-B OS=Saccharomyces cerevisiae (strain YJM789) OX=307796 GN=RPS0B PE=3 SV=1;;
169	3180	A6ZUM5|RSSA1_YEAS7	57.9	8	8	9.5259E5	2	2	2		28024	40S ribosomal protein S0-A OS=Saccharomyces cerevisiae (strain YJM789) OX=307796 GN=RPS0A PE=3 SV=1;;
169	3181	P32905|RSSA1_YEAST	57.9	8	8	9.5259E5	2	2	2		28024	40S ribosomal protein S0-A OS=Saccharomyces cerevisiae (strain ATCC 204508 / S288c) OX=559292 GN=RPS0A PE=1 SV=3;;
169	3189	Q75CQ9|RSSA_ASHGO	57.9	8	8	9.5259E5	2	2	2		27992	40S ribosomal protein S0 OS=Ashbya gossypii (strain ATCC 10895 / CBS 109.51 / FGSC 9923 / NRRL Y-1056) OX=284811 GN=RPS0 PE=3 SV=1;;
156	3137	P34167|IF4B_YEAST	56.97	5	5	5.4393E5	2	2	2		48522	Eukaryotic translation initiation factor 4B OS=Saccharomyces cerevisiae (strain ATCC 204508 / S288c) OX=559292 GN=TIF3 PE=1 SV=1;;
185	3201	P23542|AATC_YEAST	56.39	5	5	8.2262E4	2	2	2		46058	Aspartate aminotransferase cytoplasmic OS=Saccharomyces cerevisiae (strain ATCC 204508 / S288c) OX=559292 GN=AAT2 PE=1 SV=3;;
163	3204	O14467|MBF1_YEAST	54.7	15	15	4.8384E4	2	2	2		16404	Multiprotein-bridging factor 1 OS=Saccharomyces cerevisiae (strain ATCC 204508 / S288c) OX=559292 GN=MBF1 PE=1 SV=2;;
170	3186	P23254|TKT1_YEAST	53.32	4	4	3.1622E5	2	2	2		73806	Transketolase 1 OS=Saccharomyces cerevisiae (strain ATCC 204508 / S288c) OX=559292 GN=TKL1 PE=1 SV=4;;
157	3170	P07342|ILVB_YEAST	52.66	4	4	2.9731E5	2	2	2		74937	Acetolactate synthase catalytic subunit mitochondrial OS=Saccharomyces cerevisiae (strain ATCC 204508 / S288c) OX=559292 GN=ILV2 PE=1 SV=1;;
186	3211	Q01217|ARG56_YEAST	51.97	2	2	4.3085E5	2	2	2		94869	Protein ARG5 6 mitochondrial OS=Saccharomyces cerevisiae (strain ATCC 204508 / S288c) OX=559292 GN=ARG5 6 PE=1 SV=1;;
148	3192	P16387|ODPA_YEAST	51.49	7	7	5.2245E5	2	2	3		46343	Pyruvate dehydrogenase E1 component subunit alpha mitochondrial OS=Saccharomyces cerevisiae (strain ATCC 204508 / S288c) OX=559292 GN=PDA1 PE=1 SV=2;;
178	3271	P32471|EF1B_YEAST	51.13	4	4	1.2572E6	2	2	2		22627	Elongation factor 1-beta OS=Saccharomyces cerevisiae (strain ATCC 204508 / S288c) OX=559292 GN=EFB1 PE=1 SV=4;;
171	3195	P87262|RL34A_YEAST	50.67	12	12	1.4601E5	2	2	2		13639	60S ribosomal protein L34-A OS=Saccharomyces cerevisiae (strain ATCC 204508 / S288c) OX=559292 GN=RPL34A PE=1 SV=1;;
171	3196	P40525|RL34B_YEAST	50.67	12	12	1.4601E5	2	2	2		13641	60S ribosomal protein L34-B OS=Saccharomyces cerevisiae (strain ATCC 204508 / S288c) OX=559292 GN=RPL34B PE=1 SV=1;;
183	3197	P15454|KGUA_YEAST	49.82	13	13	2.9194E5	2	2	2	Acetylation (N-term)	20637	Guanylate kinase OS=Saccharomyces cerevisiae (strain ATCC 204508 / S288c) OX=559292 GN=GUK1 PE=1 SV=2;;
184	3199	P41940|MPG1_YEAST	49.31	10	10	4.7681E5	2	2	2		39566	Mannose-1-phosphate guanyltransferase OS=Saccharomyces cerevisiae (strain ATCC 204508 / S288c) OX=559292 GN=PSA1 PE=1 SV=2;;
174	3214	P26637|SYLC_YEAST	48.69	2	2	1.8596E5	2	2	2		124141	Leucine--tRNA ligase cytoplasmic OS=Saccharomyces cerevisiae (strain ATCC 204508 / S288c) OX=559292 GN=CDC60 PE=1 SV=1;;
172	3202	P46655|SYEC_YEAST	48.1	2	2	2.6194E5	2	2	2		80843	Glutamate--tRNA ligase cytoplasmic OS=Saccharomyces cerevisiae (strain ATCC 204508 / S288c) OX=559292 GN=GUS1 PE=1 SV=3;;
190	3272	P22137|CLH_YEAST	47.88	1	1	7.5465E5	2	2	2		187233	Clathrin heavy chain OS=Saccharomyces cerevisiae (strain ATCC 204508 / S288c) OX=559292 GN=CHC1 PE=1 SV=1;;
164	3207	Q75CC6|H2AZ_ASHGO	47.48	12	12	1.9452E6	2	2	2		14098	Histone H2A.Z OS=Ashbya gossypii (strain ATCC 10895 / CBS 109.51 / FGSC 9923 / NRRL Y-1056) OX=284811 GN=HTZ1 PE=3 SV=3;;
164	3208	Q12692|H2AZ_YEAST	47.48	12	12	1.9452E6	2	2	2		14283	Histone H2A.Z OS=Saccharomyces cerevisiae (strain ATCC 204508 / S288c) OX=559292 GN=HTZ1 PE=1 SV=3;;
159	3200	P53090|ARO8_YEAST	47.43	6	6	4.2297E5	2	2	2		56178	Aromatic/aminoadipate aminotransferase 1 OS=Saccharomyces cerevisiae (strain ATCC 204508 / S288c) OX=559292 GN=ARO8 PE=1 SV=1;;
155	3210	Q05911|PUR8_YEAST	47.23	7	7	3.4379E5	2	2	2		54511	Adenylosuccinate lyase OS=Saccharomyces cerevisiae (strain ATCC 204508 / S288c) OX=559292 GN=ADE13 PE=1 SV=1;;
179	3275	P0CH09|RL40B_YEAST	45.2	12	12	3.0483E4	2	2	2		14554	Ubiquitin-60S ribosomal protein L40 OS=Saccharomyces cerevisiae (strain ATCC 204508 / S288c) OX=559292 GN=RPL40B PE=1 SV=1;;
179	3276	P0CH08|RL40A_YEAST	45.2	12	12	3.0483E4	2	2	2		14554	Ubiquitin-60S ribosomal protein L40 OS=Saccharomyces cerevisiae (strain ATCC 204508 / S288c) OX=559292 GN=RPL40A PE=1 SV=1;;
179	3277	P05759|RS31_YEAST	45.2	10	10	3.0483E4	2	2	2		17216	Ubiquitin-40S ribosomal protein S31 OS=Saccharomyces cerevisiae (strain ATCC 204508 / S288c) OX=559292 GN=RPS31 PE=1 SV=3;;
179	3278	P0CG63|UBI4P_YEAST	45.2	4	4	3.0483E4	2	2	2		42826	Polyubiquitin OS=Saccharomyces cerevisiae (strain ATCC 204508 / S288c) OX=559292 GN=UBI4 PE=1 SV=1;;
173	3212	P37291|GLYC_YEAST	44.91	4	4	3.562E5	2	2	2		52219	Serine hydroxymethyltransferase cytosolic OS=Saccharomyces cerevisiae (strain ATCC 204508 / S288c) OX=559292 GN=SHM2 PE=1 SV=2;;
187	3217	P33327|DHE2_YEAST	38.66	2	2	3.1107E5	2	2	2		124332	NAD-specific glutamate dehydrogenase OS=Saccharomyces cerevisiae (strain ATCC 204508 / S288c) OX=559292 GN=GDH2 PE=1 SV=1;;
175	3218	P10080|SSBP1_YEAST	37.77	7	7	2.3092E5	2	2	2	Oxidation (M)	32990	Single-stranded nucleic acid-binding protein OS=Saccharomyces cerevisiae (strain ATCC 204508 / S288c) OX=559292 GN=SBP1 PE=1 SV=2;;
3	2882	P11484|SSB1_YEAST	228.14	40	40	8.0345E5	36	1	61	Deamidation (NQ); Oxidation (M); Acetylation (N-term)	66602	Ribosome-associated molecular chaperone SSB1 OS=Saccharomyces cerevisiae (strain ATCC 204508 / S288c) OX=559292 GN=SSB1 PE=1 SV=3
4	2883	P40150|SSB2_YEAST	227.8	40	40	7.5122E5	36	1	61	Deamidation (NQ); Oxidation (M); Acetylation (N-term)	66595	Ribosome-associated molecular chaperone SSB2 OS=Saccharomyces cerevisiae (strain ATCC 204508 / S288c) OX=559292 GN=SSB2 PE=1 SV=2
13	2890	P10664|RL4A_YEAST	177.39	45	45	5.8063E6	14	1	22	Carbamidomethylation; Oxidation (M); Acetylation (N-term)	39092	60S ribosomal protein L4-A OS=Saccharomyces cerevisiae (strain ATCC 204508 / S288c) OX=559292 GN=RPL4A PE=1 SV=4
14	2891	P49626|RL4B_YEAST	174.29	45	45	2.2859E6	14	1	22	Carbamidomethylation; Oxidation (M); Acetylation (N-term)	39062	60S ribosomal protein L4-B OS=Saccharomyces cerevisiae (strain ATCC 204508 / S288c) OX=559292 GN=RPL4B PE=1 SV=2
29	2941	P39516|RS14B_YEAST	157.48	54	54	8.3707E5	10	1	15	Acetylation (N-term)	14650	40S ribosomal protein S14-B OS=Saccharomyces cerevisiae (strain ATCC 204508 / S288c) OX=559292 GN=RPS14B PE=1 SV=2;;
24	2945	P06367|RS14A_YEAST	156.5	54	54	3.0736E6	10	1	16	Acetylation (N-term)	14537	40S ribosomal protein S14-A OS=Saccharomyces cerevisiae (strain ATCC 204508 / S288c) OX=559292 GN=RPS14A PE=1 SV=5;;
38	2916	P33442|RS3A1_YEAST	141.27	42	42	1.272E6	11	1	12	Oxidation (M)	28743	40S ribosomal protein S1-A OS=Saccharomyces cerevisiae (strain ATCC 204508 / S288c) OX=559292 GN=RPS1A PE=1 SV=2;;
38	2917	B5VNY0|RS3A1_YEAS6	141.27	42	42	1.272E6	11	1	12	Oxidation (M)	28743	40S ribosomal protein S1-A OS=Saccharomyces cerevisiae (strain AWRI1631) OX=545124 GN=RPS1A PE=3 SV=1;;
38	2918	C7GSL4|RS3A1_YEAS2	141.27	42	42	1.272E6	11	1	12	Oxidation (M)	28743	40S ribosomal protein S1-A OS=Saccharomyces cerevisiae (strain JAY291) OX=574961 GN=RPS1A PE=3 SV=1;;
38	2919	B3RHV0|RS3A1_YEAS1	141.27	42	42	1.272E6	11	1	12	Oxidation (M)	28743	40S ribosomal protein S1-A OS=Saccharomyces cerevisiae (strain RM11-1a) OX=285006 GN=RPS1A PE=3 SV=1;;
38	2920	A7A1W1|RS3A1_YEAS7	141.27	42	42	1.272E6	11	1	12	Oxidation (M)	28743	40S ribosomal protein S1-A OS=Saccharomyces cerevisiae (strain YJM789) OX=307796 GN=RPS1A PE=3 SV=1;;
40	2963	P05743|RL26A_YEAST	137.43	48	48	3.4469E5	9	1	12		14234	60S ribosomal protein L26-A OS=Saccharomyces cerevisiae (strain ATCC 204508 / S288c) OX=559292 GN=RPL26A PE=1 SV=3;;
41	2966	P53221|RL26B_YEAST	137.24	49	49	8.0481E5	9	1	12		14235	60S ribosomal protein L26-B OS=Saccharomyces cerevisiae (strain ATCC 204508 / S288c) OX=559292 GN=RPL26B PE=1 SV=2;;
49	2952	P05745|RL36A_YEAST	124.05	65	65	9.8925E4	9	1	11	Oxidation (M)	11124	60S ribosomal protein L36-A OS=Saccharomyces cerevisiae (strain ATCC 204508 / S288c) OX=559292 GN=RPL36A PE=1 SV=3;;
96	3016	Q74ZL1|KAD2_ASHGO	110.19	14	14	1.4034E5	4	1	5	Deamidation (NQ)	30283	Adenylate kinase OS=Ashbya gossypii (strain ATCC 10895 / CBS 109.51 / FGSC 9923 / NRRL Y-1056) OX=284811 GN=ADK1 PE=3 SV=1;;
88	2982	P38697|IMDH2_YEAST	105.82	12	12	8.4751E4	5	1	6		56530	Inosine-5'-monophosphate dehydrogenase 2 OS=Saccharomyces cerevisiae (strain ATCC 204508 / S288c) OX=559292 GN=IMD2 PE=1 SV=1;;
71	3068	P41752|EF1A_ASHGO	98.78	12	12	1.067E6	6	1	7	Carbamidomethylation; Oxidation (M)	49926	Elongation factor 1-alpha OS=Ashbya gossypii (strain ATCC 10895 / CBS 109.51 / FGSC 9923 / NRRL Y-1056) OX=284811 GN=TEF PE=3 SV=1;
62	2953	P05755|RS9B_YEAST	98.11	32	32	0	7	1	8		22299	40S ribosomal protein S9-B OS=Saccharomyces cerevisiae (strain ATCC 204508 / S288c) OX=559292 GN=RPS9B PE=1 SV=4;;
106	3184	Q6XQ67|ADH5_SACPS	94.27	5	5	4.2349E4	3	1	5		37648	Alcohol dehydrogenase 5 OS=Saccharomyces pastorianus OX=27292 GN=ADH5 PE=3 SV=1;;
106	3185	P38113|ADH5_YEAST	94.27	5	5	4.2349E4	3	1	5		37648	Alcohol dehydrogenase 5 OS=Saccharomyces cerevisiae (strain ATCC 204508 / S288c) OX=559292 GN=ADH5 PE=1 SV=1;;
73	2981	O13516|RS9A_YEAST	93.04	32	32	0	7	1	7		22443	40S ribosomal protein S9-A OS=Saccharomyces cerevisiae (strain ATCC 204508 / S288c) OX=559292 GN=RPS9A PE=1 SV=3;;
66	3017	P0C2I7|YL14B_YEAST	84.26	4	4	1.1276E6	4	1	7	Deamidation (NQ)	198654	Transposon Ty1-LR4 Gag-Pol polyprotein OS=Saccharomyces cerevisiae (strain ATCC 204508 / S288c) OX=559292 GN=TY1B-LR4 PE=5 SV=1;;
66	3018	P0C2I3|YD15B_YEAST	84.26	4	4	1.1276E6	4	1	7	Deamidation (NQ)	198658	Transposon Ty1-DR6 Gag-Pol polyprotein OS=Saccharomyces cerevisiae (strain ATCC 204508 / S288c) OX=559292 GN=TY1B-DR6 PE=3 SV=1;;
66	3019	P0C2I6|YL13B_YEAST	84.26	4	4	1.1276E6	4	1	7	Deamidation (NQ)	198404	Transposon Ty1-LR3 Gag-Pol polyprotein OS=Saccharomyces cerevisiae (strain ATCC 204508 / S288c) OX=559292 GN=TY1B-LR3 PE=3 SV=1;;
66	3020	P47098|YJ11B_YEAST	84.26	4	4	1.1276E6	4	1	7	Deamidation (NQ)	198651	Transposon Ty1-JR1 Gag-Pol polyprotein OS=Saccharomyces cerevisiae (strain ATCC 204508 / S288c) OX=559292 GN=TY1B-JR1 PE=3 SV=3;;
116	3216	P52489|KPYK2_YEAST	80.24	4	4	1.0938E5	3	1	4	Acetylation (N-term)	55195	Pyruvate kinase 2 OS=Saccharomyces cerevisiae (strain ATCC 204508 / S288c) OX=559292 GN=PYK2 PE=1 SV=1;;
79	3081	P0C2I5|YL12B_YEAST	80.12	4	4	3.5084E5	4	1	6	Acetylation (N-term)	198544	Transposon Ty1-LR2 Gag-Pol polyprotein OS=Saccharomyces cerevisiae (strain ATCC 204508 / S288c) OX=559292 GN=TY1B-LR2 PE=3 SV=1;;
79	3082	Q03434|YM12B_YEAST	80.12	4	4	3.5084E5	4	1	6	Acetylation (N-term)	198571	Transposon Ty1-ML2 Gag-Pol polyprotein OS=Saccharomyces cerevisiae (strain ATCC 204508 / S288c) OX=559292 GN=TY1B-ML2 PE=3 SV=2;;
79	3083	Q12141|YG11B_YEAST	80.12	4	4	3.5084E5	4	1	6	Acetylation (N-term)	198656	Transposon Ty1-GR1 Gag-Pol polyprotein OS=Saccharomyces cerevisiae (strain ATCC 204508 / S288c) OX=559292 GN=TY1B-GR1 PE=3 SV=1;;
79	3084	P0C2J1|YP14B_YEAST	80.12	4	4	3.5084E5	4	1	6	Acetylation (N-term)	198373	Transposon Ty1-PR3 Gag-Pol polyprotein OS=Saccharomyces cerevisiae (strain ATCC 204508 / S288c) OX=559292 GN=TY1B-PR3 PE=1 SV=1;;
79	3085	Q12414|YP11B_YEAST	80.12	4	4	3.5084E5	4	1	6	Acetylation (N-term)	198575	Transposon Ty1-PL Gag-Pol polyprotein OS=Saccharomyces cerevisiae (strain ATCC 204508 / S288c) OX=559292 GN=TY1B-PL PE=3 SV=1;;
79	3086	Q12273|YO11B_YEAST	80.12	4	4	3.5084E5	4	1	6	Acetylation (N-term)	198613	Transposon Ty1-OL Gag-Pol polyprotein OS=Saccharomyces cerevisiae (strain ATCC 204508 / S288c) OX=559292 GN=TY1B-OL PE=3 SV=1;;
79	3087	Q03612|YE11B_YEAST	80.12	4	4	3.5084E5	4	1	6	Acetylation (N-term)	198561	Transposon Ty1-ER1 Gag-Pol polyprotein OS=Saccharomyces cerevisiae (strain ATCC 204508 / S288c) OX=559292 GN=TY1B-ER1 PE=3 SV=1;;
154	3203	P07259|PYR1_YEAST	71.03	1	1	1.0217E6	2	1	2		245038	Protein URA2 OS=Saccharomyces cerevisiae (strain ATCC 204508 / S288c) OX=559292 GN=URA2 PE=1 SV=5;;
220	3233	P06634|DED1_YEAST	59.6	2	2	1.6713E5	1	1	1		65553	ATP-dependent RNA helicase DED1 OS=Saccharomyces cerevisiae (strain ATCC 204508 / S288c) OX=559292 GN=DED1 PE=1 SV=2;;
220	3234	A6ZP47|DED1_YEAS7	59.6	2	2	1.6713E5	1	1	1		65553	ATP-dependent RNA helicase DED1 OS=Saccharomyces cerevisiae (strain YJM789) OX=307796 GN=DED1 PE=3 SV=1;;
143	3171	P07246|ADH3_YEAST	58.03	4	4	5.2806E4	2	1	3		40370	Alcohol dehydrogenase 3 mitochondrial OS=Saccharomyces cerevisiae (strain ATCC 204508 / S288c) OX=559292 GN=ADH3 PE=1 SV=2;;
198	3219	P11154|PYC1_YEAST	56.48	1	1	4.1321E5	1	1	1		130099	Pyruvate carboxylase 1 OS=Saccharomyces cerevisiae (strain ATCC 204508 / S288c) OX=559292 GN=PYC1 PE=1 SV=2;;
198	3220	P32327|PYC2_YEAST	56.48	1	1	4.1321E5	1	1	1		130167	Pyruvate carboxylase 2 OS=Saccharomyces cerevisiae (strain ATCC 204508 / S288c) OX=559292 GN=PYC2 PE=1 SV=2;;
199	3224	Q03195|RLI1_YEAST	52.75	2	2	8.5535E4	1	1	1		68340	Translation initiation factor RLI1 OS=Saccharomyces cerevisiae (strain ATCC 204508 / S288c) OX=559292 GN=RLI1 PE=1 SV=1;;
165	3225	P49723|RIR4_YEAST	52.22	3	3	5.5063E5	1	1	2	Oxidation (M); Acetylation (N-term)	40055	Ribonucleoside-diphosphate reductase small chain 2 OS=Saccharomyces cerevisiae (strain ATCC 204508 / S288c) OX=559292 GN=RNR4 PE=1 SV=1;
221	3237	P14904|AMPL_YEAST	51.25	3	3	3.008E5	1	1	1		57093	Vacuolar aminopeptidase 1 OS=Saccharomyces cerevisiae (strain ATCC 204508 / S288c) OX=559292 GN=APE1 PE=1 SV=2;;
222	3239	P25719|CYPC_YEAST	48.81	7	7	4.324E4	1	1	1		19919	Peptidyl-prolyl cis-trans isomerase C mitochondrial OS=Saccharomyces cerevisiae (strain ATCC 204508 / S288c) OX=559292 GN=CPR3 PE=1 SV=1;;
223	3241	P09064|IF2B_YEAST	46.43	4	4	0	1	1	1		31574	Eukaryotic translation initiation factor 2 subunit beta OS=Saccharomyces cerevisiae (strain ATCC 204508 / S288c) OX=559292 GN=SUI3 PE=1 SV=2;;
226	3248	P09436|SYIC_YEAST	44.38	1	1	9.2701E4	1	1	1		122983	Isoleucine--tRNA ligase cytoplasmic OS=Saccharomyces cerevisiae (strain ATCC 204508 / S288c) OX=559292 GN=ILS1 PE=1 SV=1;;
224	3245	P27614|CBPS_YEAST	44.33	2	2	3.6848E5	1	1	1		64597	Carboxypeptidase S OS=Saccharomyces cerevisiae (strain ATCC 204508 / S288c) OX=559292 GN=CPS1 PE=1 SV=2;;
160	3213	P48164|RS7B_YEAST	43.61	10	10	2.1039E5	2	1	2		21634	40S ribosomal protein S7-B OS=Saccharomyces cerevisiae (strain ATCC 204508 / S288c) OX=559292 GN=RPS7B PE=1 SV=1;;
144	3228	P48589|RS12_YEAST	43.49	7	7	7.6167E6	1	1	3		15472	40S ribosomal protein S12 OS=Saccharomyces cerevisiae (strain ATCC 204508 / S288c) OX=559292 GN=RPS12 PE=1 SV=1;;
225	3246	P22217|TRX1_YEAST	43.04	10	10	0	1	1	1		11235	Thioredoxin-1 OS=Saccharomyces cerevisiae (strain ATCC 204508 / S288c) OX=559292 GN=TRX1 PE=1 SV=3;;
225	3247	P22803|TRX2_YEAST	43.04	10	10	0	1	1	1		11204	Thioredoxin-2 OS=Saccharomyces cerevisiae (strain ATCC 204508 / S288c) OX=559292 GN=TRX2 PE=1 SV=3;;
189	3250	P31116|DHOM_YEAST	41.92	3	3	2.7701E5	1	1	2		38502	Homoserine dehydrogenase OS=Saccharomyces cerevisiae (strain ATCC 204508 / S288c) OX=559292 GN=HOM6 PE=1 SV=1;;
176	3230	P13663|DHAS_YEAST	41.09	4	4	6.2623E5	1	1	2		39544	Aspartate-semialdehyde dehydrogenase OS=Saccharomyces cerevisiae (strain ATCC 204508 / S288c) OX=559292 GN=HOM2 PE=1 SV=1;;
227	3251	P40185|MMF1_YEAST	40.99	7	7	4.4272E5	1	1	1		15908	Protein MMF1 mitochondrial OS=Saccharomyces cerevisiae (strain ATCC 204508 / S288c) OX=559292 GN=MMF1 PE=1 SV=1;;
228	3252	P43586|LOC1_YEAST	40.69	6	6	6.0783E4	1	1	1		23590	60S ribosomal subunit assembly/export protein LOC1 OS=Saccharomyces cerevisiae (strain ATCC 204508 / S288c) OX=559292 GN=LOC1 PE=1 SV=1;;
228	3253	A7A239|LOC1_YEAS7	40.69	6	6	6.0783E4	1	1	1		23590	60S ribosomal subunit assembly/export protein LOC1 OS=Saccharomyces cerevisiae (strain YJM789) OX=307796 GN=LOC1 PE=3 SV=1;;
204	3255	P11076|ARF1_YEAST	39.46	6	6	6.971E5	1	1	1		20529	ADP-ribosylation factor 1 OS=Saccharomyces cerevisiae (strain ATCC 204508 / S288c) OX=559292 GN=ARF1 PE=1 SV=3;;
204	3256	P19146|ARF2_YEAST	39.46	6	6	6.971E5	1	1	1		20658	ADP-ribosylation factor 2 OS=Saccharomyces cerevisiae (strain ATCC 204508 / S288c) OX=559292 GN=ARF2 PE=1 SV=3;;
229	3269	P32610|VATD_YEAST	36.58	4	4	2.9027E5	1	1	1	Acetylation (N-term)	29194	V-type proton ATPase subunit D OS=Saccharomyces cerevisiae (strain ATCC 204508 / S288c) OX=559292 GN=VMA8 PE=1 SV=1;;
230	3274	Q01560|NOP3_YEAST	35.54	2	2	1.4522E5	1	1	1		45407	Nucleolar protein 3 OS=Saccharomyces cerevisiae (strain ATCC 204508 / S288c) OX=559292 GN=NPL3 PE=1 SV=1;;
231	3279	P38075|PDX3_YEAST	35.48	3	3	0	1	1	1		26908	Pyridoxamine 5'-phosphate oxidase OS=Saccharomyces cerevisiae (strain ATCC 204508 / S288c) OX=559292 GN=PDX3 PE=1 SV=1;;
205	3268	P17649|GABAT_YEAST	35.05	2	2	2.8286E5	1	1	1		52946	4-aminobutyrate aminotransferase OS=Saccharomyces cerevisiae (strain ATCC 204508 / S288c) OX=559292 GN=UGA1 PE=1 SV=2;;
200	3231	P36534|RM40_YEAST	34.99	4	4	6.1943E4	1	1	1	Acetylation (N-term)	33751	54S ribosomal protein L40 mitochondrial OS=Saccharomyces cerevisiae (strain ATCC 204508 / S288c) OX=559292 GN=MRPL40 PE=1 SV=2;;
166	3249	P16120|THRC_YEAST	34.51	2	2	4.4109E5	1	1	2		57474	Threonine synthase OS=Saccharomyces cerevisiae (strain ATCC 204508 / S288c) OX=559292 GN=THR4 PE=1 SV=1;;
201	3273	Q03940|RUVB1_YEAST	34.14	5	5	1.2328E5	1	1	1		50453	RuvB-like protein 1 OS=Saccharomyces cerevisiae (strain ATCC 204508 / S288c) OX=559292 GN=RVB1 PE=1 SV=1;;
233	3285	Q08745|RS10A_YEAST	33.05	8	8	0	1	1	1		12739	40S ribosomal protein S10-A OS=Saccharomyces cerevisiae (strain ATCC 204508 / S288c) OX=559292 GN=RPS10A PE=1 SV=1;;
233	3286	P46784|RS10B_YEAST	33.05	8	8	0	1	1	1		12738	40S ribosomal protein S10-B OS=Saccharomyces cerevisiae (strain ATCC 204508 / S288c) OX=559292 GN=RPS10B PE=1 SV=1;;
232	3283	P0CX33|RS30A_YEAST	33.01	13	13	1.1676E5	1	1	1		7118	40S ribosomal protein S30-A OS=Saccharomyces cerevisiae (strain ATCC 204508 / S288c) OX=559292 GN=RPS30A PE=1 SV=1;;
232	3284	P0CX34|RS30B_YEAST	33.01	13	13	1.1676E5	1	1	1		7118	40S ribosomal protein S30-B OS=Saccharomyces cerevisiae (strain ATCC 204508 / S288c) OX=559292 GN=RPS30B PE=1 SV=1;;
191	3294	P22147|XRN1_YEAST	31.2	0	0	0	1	1	1		175459	5'-3' exoribonuclease 1 OS=Saccharomyces cerevisiae (strain ATCC 204508 / S288c) OX=559292 GN=XRN1 PE=1 SV=1;;
235	3293	P38707|SYNC_YEAST	30.57	1	1	1.4094E5	1	1	1		62207	Asparagine--tRNA ligase cytoplasmic OS=Saccharomyces cerevisiae (strain ATCC 204508 / S288c) OX=559292 GN=DED81 PE=1 SV=1;;
234	3291	P19211|IF5A2_YEAST	30.44	4	4	6.9791E4	1	1	1		17131	Eukaryotic translation initiation factor 5A-2 OS=Saccharomyces cerevisiae (strain ATCC 204508 / S288c) OX=559292 GN=ANB1 PE=1 SV=3;;
234	3292	P23301|IF5A1_YEAST	30.44	4	4	6.9791E4	1	1	1		17114	Eukaryotic translation initiation factor 5A-1 OS=Saccharomyces cerevisiae (strain ATCC 204508 / S288c) OX=559292 GN=HYP2 PE=1 SV=3;;
236	3296	P00927|THDH_YEAST	29.07	3	3	1.0202E5	1	1	1		63831	Threonine dehydratase mitochondrial OS=Saccharomyces cerevisiae (strain ATCC 204508 / S288c) OX=559292 GN=ILV1 PE=1 SV=2;;
237	3299	P00890|CISY1_YEAST	28.85	2	2	3.5471E4	1	1	1		53360	Citrate synthase mitochondrial OS=Saccharomyces cerevisiae (strain ATCC 204508 / S288c) OX=559292 GN=CIT1 PE=1 SV=2;;
240	3305	P14843|AROF_YEAST	28.65	2	2	0	1	1	1		41070	Phospho-2-dehydro-3-deoxyheptonate aldolase phenylalanine-inhibited OS=Saccharomyces cerevisiae (strain ATCC 204508 / S288c) OX=559292 GN=ARO3 PE=1 SV=1;;
240	3306	P32449|AROG_YEAST	28.65	2	2	0	1	1	1		39749	Phospho-2-dehydro-3-deoxyheptonate aldolase tyrosine-inhibited OS=Saccharomyces cerevisiae (strain ATCC 204508 / S288c) OX=559292 GN=ARO4 PE=1 SV=2;;
238	3301	P53883|NOP13_YEAST	28.6	3	3	5.7209E4	1	1	1		45609	Nucleolar protein 13 OS=Saccharomyces cerevisiae (strain ATCC 204508 / S288c) OX=559292 GN=NOP13 PE=1 SV=2;;
206	3297	P25694|CDC48_YEAST	28.41	3	3	2.4608E5	1	1	1		91996	Cell division control protein 48 OS=Saccharomyces cerevisiae (strain ATCC 204508 / S288c) OX=559292 GN=CDC48 PE=1 SV=3;;
202	3295	P12709|G6PI_YEAST	28.34	2	2	7.6409E4	1	1	1	Oxidation (M)	61299	Glucose-6-phosphate isomerase OS=Saccharomyces cerevisiae (strain ATCC 204508 / S288c) OX=559292 GN=PGI1 PE=1 SV=3;;
202	3298	Q758L0|G6PI_ASHGO	28.34	2	2	7.6409E4	1	1	1	Oxidation (M)	61257	Glucose-6-phosphate isomerase OS=Ashbya gossypii (strain ATCC 10895 / CBS 109.51 / FGSC 9923 / NRRL Y-1056) OX=284811 GN=PGI1 PE=3 SV=1;;
239	3302	P38765|YHI9_YEAST	27.93	4	4	1.1655E5	1	1	1		32563	Uncharacterized isomerase YHI9 OS=Saccharomyces cerevisiae (strain ATCC 204508 / S288c) OX=559292 GN=YHI9 PE=1 SV=1;;
207	3300	P04801|SYTC_YEAST	27.76	2	2	3.7294E5	1	1	1	Acetylation (N-term)	84520	Threonine--tRNA ligase cytoplasmic OS=Saccharomyces cerevisiae (strain ATCC 204508 / S288c) OX=559292 GN=THS1 PE=1 SV=2;;
48	3303	Q756G2|TOM1_ASHGO	27.74	0	0	3.7623E8	1	1	11	Acetylation (N-term)	372402	Probable E3 ubiquitin-protein ligase TOM1 OS=Ashbya gossypii (strain ATCC 10895 / CBS 109.51 / FGSC 9923 / NRRL Y-1056) OX=284811 GN=TOM1 PE=3 SV=2;;
242	3308	P29547|EF1G1_YEAST	26.9	3	3	9.7817E3	1	1	1		47088	Elongation factor 1-gamma 1 OS=Saccharomyces cerevisiae (strain ATCC 204508 / S288c) OX=559292 GN=CAM1 PE=1 SV=2;;
243	3310	P36008|EF1G2_YEAST	26.4	3	3	1.0939E5	1	1	1		46520	Elongation factor 1-gamma 2 OS=Saccharomyces cerevisiae (strain ATCC 204508 / S288c) OX=559292 GN=TEF4 PE=1 SV=1;;
244	3311	P40825|SYA_YEAST	26.3	1	1	1.8024E5	1	1	1		110059	Alanine--tRNA ligase mitochondrial OS=Saccharomyces cerevisiae (strain ATCC 204508 / S288c) OX=559292 GN=ALA1 PE=1 SV=3;;
209	3323	Q07878|VPS13_YEAST	26.26	0	0	7.2361E4	1	1	1		357850	Vacuolar protein sorting-associated protein 13 OS=Saccharomyces cerevisiae (strain ATCC 204508 / S288c) OX=559292 GN=VPS13 PE=1 SV=1;;
247	3314	Q75F10|MED20_ASHGO	25.96	3	3	1.1568E6	1	1	1		23536	Mediator of RNA polymerase II transcription subunit 20 OS=Ashbya gossypii (strain ATCC 10895 / CBS 109.51 / FGSC 9923 / NRRL Y-1056) OX=284811 GN=SRB2 PE=3 SV=1;;
245	3312	P32528|DUR1_YEAST	25.68	1	1	1.2765E5	1	1	1		201830	Urea amidolyase OS=Saccharomyces cerevisiae (strain ATCC 204508 / S288c) OX=559292 GN=DUR1 2 PE=1 SV=2;;
246	3313	P16649|TUP1_YEAST	25.64	2	2	4.9742E4	1	1	1		78308	General transcriptional corepressor TUP1 OS=Saccharomyces cerevisiae (strain ATCC 204508 / S288c) OX=559292 GN=TUP1 PE=1 SV=2;;
208	3316	P41906|ARLY_SACPA	24.74	2	2	2.2676E5	1	1	1		51902	Argininosuccinate lyase OS=Saccharomyces paradoxus OX=27291 GN=ARG4 PE=3 SV=1;;
208	3317	P04076|ARLY_YEAST	24.74	2	2	2.2676E5	1	1	1		51989	Argininosuccinate lyase OS=Saccharomyces cerevisiae (strain ATCC 204508 / S288c) OX=559292 GN=ARG4 PE=1 SV=2;;
203	3318	Q08235|BRX1_YEAST	24.68	2	2	1.0232E5	1	1	1		33531	Ribosome biogenesis protein BRX1 OS=Saccharomyces cerevisiae (strain ATCC 204508 / S288c) OX=559292 GN=BRX1 PE=1 SV=2;;
248	3326	Q00955|ACAC_YEAST	24.45	0	0	1.917E4	1	1	1		250351	Acetyl-CoA carboxylase OS=Saccharomyces cerevisiae (strain ATCC 204508 / S288c) OX=559292 GN=ACC1 PE=1 SV=2;;
249	3327	P17423|KHSE_YEAST	24.29	3	3	6.0286E4	1	1	1		38712	Homoserine kinase OS=Saccharomyces cerevisiae (strain ATCC 204508 / S288c) OX=559292 GN=THR1 PE=1 SV=4;;
250	3329	Q07551|KAR_YEAST	23.56	2	2	7.9559E4	1	1	1		35561	NADPH-dependent alpha-keto amide reductase OS=Saccharomyces cerevisiae (strain ATCC 204508 / S288c) OX=559292 GN=YDL124W PE=1 SV=1;;
210	3328	P07275|PUT2_YEAST	23.49	3	3	1.2974E5	1	1	1		64435	Delta-1-pyrroline-5-carboxylate dehydrogenase mitochondrial OS=Saccharomyces cerevisiae (strain ATCC 204508 / S288c) OX=559292 GN=PUT2 PE=1 SV=2;;
251	3330	P39985|DPO5_YEAST	23.2	1	1	2.2661E4	1	1	1		115894	rDNA transcriptional regulator POL5 OS=Saccharomyces cerevisiae (strain ATCC 204508 / S288c) OX=559292 GN=POL5 PE=1 SV=1;;
252	3332	P38720|6PGD1_YEAST	22.28	3	3	1.4571E5	1	1	1		53543	6-phosphogluconate dehydrogenase decarboxylating 1 OS=Saccharomyces cerevisiae (strain ATCC 204508 / S288c) OX=559292 GN=GND1 PE=1 SV=1;;
253	3334	P25491|MAS5_YEAST	22.24	2	2	0	1	1	1		44671	Mitochondrial protein import protein MAS5 OS=Saccharomyces cerevisiae (strain ATCC 204508 / S288c) OX=559292 GN=YDJ1 PE=1 SV=1;;
254	3336	P10659|METK1_YEAST	21.73	4	4	5.8293E5	1	1	1		41818	S-adenosylmethionine synthase 1 OS=Saccharomyces cerevisiae (strain ATCC 204508 / S288c) OX=559292 GN=SAM1 PE=1 SV=2;;
254	3337	P19358|METK2_YEAST	21.73	4	4	5.8293E5	1	1	1		42256	S-adenosylmethionine synthase 2 OS=Saccharomyces cerevisiae (strain ATCC 204508 / S288c) OX=559292 GN=SAM2 PE=1 SV=3;;
211	3333	P31412|VATC_YEAST	21.72	2	2	3.0424E5	1	1	1		44189	V-type proton ATPase subunit C OS=Saccharomyces cerevisiae (strain ATCC 204508 / S288c) OX=559292 GN=VMA5 PE=1 SV=4;;
212	3342	P24783|DBP2_YEAST	21.46	2	2	1.1952E5	1	1	1		60999	ATP-dependent RNA helicase DBP2 OS=Saccharomyces cerevisiae (strain ATCC 204508 / S288c) OX=559292 GN=DBP2 PE=1 SV=1;;
212	3343	A6ZRX0|DBP2_YEAS7	21.46	2	2	1.1952E5	1	1	1		60985	ATP-dependent RNA helicase DBP2 OS=Saccharomyces cerevisiae (strain YJM789) OX=307796 GN=DBP2 PE=3 SV=1;;
214	3350	P35207|SKI2_YEAST	21.31	1	1	1.3111E5	1	1	1		146058	Antiviral helicase SKI2 OS=Saccharomyces cerevisiae (strain ATCC 204508 / S288c) OX=559292 GN=SKI2 PE=1 SV=2;;
255	3346	P38115|ARA1_YEAST	21.13	4	4	1.1918E5	1	1	1		38884	D-arabinose dehydrogenase [NAD(P)+] heavy chain OS=Saccharomyces cerevisiae (strain ATCC 204508 / S288c) OX=559292 GN=ARA1 PE=1 SV=1;;
256	3347	P51402|RL37B_YEAST	21.07	8	8	1.1154E5	1	1	1		9868	60S ribosomal protein L37-B OS=Saccharomyces cerevisiae (strain ATCC 204508 / S288c) OX=559292 GN=RPL37B PE=1 SV=2;;
213	3348	P15891|ABP1_YEAST	20.55	4	4	2.5109E5	1	1	1		65576	Actin-binding protein OS=Saccharomyces cerevisiae (strain ATCC 204508 / S288c) OX=559292 GN=ABP1 PE=1 SV=4;;
258	3354	P35197|GCS1_YEAST	20.41	2	2	1.1669E4	1	1	1		39296	ADP-ribosylation factor GTPase-activating protein GCS1 OS=Saccharomyces cerevisiae (strain ATCC 204508 / S288c) OX=559292 GN=GCS1 PE=1 SV=1;;
259	3355	P05749|RL22A_YEAST	20.2	8	8	7.7549E4	1	1	1		13693	60S ribosomal protein L22-A OS=Saccharomyces cerevisiae (strain ATCC 204508 / S288c) OX=559292 GN=RPL22A PE=1 SV=3;;

## Sheet: BY4741 no-tag control
Protein Group	Protein ID	Accession	-10lgP	Coverage (%)	Coverage (%) Sample 1	Area Sample 1	#Peptides	#Unique	#Spec Sample 1	PTM	Avg. Mass	Description
10	2629	P0CS90|HSP77_YEAST	190.55	26	26	1.8301E7	20	20	28	Deamidation (NQ)	70628	Heat shock protein SSC1 mitochondrial OS=Saccharomyces cerevisiae (strain ATCC 204508 / S288c) OX=559292 GN=SSC1 PE=1 SV=1
10	2630	P0CS91|HSP77_YEASX	190.55	26	26	1.8301E7	20	20	28	Deamidation (NQ)	70800	Heat shock protein SSC1 mitochondrial OS=Saccharomyces cerevisiae OX=4932 GN=SSC1 PE=1 SV=1
13	2637	P00549|KPYK1_YEAST	166.70	25	25	1.1018E7	16	16	20		54545	Pyruvate kinase 1 OS=Saccharomyces cerevisiae (strain ATCC 204508 / S288c) OX=559292 GN=CDC19 PE=1 SV=2
19	2636	Q06604|BSP1_YEAST	155.13	23	23	3.9544E6	14	14	18	Carbamidomethylation; Oxidation (M)	64666	Protein BSP1 OS=Saccharomyces cerevisiae (strain ATCC 204508 / S288c) OX=559292 GN=BSP1 PE=1 SV=1
22	2655	P14540|ALF_YEAST	139.64	26	26	1.8759E7	13	13	17	Deamidation (NQ)	39621	Fructose-bisphosphate aldolase OS=Saccharomyces cerevisiae (strain ATCC 204508 / S288c) OX=559292 GN=FBA1 PE=1 SV=3
29	2656	P0CX46|RL2B_YEAST	139.19	35	35	3.4074E6	12	12	12		27408	60S ribosomal protein L2-B OS=Saccharomyces cerevisiae (strain ATCC 204508 / S288c) OX=559292 GN=RPL2B PE=1 SV=1
29	2657	P0CX45|RL2A_YEAST	139.19	35	35	3.4074E6	12	12	12		27408	60S ribosomal protein L2-A OS=Saccharomyces cerevisiae (strain ATCC 204508 / S288c) OX=559292 GN=RPL2A PE=1 SV=1
2	2626	P00925|ENO2_YEAST	210.93	63	63	1.7942E7	32	11	65	Deamidation (NQ); Oxidation (M)	46914	Enolase 2 OS=Saccharomyces cerevisiae (strain ATCC 204508 / S288c) OX=559292 GN=ENO2 PE=1 SV=2
9	2632	P00330|ADH1_YEAST	190.07	43	43	4.5355E6	23	11	34	Oxidation (M)	36849	Alcohol dehydrogenase 1 OS=Saccharomyces cerevisiae (strain ATCC 204508 / S288c) OX=559292 GN=ADH1 PE=1 SV=5
25	2635	P00560|PGK_YEAST	159.13	31	31	8.0335E6	11	11	15	Oxidation (M); Acetylation (N-term)	44738	Phosphoglycerate kinase OS=Saccharomyces cerevisiae (strain ATCC 204508 / S288c) OX=559292 GN=PGK1 PE=1 SV=2
1	2625	P00924|ENO1_YEAST	217.40	62	62	1.3456E7	31	10	65	Deamidation (NQ)	46816	Enolase 1 OS=Saccharomyces cerevisiae (strain ATCC 204508 / S288c) OX=559292 GN=ENO1 PE=1 SV=3
18	2658	Q12690|RL13A_YEAST	158.23	37	37	1.7055E7	10	10	18	Deamidation (NQ)	22554	60S ribosomal protein L13-A OS=Saccharomyces cerevisiae (strain ATCC 204508 / S288c) OX=559292 GN=RPL13A PE=1 SV=1
18	2659	P40212|RL13B_YEAST	158.23	37	37	1.7055E7	10	10	18	Deamidation (NQ)	22525	60S ribosomal protein L13-B OS=Saccharomyces cerevisiae (strain ATCC 204508 / S288c) OX=559292 GN=RPL13B PE=1 SV=1
24	2641	P06169|PDC1_YEAST	138.12	17	17	7.2188E6	10	10	15	Acetylation (N-term)	61495	Pyruvate decarboxylase isozyme 1 OS=Saccharomyces cerevisiae (strain ATCC 204508 / S288c) OX=559292 GN=PDC1 PE=1 SV=7
31	2672	P0CX82|RL19A_YEAST	138.37	34	34	7.6763E6	9	9	12		21704	60S ribosomal protein L19-A OS=Saccharomyces cerevisiae (strain ATCC 204508 / S288c) OX=559292 GN=RPL19A PE=1 SV=1
31	2673	P0CX83|RL19B_YEAST	138.37	34	34	7.6763E6	9	9	12		21704	60S ribosomal protein L19-B OS=Saccharomyces cerevisiae (strain ATCC 204508 / S288c) OX=559292 GN=RPL19B PE=1 SV=1
30	2671	P05740|RL17A_YEAST	133.62	42	42	2.9351E6	9	9	12		20549	60S ribosomal protein L17-A OS=Saccharomyces cerevisiae (strain ATCC 204508 / S288c) OX=559292 GN=RPL17A PE=1 SV=4
32	2668	P0CX52|RS16B_YEAST	118.84	57	57	5.4875E6	9	9	13	Deamidation (NQ); Acetylation (N-term)	15847	40S ribosomal protein S16-B OS=Saccharomyces cerevisiae (strain ATCC 204508 / S288c) OX=559292 GN=RPS16B PE=1 SV=1
32	2669	P0CX51|RS16A_YEAST	118.84	57	57	5.4875E6	9	9	13	Deamidation (NQ); Acetylation (N-term)	15847	40S ribosomal protein S16-A OS=Saccharomyces cerevisiae (strain ATCC 204508 / S288c) OX=559292 GN=RPS16A PE=1 SV=1
40	2687	P0CX38|RS6B_YEAST	140.76	30	30	4.933E6	8	8	8	Deamidation (NQ); Oxidation (M)	26996	40S ribosomal protein S6-B OS=Saccharomyces cerevisiae (strain ATCC 204508 / S288c) OX=559292 GN=RPS6B PE=1 SV=1
40	2688	P0CX37|RS6A_YEAST	140.76	30	30	4.933E6	8	8	8	Deamidation (NQ); Oxidation (M)	26996	40S ribosomal protein S6-A OS=Saccharomyces cerevisiae (strain ATCC 204508 / S288c) OX=559292 GN=RPS6A PE=1 SV=1
36	2665	P16521|EF3A_YEAST	140.54	7	7	1.6412E6	8	8	10	Deamidation (NQ); Oxidation (M)	115945	Elongation factor 3A OS=Saccharomyces cerevisiae (strain ATCC 204508 / S288c) OX=559292 GN=YEF3 PE=1 SV=4
48	2664	P32589|HSP7F_YEAST	130.71	10	10	2.5901E6	8	8	8	Carbamidomethylation	77367	Heat shock protein homolog SSE1 OS=Saccharomyces cerevisiae (strain ATCC 204508 / S288c) OX=559292 GN=SSE1 PE=1 SV=4
26	2663	P02994|EF1A_YEAST	122.22	22	22	5.434E6	8	8	14	Carbamidomethylation; Deamidation (NQ); Oxidation (M)	50033	Elongation factor 1-alpha OS=Saccharomyces cerevisiae (strain ATCC 204508 / S288c) OX=559292 GN=TEF1 PE=1 SV=1
39	2666	P14120|RL30_YEAST	111.81	84	84	5.3202E6	8	8	9		11415	60S ribosomal protein L30 OS=Saccharomyces cerevisiae (strain ATCC 204508 / S288c) OX=559292 GN=RPL30 PE=1 SV=3
33	2697	P0CX54|RL12B_YEAST	124.68	33	33	8.1516E6	7	7	12		17823	60S ribosomal protein L12-B OS=Saccharomyces cerevisiae (strain ATCC 204508 / S288c) OX=559292 GN=RPL12B PE=1 SV=1
33	2698	P0CX53|RL12A_YEAST	124.68	33	33	8.1516E6	7	7	12		17823	60S ribosomal protein L12-A OS=Saccharomyces cerevisiae (strain ATCC 204508 / S288c) OX=559292 GN=RPL12A PE=1 SV=1
41	2678	P00950|PMG1_YEAST	122.22	30	30	3.6132E6	7	7	8	Oxidation (M)	27609	Phosphoglycerate mutase 1 OS=Saccharomyces cerevisiae (strain ATCC 204508 / S288c) OX=559292 GN=GPM1 PE=1 SV=3
27	2722	P05317|RLA0_YEAST	117.64	16	16	1.2995E7	7	7	13	Oxidation (M); Acetylation (N-term)	33717	60S acidic ribosomal protein P0 OS=Saccharomyces cerevisiae (strain ATCC 204508 / S288c) OX=559292 GN=RPP0 PE=1 SV=2
46	2675	P14126|RL3_YEAST	111.88	18	18	3.9614E6	7	7	8	Deamidation (NQ); Oxidation (M)	43758	60S ribosomal protein L3 OS=Saccharomyces cerevisiae (strain ATCC 204508 / S288c) OX=559292 GN=RPL3 PE=1 SV=4
50	2676	P32324|EF2_YEAST	100.59	10	10	1.6585E6	7	7	7		93289	Elongation factor 2 OS=Saccharomyces cerevisiae (strain ATCC 204508 / S288c) OX=559292 GN=EFT1 PE=1 SV=1
38	2740	P25443|RS2_YEAST	85.54	23	23	6.0665E6	7	7	10	Deamidation (NQ); Acetylation (N-term)	27450	40S ribosomal protein S2 OS=Saccharomyces cerevisiae (strain ATCC 204508 / S288c) OX=559292 GN=RPS2 PE=1 SV=3
16	2649	P05737|RL7A_YEAST	160.11	30	30	8.1282E6	13	6	19		27638	60S ribosomal protein L7-A OS=Saccharomyces cerevisiae (strain ATCC 204508 / S288c) OX=559292 GN=RPL7A PE=1 SV=3
11	2638	P00359|G3P3_YEAST	146.70	34	34	2.524E7	12	6	25	Deamidation (NQ)	35747	Glyceraldehyde-3-phosphate dehydrogenase 3 OS=Saccharomyces cerevisiae (strain ATCC 204508 / S288c) OX=559292 GN=TDH3 PE=1 SV=3
52	2733	P39015|STM1_YEAST	139.66	16	16	3.412E6	6	6	7		29995	Suppressor protein STM1 OS=Saccharomyces cerevisiae (strain ATCC 204508 / S288c) OX=559292 GN=STM1 PE=1 SV=3
66	2689	P22768|ASSY_YEAST	116.67	19	19	1.0319E6	6	6	6	Carbamidomethylation; Oxidation (M)	46928	Argininosuccinate synthase OS=Saccharomyces cerevisiae (strain ATCC 204508 / S288c) OX=559292 GN=ARG1 PE=1 SV=3
63	2720	P38701|RS20_YEAST	114.29	47	47	2.4031E6	6	6	6	Acetylation (N-term)	13907	40S ribosomal protein S20 OS=Saccharomyces cerevisiae (strain ATCC 204508 / S288c) OX=559292 GN=RPS20 PE=1 SV=3
47	2683	P04456|RL25_YEAST	104.96	41	41	3.3541E6	6	6	8	Oxidation (M)	15758	60S ribosomal protein L25 OS=Saccharomyces cerevisiae (strain ATCC 204508 / S288c) OX=559292 GN=RPL25 PE=1 SV=4
59	2727	P02406|RL28_YEAST	101.48	34	34	1.9262E6	6	6	7		16722	60S ribosomal protein L28 OS=Saccharomyces cerevisiae (strain ATCC 204508 / S288c) OX=559292 GN=RPL28 PE=1 SV=3
57	2699	Q3E792|RS25A_YEAST	101.18	44	44	1.0808E6	6	6	7	Acetylation (N-term)	12039	40S ribosomal protein S25-A OS=Saccharomyces cerevisiae (strain ATCC 204508 / S288c) OX=559292 GN=RPS25A PE=1 SV=1
53	2686	Q87026|GAG_SCVLB	99.11	9	9	2.5254E5	6	6	7	Oxidation (M)	78316	Major capsid protein OS=Saccharomyces cerevisiae virus L-BC OX=42478 GN=gag PE=3 SV=1
53	2696	P23172|RDRP_SCVLB	99.11	4	4	2.5254E5	6	6	7	Oxidation (M)	171449	Probable RNA-directed RNA polymerase OS=Saccharomyces cerevisiae virus L-BC OX=42478 GN=gag-pol PE=2 SV=2
55	2748	P00044|CYC1_YEAST	123.97	42	42	1.9941E6	5	5	7		12182	Cytochrome c iso-1 OS=Saccharomyces cerevisiae (strain ATCC 204508 / S288c) OX=559292 GN=CYC1 PE=1 SV=2
86	2736	P0CX36|RS4B_YEAST	117.69	13	13	9.9004E5	5	5	5		29410	40S ribosomal protein S4-B OS=Saccharomyces cerevisiae (strain ATCC 204508 / S288c) OX=559292 GN=RPS4B PE=1 SV=1
86	2737	P0CX35|RS4A_YEAST	117.69	13	13	9.9004E5	5	5	5		29410	40S ribosomal protein S4-A OS=Saccharomyces cerevisiae (strain ATCC 204508 / S288c) OX=559292 GN=RPS4A PE=1 SV=1
85	2723	P49089|ASNS1_YEAST	114.76	8	8	8.0618E5	5	5	5		64470	Asparagine synthetase [glutamine-hydrolyzing] 1 OS=Saccharomyces cerevisiae (strain ATCC 204508 / S288c) OX=559292 GN=ASN1 PE=1 SV=2
72	2694	P07149|FAS1_YEAST	112.28	2	2	2.6964E6	5	5	5		228689	Fatty acid synthase subunit beta OS=Saccharomyces cerevisiae (strain ATCC 204508 / S288c) OX=559292 GN=FAS1 PE=1 SV=2
65	2680	P60010|ACT_YEAST	110.80	15	15	1.9927E6	5	5	6	Oxidation (M)	41690	Actin OS=Saccharomyces cerevisiae (strain ATCC 204508 / S288c) OX=559292 GN=ACT1 PE=1 SV=1
65	2681	Q75D00|ACT_ASHGO	110.80	15	15	1.9927E6	5	5	6	Oxidation (M)	41733	Actin OS=Ashbya gossypii (strain ATCC 10895 / CBS 109.51 / FGSC 9923 / NRRL Y-1056) OX=284811 GN=ACT1 PE=2 SV=1
65	2682	P17128|ACT_KLULA	110.80	15	15	1.9927E6	5	5	6	Oxidation (M)	41659	Actin OS=Kluyveromyces lactis (strain ATCC 8585 / CBS 2359 / DSM 70799 / NBRC 1267 / NRRL Y-1140 / WM37) OX=284590 GN=ACT PE=3 SV=2
79	2705	A6ZYI0|KAD2_YEAS7	108.63	23	23	7.3272E5	5	5	5	Deamidation (NQ)	24254	Adenylate kinase OS=Saccharomyces cerevisiae (strain YJM789) OX=307796 GN=ADK1 PE=3 SV=1
79	2706	B3LG61|KAD2_YEAS1	108.63	23	23	7.3272E5	5	5	5	Deamidation (NQ)	24255	Adenylate kinase OS=Saccharomyces cerevisiae (strain RM11-1a) OX=285006 GN=ADK1 PE=3 SV=1
79	2707	P07170|KAD2_YEAST	108.63	23	23	7.3272E5	5	5	5	Deamidation (NQ)	24255	Adenylate kinase OS=Saccharomyces cerevisiae (strain ATCC 204508 / S288c) OX=559292 GN=ADK1 PE=1 SV=2
62	2717	P0CX39|RS8A_YEAST	106.37	26	26	4.0549E6	5	5	6		22490	40S ribosomal protein S8-A OS=Saccharomyces cerevisiae (strain ATCC 204508 / S288c) OX=559292 GN=RPS8A PE=1 SV=1
62	2718	P0CX40|RS8B_YEAST	106.37	26	26	4.0549E6	5	5	6		22490	40S ribosomal protein S8-B OS=Saccharomyces cerevisiae (strain ATCC 204508 / S288c) OX=559292 GN=RPS8B PE=1 SV=1
69	2709	P04449|RL24A_YEAST	103.07	28	28	1.04E6	5	5	6		17614	60S ribosomal protein L24-A OS=Saccharomyces cerevisiae (strain ATCC 204508 / S288c) OX=559292 GN=RPL24A PE=1 SV=1
64	2751	P17255|VATA_YEAST	102.53	4	4	9.2407E5	5	5	6	Deamidation (NQ); Acetylation (N-term)	118637	V-type proton ATPase catalytic subunit A OS=Saccharomyces cerevisiae (strain ATCC 204508 / S288c) OX=559292 GN=VMA1 PE=1 SV=3
77	2702	P19097|FAS2_YEAST	102.26	3	3	3.8414E5	5	5	5		206945	Fatty acid synthase subunit alpha OS=Saccharomyces cerevisiae (strain ATCC 204508 / S288c) OX=559292 GN=FAS2 PE=1 SV=2
74	2719	P26783|RS5_YEAST	97.84	20	20	8.6409E5	5	5	5		25039	40S ribosomal protein S5 OS=Saccharomyces cerevisiae (strain ATCC 204508 / S288c) OX=559292 GN=RPS5 PE=1 SV=3
68	2780	Q12672|RL21B_YEAST	95.80	29	29	4.6166E6	5	5	6		18274	60S ribosomal protein L21-B OS=Saccharomyces cerevisiae (strain ATCC 204508 / S288c) OX=559292 GN=RPL21B PE=1 SV=1
68	2781	Q02753|RL21A_YEAST	95.80	29	29	4.6166E6	5	5	6		18242	60S ribosomal protein L21-A OS=Saccharomyces cerevisiae (strain ATCC 204508 / S288c) OX=559292 GN=RPL21A PE=1 SV=1
5	2627	P10592|HSP72_YEAST	215.97	31	31	3.2775E6	23	4	42	Deamidation (NQ); Oxidation (M); Acetylation (N-term)	69470	Heat shock protein SSA2 OS=Saccharomyces cerevisiae (strain ATCC 204508 / S288c) OX=559292 GN=SSA2 PE=1 SV=3
49	2670	P26785|RL16B_YEAST	130.14	36	36	1.9963E6	8	4	8	Acetylation (N-term)	22249	60S ribosomal protein L16-B OS=Saccharomyces cerevisiae (strain ATCC 204508 / S288c) OX=559292 GN=RPL16B PE=1 SV=3
89	2701	P07262|DHE4_YEAST	119.61	12	12	7.0982E5	4	4	4		49570	NADP-specific glutamate dehydrogenase 1 OS=Saccharomyces cerevisiae (strain ATCC 204508 / S288c) OX=559292 GN=GDH1 PE=1 SV=2
67	2715	P47176|BCA2_YEAST	101.68	11	11	3.1556E5	6	4	6		41625	Branched-chain-amino-acid aminotransferase cytosolic OS=Saccharomyces cerevisiae (strain ATCC 204508 / S288c) OX=559292 GN=BAT2 PE=1 SV=1
58	2711	P0CX24|RL20B_YEAST	99.61	32	32	3.3323E6	4	4	7	Oxidation (M)	20437	60S ribosomal protein L20-B OS=Saccharomyces cerevisiae (strain ATCC 204508 / S288c) OX=559292 GN=RPL20B PE=1 SV=1
58	2712	P0CX23|RL20A_YEAST	99.61	32	32	3.3323E6	4	4	7	Oxidation (M)	20437	60S ribosomal protein L20-A OS=Saccharomyces cerevisiae (strain ATCC 204508 / S288c) OX=559292 GN=RPL20A PE=1 SV=1
71	2724	P05756|RS13_YEAST	96.80	26	26	9.8165E6	4	4	5		17029	40S ribosomal protein S13 OS=Saccharomyces cerevisiae (strain ATCC 204508 / S288c) OX=559292 GN=RPS13 PE=1 SV=3
70	2725	P0CX49|RL18A_YEAST	96.36	24	24	3.1068E6	4	4	6	Carbamidomethylation	20563	60S ribosomal protein L18-A OS=Saccharomyces cerevisiae (strain ATCC 204508 / S288c) OX=559292 GN=RPL18A PE=1 SV=1
70	2726	P0CX50|RL18B_YEAST	96.36	24	24	3.1068E6	4	4	6	Carbamidomethylation	20563	60S ribosomal protein L18-B OS=Saccharomyces cerevisiae (strain ATCC 204508 / S288c) OX=559292 GN=RPL18B PE=1 SV=1
78	2750	P00445|SODC_YEAST	92.67	35	35	2.0153E6	4	4	5	Carbamidomethylation	15855	Superoxide dismutase [Cu-Zn] OS=Saccharomyces cerevisiae (strain ATCC 204508 / S288c) OX=559292 GN=SOD1 PE=1 SV=2
97	2775	P0C2H6|RL27A_YEAST	90.34	28	28	4.5758E5	4	4	4		15531	60S ribosomal protein L27-A OS=Saccharomyces cerevisiae (strain ATCC 204508 / S288c) OX=559292 GN=RPL27A PE=1 SV=1
97	2776	P0C2H7|RL27B_YEAST	90.34	28	28	4.5758E5	4	4	4		15505	60S ribosomal protein L27-B OS=Saccharomyces cerevisiae (strain ATCC 204508 / S288c) OX=559292 GN=RPL27B PE=1 SV=1
82	2743	P05748|RL15A_YEAST	88.35	19	19	2.5423E6	4	4	5		24422	60S ribosomal protein L15-A OS=Saccharomyces cerevisiae (strain ATCC 204508 / S288c) OX=559292 GN=RPL15A PE=1 SV=3
95	2713	P25605|ILV6_YEAST	88.06	15	15	7.7404E5	4	4	4		33987	Acetolactate synthase small subunit mitochondrial OS=Saccharomyces cerevisiae (strain ATCC 204508 / S288c) OX=559292 GN=ILV6 PE=1 SV=2
80	2782	P0CX44|RL1B_YEAST	85.37	13	13	2.0998E6	4	4	5	Oxidation (M)	24486	60S ribosomal protein L1-B OS=Saccharomyces cerevisiae (strain ATCC 204508 / S288c) OX=559292 GN=RPL1B PE=1 SV=1
80	2783	P0CX43|RL1A_YEAST	85.37	13	13	2.0998E6	4	4	5	Oxidation (M)	24486	60S ribosomal protein L1-A OS=Saccharomyces cerevisiae (strain ATCC 204508 / S288c) OX=559292 GN=RPL1A PE=1 SV=1
90	2729	P05750|RS3_YEAST	83.35	22	22	9.8011E5	4	4	4		26503	40S ribosomal protein S3 OS=Saccharomyces cerevisiae (strain ATCC 204508 / S288c) OX=559292 GN=RPS3 PE=1 SV=5
84	2721	P05755|RS9B_YEAST	75.26	22	22	2.5573E6	4	4	5		22299	40S ribosomal protein S9-B OS=Saccharomyces cerevisiae (strain ATCC 204508 / S288c) OX=559292 GN=RPS9B PE=1 SV=4
99	2771	P0CX30|RS23B_YEAST	57.56	19	19	1.484E6	4	4	4		16038	40S ribosomal protein S23-B OS=Saccharomyces cerevisiae (strain ATCC 204508 / S288c) OX=559292 GN=RPS23B PE=1 SV=1
99	2772	P0CX29|RS23A_YEAST	57.56	19	19	1.484E6	4	4	4		16038	40S ribosomal protein S23-A OS=Saccharomyces cerevisiae (strain ATCC 204508 / S288c) OX=559292 GN=RPS23A PE=1 SV=1
12	2661	P29453|RL8B_YEAST	165.36	31	31	2.5238E6	13	3	21	Acetylation (N-term)	28112	60S ribosomal protein L8-B OS=Saccharomyces cerevisiae (strain ATCC 204508 / S288c) OX=559292 GN=RPL8B PE=1 SV=3
56	2695	P26784|RL16A_YEAST	118.72	32	32	8.423E5	7	3	7	Acetylation (N-term)	22201	60S ribosomal protein L16-A OS=Saccharomyces cerevisiae (strain ATCC 204508 / S288c) OX=559292 GN=RPL16A PE=1 SV=3
34	2662	Q12213|RL7B_YEAST	117.45	29	29	3.3406E5	10	3	12	Acetylation (N-term)	27696	60S ribosomal protein L7-B OS=Saccharomyces cerevisiae (strain ATCC 204508 / S288c) OX=559292 GN=RPL7B PE=1 SV=3
45	2667	P50095|IMDH3_YEAST	114.89	15	15	8.7093E5	7	3	8	Oxidation (M); Acetylation (N-term)	56585	Inosine-5'-monophosphate dehydrogenase 3 OS=Saccharomyces cerevisiae (strain ATCC 204508 / S288c) OX=559292 GN=IMD3 PE=1 SV=1
88	2813	P41277|GPP1_YEAST	103.29	10	10	7.7487E5	3	3	4		27947	Glycerol-1-phosphate phosphohydrolase 1 OS=Saccharomyces cerevisiae (strain ATCC 204508 / S288c) OX=559292 GN=GPP1 PE=1 SV=3
120	2844	Q3E757|RL11B_YEAST	94.92	15	15	1.7074E6	3	3	3		19750	60S ribosomal protein L11-B OS=Saccharomyces cerevisiae (strain ATCC 204508 / S288c) OX=559292 GN=RPL11B PE=1 SV=3
120	2845	P0C0W9|RL11A_YEAST	94.92	15	15	1.7074E6	3	3	3		19720	60S ribosomal protein L11-A OS=Saccharomyces cerevisiae (strain ATCC 204508 / S288c) OX=559292 GN=RPL11A PE=1 SV=2
87	2741	P05694|METE_YEAST	90.85	5	5	6.0386E5	3	3	4	Oxidation (M)	85860	5-methyltetrahydropteroyltriglutamate--homocysteine methyltransferase OS=Saccharomyces cerevisiae (strain ATCC 204508 / S288c) OX=559292 GN=MET6 PE=1 SV=4
102	2793	P19657|PMA2_YEAST	89.73	3	3	3.3768E5	3	3	3		102172	Plasma membrane ATPase 2 OS=Saccharomyces cerevisiae (strain ATCC 204508 / S288c) OX=559292 GN=PMA2 PE=1 SV=3
102	2794	P05030|PMA1_YEAST	89.73	3	3	3.3768E5	3	3	3		99619	Plasma membrane ATPase 1 OS=Saccharomyces cerevisiae (strain ATCC 204508 / S288c) OX=559292 GN=PMA1 PE=1 SV=2
94	2791	P0CX85|RL35B_YEAST	89.68	19	19	9.9825E5	3	3	4		13910	60S ribosomal protein L35-B OS=Saccharomyces cerevisiae (strain ATCC 204508 / S288c) OX=559292 GN=RPL35B PE=1 SV=1
94	2792	P0CX84|RL35A_YEAST	89.68	19	19	9.9825E5	3	3	4		13910	60S ribosomal protein L35-A OS=Saccharomyces cerevisiae (strain ATCC 204508 / S288c) OX=559292 GN=RPL35A PE=1 SV=1
91	2759	P38061|RL32_YEAST	87.44	21	21	1.3856E6	3	3	4		14771	60S ribosomal protein L32 OS=Saccharomyces cerevisiae (strain ATCC 204508 / S288c) OX=559292 GN=RPL32 PE=1 SV=1
73	2749	P41805|RL10_YEAST	87.21	14	14	1.7656E6	3	3	5		25361	60S ribosomal protein L10 OS=Saccharomyces cerevisiae (strain ATCC 204508 / S288c) OX=559292 GN=RPL10 PE=1 SV=1
76	2808	P54115|ALDH6_YEAST	85.85	4	4	9.8825E4	3	3	5		54414	Magnesium-activated aldehyde dehydrogenase cytosolic OS=Saccharomyces cerevisiae (strain ATCC 204508 / S288c) OX=559292 GN=ALD6 PE=1 SV=4
92	2738	P52910|ACS2_YEAST	85.54	5	5	1.2762E6	3	3	4	Oxidation (M)	75492	Acetyl-coenzyme A synthetase 2 OS=Saccharomyces cerevisiae (strain ATCC 204508 / S288c) OX=559292 GN=ACS2 PE=1 SV=1
83	2763	B3LI22|RSSA1_YEAS1	85.30	15	15	3.8176E6	3	3	5		28024	40S ribosomal protein S0-A OS=Saccharomyces cerevisiae (strain RM11-1a) OX=285006 GN=RPS0A PE=3 SV=1
83	2764	A6ZUM5|RSSA1_YEAS7	85.30	15	15	3.8176E6	3	3	5		28024	40S ribosomal protein S0-A OS=Saccharomyces cerevisiae (strain YJM789) OX=307796 GN=RPS0A PE=3 SV=1
83	2765	P32905|RSSA1_YEAST	85.30	15	15	3.8176E6	3	3	5		28024	40S ribosomal protein S0-A OS=Saccharomyces cerevisiae (strain ATCC 204508 / S288c) OX=559292 GN=RPS0A PE=1 SV=3
83	2767	P46654|RSSA2_YEAST	85.30	15	15	3.8176E6	3	3	5		27962	40S ribosomal protein S0-B OS=Saccharomyces cerevisiae (strain ATCC 204508 / S288c) OX=559292 GN=RPS0B PE=1 SV=2
83	2768	B3LT19|RSSA2_YEAS1	85.30	15	15	3.8176E6	3	3	5		27962	40S ribosomal protein S0-B OS=Saccharomyces cerevisiae (strain RM11-1a) OX=285006 GN=RPS0B PE=3 SV=1
83	2769	A7A0V3|RSSA2_YEAS7	85.30	15	15	3.8176E6	3	3	5		27962	40S ribosomal protein S0-B OS=Saccharomyces cerevisiae (strain YJM789) OX=307796 GN=RPS0B PE=3 SV=1
108	2752	P0CX56|RS18B_YEAST	83.05	23	23	6.8231E5	3	3	3	Acetylation (N-term)	17038	40S ribosomal protein S18-B OS=Saccharomyces cerevisiae (strain ATCC 204508 / S288c) OX=559292 GN=RPS18B PE=1 SV=1
108	2753	P0CX55|RS18A_YEAST	83.05	23	23	6.8231E5	3	3	3	Acetylation (N-term)	17038	40S ribosomal protein S18-A OS=Saccharomyces cerevisiae (strain ATCC 204508 / S288c) OX=559292 GN=RPS18A PE=1 SV=1
109	2804	P38523|GRPE_YEAST	82.91	10	10	5.2171E5	3	3	3		26066	GrpE protein homolog mitochondrial OS=Saccharomyces cerevisiae (strain ATCC 204508 / S288c) OX=559292 GN=MGE1 PE=1 SV=1
75	2785	Q01855|RS15_YEAST	82.40	21	21	1.3167E6	3	3	5	Acetylation (N-term)	16002	40S ribosomal protein S15 OS=Saccharomyces cerevisiae (strain ATCC 204508 / S288c) OX=559292 GN=RPS15 PE=1 SV=1
116	2739	P32471|EF1B_YEAST	81.23	15	15	7.77E5	3	3	3	Acetylation (N-term)	22627	Elongation factor 1-beta OS=Saccharomyces cerevisiae (strain ATCC 204508 / S288c) OX=559292 GN=EFB1 PE=1 SV=4
96	2761	P0CX42|RL23B_YEAST	77.96	28	28	1.6436E6	3	3	4	Carbamidomethylation; Deamidation (NQ); Oxidation (M); Acetylation (N-term)	14473	60S ribosomal protein L23-B OS=Saccharomyces cerevisiae (strain ATCC 204508 / S288c) OX=559292 GN=RPL23B PE=1 SV=1
96	2762	P0CX41|RL23A_YEAST	77.96	28	28	1.6436E6	3	3	4	Carbamidomethylation; Deamidation (NQ); Oxidation (M); Acetylation (N-term)	14473	60S ribosomal protein L23-A OS=Saccharomyces cerevisiae (strain ATCC 204508 / S288c) OX=559292 GN=RPL23A PE=1 SV=1
111	2826	P19882|HSP60_YEAST	75.18	7	7	5.3701E5	3	3	3		60752	Heat shock protein 60 mitochondrial OS=Saccharomyces cerevisiae (strain ATCC 204508 / S288c) OX=559292 GN=HSP60 PE=1 SV=1
93	2788	P00942|TPIS_YEAST	74.91	17	17	8.3998E5	3	3	4		26795	Triosephosphate isomerase OS=Saccharomyces cerevisiae (strain ATCC 204508 / S288c) OX=559292 GN=TPI1 PE=1 SV=2
114	2784	P47143|ADK_YEAST	74.64	11	11	4.8014E5	3	3	3		36372	Adenosine kinase OS=Saccharomyces cerevisiae (strain ATCC 204508 / S288c) OX=559292 GN=ADO1 PE=1 SV=1
107	2815	P34760|TSA1_YEAST	70.20	12	12	6.7354E5	3	3	3		21590	Peroxiredoxin TSA1 OS=Saccharomyces cerevisiae (strain ATCC 204508 / S288c) OX=559292 GN=TSA1 PE=1 SV=3
105	2754	A6ZQJ1|IF4A_YEAS7	63.29	10	10	8.021E5	3	3	3		44697	ATP-dependent RNA helicase eIF4A OS=Saccharomyces cerevisiae (strain YJM789) OX=307796 GN=TIF1 PE=3 SV=1
105	2755	P10081|IF4A_YEAST	63.29	10	10	8.021E5	3	3	3		44697	ATP-dependent RNA helicase eIF4A OS=Saccharomyces cerevisiae (strain ATCC 204508 / S288c) OX=559292 GN=TIF1 PE=1 SV=3
113	2777	P35997|RS27A_YEAST	61.17	38	38	1.0694E6	3	3	3		8879	40S ribosomal protein S27-A OS=Saccharomyces cerevisiae (strain ATCC 204508 / S288c) OX=559292 GN=RPS27A PE=1 SV=1
113	2778	P38711|RS27B_YEAST	61.17	38	38	1.0694E6	3	3	3		8865	40S ribosomal protein S27-B OS=Saccharomyces cerevisiae (strain ATCC 204508 / S288c) OX=559292 GN=RPS27B PE=1 SV=1
98	2789	P0C2H8|RL31A_YEAST	58.44	26	26	3.153E5	3	3	4	Oxidation (M)	12953	60S ribosomal protein L31-A OS=Saccharomyces cerevisiae (strain ATCC 204508 / S288c) OX=559292 GN=RPL31A PE=1 SV=1
117	2786	P15108|HSC82_YEAST	55.43	4	4	2.9695E5	3	3	3	Oxidation (M)	80900	ATP-dependent molecular chaperone HSC82 OS=Saccharomyces cerevisiae (strain ATCC 204508 / S288c) OX=559292 GN=HSC82 PE=1 SV=4
117	2787	P02829|HSP82_YEAST	55.43	4	4	2.9695E5	3	3	3	Oxidation (M)	81406	ATP-dependent molecular chaperone HSP82 OS=Saccharomyces cerevisiae (strain ATCC 204508 / S288c) OX=559292 GN=HSP82 PE=1 SV=1
3	2623	P40150|SSB2_YEAST	236.50	43	43	7.347E5	37	2	56	Deamidation (NQ); Oxidation (M); Acetylation (N-term)	66595	Ribosome-associated molecular chaperone SSB2 OS=Saccharomyces cerevisiae (strain ATCC 204508 / S288c) OX=559292 GN=SSB2 PE=1 SV=2
6	2628	P10591|HSP71_YEAST	200.41	28	28	1.7357E6	21	2	36	Deamidation (NQ); Oxidation (M); Acetylation (N-term)	69657	Heat shock protein SSA1 OS=Saccharomyces cerevisiae (strain ATCC 204508 / S288c) OX=559292 GN=SSA1 PE=1 SV=4
17	2660	P17076|RL8A_YEAST	164.00	30	30	8.623E5	12	2	19	Acetylation (N-term)	28125	60S ribosomal protein L8-A OS=Saccharomyces cerevisiae (strain ATCC 204508 / S288c) OX=559292 GN=RPL8A PE=1 SV=4
20	2714	P06367|RS14A_YEAST	162.07	37	37	2.3993E6	9	2	18	Acetylation (N-term)	14537	40S ribosomal protein S14-A OS=Saccharomyces cerevisiae (strain ATCC 204508 / S288c) OX=559292 GN=RPS14A PE=1 SV=5
43	2644	B3LLJ2|RS3A2_YEAS1	122.97	31	31	1.257E6	8	2	8		28812	40S ribosomal protein S1-B OS=Saccharomyces cerevisiae (strain RM11-1a) OX=285006 GN=RPS1B PE=3 SV=1
43	2645	A6ZM02|RS3A2_YEAS7	122.97	31	31	1.257E6	8	2	8		28812	40S ribosomal protein S1-B OS=Saccharomyces cerevisiae (strain YJM789) OX=307796 GN=RPS1B PE=3 SV=1
43	2646	B5VP69|RS3A2_YEAS6	122.97	31	31	1.257E6	8	2	8		28812	40S ribosomal protein S1-B OS=Saccharomyces cerevisiae (strain AWRI1631) OX=545124 GN=RPS1B PE=3 SV=1
43	2647	C7GVZ9|RS3A2_YEAS2	122.97	31	31	1.257E6	8	2	8		28811	40S ribosomal protein S1-B OS=Saccharomyces cerevisiae (strain JAY291) OX=574961 GN=RPS1B PE=3 SV=1
43	2648	P23248|RS3A2_YEAST	122.97	31	31	1.257E6	8	2	8		28812	40S ribosomal protein S1-B OS=Saccharomyces cerevisiae (strain ATCC 204508 / S288c) OX=559292 GN=RPS1B PE=1 SV=3
51	2731	P16474|BIP_YEAST	105.30	6	6	4.2255E5	4	2	7	Deamidation (NQ); Acetylation (N-term)	74468	Endoplasmic reticulum chaperone BiP OS=Saccharomyces cerevisiae (strain ATCC 204508 / S288c) OX=559292 GN=KAR2 PE=1 SV=1
106	2803	P05739|RL6B_YEAST	92.88	15	15	1.5715E6	3	2	3		19986	60S ribosomal protein L6-B OS=Saccharomyces cerevisiae (strain ATCC 204508 / S288c) OX=559292 GN=RPL6B PE=1 SV=4
101	2744	P03965|CARB_YEAST	85.11	3	3	1.0422E5	3	2	3		123915	Carbamoyl-phosphate synthase arginine-specific large chain OS=Saccharomyces cerevisiae (strain ATCC 204508 / S288c) OX=559292 GN=CPA2 PE=1 SV=1
110	2805	P02407|RS17A_YEAST	82.31	19	19	3.2732E4	2	2	3		15788	40S ribosomal protein S17-A OS=Saccharomyces cerevisiae (strain ATCC 204508 / S288c) OX=559292 GN=RPS17A PE=1 SV=1
110	2806	P14127|RS17B_YEAST	82.31	19	19	3.2732E4	2	2	3		15803	40S ribosomal protein S17-B OS=Saccharomyces cerevisiae (strain ATCC 204508 / S288c) OX=559292 GN=RPS17B PE=1 SV=1
125	2870	P27614|CBPS_YEAST	72.82	4	4	9.6549E4	2	2	2		64597	Carboxypeptidase S OS=Saccharomyces cerevisiae (strain ATCC 204508 / S288c) OX=559292 GN=CPS1 PE=1 SV=2
103	2802	P20081|FKBP_YEAST	70.04	21	21	1.3235E6	2	2	3	Acetylation (N-term)	12158	FK506-binding protein 1 OS=Saccharomyces cerevisiae (strain ATCC 204508 / S288c) OX=559292 GN=FPR1 PE=1 SV=2
104	2810	Q12159|YRA1_YEAST	64.35	8	8	8.4732E5	2	2	3		24956	RNA annealing protein YRA1 OS=Saccharomyces cerevisiae (strain ATCC 204508 / S288c) OX=559292 GN=YRA1 PE=1 SV=2
143	2824	P15454|KGUA_YEAST	63.19	12	12	4.3432E5	2	2	2	Acetylation (N-term)	20637	Guanylate kinase OS=Saccharomyces cerevisiae (strain ATCC 204508 / S288c) OX=559292 GN=GUK1 PE=1 SV=2
135	2839	P19414|ACON_YEAST	61.49	3	3	3.4635E5	2	2	2		85368	Aconitate hydratase mitochondrial OS=Saccharomyces cerevisiae (strain ATCC 204508 / S288c) OX=559292 GN=ACO1 PE=1 SV=2
115	2843	P49723|RIR4_YEAST	59.13	7	7	5.6993E5	2	2	3	Oxidation (M); Acetylation (N-term)	40055	Ribonucleoside-diphosphate reductase small chain 2 OS=Saccharomyces cerevisiae (strain ATCC 204508 / S288c) OX=559292 GN=RNR4 PE=1 SV=1
81	2795	Q8J1F8|H2B2_ASHGO	58.10	13	13	4.7295E6	2	2	5		13824	Histone H2B.2 OS=Ashbya gossypii (strain ATCC 10895 / CBS 109.51 / FGSC 9923 / NRRL Y-1056) OX=284811 GN=HTB2 PE=3 SV=3
81	2796	P02294|H2B2_YEAST	58.10	12	12	4.7295E6	2	2	5		14237	Histone H2B.2 OS=Saccharomyces cerevisiae (strain ATCC 204508 / S288c) OX=559292 GN=HTB2 PE=1 SV=2
81	2797	P02293|H2B1_YEAST	58.10	12	12	4.7295E6	2	2	5		14252	Histone H2B.1 OS=Saccharomyces cerevisiae (strain ATCC 204508 / S288c) OX=559292 GN=HTB1 PE=1 SV=2
81	2798	Q74ZL5|H2B1_ASHGO	58.10	12	12	4.7295E6	2	2	5		14284	Histone H2B.1 OS=Ashbya gossypii (strain ATCC 10895 / CBS 109.51 / FGSC 9923 / NRRL Y-1056) OX=284811 GN=HTB1 PE=3 SV=3
81	2821	P48989|H2B1_CANAL	58.10	12	12	4.7295E6	2	2	5		14090	Histone H2B.1 OS=Candida albicans (strain SC5314 / ATCC MYA-2876) OX=237561 GN=HTB1 PE=3 SV=3
122	2820	P07244|PUR2_YEAST	57.02	2	2	7.34E4	2	2	2		86068	Bifunctional purine biosynthetic protein ADE5 7 OS=Saccharomyces cerevisiae (strain ATCC 204508 / S288c) OX=559292 GN=ADE5 7 PE=1 SV=1
130	2800	P0CX33|RS30A_YEAST	56.87	29	29	1.6387E5	2	2	2	Deamidation (NQ)	7118	40S ribosomal protein S30-A OS=Saccharomyces cerevisiae (strain ATCC 204508 / S288c) OX=559292 GN=RPS30A PE=1 SV=1
130	2801	P0CX34|RS30B_YEAST	56.87	29	29	1.6387E5	2	2	2	Deamidation (NQ)	7118	40S ribosomal protein S30-B OS=Saccharomyces cerevisiae (strain ATCC 204508 / S288c) OX=559292 GN=RPS30B PE=1 SV=1
126	2818	P07280|RS19A_YEAST	56.39	16	16	5.4814E5	2	2	2		15917	40S ribosomal protein S19-A OS=Saccharomyces cerevisiae (strain ATCC 204508 / S288c) OX=559292 GN=RPS19A PE=1 SV=2
126	2819	P07281|RS19B_YEAST	56.39	16	16	5.4814E5	2	2	2		15891	40S ribosomal protein S19-B OS=Saccharomyces cerevisiae (strain ATCC 204508 / S288c) OX=559292 GN=RPS19B PE=1 SV=2
142	2822	P16140|VATB_YEAST	56.15	5	5	1.9357E5	2	2	2		57749	V-type proton ATPase subunit B OS=Saccharomyces cerevisiae (strain ATCC 204508 / S288c) OX=559292 GN=VMA2 PE=1 SV=2
132	2823	P38011|GBLP_YEAST	56.07	9	9	1.9796E6	2	2	2	Acetylation (N-term)	34805	Guanine nucleotide-binding protein subunit beta-like protein OS=Saccharomyces cerevisiae (strain ATCC 204508 / S288c) OX=559292 GN=ASC1 PE=1 SV=4
133	2828	P32263|P5CR_YEAST	54.45	7	7	5.146E4	2	2	2		30132	Pyrroline-5-carboxylate reductase OS=Saccharomyces cerevisiae (strain ATCC 204508 / S288c) OX=559292 GN=PRO3 PE=1 SV=1
136	2841	P34167|IF4B_YEAST	52.14	5	5	3.5276E5	2	2	2		48522	Eukaryotic translation initiation factor 4B OS=Saccharomyces cerevisiae (strain ATCC 204508 / S288c) OX=559292 GN=TIF3 PE=1 SV=1
153	2907	P22803|TRX2_YEAST	51.88	16	16	6.9062E5	2	2	2		11204	Thioredoxin-2 OS=Saccharomyces cerevisiae (strain ATCC 204508 / S288c) OX=559292 GN=TRX2 PE=1 SV=3
152	2902	P32473|ODPB_YEAST	50.56	4	4	2.3127E5	2	2	2		40054	Pyruvate dehydrogenase E1 component subunit beta mitochondrial OS=Saccharomyces cerevisiae (strain ATCC 204508 / S288c) OX=559292 GN=PDB1 PE=1 SV=2
129	2799	P26786|RS7A_YEAST	49.53	9	9	3.467E5	2	2	2		21622	40S ribosomal protein S7-A OS=Saccharomyces cerevisiae (strain ATCC 204508 / S288c) OX=559292 GN=RPS7A PE=1 SV=4
150	2852	P0C0V8|RS21A_YEAST	49.20	18	18	6.3382E4	2	2	2		9746	40S ribosomal protein S21-A OS=Saccharomyces cerevisiae (strain ATCC 204508 / S288c) OX=559292 GN=RPS21A PE=1 SV=1
150	2853	Q3E754|RS21B_YEAST	49.20	18	18	6.3382E4	2	2	2		9760	40S ribosomal protein S21-B OS=Saccharomyces cerevisiae (strain ATCC 204508 / S288c) OX=559292 GN=RPS21B PE=1 SV=1
123	2829	P0CX32|RS24B_YEAST	48.19	13	13	8.6964E4	2	2	2		15329	40S ribosomal protein S24-B OS=Saccharomyces cerevisiae (strain ATCC 204508 / S288c) OX=559292 GN=RPS24B PE=1 SV=1
123	2830	P0CX31|RS24A_YEAST	48.19	13	13	8.6964E4	2	2	2		15329	40S ribosomal protein S24-A OS=Saccharomyces cerevisiae (strain ATCC 204508 / S288c) OX=559292 GN=RPS24A PE=1 SV=1
145	2835	Q75AX1|H42_ASHGO	47.59	22	22	5.0679E4	2	2	2		11338	Histone H4.2 OS=Ashbya gossypii (strain ATCC 10895 / CBS 109.51 / FGSC 9923 / NRRL Y-1056) OX=284811 GN=HHF2 PE=3 SV=4
145	2836	Q757K0|H41_ASHGO	47.59	22	22	5.0679E4	2	2	2		11338	Histone H4.1 OS=Ashbya gossypii (strain ATCC 10895 / CBS 109.51 / FGSC 9923 / NRRL Y-1056) OX=284811 GN=HHF1 PE=3 SV=3
134	2833	P39939|RS26B_YEAST	47.51	20	20	7.6128E5	2	2	2		13447	40S ribosomal protein S26-B OS=Saccharomyces cerevisiae (strain ATCC 204508 / S288c) OX=559292 GN=RPS26B PE=1 SV=1
134	2834	P39938|RS26A_YEAST	47.51	20	20	7.6128E5	2	2	2		13505	40S ribosomal protein S26-A OS=Saccharomyces cerevisiae (strain ATCC 204508 / S288c) OX=559292 GN=RPS26A PE=1 SV=1
119	2831	P16120|THRC_YEAST	46.90	4	4	9.9672E5	2	2	3		57474	Threonine synthase OS=Saccharomyces cerevisiae (strain ATCC 204508 / S288c) OX=559292 GN=THR4 PE=1 SV=1
144	2832	P00817|IPYR_YEAST	46.42	10	10	6.4556E5	2	2	2		32300	Inorganic pyrophosphatase OS=Saccharomyces cerevisiae (strain ATCC 204508 / S288c) OX=559292 GN=IPP1 PE=1 SV=4
146	2840	O14467|MBF1_YEAST	46.40	13	13	2.4767E5	2	2	2	Acetylation (N-term)	16404	Multiprotein-bridging factor 1 OS=Saccharomyces cerevisiae (strain ATCC 204508 / S288c) OX=559292 GN=MBF1 PE=1 SV=2
148	2847	P31412|VATC_YEAST	45.00	4	4	4.2114E4	2	2	2		44189	V-type proton ATPase subunit C OS=Saccharomyces cerevisiae (strain ATCC 204508 / S288c) OX=559292 GN=VMA5 PE=1 SV=4
147	2842	P38999|LYS9_YEAST	44.29	5	5	7.4921E5	2	2	2		48918	Saccharopine dehydrogenase [NADP(+) L-glutamate-forming] OS=Saccharomyces cerevisiae (strain ATCC 204508 / S288c) OX=559292 GN=LYS9 PE=1 SV=1
139	2990	P22137|CLH_YEAST	44.00	1	1	9.1491E5	2	2	2		187233	Clathrin heavy chain OS=Saccharomyces cerevisiae (strain ATCC 204508 / S288c) OX=559292 GN=CHC1 PE=1 SV=1
137	2849	P00815|HIS2_YEAST	42.41	2	2	2.0957E5	2	2	2		87721	Histidine biosynthesis trifunctional protein OS=Saccharomyces cerevisiae (strain ATCC 204508 / S288c) OX=559292 GN=HIS4 PE=1 SV=3
149	2850	P13663|DHAS_YEAST	41.42	7	7	2.179E5	2	2	2		39544	Aspartate-semialdehyde dehydrogenase OS=Saccharomyces cerevisiae (strain ATCC 204508 / S288c) OX=559292 GN=HOM2 PE=1 SV=1
127	2854	Q99337|YN12B_YEAST	41.26	2	2	3.1057E5	2	2	2	Deamidation (NQ)	198197	Transposon Ty1-NL2 Gag-Pol polyprotein OS=Saccharomyces cerevisiae (strain ATCC 204508 / S288c) OX=559292 GN=TY1B-NL2 PE=3 SV=1
127	2855	P0C2I7|YL14B_YEAST	41.26	2	2	3.1057E5	2	2	2	Deamidation (NQ)	198654	Transposon Ty1-LR4 Gag-Pol polyprotein OS=Saccharomyces cerevisiae (strain ATCC 204508 / S288c) OX=559292 GN=TY1B-LR4 PE=5 SV=1
127	2856	Q03855|YD11B_YEAST	41.26	2	2	3.1057E5	2	2	2	Deamidation (NQ)	198594	Transposon Ty1-DR1 Gag-Pol polyprotein OS=Saccharomyces cerevisiae (strain ATCC 204508 / S288c) OX=559292 GN=TY1B-DR1 PE=3 SV=2
127	2857	P0C2I3|YD15B_YEAST	41.26	2	2	3.1057E5	2	2	2	Deamidation (NQ)	198658	Transposon Ty1-DR6 Gag-Pol polyprotein OS=Saccharomyces cerevisiae (strain ATCC 204508 / S288c) OX=559292 GN=TY1B-DR6 PE=3 SV=1
127	2858	P0C2I6|YL13B_YEAST	41.26	2	2	3.1057E5	2	2	2	Deamidation (NQ)	198404	Transposon Ty1-LR3 Gag-Pol polyprotein OS=Saccharomyces cerevisiae (strain ATCC 204508 / S288c) OX=559292 GN=TY1B-LR3 PE=3 SV=1
127	2859	P47098|YJ11B_YEAST	41.26	2	2	3.1057E5	2	2	2	Deamidation (NQ)	198651	Transposon Ty1-JR1 Gag-Pol polyprotein OS=Saccharomyces cerevisiae (strain ATCC 204508 / S288c) OX=559292 GN=TY1B-JR1 PE=3 SV=3
127	2860	Q12269|YG12B_YEAST	41.26	2	2	3.1057E5	2	2	2	Deamidation (NQ)	198520	Transposon Ty1-GR2 Gag-Pol polyprotein OS=Saccharomyces cerevisiae (strain ATCC 204508 / S288c) OX=559292 GN=TY1B-GR2 PE=3 SV=3
127	2861	P0C2I9|YP12B_YEAST	41.26	2	2	3.1057E5	2	2	2	Deamidation (NQ)	198567	Transposon Ty1-PR1 Gag-Pol polyprotein OS=Saccharomyces cerevisiae (strain ATCC 204508 / S288c) OX=559292 GN=TY1B-PR1 PE=3 SV=1
151	2862	P10080|SSBP1_YEAST	39.06	6	6	8.7964E4	2	2	2		32990	Single-stranded nucleic acid-binding protein OS=Saccharomyces cerevisiae (strain ATCC 204508 / S288c) OX=559292 GN=SBP1 PE=1 SV=2
140	2998	P49167|RL38_YEAST	38.57	22	22	3.9396E5	2	2	2		8827	60S ribosomal protein L38 OS=Saccharomyces cerevisiae (strain ATCC 204508 / S288c) OX=559292 GN=RPL38 PE=1 SV=1
124	2866	P41056|RL33B_YEAST	37.30	17	17	7.9778E5	2	2	2		12168	60S ribosomal protein L33-B OS=Saccharomyces cerevisiae (strain ATCC 204508 / S288c) OX=559292 GN=RPL33B PE=1 SV=2
124	2867	P05744|RL33A_YEAST	37.30	17	17	7.9778E5	2	2	2		12154	60S ribosomal protein L33-A OS=Saccharomyces cerevisiae (strain ATCC 204508 / S288c) OX=559292 GN=RPL33A PE=1 SV=3
112	3001	P0CX48|RS11B_YEAST	35.96	13	13	2.8641E4	2	2	3	Acetylation (N-term)	17749	40S ribosomal protein S11-B OS=Saccharomyces cerevisiae (strain ATCC 204508 / S288c) OX=559292 GN=RPS11B PE=1 SV=1
112	3002	P0CX47|RS11A_YEAST	35.96	13	13	2.8641E4	2	2	3	Acetylation (N-term)	17749	40S ribosomal protein S11-A OS=Saccharomyces cerevisiae (strain ATCC 204508 / S288c) OX=559292 GN=RPS11A PE=1 SV=1
4	2624	P11484|SSB1_YEAST	235.60	40	40	3.0444E5	36	1	55	Deamidation (NQ); Oxidation (M); Acetylation (N-term)	66602	Ribosome-associated molecular chaperone SSB1 OS=Saccharomyces cerevisiae (strain ATCC 204508 / S288c) OX=559292 GN=SSB1 PE=1 SV=3
7	2633	P49626|RL4B_YEAST	170.24	46	46	7.0189E5	17	1	34	Carbamidomethylation; Deamidation (NQ); Oxidation (M); Acetylation (N-term)	39062	60S ribosomal protein L4-B OS=Saccharomyces cerevisiae (strain ATCC 204508 / S288c) OX=559292 GN=RPL4B PE=1 SV=2
8	2634	P10664|RL4A_YEAST	170.13	46	46	2.4122E6	17	1	34	Carbamidomethylation; Deamidation (NQ); Oxidation (M); Acetylation (N-term)	39092	60S ribosomal protein L4-A OS=Saccharomyces cerevisiae (strain ATCC 204508 / S288c) OX=559292 GN=RPL4A PE=1 SV=4
15	2642	P22202|HSP74_YEAST	160.96	15	15	0	13	1	19	Deamidation (NQ); Acetylation (N-term)	69651	Heat shock protein SSA4 OS=Saccharomyces cerevisiae (strain ATCC 204508 / S288c) OX=559292 GN=SSA4 PE=1 SV=3
23	2703	P39516|RS14B_YEAST	160.32	38	38	4.7633E5	8	1	16	Acetylation (N-term)	14650	40S ribosomal protein S14-B OS=Saccharomyces cerevisiae (strain ATCC 204508 / S288c) OX=559292 GN=RPS14B PE=1 SV=2
14	2639	P00331|ADH2_YEAST	158.07	31	31	2.7461E5	13	1	20	Oxidation (M)	36732	Alcohol dehydrogenase 2 OS=Saccharomyces cerevisiae (strain ATCC 204508 / S288c) OX=559292 GN=ADH2 PE=1 SV=3
28	2679	P00360|G3P1_YEAST	127.90	16	16	2.7045E5	7	1	13		35750	Glyceraldehyde-3-phosphate dehydrogenase 1 OS=Saccharomyces cerevisiae (strain ATCC 204508 / S288c) OX=559292 GN=TDH1 PE=1 SV=3
54	2650	P33442|RS3A1_YEAST	117.57	28	28	1.0373E6	7	1	7		28743	40S ribosomal protein S1-A OS=Saccharomyces cerevisiae (strain ATCC 204508 / S288c) OX=559292 GN=RPS1A PE=1 SV=2
54	2651	B5VNY0|RS3A1_YEAS6	117.57	28	28	1.0373E6	7	1	7		28743	40S ribosomal protein S1-A OS=Saccharomyces cerevisiae (strain AWRI1631) OX=545124 GN=RPS1A PE=3 SV=1
54	2652	C7GSL4|RS3A1_YEAS2	117.57	28	28	1.0373E6	7	1	7		28743	40S ribosomal protein S1-A OS=Saccharomyces cerevisiae (strain JAY291) OX=574961 GN=RPS1A PE=3 SV=1
54	2653	B3RHV0|RS3A1_YEAS1	117.57	28	28	1.0373E6	7	1	7		28743	40S ribosomal protein S1-A OS=Saccharomyces cerevisiae (strain RM11-1a) OX=285006 GN=RPS1A PE=3 SV=1
54	2654	A7A1W1|RS3A1_YEAS7	117.57	28	28	1.0373E6	7	1	7		28743	40S ribosomal protein S1-A OS=Saccharomyces cerevisiae (strain YJM789) OX=307796 GN=RPS1A PE=3 SV=1
35	2691	O14455|RL36B_YEAST	115.30	58	58	9.7573E5	7	1	10	Oxidation (M)	11135	60S ribosomal protein L36-B OS=Saccharomyces cerevisiae (strain ATCC 204508 / S288c) OX=559292 GN=RPL36B PE=1 SV=3
37	2693	P05745|RL36A_YEAST	113.03	58	58	3.424E5	7	1	10	Oxidation (M)	11124	60S ribosomal protein L36-A OS=Saccharomyces cerevisiae (strain ATCC 204508 / S288c) OX=559292 GN=RPL36A PE=1 SV=3
44	2684	P53221|RL26B_YEAST	108.64	46	46	1.8131E5	7	1	8		14235	60S ribosomal protein L26-B OS=Saccharomyces cerevisiae (strain ATCC 204508 / S288c) OX=559292 GN=RPL26B PE=1 SV=2
42	2685	P05743|RL26A_YEAST	108.41	45	45	5.8738E4	7	1	8		14234	60S ribosomal protein L26-A OS=Saccharomyces cerevisiae (strain ATCC 204508 / S288c) OX=559292 GN=RPL26A PE=1 SV=3
61	2690	P50094|IMDH4_YEAST	93.71	12	12	1.4827E5	5	1	6	Oxidation (M); Acetylation (N-term)	56394	Inosine-5'-monophosphate dehydrogenase 4 OS=Saccharomyces cerevisiae (strain ATCC 204508 / S288c) OX=559292 GN=IMD4 PE=1 SV=1
118	2817	P38891|BCA1_YEAST	77.69	5	5	1.6299E5	3	1	3		43596	Branched-chain-amino-acid aminotransferase mitochondrial OS=Saccharomyces cerevisiae (strain ATCC 204508 / S288c) OX=559292 GN=BAT1 PE=1 SV=1
131	2807	Q02326|RL6A_YEAST	72.33	11	11	1.378E5	2	1	2		19961	60S ribosomal protein L6-A OS=Saccharomyces cerevisiae (strain ATCC 204508 / S288c) OX=559292 GN=RPL6A PE=1 SV=2
121	2790	P07259|PYR1_YEAST	65.05	1	1	1.1401E4	2	1	2		245038	Protein URA2 OS=Saccharomyces cerevisiae (strain ATCC 204508 / S288c) OX=559292 GN=URA2 PE=1 SV=5
192	2884	P53742|NOG2_YEAST	53.72	3	3	6.4757E4	1	1	1		55489	Nucleolar GTP-binding protein 2 OS=Saccharomyces cerevisiae (strain ATCC 204508 / S288c) OX=559292 GN=NOG2 PE=1 SV=1
128	2877	P32582|CBS_YEAST	53.54	2	2	1.2525E5	1	1	2	Oxidation (M)	56022	Cystathionine beta-synthase OS=Saccharomyces cerevisiae (strain ATCC 204508 / S288c) OX=559292 GN=CYS4 PE=1 SV=1
193	2885	Q06146|YL257_YEAST	52.96	4	4	9.7946E4	1	1	1		35998	Uncharacterized protein YLR257W OS=Saccharomyces cerevisiae (strain ATCC 204508 / S288c) OX=559292 GN=YLR257W PE=1 SV=1
166	2874	P28272|PYRD_YEAST	50.44	4	4	3.5181E5	1	1	1		34801	Dihydroorotate dehydrogenase (fumarate) OS=Saccharomyces cerevisiae (strain ATCC 204508 / S288c) OX=559292 GN=URA1 PE=1 SV=1
157	2868	P06634|DED1_YEAST	49.04	2	2	0	1	1	1		65553	ATP-dependent RNA helicase DED1 OS=Saccharomyces cerevisiae (strain ATCC 204508 / S288c) OX=559292 GN=DED1 PE=1 SV=2
157	2869	A6ZP47|DED1_YEAS7	49.04	2	2	0	1	1	1		65553	ATP-dependent RNA helicase DED1 OS=Saccharomyces cerevisiae (strain YJM789) OX=307796 GN=DED1 PE=3 SV=1
196	2890	P09064|IF2B_YEAST	48.06	4	4	0	1	1	1		31574	Eukaryotic translation initiation factor 2 subunit beta OS=Saccharomyces cerevisiae (strain ATCC 204508 / S288c) OX=559292 GN=SUI3 PE=1 SV=2
159	2871	Q01217|ARG56_YEAST	47.73	2	2	1.7221E5	1	1	1		94869	Protein ARG5 6 mitochondrial OS=Saccharomyces cerevisiae (strain ATCC 204508 / S288c) OX=559292 GN=ARG5 6 PE=1 SV=1
194	2888	Q07505|DLHH_YEAST	47.68	5	5	0	1	1	1		30837	Putative carboxymethylenebutenolidase OS=Saccharomyces cerevisiae (strain ATCC 204508 / S288c) OX=559292 GN=YDL086W PE=1 SV=1
195	2889	P05319|RLA2_YEAST	47.03	11	11	2.314E6	1	1	1		10746	60S acidic ribosomal protein P2-alpha OS=Saccharomyces cerevisiae (strain ATCC 204508 / S288c) OX=559292 GN=RPP2A PE=1 SV=1
138	2891	P11076|ARF1_YEAST	46.67	6	6	3.7232E5	1	1	2		20529	ADP-ribosylation factor 1 OS=Saccharomyces cerevisiae (strain ATCC 204508 / S288c) OX=559292 GN=ARF1 PE=1 SV=3
138	2892	P19146|ARF2_YEAST	46.67	6	6	3.7232E5	1	1	2		20658	ADP-ribosylation factor 2 OS=Saccharomyces cerevisiae (strain ATCC 204508 / S288c) OX=559292 GN=ARF2 PE=1 SV=3
165	2863	P11154|PYC1_YEAST	46.59	1	1	2.4456E5	1	1	1		130099	Pyruvate carboxylase 1 OS=Saccharomyces cerevisiae (strain ATCC 204508 / S288c) OX=559292 GN=PYC1 PE=1 SV=2
165	2864	P32327|PYC2_YEAST	46.59	1	1	2.4456E5	1	1	1		130167	Pyruvate carboxylase 2 OS=Saccharomyces cerevisiae (strain ATCC 204508 / S288c) OX=559292 GN=PYC2 PE=1 SV=2
175	2881	P43586|LOC1_YEAST	46.13	6	6	0	1	1	1		23590	60S ribosomal subunit assembly/export protein LOC1 OS=Saccharomyces cerevisiae (strain ATCC 204508 / S288c) OX=559292 GN=LOC1 PE=1 SV=1
175	2882	A7A239|LOC1_YEAS7	46.13	6	6	0	1	1	1		23590	60S ribosomal subunit assembly/export protein LOC1 OS=Saccharomyces cerevisiae (strain YJM789) OX=307796 GN=LOC1 PE=3 SV=1
198	2897	P09436|SYIC_YEAST	45.72	1	1	6.7255E4	1	1	1		122983	Isoleucine--tRNA ligase cytoplasmic OS=Saccharomyces cerevisiae (strain ATCC 204508 / S288c) OX=559292 GN=ILS1 PE=1 SV=1
176	2886	P38625|GUAA_YEAST	45.12	2	2	1.7511E5	1	1	1		58482	GMP synthase [glutamine-hydrolyzing] OS=Saccharomyces cerevisiae (strain ATCC 204508 / S288c) OX=559292 GN=GUA1 PE=1 SV=4
177	2887	P07342|ILVB_YEAST	44.87	2	2	1.1796E5	1	1	1		74937	Acetolactate synthase catalytic subunit mitochondrial OS=Saccharomyces cerevisiae (strain ATCC 204508 / S288c) OX=559292 GN=ILV2 PE=1 SV=1
197	2893	P23542|AATC_YEAST	44.73	4	4	1.3081E5	1	1	1		46058	Aspartate aminotransferase cytoplasmic OS=Saccharomyces cerevisiae (strain ATCC 204508 / S288c) OX=559292 GN=AAT2 PE=1 SV=3
100	2896	P48589|RS12_YEAST	44.15	7	7	4.233E6	1	1	4		15472	40S ribosomal protein S12 OS=Saccharomyces cerevisiae (strain ATCC 204508 / S288c) OX=559292 GN=RPS12 PE=1 SV=1
155	2872	P12695|ODP2_YEAST	42.92	2	2	1.3626E5	1	1	1		51818	Dihydrolipoyllysine-residue acetyltransferase component of pyruvate dehydrogenase complex mitochondrial OS=Saccharomyces cerevisiae (strain ATCC 204508 / S288c) OX=559292 GN=LAT1 PE=1 SV=1
199	2900	P14904|AMPL_YEAST	40.85	3	3	2.3867E5	1	1	1		57093	Vacuolar aminopeptidase 1 OS=Saccharomyces cerevisiae (strain ATCC 204508 / S288c) OX=559292 GN=APE1 PE=1 SV=2
200	2901	P48570|HOSC_YEAST	40.24	2	2	3.481E4	1	1	1		47099	Homocitrate synthase cytosolic isozyme OS=Saccharomyces cerevisiae (strain ATCC 204508 / S288c) OX=559292 GN=LYS20 PE=1 SV=1
178	2894	P53090|ARO8_YEAST	40.05	3	3	3.8069E5	1	1	1		56178	Aromatic/aminoadipate aminotransferase 1 OS=Saccharomyces cerevisiae (strain ATCC 204508 / S288c) OX=559292 GN=ARO8 PE=1 SV=1
179	2899	Q75CC6|H2AZ_ASHGO	39.38	7	7	1.5045E6	1	1	1		14098	Histone H2A.Z OS=Ashbya gossypii (strain ATCC 10895 / CBS 109.51 / FGSC 9923 / NRRL Y-1056) OX=284811 GN=HTZ1 PE=3 SV=3
179	2903	Q12692|H2AZ_YEAST	39.38	7	7	1.5045E6	1	1	1		14283	Histone H2A.Z OS=Saccharomyces cerevisiae (strain ATCC 204508 / S288c) OX=559292 GN=HTZ1 PE=1 SV=3
201	2904	Q12363|WTM1_YEAST	39.27	2	2	2.4265E5	1	1	1		48383	Transcriptional modulator WTM1 OS=Saccharomyces cerevisiae (strain ATCC 204508 / S288c) OX=559292 GN=WTM1 PE=1 SV=1
202	2905	Q3E7X9|RS28A_YEAST	38.57	16	16	1.8061E5	1	1	1	Oxidation (M); Acetylation (N-term)	7592	40S ribosomal protein S28-A OS=Saccharomyces cerevisiae (strain ATCC 204508 / S288c) OX=559292 GN=RPS28A PE=1 SV=1
203	2908	P40185|MMF1_YEAST	37.99	7	7	3.7916E5	1	1	1		15908	Protein MMF1 mitochondrial OS=Saccharomyces cerevisiae (strain ATCC 204508 / S288c) OX=559292 GN=MMF1 PE=1 SV=1
204	2911	P00927|THDH_YEAST	37.19	3	3	9.0442E4	1	1	1		63831	Threonine dehydratase mitochondrial OS=Saccharomyces cerevisiae (strain ATCC 204508 / S288c) OX=559292 GN=ILV1 PE=1 SV=2
160	2909	P04147|PABP_YEAST	36.49	2	2	1.1835E5	1	1	1		64344	Polyadenylate-binding protein cytoplasmic and nuclear OS=Saccharomyces cerevisiae (strain ATCC 204508 / S288c) OX=559292 GN=PAB1 PE=1 SV=4
167	2913	P25367|RNQ1_YEAST	36.18	2	2	8.5005E4	1	1	1		42580	[PIN+] prion protein RNQ1 OS=Saccharomyces cerevisiae (strain ATCC 204508 / S288c) OX=559292 GN=RNQ1 PE=1 SV=2
205	2914	P10622|RLA3_YEAST	36.00	15	15	8.4362E5	1	1	1		10668	60S acidic ribosomal protein P1-beta OS=Saccharomyces cerevisiae (strain ATCC 204508 / S288c) OX=559292 GN=RPP1B PE=1 SV=3
206	2915	Q03148|SNZ1_YEAST	35.89	3	3	1.1053E5	1	1	1		31817	Pyridoxal 5'-phosphate synthase subunit SNZ1 OS=Saccharomyces cerevisiae (strain ATCC 204508 / S288c) OX=559292 GN=SNZ1 PE=1 SV=1
206	2916	P43545|SNZ3_YEAST	35.89	3	3	1.1053E5	1	1	1		32019	Probable pyridoxal 5'-phosphate synthase subunit SNZ3 OS=Saccharomyces cerevisiae (strain ATCC 204508 / S288c) OX=559292 GN=SNZ3 PE=2 SV=1
206	2917	P53824|SNZ2_YEAST	35.89	3	3	1.1053E5	1	1	1		32033	Probable pyridoxal 5'-phosphate synthase subunit SNZ2 OS=Saccharomyces cerevisiae (strain ATCC 204508 / S288c) OX=559292 GN=SNZ2 PE=1 SV=1
180	2919	P38754|RL14B_YEAST	35.58	9	9	0	1	1	1	Acetylation (N-term)	15153	60S ribosomal protein L14-B OS=Saccharomyces cerevisiae (strain ATCC 204508 / S288c) OX=559292 GN=RPL14B PE=1 SV=1
180	2920	P36105|RL14A_YEAST	35.58	9	9	0	1	1	1	Acetylation (N-term)	15167	60S ribosomal protein L14-A OS=Saccharomyces cerevisiae (strain ATCC 204508 / S288c) OX=559292 GN=RPL14A PE=1 SV=1
207	2922	P19262|ODO2_YEAST	35.51	3	3	1.2254E5	1	1	1		50431	Dihydrolipoyllysine-residue succinyltransferase component of 2-oxoglutarate dehydrogenase complex mitochondrial OS=Saccharomyces cerevisiae (strain ATCC 204508 / S288c) OX=559292 GN=KGD2 PE=1 SV=2
208	2923	P38765|YHI9_YEAST	34.94	4	4	6.5686E4	1	1	1		32563	Uncharacterized isomerase YHI9 OS=Saccharomyces cerevisiae (strain ATCC 204508 / S288c) OX=559292 GN=YHI9 PE=1 SV=1
181	2921	P07251|ATPA_YEAST	34.88	4	4	1.219E5	1	1	1		58608	ATP synthase subunit alpha mitochondrial OS=Saccharomyces cerevisiae (strain ATCC 204508 / S288c) OX=559292 GN=ATP1 PE=1 SV=5
209	2925	Q08745|RS10A_YEAST	34.67	8	8	1.2105E5	1	1	1		12739	40S ribosomal protein S10-A OS=Saccharomyces cerevisiae (strain ATCC 204508 / S288c) OX=559292 GN=RPS10A PE=1 SV=1
209	2926	P46784|RS10B_YEAST	34.67	8	8	1.2105E5	1	1	1		12738	40S ribosomal protein S10-B OS=Saccharomyces cerevisiae (strain ATCC 204508 / S288c) OX=559292 GN=RPS10B PE=1 SV=1
158	2918	P53883|NOP13_YEAST	34.24	2	2	1.091E5	1	1	1		45609	Nucleolar protein 13 OS=Saccharomyces cerevisiae (strain ATCC 204508 / S288c) OX=559292 GN=NOP13 PE=1 SV=2
210	2927	P39976|DLD3_YEAST	33.91	3	3	2.3277E5	1	1	1		55225	D-2-hydroxyglutarate--pyruvate transhydrogenase DLD3 OS=Saccharomyces cerevisiae (strain ATCC 204508 / S288c) OX=559292 GN=DLD3 PE=1 SV=1
168	2924	P37291|GLYC_YEAST	33.81	2	2	0	1	1	1		52219	Serine hydroxymethyltransferase cytosolic OS=Saccharomyces cerevisiae (strain ATCC 204508 / S288c) OX=559292 GN=SHM2 PE=1 SV=2
168	2928	Q75BQ6|GLYC_ASHGO	33.81	2	2	0	1	1	1		52244	Serine hydroxymethyltransferase cytosolic OS=Ashbya gossypii (strain ATCC 10895 / CBS 109.51 / FGSC 9923 / NRRL Y-1056) OX=284811 GN=SHM2 PE=3 SV=2
182	2929	P32835|GSP1_YEAST	32.95	6	6	8.3909E4	1	1	1	Acetylation (N-term)	24810	GTP-binding nuclear protein GSP1/CNR1 OS=Saccharomyces cerevisiae (strain ATCC 204508 / S288c) OX=559292 GN=GSP1 PE=1 SV=1
211	2931	P31373|CYS3_YEAST	32.48	3	3	2.6884E5	1	1	1		42542	Cystathionine gamma-lyase OS=Saccharomyces cerevisiae (strain ATCC 204508 / S288c) OX=559292 GN=CYS3 PE=1 SV=2
215	2988	P39078|TCPD_YEAST	32.30	1	1	6.5375E4	1	1	1		57604	T-complex protein 1 subunit delta OS=Saccharomyces cerevisiae (strain ATCC 204508 / S288c) OX=559292 GN=CCT4 PE=1 SV=2
215	2989	Q75A36|TCPD_ASHGO	32.30	1	1	6.5375E4	1	1	1		57362	T-complex protein 1 subunit delta OS=Ashbya gossypii (strain ATCC 10895 / CBS 109.51 / FGSC 9923 / NRRL Y-1056) OX=284811 GN=CCT4 PE=3 SV=1
161	2932	P16387|ODPA_YEAST	31.30	2	2	6.2028E4	1	1	1		46343	Pyruvate dehydrogenase E1 component subunit alpha mitochondrial OS=Saccharomyces cerevisiae (strain ATCC 204508 / S288c) OX=559292 GN=PDA1 PE=1 SV=2
212	2982	Q758M7|SEC23_ASHGO	30.87	2	2	3.9273E4	1	1	1		83993	Protein transport protein SEC23 OS=Ashbya gossypii (strain ATCC 10895 / CBS 109.51 / FGSC 9923 / NRRL Y-1056) OX=284811 GN=SEC23 PE=3 SV=1
212	2983	P15303|SEC23_YEAST	30.87	2	2	3.9273E4	1	1	1		85385	Protein transport protein SEC23 OS=Saccharomyces cerevisiae (strain ATCC 204508 / S288c) OX=559292 GN=SEC23 PE=1 SV=1
214	2985	P39533|ACON2_YEAST	30.63	1	1	4.5995E4	1	1	1		86583	Homocitrate dehydratase mitochondrial OS=Saccharomyces cerevisiae (strain ATCC 204508 / S288c) OX=559292 GN=ACO2 PE=1 SV=1
213	2984	Q05911|PUR8_YEAST	30.41	3	3	1.2878E5	1	1	1		54511	Adenylosuccinate lyase OS=Saccharomyces cerevisiae (strain ATCC 204508 / S288c) OX=559292 GN=ADE13 PE=1 SV=1
156	2996	P22147|XRN1_YEAST	29.94	0	0	4.4793E4	1	1	1		175459	5'-3' exoribonuclease 1 OS=Saccharomyces cerevisiae (strain ATCC 204508 / S288c) OX=559292 GN=XRN1 PE=1 SV=1
216	2991	P0CH09|RL40B_YEAST	29.57	10	10	2.3271E5	1	1	1		14554	Ubiquitin-60S ribosomal protein L40 OS=Saccharomyces cerevisiae (strain ATCC 204508 / S288c) OX=559292 GN=RPL40B PE=1 SV=1
216	2992	P0CH08|RL40A_YEAST	29.57	10	10	2.3271E5	1	1	1		14554	Ubiquitin-60S ribosomal protein L40 OS=Saccharomyces cerevisiae (strain ATCC 204508 / S288c) OX=559292 GN=RPL40A PE=1 SV=1
216	2993	P05759|RS31_YEAST	29.57	9	9	2.3271E5	1	1	1		17216	Ubiquitin-40S ribosomal protein S31 OS=Saccharomyces cerevisiae (strain ATCC 204508 / S288c) OX=559292 GN=RPS31 PE=1 SV=3
216	2994	P0CG63|UBI4P_YEAST	29.57	3	3	2.3271E5	1	1	1		42826	Polyubiquitin OS=Saccharomyces cerevisiae (strain ATCC 204508 / S288c) OX=559292 GN=UBI4 PE=1 SV=1
183	2987	P32469|DPH5_YEAST	29.50	4	4	2.836E4	1	1	1		33847	Diphthine methyl ester synthase OS=Saccharomyces cerevisiae (strain ATCC 204508 / S288c) OX=559292 GN=DPH5 PE=1 SV=1
217	2999	P13517|CAPZB_YEAST	28.46	7	7	5.8479E4	1	1	1		32629	F-actin-capping protein subunit beta OS=Saccharomyces cerevisiae (strain ATCC 204508 / S288c) OX=559292 GN=CAP2 PE=1 SV=3
169	2997	P16862|PFKA2_YEAST	28.26	2	2	0	1	1	1		104618	ATP-dependent 6-phosphofructokinase subunit beta OS=Saccharomyces cerevisiae (strain ATCC 204508 / S288c) OX=559292 GN=PFK2 PE=1 SV=4
184	3003	P49954|NIT3_YEAST	28.10	2	2	1.0381E5	1	1	1		32549	Omega-amidase NIT3 OS=Saccharomyces cerevisiae (strain ATCC 204508 / S288c) OX=559292 GN=NIT3 PE=1 SV=1
186	3005	P39954|SAHH_YEAST	27.10	2	2	2.6347E4	1	1	1		49126	Adenosylhomocysteinase OS=Saccharomyces cerevisiae (strain ATCC 204508 / S288c) OX=559292 GN=SAH1 PE=1 SV=1
185	3004	P14832|CYPH_YEAST	27.02	8	8	1.2162E5	1	1	1		17391	Peptidyl-prolyl cis-trans isomerase OS=Saccharomyces cerevisiae (strain ATCC 204508 / S288c) OX=559292 GN=CPR1 PE=1 SV=3
218	3007	P38788|SSZ1_YEAST	26.45	4	4	0	1	1	1		58238	Ribosome-associated complex subunit SSZ1 OS=Saccharomyces cerevisiae (strain ATCC 204508 / S288c) OX=559292 GN=SSZ1 PE=1 SV=2
219	3008	P18562|UPP_YEAST	26.44	4	4	6.7076E4	1	1	1		24594	Uracil phosphoribosyltransferase OS=Saccharomyces cerevisiae (strain ATCC 204508 / S288c) OX=559292 GN=FUR1 PE=1 SV=2
220	3010	P32381|ARP2_YEAST	26.21	4	4	7.1534E4	1	1	1		44074	Actin-related protein 2 OS=Saccharomyces cerevisiae (strain ATCC 204508 / S288c) OX=559292 GN=ARP2 PE=1 SV=1
222	3013	P38707|SYNC_YEAST	26.11	1	1	5.3707E4	1	1	1		62207	Asparagine--tRNA ligase cytoplasmic OS=Saccharomyces cerevisiae (strain ATCC 204508 / S288c) OX=559292 GN=DED81 PE=1 SV=1
223	3014	Q753Q4|RPB2_ASHGO	26.05	1	1	2.0842E4	1	1	1		138616	DNA-directed RNA polymerase II subunit RPB2 OS=Ashbya gossypii (strain ATCC 10895 / CBS 109.51 / FGSC 9923 / NRRL Y-1056) OX=284811 GN=RPB2 PE=3 SV=1
223	3015	P08518|RPB2_YEAST	26.05	1	1	2.0842E4	1	1	1		138751	DNA-directed RNA polymerase II subunit RPB2 OS=Saccharomyces cerevisiae (strain ATCC 204508 / S288c) OX=559292 GN=RPB2 PE=1 SV=2
221	3012	P39935|IF4F1_YEAST	25.93	1	1	3.0019E4	1	1	1		107101	Eukaryotic initiation factor 4F subunit p150 OS=Saccharomyces cerevisiae (strain ATCC 204508 / S288c) OX=559292 GN=TIF4631 PE=1 SV=2
163	3016	P06168|ILV5_YEAST	25.47	2	2	5.7194E4	1	1	1		44369	Ketol-acid reductoisomerase mitochondrial OS=Saccharomyces cerevisiae (strain ATCC 204508 / S288c) OX=559292 GN=ILV5 PE=1 SV=1
164	3018	P38088|SYG_YEAST	24.08	1	1	8.8988E4	1	1	1		78184	Glycine--tRNA ligase 1 mitochondrial OS=Saccharomyces cerevisiae (strain ATCC 204508 / S288c) OX=559292 GN=GRS1 PE=1 SV=3
224	3019	P20606|SAR1_YEAST	23.36	7	7	1.2496E4	1	1	1		21451	Small COPII coat GTPase SAR1 OS=Saccharomyces cerevisiae (strain ATCC 204508 / S288c) OX=559292 GN=SAR1 PE=1 SV=1
225	3020	P25694|CDC48_YEAST	23.15	2	2	1.0436E5	1	1	1		91996	Cell division control protein 48 OS=Saccharomyces cerevisiae (strain ATCC 204508 / S288c) OX=559292 GN=CDC48 PE=1 SV=3
226	3021	P46655|SYEC_YEAST	23.11	1	1	7.6751E4	1	1	1		80843	Glutamate--tRNA ligase cytoplasmic OS=Saccharomyces cerevisiae (strain ATCC 204508 / S288c) OX=559292 GN=GUS1 PE=1 SV=3
227	3022	P0C0W1|RS22A_YEAST	23.07	14	14	3.9089E5	1	1	1		14626	40S ribosomal protein S22-A OS=Saccharomyces cerevisiae (strain ATCC 204508 / S288c) OX=559292 GN=RPS22A PE=1 SV=2
227	3023	Q3E7Y3|RS22B_YEAST	23.07	14	14	3.9089E5	1	1	1		14626	40S ribosomal protein S22-B OS=Saccharomyces cerevisiae (strain ATCC 204508 / S288c) OX=559292 GN=RPS22B PE=1 SV=3
60	3040	Q756G2|TOM1_ASHGO	22.63	0	0	4.153E8	1	1	7	Acetylation (N-term)	372402	Probable E3 ubiquitin-protein ligase TOM1 OS=Ashbya gossypii (strain ATCC 10895 / CBS 109.51 / FGSC 9923 / NRRL Y-1056) OX=284811 GN=TOM1 PE=3 SV=2
170	3024	P87262|RL34A_YEAST	22.56	6	6	1.4199E5	1	1	1		13639	60S ribosomal protein L34-A OS=Saccharomyces cerevisiae (strain ATCC 204508 / S288c) OX=559292 GN=RPL34A PE=1 SV=1
170	3025	P40525|RL34B_YEAST	22.56	6	6	1.4199E5	1	1	1		13641	60S ribosomal protein L34-B OS=Saccharomyces cerevisiae (strain ATCC 204508 / S288c) OX=559292 GN=RPL34B PE=1 SV=1
228	3032	P19211|IF5A2_YEAST	22.49	4	4	2.2082E4	1	1	1		17131	Eukaryotic translation initiation factor 5A-2 OS=Saccharomyces cerevisiae (strain ATCC 204508 / S288c) OX=559292 GN=ANB1 PE=1 SV=3
228	3033	P23301|IF5A1_YEAST	22.49	4	4	2.2082E4	1	1	1		17114	Eukaryotic translation initiation factor 5A-1 OS=Saccharomyces cerevisiae (strain ATCC 204508 / S288c) OX=559292 GN=HYP2 PE=1 SV=3
171	3026	P15891|ABP1_YEAST	22.31	2	2	3.9036E4	1	1	1	Acetylation (N-term)	65576	Actin-binding protein OS=Saccharomyces cerevisiae (strain ATCC 204508 / S288c) OX=559292 GN=ABP1 PE=1 SV=4
230	3039	P32379|PSA5_YEAST	22.17	3	3	0	1	1	1		28617	Proteasome subunit alpha type-5 OS=Saccharomyces cerevisiae (strain ATCC 204508 / S288c) OX=559292 GN=PUP2 PE=1 SV=2
187	3034	P29311|BMH1_YEAST	22.02	4	4	4.0367E4	1	1	1		30091	Protein BMH1 OS=Saccharomyces cerevisiae (strain ATCC 204508 / S288c) OX=559292 GN=BMH1 PE=1 SV=4
187	3037	P34730|BMH2_YEAST	22.02	4	4	4.0367E4	1	1	1		31061	Protein BMH2 OS=Saccharomyces cerevisiae (strain ATCC 204508 / S288c) OX=559292 GN=BMH2 PE=1 SV=3
229	3038	P17649|GABAT_YEAST	21.93	2	2	1.6129E5	1	1	1		52946	4-aminobutyrate aminotransferase OS=Saccharomyces cerevisiae (strain ATCC 204508 / S288c) OX=559292 GN=UGA1 PE=1 SV=2
231	3042	P35691|TCTP_YEAST	21.82	5	5	5.1958E5	1	1	1		18741	Translationally-controlled tumor protein homolog OS=Saccharomyces cerevisiae (strain ATCC 204508 / S288c) OX=559292 GN=TMA19 PE=1 SV=1
189	3036	P32288|GLNA_YEAST	21.77	4	4	5.9713E5	1	1	1	Acetylation (N-term)	41766	Glutamine synthetase OS=Saccharomyces cerevisiae (strain ATCC 204508 / S288c) OX=559292 GN=GLN1 PE=1 SV=4
232	3044	Q02785|PDR12_YEAST	21.72	0	0	0	1	1	1		171064	ATP-dependent permease PDR12 OS=Saccharomyces cerevisiae (strain ATCC 204508 / S288c) OX=559292 GN=PDR12 PE=1 SV=1
172	3030	P0CX25|RL43A_YEAST	21.61	8	8	1.2835E6	1	1	1		10091	60S ribosomal protein L43-A OS=Saccharomyces cerevisiae (strain ATCC 204508 / S288c) OX=559292 GN=RPL43A PE=1 SV=1
172	3031	P0CX26|RL43B_YEAST	21.61	8	8	1.2835E6	1	1	1		10091	60S ribosomal protein L43-B OS=Saccharomyces cerevisiae (strain ATCC 204508 / S288c) OX=559292 GN=RPL43B PE=1 SV=1
234	3047	P51401|RL9B_YEAST	21.17	4	4	2.953E4	1	1	1		21657	60S ribosomal protein L9-B OS=Saccharomyces cerevisiae (strain ATCC 204508 / S288c) OX=559292 GN=RPL9B PE=1 SV=1
234	3048	P05738|RL9A_YEAST	21.17	4	4	2.953E4	1	1	1		21569	60S ribosomal protein L9-A OS=Saccharomyces cerevisiae (strain ATCC 204508 / S288c) OX=559292 GN=RPL9A PE=1 SV=2
233	3046	P32495|NHP2_YEAST	21.17	5	5	2.8158E4	1	1	1		17122	H/ACA ribonucleoprotein complex subunit NHP2 OS=Saccharomyces cerevisiae (strain ATCC 204508 / S288c) OX=559292 GN=NHP2 PE=1 SV=2
235	3049	Q06975|GAR1_SCHPO	21.00	8	8	7.893E4	1	1	1	Deamidation (NQ)	20131	H/ACA ribonucleoprotein complex subunit gar1 OS=Schizosaccharomyces pombe (strain 972 / ATCC 24843) OX=284812 GN=gar1 PE=2 SV=1
236	3051	P36007|LTHAD_YEAST	20.80	4	4	1.2528E5	1	1	1		34899	L-threo-3-hydroxyaspartate ammonia-lyase OS=Saccharomyces cerevisiae (strain ATCC 204508 / S288c) OX=559292 GN=SRY1 PE=1 SV=1
237	3054	P04807|HXKB_YEAST	20.48	2	2	2.1452E5	1	1	1		53943	Hexokinase-2 OS=Saccharomyces cerevisiae (strain ATCC 204508 / S288c) OX=559292 GN=HXK2 PE=1 SV=4
238	3058	P02557|TBB_YEAST	20.12	3	3	1.4365E5	1	1	1		50923	Tubulin beta chain OS=Saccharomyces cerevisiae (strain ATCC 204508 / S288c) OX=559292 GN=TUB2 PE=1 SV=2
21	2643	P09435|HSP73_YEAST	158.89	14	14		11	0	17	Acetylation (N-term)	70547	Heat shock protein SSA3 OS=Saccharomyces cerevisiae (strain ATCC 204508 / S288c) OX=559292 GN=SSA3 PE=1 SV=3
