# Supplementary material for: The microprotein Nrs1 rewires the G1/S transcriptional machinery during nitrogen limitation in budding yeast
Source: PLoS Biol. 2022 Mar 3;20(3):e3001548. doi: 10.1371/journal.pbio.3001548 (PMC8893695; doi:10.1371/journal.pbio.3001548)
Supplement: S6 Table — For up-regulated (score >0) and strongly up-regulated (score > 0.5) genes, Swi4/Mbp1-binding scores were imported from Ferrezuelo and colleagues [10], and SBF/MBF targets were identified and counted. These data were used to perform the hypergeometric enrichment tests. MBF, MCB-binding factor; NRS1, Nitrogen-Responsive Start regulator 1; RNA-seq, RNA sequencing; SBF, SCB-binding factor; WT, wild-type. (XLSX) [file pbio.3001548.s013.xlsx]

## Sheet: GAL1-NRS1
GENE	Regulation score (6h-minscore-avg)
YLR053C	6.72224
YHR049C-A	1.11359
YOR045W	0.951932
YLR081W	0.936979
YBR019C	0.903754
YDR524C-B	0.902278
YBR018C	0.879095
YFL014W	0.863482
YOR020C	0.846175
YDL227C	0.845733
YLR120W-A	0.838616
YPL256C	0.831173
YEL017C-A	0.80653
YMR307C-A	0.793259
YER070W	0.779059
YMR122W-A	0.748122
YNL300W	0.742282
YBR021W	0.741387
YKL096W-A	0.73033
YCR065W	0.72922
YOR375C	0.723378
YCL057C-A	0.714026
YML091C	0.707187
YPR149W	0.706301
YOL052C-A	0.706199
YCR012W	0.698372
YDR367W	0.69695
YML058W	0.695203
YAL005C	0.694542
YDR100W	0.693916
YGL188C	0.688328
YBL030C	0.687548
YLR154C	0.686032
YBL002W	0.683558
YJL196C	0.680669
YLR395C	0.676338
YKL066W	0.6735
YDL130W	0.673178
YLR264W	0.671802
YHR140W	0.669975
YJL183W	0.664355
YLR264C-A	0.657239
YNL239W	0.655563
YNL037C	0.655476
YOR285W	0.654727
YBR230W-A	0.651819
YEL033W	0.651525
YLR300W	0.64667
YGL062W	0.642899
YPL081W	0.637378
YBL003C	0.63614
YMR015C	0.635524
YJL130C	0.632578
YOL007C	0.632373
YDR451C	0.630777
YDR155C	0.628634
YHR051W	0.625348
YCR034W	0.623453
YGR014W	0.621408
YBL064C	0.617438
YDL137W	0.612307
YLL024C	0.610993
YNL320W	0.610507
YBR221C	0.609803
YML078W	0.609707
YDR084C	0.609345
YPL208W	0.605283
YOR136W	0.60126
YMR292W	0.600722
YPL163C	0.598868
YCR024C-A	0.59635
YDR222W	0.591574
YGL204C	0.59138
YMR304C-A	0.588454
YBL092W	0.586589
YJR139C	0.585436
YLR084C	0.581978
YBR078W	0.581399
YBR070C	0.579381
YIL140W	0.576135
YPR170W-B	0.575319
YNL289W	0.574314
YOR248W	0.574277
YAL004W	0.570178
YML028W	0.569878
YNL130C	0.56778
YOL086C	0.566999
YGL030W	0.564556
YDL004W	0.564385
YDR503C	0.563706
YPR028W	0.557136
YBL042C	0.554036
YER009W	0.552852
YDR033W	0.552095
YLR108C	0.550257
YKL024C	0.549665
YDR009W	0.548488
YLR109W	0.547209
YDL055C	0.545167
YKR013W	0.545067
YPL240C	0.542163
YOR369C	0.542025
YOR185C	0.539781
YAL024C	0.538785
YGL187C	0.537151
YDR368W	0.535017
YPL134C	0.533999
YLR217W	0.533689
YJL190C	0.532963
YLR049C	0.530933
YGR172C	0.530174
YJR077C	0.526988
YPL141C	0.526921
YBR096W	0.526658
YLL006W	0.526365
YBR109C	0.526063
YBL083C	0.524872
YMR307W	0.521138
YMR092C	0.519915
YLR304C	0.518803
YNR030W	0.517988
YJL134W	0.516699
YKL096W	0.514926
YNR061C	0.514646
YMR116C	0.512033
YGL225W	0.509063
YJL091C	0.508145
YCR031C	0.505986
YNL274C	0.503962
YDR454C	0.503059
YPR069C	0.502932
YIL018W	0.502293
YDL003W	0.501914
YNL067W	0.501738
YKL119C	0.501619
YBR187W	0.49836
YKL153W	0.497087
YBR054W	0.496312
YHR203C	0.495202
YJR121W	0.492403
YML027W	0.491866
YLR183C	0.489299
YOL095C	0.488527
YMR256C	0.488229
YFR019W	0.48576
YJL127C-B	0.485622
YGR192C	0.48509
YIL123W	0.484659
YBR089W	0.483421
YNL281W	0.482811
YHR044C	0.481713
YDR226W	0.479297
YLR110C	0.478877
YLR042C	0.47751
YOR315W	0.476471
YER032W	0.475533
YJL071W	0.474629
YKL130C	0.474386
YDR032C	0.473561
YDR258C	0.472925
YEL024W	0.471537
YGR111W	0.470603
YJL158C	0.47059
YJR048W	0.469153
YPR128C	0.46911
YJL152W	0.468673
YBL100C	0.468022
YDR382W	0.467329
YLR379W	0.467298
YPL026C	0.46617
YLR075W	0.465405
YOR247W	0.465195
YMR099C	0.464274
YML070W	0.463311
YER003C	0.462704
YBR088C	0.462615
YLR259C	0.461073
YEL066W	0.460623
YNL010W	0.460493
YEL040W	0.460295
YJL097W	0.459722
YOL109W	0.456822
YKL141W	0.456107
YHR122W	0.455406
YJL157C	0.45347
Q0160	0.452707
YGL131C	0.45244
YKL165C	0.452292
YER145C	0.45199
YGL008C	0.451306
YBL072C	0.449873
YGL123C-A	0.449773
YDR050C	0.449319
YFL045C	0.448259
YFR035C	0.446821
YJR065C	0.446568
YHR182C-A	0.446049
YOR120W	0.445622
YPL218W	0.444678
YML126C	0.444385
YBR162C	0.443513
YGR282C	0.441766
YHR183W	0.441279
YPR021C	0.43952
YFR031C-A	0.438397
YHR181W	0.436692
YBR020W	0.436029
YHR026W	0.433845
YOL090W	0.433445
YBR121C-A	0.43323
YLR043C	0.432756
YGR209C	0.431421
YLL041C	0.431288
YPL059W	0.431095
YMR305C	0.43032
YJL102W	0.428792
YJL187C	0.428319
YOL158C	0.427153
YOR291W	0.426371
YFL037W	0.425081
YHR123W	0.423047
YOR135C	0.422468
YPL253C	0.419766
YLR372W	0.419673
YDL127W	0.419481
YBL035C	0.418996
YAL060W	0.418238
YOR288C	0.418171
YGL198W	0.417695
YFR044C	0.416333
YLR212C	0.416084
YMR088C	0.415761
YLR216C	0.414634
YNL312W	0.414434
YLR459W	0.413869
YIL124W	0.413853
YKL219W	0.413286
YDR210W-A	0.410844
YAL023C	0.410746
YNL102W	0.409705
YHR129C	0.409393
YBR097W	0.40939
YDL103C	0.408841
YLR340W	0.407527
YIL114C	0.406485
YGR098C	0.405636
YGR284C	0.405435
YGL126W	0.405332
YPR074C	0.404062
YMR203W	0.403993
YCR023C	0.403356
YPR116W	0.402855
YKL103C	0.402647
YML051W	0.401204
YER178W	0.400984
YEL027W	0.400471
YBL099W	0.40005
YEL038W	0.398796
YDR541C	0.397262
YGL123W	0.397187
YJL001W	0.395833
YKL112W	0.395486
YDR400W	0.395428
YJR123W	0.394614
YER111C	0.39458
YHR112C	0.393503
YLR285C-A	0.393371
YBL037W	0.392063
YNL273W	0.391362
YJR117W	0.391202
YNL071W	0.389259
YOR246C	0.389112
YPR059C	0.387802
YCR050C	0.38718
YHR001W-A	0.387022
YNR016C	0.386551
YCR075C	0.38549
YCL057W	0.385353
YJR045C	0.384895
YMR035W	0.383464
YNR001C	0.383429
YOL033W	0.382807
YPL234C	0.382703
YPL103C	0.380502
YBR185C	0.380479
YGL054C	0.380457
YPR036W	0.380083
YPR042C	0.378228
YDR158W	0.377783
YLR233C	0.377392
YER113C	0.376371
YFL017W-A	0.375873
YLR153C	0.375601
YMR279C	0.375226
YBR111W-A	0.375182
YJL103C	0.374823
YMR186W	0.374612
YJL108C	0.374257
YPL153C	0.374078
YML110C	0.374048
YPL087W	0.374
YML085C	0.373838
YPL028W	0.373744
YDL168W	0.373639
YPL189C-A	0.373557
YHR076W	0.373224
YDR214W	0.372885
YBR229C	0.37266
YPL144W	0.372628
YNL044W	0.372507
YLR232W	0.371228
YLR354C	0.370196
YPR098C	0.368676
YJL003W	0.368089
YLR414C	0.36724
YMR215W	0.367125
YJR153W	0.366923
YKR057W	0.366837
YNR021W	0.365726
YGR182C	0.36547
YDL018C	0.363683
YPL198W	0.363263
YOR354C	0.363215
YOR296W	0.362647
YGL104C	0.362033
YNR067C	0.361792
YJR133W	0.360688
YKL019W	0.36068
YMR221C	0.360482
YNL043C	0.360295
YHL040C	0.35918
YDL219W	0.358921
YOL003C	0.357758
YDR386W	0.356398
YPR157W	0.355434
YHR198C	0.355207
YGL226C-A	0.354934
YHR104W	0.354554
YBR252W	0.35454
YDR059C	0.352531
YJL005W	0.351721
YLR301W	0.351224
YBR243C	0.351141
YDR154C	0.350983
YBR205W	0.350649
YOR027W	0.350601
YDR531W	0.350306
YDR501W	0.349575
YGR034W	0.349272
YDR115W	0.349189
YGL001C	0.349028
YPR146C	0.348631
YNL172W	0.34853
YLR038C	0.348505
YGL135W	0.348348
YCL055W	0.348179
YPL154C	0.348014
YLL005C	0.347877
YJR109C	0.347782
YDR472W	0.34776
YOL129W	0.347386
YOL122C	0.347223
YOR122C	0.346972
YEL069C	0.346808
YLR099W-A	0.346124
YNL283C	0.346068
YDL120W	0.345649
YBR072W	0.345314
YJL059W	0.345056
YPR033C	0.344907
YEL034W	0.344388
YKL120W	0.34438
YPL090C	0.344363
YOR311C	0.344363
YPR191W	0.34348
YEL059C-A	0.34236
YER023C-A	0.342232
YOR161C	0.342061
YGL094C	0.340544
YBL082C	0.340119
YDR376W	0.337863
YHR064C	0.337798
YLL031C	0.336273
YFL018C	0.336152
YHL033C	0.335023
YJL186W	0.334352
YPL241C	0.334349
YKR070W	0.334263
YLR063W	0.334168
YGL102C	0.333814
YFL039C	0.333803
YJL177W	0.333709
YJR105W	0.333077
YGL084C	0.332934
YBL040C	0.332145
YPL010W	0.332042
YDL165W	0.331631
YEL002C	0.33158
YDL029W	0.331448
YBR058C-A	0.331395
YIL070C	0.331281
YBL071W-A	0.330564
YER087C-B	0.330276
YGR037C	0.329802
YMR150C	0.329446
YJL191W	0.328852
YBR035C	0.328641
YER102W	0.328625
YLR291C	0.328236
YDR397C	0.328032
YOL151W	0.327978
YNL135C	0.327731
YER057C	0.327241
YBR156C	0.326885
YGL115W	0.32633
YML024W	0.325601
YBR195C	0.325572
YJL137C	0.324996
YBL098W	0.324871
YPR113W	0.324599
YOR286W	0.32356
YOR355W	0.323509
YMR062C	0.322802
YBL009W	0.322576
YLR088W	0.322064
YPL040C	0.322048
YLR273C	0.32169
YFL026W	0.321423
YJL034W	0.320999
YHR047C	0.320264
YDL022W	0.320206
YMR318C	0.319974
YPR004C	0.31952
YMR003W	0.31933
YBR071W	0.319329
YNL280C	0.318329
YKL152C	0.318208
YDR418W	0.31776
YOR234C	0.317735
YLR078C	0.317664
YOR225W	0.317121
YOR187W	0.316925
YBR196C	0.316836
YBR048W	0.316616
YGR108W	0.316362
YGL022W	0.31621
YIL072W	0.31437
YPR083W	0.314102
YGR070W	0.31389
YBR220C	0.313749
YGR026W	0.31358
YPL083C	0.313357
YGL035C	0.313177
YOR065W	0.312799
YDL083C	0.311312
YNR035C	0.311246
YIR037W	0.310223
YMR228W	0.309217
YNL138W	0.308422
YLR050C	0.308311
YMR058W	0.308153
YBL015W	0.307722
YJR112W-A	0.307679
YPR182W	0.307403
YOR002W	0.306792
YGR157W	0.306541
YPL183W-A	0.306265
YDL066W	0.305891
YEL057C	0.305261
YPR043W	0.304978
YPL137C	0.304591
YDR304C	0.304226
YJL062W	0.304224
YIR036C	0.302484
YMR149W	0.302376
YBR106W	0.300973
YDL237W	0.300421
YOR210W	0.300284
YMR175W	0.300186
YKL056C	0.299979
YGR208W	0.29992
YGR195W	0.299115
YCR013C	0.298529
YGL068W	0.298331
YDR270W	0.298317
YGL133W	0.298201
YKR047W	0.298034
YPR076W	0.297918
YBL049W	0.297651
YER019C-A	0.29763
YIR038C	0.297593
YPR020W	0.297284
YNL069C	0.296796
YML001W	0.296592
YNR064C	0.296588
YKL127W	0.29646
YPL120W	0.296373
YBR191W	0.296276
YLR351C	0.295796
YDR025W	0.295743
YKL150W	0.295477
YBR160W	0.295345
YNL310C	0.294676
YKR095W-A	0.294514
YER056C	0.293981
YDL158C	0.29395
YPR058W	0.293809
YDR012W	0.293736
YPR111W	0.292268
YDL105W	0.291955
YLR100W	0.291805
YBR251W	0.291418
YOR356W	0.291128
YKL006C-A	0.289351
YBL095W	0.289053
YDL185W	0.289008
YMR241W	0.288807
YOL143C	0.288315
YJR092W	0.288135
YOR157C	0.287658
YGL026C	0.286411
YDR031W	0.286402
YDL101C	0.286229
YLL040C	0.286218
YDL104C	0.285765
YLR157C	0.285556
YJL181W	0.285468
YOL075C	0.284931
YDR456W	0.284868
YBR265W	0.284723
YJR044C	0.284073
YMR019W	0.283821
YER133W-A	0.283307
YLR240W	0.282882
YHR172W	0.282287
YIL094C	0.281851
YOR320C	0.281821
YCR019W	0.281037
YJR101W	0.280879
YGR181W	0.28051
YOR381W	0.280428
YDR007W	0.28008
YBL029C-A	0.280031
YLR144C	0.279943
YHR021C	0.279932
YLR101C	0.279348
YGL146C	0.279202
YEL050W-A	0.278809
YPL206C	0.27839
YBR204C	0.27822
YNL045W	0.278208
YBR026C	0.27801
YMR106C	0.2779
YDR410C	0.277607
YMR278W	0.277448
YOR079C	0.277316
YLR160C	0.277078
YPL115C	0.276864
YOL011W	0.276745
YFL048C	0.276651
YLL049W	0.276589
YDR237W	0.276211
YDR047W	0.276083
YDR447C	0.275576
YGR189C	0.27488
YLR332W	0.274487
YPL006W	0.274474
YBR014C	0.27446
YHR011W	0.274345
YMR078C	0.27431
YIL014C-A	0.274305
YDR263C	0.273928
YPL067C	0.273812
YHR062C	0.273398
YLR048W	0.273354
YHR074W	0.27332
YPL123C	0.273267
YKL048C	0.273204
YOL012C	0.272756
YDR261C	0.272674
YGL059W	0.272078
YOL062C	0.271996
YLR188W	0.271793
YLR189C	0.27147
YJR011C	0.270727
YDR428C	0.270541
YDR105C	0.270449
YLR400W	0.270108
YPL220W	0.269336
YBR025C	0.268098
YGR217W	0.268003
YMR076C	0.267945
YBR031W	0.267926
YBR053C	0.267791
YLR163C	0.267616
YLR231C	0.267573
YHR188C	0.267404
YEL043W	0.266866
YER071C	0.266786
YOR230W	0.266458
YDR225W	0.266197
YAL058W	0.265915
YCR044C	0.265874
YPR183W	0.265795
YLR418C	0.265285
YKL211C	0.26506
YIL006W	0.264748
YMR153C-A	0.26415
YMR267W	0.263935
YNL082W	0.263522
YGR199W	0.263424
YDR488C	0.262876
YGL009C	0.262663
YCL024W	0.262491
YNL024C-A	0.26225
YHR041C	0.262137
YOR357C	0.262094
YPL029W	0.261973
YPR002W	0.261965
YKL157W	0.261465
YGL100W	0.260888
YPL142C	0.260641
YPR135W	0.260087
YIL069C	0.259772
YGL191W	0.259589
YJR031C	0.259586
YDR284C	0.258585
YFR042W	0.258306
YJL121C	0.257962
YNL307C	0.257889
YIL129C	0.257748
YLR313C	0.257697
YGR255C	0.257356
YGR106C	0.257348
YOR114W	0.257132
YJR106W	0.25711
YLR056W	0.257099
YDL193W	0.257025
YMR006C	0.256135
YJL025W	0.255932
YBR135W	0.255838
YPL127C	0.255819
YOL064C	0.255684
YML124C	0.255541
YHR109W	0.255445
YLR394W	0.254876
YPL082C	0.253748
YNL194C	0.253434
YEL009C	0.253334
YPR164W	0.253023
YDR325W	0.252854
YLR295C	0.252685
YJL068C	0.252609
YOR265W	0.2525
YKR055W	0.252453
YKR004C	0.252399
YBR038W	0.25237
YCL017C	0.251483
YBR118W	0.25113
YKL043W	0.251007
YFR025C	0.250901
YKL193C	0.250828
YNL111C	0.250563
YNL291C	0.24998
YOR350C	0.249778
YCR026C	0.24969
YOR087W	0.24908
YPR063C	0.248903
YER117W	0.248754
YDR319C	0.24845
YLR158C	0.24809
YNL096C	0.248035
YER086W	0.247127
YDR417C	0.247053
YMR237W	0.246863
YBL100W-A	0.24657
YML018C	0.246429
YLR260W	0.246366
YJR145C	0.246275
YJL151C	0.246182
YGR118W	0.246105
YGL069C	0.245519
YNL055C	0.245505
YNR044W	0.245126
YML067C	0.24477
YGR183C	0.244695
YFL022C	0.244462
YOL008W	0.24436
YDL141W	0.244106
YPL058C	0.243053
YCR059C	0.242829
YPL165C	0.242378
YML092C	0.242287
YMR160W	0.241964
YMR264W	0.241786
YPL091W	0.241501
YJR073C	0.241492
YPR026W	0.2413
YNL209W	0.241169
YNL257C	0.241058
YGR203W	0.240975
YJL105W	0.240877
YPR147C	0.240701
YDL200C	0.240578
YOL121C	0.240438
YIL013C	0.240271
YLR422W	0.240147
YOR251C	0.240049
YLR014C	0.240013
YDR268W	0.239998
YHR037W	0.239784
YLR209C	0.239669
YAR028W	0.239598
YIL109C	0.239591
YGR001C	0.239571
YKR003W	0.238483
YGL213C	0.238215
YPR118W	0.238186
YLR356W	0.237939
YNL287W	0.237901
YMR220W	0.23756
YDL081C	0.237338
YNR050C	0.236865
YIL015W	0.236796
YLR307W	0.23661
YJL167W	0.236601
YGL012W	0.236545
YHR039C	0.236213
YOR307C	0.235508
YLR035C	0.235383
YDR248C	0.23503
YPL191C	0.234426
YDR254W	0.234198
YER043C	0.233924
YML021C	0.233733
YDR249C	0.233429
YDR148C	0.233394
YNL180C	0.232993
YHL003C	0.232955
YOR367W	0.23271
YML109W	0.232379
YKL077W	0.231931
YJR010C-A	0.23175
YER087W	0.231747
YPL111W	0.231744
YJR104C	0.231395
YNR009W	0.231018
YOR129C	0.230888
YJR085C	0.230657
YDL086W	0.230634
YDR322W	0.230128
YJR040W	0.230109
YJL172W	0.229939
YIL062C	0.229838
YOL070C	0.229756
YMR153W	0.2297
YDL198C	0.22936
YOL120C	0.229178
YDR377W	0.229011
YBR009C	0.228977
YBR111C	0.228669
YLR452C	0.228392
YIR039C	0.228234
YBR236C	0.227959
YOL017W	0.227811
YDL197C	0.227806
YNL056W	0.227576
YLR229C	0.227427
YKL016C	0.227385
YKL067W	0.226903
YGL081W	0.22671
YDL027C	0.226437
YBR077C	0.226415
YNL279W	0.22634
YJR001W	0.2261
YKL192C	0.225819
YOR336W	0.225755
YBL080C	0.225746
YLL002W	0.225107
YDR493W	0.22425
YOR184W	0.224108
YAL016W	0.224044
YER175C	0.223939
YGR031C-A	0.22387
YLR393W	0.223858
YMR163C	0.22358
YOL139C	0.223253
YER090W	0.222799
YDR476C	0.222665
YMR002W	0.222616
YOL031C	0.222434
YBR010W	0.222238
YHR143W	0.222216
YLR306W	0.222059
YBL045C	0.221896
YNL160W	0.221361
YHR175W	0.221195
YJR143C	0.221141
YPR127W	0.221127
YLR034C	0.221065
YKL148C	0.220788
YBR091C	0.219617
YDL245C	0.219577
YKL209C	0.219527
YHR001W	0.219521
YDR119W	0.21951
YJL019W	0.219184
YLR378C	0.218899
YFL010W-A	0.218815
YLR023C	0.218724
YAL003W	0.21872
YNL305C	0.218389
YDR030C	0.218381
YKR084C	0.218336
YHR003C	0.217874
YPR080W	0.21751
YHR046C	0.217372
YLR047C	0.217355
YOR102W	0.21729
YHR029C	0.217114
YGL097W	0.217072
YFR024C-A	0.216999
YCR069W	0.216997
YBL059C-A	0.216907
YBL066C	0.216816
YAL049C	0.216736
YFR051C	0.216711
YLR339C	0.21667
YBR061C	0.216331
YDR298C	0.216227
YIL045W	0.21579
YNL099C	0.215705
YOR188W	0.215641
YJR088C	0.215336
YLR347C	0.215005
YHR113W	0.215003
YFL041W	0.214853
YOL088C	0.214791
YLR155C	0.214785
YHR068W	0.214583
YCR002C	0.214495
YGR117C	0.214415
YJR158W	0.213996
YEL039C	0.21391
YIL047C	0.213616
YDR094W	0.213461
YOR176W	0.213371
YER105C	0.21334
YGL200C	0.213326
YDR255C	0.213124
YDL220C	0.213003
YDR107C	0.212525
YIL065C	0.212205
YKL208W	0.212073
YJL126W	0.211968
YLR454W	0.211734
YHL011C	0.211148
YIL156W-B	0.211141
YOL141W	0.211092
YLR390W-A	0.21099
YJR082C	0.21052
YDR144C	0.209714
YMR298W	0.209688
YCL016C	0.209564
YMR012W	0.209083
YIL050W	0.208848
YPR073C	0.208646
YDL072C	0.20857
YKL210W	0.208403
YKL081W	0.208301
YOL030W	0.208178
YMR231W	0.208178
YDR306C	0.208018
YIL039W	0.207889
YHR069C	0.207876
YHR174W	0.207818
YBL063W	0.207803
YGR266W	0.207769
YKL070W	0.207674
YGR038W	0.207608
YCL004W	0.207595
YDL077C	0.207418
YDL128W	0.207414
YMR173W	0.207337
YOL026C	0.207251
YEL052W	0.207136
YNL049C	0.206908
YML022W	0.206882
YLR121C	0.206833
YLR069C	0.206576
YNL008C	0.206499
YMR314W	0.206475
YDR069C	0.206261
YLL039C	0.20603
YMR297W	0.205879
YNL030W	0.205689
YBL022C	0.205663
YPL246C	0.205594
YBR159W	0.205527
YHR204W	0.205503
YBR181C	0.20529
YBR201W	0.204892
YGR123C	0.204755
YKL194C	0.204624
YOR032C	0.204471
YKL207W	0.20445
YNL187W	0.204449
YGL018C	0.204366
YAR007C	0.203911
YIL083C	0.203762
YHR117W	0.203307
YBR003W	0.202962
YGR110W	0.20289
YPL184C	0.202848
YDR231C	0.20274
YOR226C	0.202737
YJL112W	0.202712
YOL094C	0.202559
YDR302W	0.202541
YKL167C	0.201908
YJL030W	0.201741
YNL242W	0.201692
YOR115C	0.201216
YEL005C	0.201068
YOR343W-A	0.200963
YIR029W	0.200876
YDR470C	0.200732
YOR084W	0.200553
YHR008C	0.200354
YHR099W	0.200238
YOR121C	0.200234
YBR115C	0.20013
YBR218C	0.200085
YJL073W	0.200051
YDL217C	0.200046
YFL044C	0.200026
YER149C	0.199807
YBR039W	0.199744
YIL024C	0.199676
YDR536W	0.199254
YMR170C	0.198474
YHR053C	0.198123
YLR456W	0.197986
YIR014W	0.197611
YIL169C	0.197314
YDR236C	0.196902
YEL068C	0.196721
YFR049W	0.196699
YGL159W	0.19646
YCR067C	0.195984
YNL140C	0.195793
YPL237W	0.195653
YPL104W	0.195181
YER007C-A	0.195161
YOR224C	0.195075
YGL040C	0.194971
YNL095C	0.194715
YJR024C	0.19471
YNR048W	0.19471
YCL045C	0.194517
YGL161C	0.194176
YLR016C	0.193998
YKL215C	0.193884
YIL043C	0.193824
YLR104W	0.193766
YML063W	0.193726
YLR270W	0.1936
YGL127C	0.193577
YNL290W	0.193532
YMR199W	0.193382
YGR279C	0.1933
YDL135C	0.193235
YEL016C	0.1932
YML012W	0.193104
YOR270C	0.192585
YDL156W	0.192563
YFR039C	0.192422
YER166W	0.192219
YJR138W	0.192199
YDR307W	0.192196
YER060W-A	0.191912
YDR092W	0.191863
YOR162C	0.191841
YLR423C	0.191829
YMR166C	0.191648
YMR155W	0.191595
YLR168C	0.191546
YKL101W	0.19097
YDR002W	0.190939
YDR500C	0.190506
YDL084W	0.190401
YLR178C	0.190238
YPR119W	0.190226
YHR205W	0.190199
YFL017C	0.190141
YPL164C	0.190122
YOR200W	0.190092
YER010C	0.190027
YBL089W	0.189881
YDR359C	0.189761
YDL021W	0.189417
YDR443C	0.189262
YMR274C	0.188866
YMR105C	0.188853
YPR159W	0.188601
YMR184W	0.188506
YIL117C	0.188401
YDR113C	0.188366
YML086C	0.188192
YGL137W	0.187788
YOR204W	0.187776
YNR043W	0.187741
YBR052C	0.187524
YJR114W	0.187278
YNL219C	0.187153
YBR175W	0.18714
YIL130W	0.187104
YJR025C	0.186983
YPL250W-A	0.186826
YKR054C	0.186728
YKR103W	0.186694
YML036W	0.186688
YOR057W	0.186623
YMR302C	0.186299
YGL076C	0.186233
YEL058W	0.186108
YLL050C	0.186079
YJL051W	0.186023
YAL008W	0.186013
YDR506C	0.185698
YLR407W	0.185547
YLR278C	0.185393
YGL083W	0.185286
YNR057C	0.185204
YOR386W	0.185203
YJR034W	0.18519
YMR154C	0.185185
YJR116W	0.185069
YMR095C	0.185008
YGL250W	0.184907
YBR127C	0.184132
YGR132C	0.184105
YGR232W	0.184076
YGL064C	0.183597
YNL156C	0.183384
YLR441C	0.183349
YGL241W	0.183324
YOR144C	0.182725
YKR037C	0.182719
YNL266W	0.182717
YDR230W	0.182544
YJR051W	0.182539
YDL192W	0.18232
YFL025C	0.182311
YJR151C	0.18219
YDL063C	0.18205
YDL057W	0.182022
YPR194C	0.181864
YIL048W	0.181822
YPL097W	0.181802
YPR181C	0.181648
YBR136W	0.181281
YMR046W-A	0.18106
YML125C	0.180782
YLL001W	0.180591
YBR272C	0.180395
YCR068W	0.180266
YNR049C	0.180185
YAL022C	0.180159
YDR404C	0.18011
YLR447C	0.180102
YJR030C	0.179997
YOR323C	0.17998
YDR395W	0.179909
YGR031W	0.179893
YGL229C	0.179443
YML026C	0.179406
YPL024W	0.179232
YKR077W	0.178921
YBR234C	0.178812
YJR039W	0.178765
YJR053W	0.178732
YDL100C	0.178623
YDR462W	0.178044
YGR222W	0.177868
YPR114W	0.177204
YML101C	0.177132
YBR241C	0.177112
YNL327W	0.177032
YNR017W	0.177002
YDL146W	0.176771
YER049W	0.176569
YER101C	0.17608
YDL086C-A	0.17582
YOL133W	0.175574
YHR063W-A	0.175506
YNL126W	0.175305
YML102W	0.175243
YJL076W	0.175025
YDR327W	0.174897
YOL057W	0.174866
YBL008W	0.174775
YNL150W	0.17473
YGR010W	0.174577
YMR296C	0.17437
YBL034C	0.174184
YGL047W	0.174091
YER031C	0.173933
YNL316C	0.17372
YAL042W	0.173675
YLR294C	0.173609
YGL065C	0.173567
YPL057C	0.173555
YGL199C	0.173535
YOR099W	0.173492
YLR331C	0.173025
YDL015C	0.172757
YOR039W	0.172494
YLR008C	0.17248
YDR373W	0.172211
YDR276C	0.17221
YGL136C	0.172163
YKL033W-A	0.172039
YOL147C	0.171948
YMR293C	0.171907
YER134C	0.1714
YNL282W	0.171318
YDL095W	0.171104
YJL075C	0.170907
YCL047C	0.170791
YDR261W-B	0.170699
YPL197C	0.170448
YNR052C	0.170394
YHR141C	0.170295
YDL093W	0.17017
YPR155C	0.170169
YOR150W	0.170137
YPL008W	0.170009
YDR272W	0.169892
YDL236W	0.169849
YGL032C	0.169688
YIR036W-A	0.169406
YML104C	0.1694
YKL060C	0.169314
YBL032W	0.169148
YCL026C-B	0.169022
YBL091C-A	0.168923
YLR017W	0.168801
YBR005W	0.168774
YMR048W	0.16858
YAR033W	0.168455
YNL223W	0.168371
YGR221C	0.168319
YGR078C	0.168207
YPL066W	0.168204
YMR191W	0.168151
YAL036C	0.16814
YKL133C	0.168003
YER118C	0.167666
YOL063C	0.167506
YDR539W	0.167396
YDL090C	0.167211
YPL060W	0.167043
YHL001W	0.166832
YDR321W	0.166818
YLR253W	0.166645
YKL011C	0.166584
YJL072C	0.166565
YHL030W-A	0.166477
YPL180W	0.166403
YGL238W	0.166329
YAR002C-A	0.166149
YER061C	0.166009
YJR033C	0.165883
YOL053W	0.165809
YPL166W	0.165788
YPL262W	0.165616
YDL238C	0.165589
YDR430C	0.165421
YJL081C	0.165311
YGL186C	0.165159
YDL109C	0.165109
YHR067W	0.165099
YGR227W	0.164789
YHR059W	0.164543
YPL269W	0.164331
YHR098C	0.163992
YPL211W	0.16387
YMR145C	0.16354
YGL077C	0.163463
YMR176W	0.163363
YGL175C	0.163297
YDR097C	0.163279
YLR246W	0.163006
YDL178W	0.162949
YKL027W	0.162907
YIL097W	0.162604
YNL108C	0.162474
YNR062C	0.16247
YDR452W	0.16236
YGR224W	0.162283
YLR268W	0.162159
YAR035W	0.162147
YCR106W	0.162046
YLR028C	0.161867
YDR040C	0.161602
YDL108W	0.161504
YNR072W	0.161103
YHR202W	0.161016
YIL133C	0.160639
YHR108W	0.160617
YMR027W	0.16055
YOR275C	0.160483
YDR008C	0.1604
YNL086W	0.160236
YER158W-A	0.160228
YHL038C	0.160222
YDR406W	0.159905
YDR238C	0.159887
YER019W	0.159627
YOR313C	0.159592
YCL014W	0.15951
YJR015W	0.159068
YJL185C	0.158721
YJR075W	0.158655
YKL175W	0.158442
YGR263C	0.158012
YMR029C	0.157889
YDR396W	0.157825
YGR126W	0.157755
YNL263C	0.157716
YGL016W	0.157675
YAL001C	0.157657
YDR261W-A	0.157553
YJL169W	0.157245
YER146W	0.157225
YOR280C	0.15713
YNL131W	0.157049
YGL193C	0.156989
YCL033C	0.156766
YLR118C	0.155986
YER119C	0.155952
YKR065C	0.155843
YDR277C	0.155733
YKR106W	0.155678
YOR250C	0.155425
YLR381W	0.155413
YDR045C	0.155178
YDR216W	0.155007
YER062C	0.154888
YIL026C	0.154775
YGR099W	0.154773
YAL002W	0.154699
YGL021W	0.154559
YHR110W	0.1545
YBR034C	0.154319
YOR297C	0.15419
YOR192C-A	0.154139
YHR080C	0.153968
YJR019C	0.153838
YLR045C	0.15364
YDR407C	0.153587
YGR063C	0.153582
YPR100W	0.153361
YJL079C	0.153268
YDR039C	0.15322
YML054C	0.153116
YEL001C	0.152961
YMR055C	0.152862
YBR080C	0.152861
YGL043W	0.152388
YMR144W	0.152366
YNL265C	0.151923
YDL154W	0.151871
YLR256W	0.15174
YJR069C	0.151533
YMR083W	0.151379
YPL131W	0.151347
YHL009C	0.151254
YJL217W	0.151116
YEL004W	0.151114
YBL075C	0.151089
YMR247C	0.151026
YDL214C	0.150916
YDR187C	0.15078
YEL029C	0.150622
YCR060W	0.150219
YKL084W	0.150208
YGL202W	0.150114
YNL116W	0.149967
YER163C	0.149747
YOR020W-A	0.149599
YGR235C	0.149313
YDR023W	0.149249
YGL031C	0.149155
YGL119W	0.149011
YBR082C	0.148795
YMR317W	0.148752
YOL019W	0.148528
YAL017W	0.148442
YIL017C	0.148435
YPR180W	0.148434
YHR127W	0.148171
YDR519W	0.148033
YGR028W	0.14802
YOL128C	0.147826
YNL208W	0.147659
YHR055C	0.147302
YMR222C	0.147251
YOL039W	0.147221
YNL301C	0.147133
YFR010W-A	0.146772
YHR050W	0.146409
YBL088C	0.146371
YHR033W	0.146315
YOL042W	0.146109
YKL003C	0.146054
YDR142C	0.14589
YLR272C	0.145795
YNL183C	0.145625
YDR421W	0.145515
YPL249C	0.145499
YCR092C	0.145411
YNL106C	0.145361
YER103W	0.145072
YNL134C	0.144865
YMR168C	0.14477
YJR102C	0.144557
YHR133C	0.144528
YGR101W	0.14447
YFR008W	0.144377
YKL002W	0.144367
YEL050C	0.144364
YPR082C	0.144314
YIL047C-A	0.144283
YML107C	0.144155
YJL213W	0.144056
YGL096W	0.143852
YBR269C	0.143851
YER148W-A	0.143839
YAL042C-A	0.143452
YLR143W	0.143356
YDR061W	0.143347
YDR309C	0.143276
YML052W	0.143238
YDR507C	0.143171
YJR131W	0.143042
YDR331W	0.14287
YMR148W	0.142822
YMR119W	0.142504
YLR150W	0.142495
YHR142W	0.142405
YER153C	0.142403
YJL192C	0.142223
YLL058W	0.142032
YCR048W	0.141972
YML025C	0.141797
YPL223C	0.141754
YOR236W	0.141437
YML079W	0.141419
YOR085W	0.141159
YOR305W	0.140888
YAL030W	0.140765
YOR097C	0.140387
YGL103W	0.140317
YDL064W	0.140153
YNR074C	0.140139
YLR210W	0.140051
YJL207C	0.139989
YER051W	0.1398
YNL123W	0.139731
YKL007W	0.139654
YJR036C	0.139635
YOL049W	0.13958
YGR292W	0.139416
YLR398C	0.139346
YLL060C	0.139138
YPL098C	0.138915
YNL083W	0.138828
YCR086W	0.138802
YOR093C	0.138709
YDR131C	0.138693
YML059C	0.138655
YEL042W	0.138578
YBR248C	0.138541
YGL242C	0.138433
YGL042C	0.138427
YLR060W	0.138321
YPL194W	0.138266
YNL170W	0.138093
YOR321W	0.138074
YOR063W	0.137975
YMR280C	0.137668
YBR117C	0.137553
YOL111C	0.137459
YOL065C	0.137327
YJR132W	0.137139
YER001W	0.137138
YKL183W	0.1371
YDR517W	0.136858
YDR415C	0.136763
YGL129C	0.136512
YFR027W	0.136375
YBR255C-A	0.136303
YIL137C	0.13619
YPL078C	0.135965
YOR142W	0.135913
YDR202C	0.135846
YNR007C	0.135617
YDL054C	0.135478
YDR313C	0.135387
YGR104C	0.135309
YPL109C	0.135287
YEL026W	0.135265
YGR264C	0.135177
YNL058C	0.135101
YDR461C-A	0.135072
Q0075	0.135029
YGL093W	0.13483
YIL172C	0.134719
YCR089W	0.134675
YMR071C	0.134632
YDR141C	0.134523
YHR177W	0.134381
YDL157C	0.134144
YJR127C	0.134013
YKL156W	0.133953
YLR335W	0.133885
YGL130W	0.133874
YNR059W	0.13374
YOL048C	0.133709
YLL007C	0.133587
YKL047W	0.133574
YPR065W	0.133216
YPL128C	0.133151
YLR440C	0.132998
YLR091W	0.132976
YML061C	0.132606
YIL156W-A	0.132491
YKL034W	0.132467
YDR191W	0.132396
YDR091C	0.131959
YAL034C	0.13193
YDL025C	0.131869
YGL114W	0.131826
YML029W	0.131637
YMR301C	0.13163
YOR192C-B	0.13161
YDR317W	0.131476
YHR018C	0.131139
YKL071W	0.130999
YDL164C	0.130899
YDR022C	0.130646
YHL035C	0.130625
YOL066C	0.130502
YIL125W	0.130432
YMR243C	0.130266
YER033C	0.129792
YEL025C	0.129699
YGR082W	0.129665
YDR434W	0.129647
YDR314C	0.12927
YBR168W	0.129269
YMR072W	0.129183
YLR328W	0.129145
YNL066W	0.128972
YER104W	0.128837
YJR160C	0.128829
YPL086C	0.128818
YDR090C	0.128707
YBR033W	0.128678
YLR355C	0.128493
YEL020W-A	0.128362
YDR294C	0.128335
YHR083W	0.128321
YLR097C	0.128116
YDR502C	0.128109
YHR186C	0.127888
YGR120C	0.127838
YMR187C	0.127629
YLR230W	0.127598
YJR054W	0.127593
YMR010W	0.127569
YOR046C	0.12753
YDL160C-A	0.127295
YGR080W	0.127253
YDR411C	0.126957
YMR236W	0.126943
YIR005W	0.126827
YBR216C	0.126817
YKR067W	0.126764
YDR172W	0.126643
YHR163W	0.126557
YEL054C	0.126553
YNL330C	0.126521
YBR073W	0.126252
YDR221W	0.1262
YDL149W	0.126131
YGR003W	0.125949
YNR008W	0.125878
YBR087W	0.125861
YBR281C	0.125749
YMR289W	0.125709
YDL078C	0.125709
YHR024C	0.125707
YJL012C	0.125674
YOR168W	0.125645
YPL079W	0.125326
YNR058W	0.125161
YGR215W	0.12516
YDL182W	0.124989
YGR062C	0.124968
YOR140W	0.124795
YDR264C	0.124769
YPR035W	0.124765
YGR238C	0.124753
YDR066C	0.124626
YPL209C	0.124621
YDR078C	0.12444
YLR021W	0.124426
YDR116C	0.12424
YGR024C	0.124138
YJL094C	0.124012
YDR063W	0.123987
YOL155C	0.12393
YBL100W-B	0.123857
YNL325C	0.123802
YJR122W	0.123737
YGR185C	0.123734
YDR480W	0.123439
YJR058C	0.123237
YLR176C	0.123012
YMR125W	0.122861
YNL072W	0.122823
YHL030W	0.122558
YKR076W	0.122434
YPR109W	0.122411
YCR017C	0.122381
YLR059C	0.122276
YPR110C	0.122111
YGL039W	0.121946
YLR093C	0.121845
YOL023W	0.121701
YNL003C	0.12164
YDL194W	0.121565
YER130C	0.121452
YCR079W	0.121407
YOR241W	0.121368
YGL231C	0.121306
YAL048C	0.121244
YER170W	0.121181
YPR188C	0.121153
YDR192C	0.121116
YLR103C	0.12093
YDR450W	0.120899
YBL057C	0.120688
YBL014C	0.120544
YDR058C	0.120381
YOL113W	0.120274
YJL109C	0.120062
YGL160W	0.119861
YGR277C	0.119776
YNL048W	0.119641
YMR097C	0.119475
YER014W	0.119286
YBR062C	0.119272
YLL033W	0.119196
YBR288C	0.119156
YBR140C	0.118986
YML081W	0.118823
YML068W	0.118774
YIL177W-A	0.11862
YML121W	0.118421
YPR049C	0.118387
YJL032W	0.118322
YFL059W	0.118244
YJR080C	0.118089
YNL193W	0.118048
YLR027C	0.118043
YNL243W	0.117878
YGR012W	0.117856
YPL116W	0.117707
YDL223C	0.11758
YKR074W	0.117511
YJL055W	0.117506
YBL010C	0.117272
YKL187C	0.11722
YBR074W	0.117199
YLR020C	0.117121
YJR103W	0.116926
YML094C-A	0.116914
YPL270W	0.116671
YPL149W	0.116659
YJL070C	0.116592
YPL112C	0.11655
YER040W	0.11647
YGL214W	0.116384
YDR133C	0.116347
YLL056C	0.116263
YKR093W	0.116222
YER023W	0.116141
YJR156C	0.11605
YLR087C	0.115887
YOR326W	0.115851
YML106W	0.115728
YGR171C	0.115451
YBR149W	0.115311
YNL212W	0.115176
YJR135W-A	0.115077
YGR216C	0.115013
YLR404W	0.114894
YDL082W	0.114627
YDR381C-A	0.114613
YPL100W	0.114577
YGR125W	0.114569
YNL171C	0.114457
YGR149W	0.114418
YPR034W	0.11439
YMR214W	0.114349
YAR027W	0.114336
YDR487C	0.114171
YLL023C	0.114025
YMR129W	0.114005
YKR010C	0.113863
YLR120C	0.113855
YDR378C	0.113722
YKL182W	0.113264
YLR080W	0.112969
YER155C	0.112886
YGR175C	0.112617
YOR109W	0.112508
YJR041C	0.112397
YOL159C	0.112332
YMR315W	0.112308
YDR205W	0.112159
YPL168W	0.11203
YGL142C	0.111862
YIL051C	0.111836
YLR382C	0.111815
YHR031C	0.111777
YGL228W	0.111728
YLR066W	0.111703
YKL128C	0.111693
YEL056W	0.111664
YPL160W	0.111486
YDR034C-D	0.111479
YJR009C	0.111373
YHR102W	0.111291
YDL180W	0.111269
YJR140C	0.111095
YOR076C	0.110844
YEL047C	0.110823
YNL090W	0.11081
YPR011C	0.110503
YJL200C	0.110374
YBL031W	0.110322
YGL195W	0.110318
YPL007C	0.110253
YLR018C	0.110066
YML019W	0.110056
YPL257W-A	0.110036
YOR067C	0.109938
YLR410W-A	0.109916
YOR169C	0.109909
YKL053C-A	0.109881
YJR067C	0.109612
YFR003C	0.109537
YMR312W	0.10925
YAL007C	0.109197
YJR013W	0.109196
YJL133W	0.109189
YAR031W	0.109149
YPL046C	0.109114
YER060W	0.109069
YDR385W	0.108895
YLR364W	0.108846
YOR016C	0.108806
YLR436C	0.108768
YOR372C	0.108651
YLR135W	0.10859
YER083C	0.108548
YLR220W	0.108501
YNL264C	0.108438
YHR004C	0.108383
YOR095C	0.108311
YLR448W	0.108186
YNL189W	0.107895
YOR382W	0.107842
YNL115C	0.107807
YNL073W	0.107783
YFL016C	0.107778
YCR073W-A	0.107624
YGL172W	0.107596
YDR374W-A	0.107387
YER072W	0.107371
YEL064C	0.10732
YOR142W-A	0.107259
YDR362C	0.107215
YKL035W	0.107186
YIL116W	0.107054
YKL121W	0.106782
YNL329C	0.106751
YER107C	0.106735
YNL165W	0.106701
YKR094C	0.106574
YBL090W	0.106527
YLR333C	0.106366
YLR029C	0.106199
YGR247W	0.106062
YER154W	0.105938
YOR219C	0.105836
YGL051W	0.105832
YJR161C	0.105773
YDL048C	0.105728
YML120C	0.105512
YPL034W	0.105509
YGR019W	0.105213
YHR054W-A	0.105122
YPR105C	0.104869
YCL002C	0.104807
YGL134W	0.104534
YNR032W	0.104485
YNR034W-A	0.104472
YBR046C	0.104241
YFR052W	0.104155
YDR341C	0.104113
YER109C	0.104047
YGL139W	0.104025
YBR102C	0.104021
YBR246W	0.103953
YHR118C	0.103897
YCR053W	0.103825
YML108W	0.103748
YDR210W-B	0.10371
YJL066C	0.103352
YCL044C	0.103244
YCR024C-B	0.103206
YGR161W-A	0.103126
YIL002C	0.103005
YMR079W	0.102799
YPL215W	0.10269
YDL052C	0.102386
YDR467C	0.102191
YIL155C	0.102062
YEL031W	0.101992
YLR368W	0.101951
YLR001C	0.101873
YBL084C	0.101859
YLR383W	0.101737
YJR125C	0.101438
YIL009W	0.101198
YKL062W	0.101195
YGR094W	0.101161
YAL044C	0.101107
YBR119W	0.100938
YLR134W	0.100745
YHR063C	0.100733
YDR034C-C	0.100679
YML064C	0.100011
YFR007W	0.0997582
YOR373W	0.0995332
YIR022W	0.0991602
YDL069C	0.0991172
YKL140W	0.0990248
YMR224C	0.0990168
YGL038C	0.0989308
YHR057C	0.0988391
YBL018C	0.0988342
YJL180C	0.0987979
YDR352W	0.0987142
YGR207C	0.0985899
YAL046C	0.0985375
YDR210C-C	0.0983798
YLR167W	0.0983567
YGL106W	0.0982751
YOR352W	0.0982124
YNL063W	0.0977265
YDL138W	0.0976889
YPR140W	0.0976393
YOR133W	0.0975208
YLR284C	0.0971969
YDR478W	0.09717
YGL105W	0.0970559
YLR244C	0.0969879
YJR100C	0.0967699
YMR051C	0.096764
YPL065W	0.0966793
YDR099W	0.096666
YCR004C	0.0966637
YML023C	0.0966409
YPR132W	0.0965689
YMR288W	0.0965531
YBR137W	0.0964621
YOL092W	0.0963835
YPR024W	0.0962198
YDR079W	0.0961266
YGL060W	0.0960684
YDL229W	0.0959435
YLR185W	0.0958503
YIL041W	0.0957897
YKR050W	0.0957871
YIL010W	0.0956795
YLR203C	0.0956552
YAL037W	0.0956442
YNL062C	0.0955511
YLR388W	0.0955499
YDR183W	0.0955449
YBR042C	0.095508
YDL091C	0.0954892
YOR111W	0.0954195
YCL012C	0.0953296
YHR028C	0.0952991
YLR199C	0.0952401
YOR363C	0.0951253
YOL086W-A	0.0951109
YOR192C	0.0949304
YML040W	0.0948141
YML116W-A	0.0946597
YJL136C	0.0946463
YKR026C	0.0944359
YEL065W	0.0941953
YKL006W	0.0941949
YGR248W	0.094183
YJL208C	0.0941379
YBR161W	0.0941115
YBR283C	0.0939133
YKR016W	0.0938802
YPL037C	0.0937942
YOL044W	0.0937339
YMR013C	0.0937175
YCR037C	0.0935958
YOR021C	0.093532
YJL092W	0.093511
YMR130W	0.0931919
YMR147W	0.0931704
YMR200W	0.0931567
YJR142W	0.0929821
YDR179W-A	0.0929426
YLR131C	0.0928453
YHR025W	0.0927689
YLR126C	0.0926726
YLR085C	0.0926315
YCL058C	0.0926142
YPR103W	0.0926005
YGL002W	0.0925093
YGR102C	0.0924573
YNL304W	0.0922804
YHR219C-A	0.0921531
YHR137C-A	0.0920502
YML045W-A	0.0920261
YDL111C	0.0919694
YPL244C	0.0918906
YMR008C	0.0918582
YHR193C	0.0916966
YNL089C	0.0915788
YLR316C	0.0915652
YDR247W	0.0914666
YFR020W	0.091438
YDR512C	0.091364
YGR201C	0.0913388
YGL181W	0.0909948
YGR038C-A	0.090915
YDR424C	0.0908321
YFL053W	0.0906389
YHR061C	0.0905109
YLL048C	0.0904382
YER053C	0.0903847
YDL062W	0.0902831
YMR276W	0.0902566
YKL222C	0.0901721
YNL278W	0.0901617
YNR036C	0.0901611
YFR018C	0.0900616
YPR046W	0.0900278
YLR432W	0.0899012
YBL104C	0.0899001
YDR034C-A	0.0898701
YOR073W	0.0896496
YDR381W	0.0895616
YKR042W	0.0894025
YIL001W	0.0893576
YDR139C	0.0886863
YDL046W	0.0886273
YGR068C	0.088514
YGL125W	0.0884608
YJL026W	0.0884266
YLR305C	0.088185
YDR188W	0.0881654
YPL161C	0.0881462
YNL142W	0.0881115
YBR276C	0.0880233
YBR206W	0.0876462
YER186C	0.0875543
YBR260C	0.0875029
YNL241C	0.0873452
YIL009C-A	0.0873021
YBR098W	0.0872827
YBR287W	0.0866809
YJL216C	0.0866727
YHR192W	0.0865708
YLR004C	0.086549
YKL045W	0.0865434
YHR199C	0.0865242
YHR086W	0.0864349
YKR062W	0.0864176
YDR538W	0.086303
YLR128W	0.0862314
YLL051C	0.0862283
YOR338W	0.0861945
YGL037C	0.0861133
YPR141C	0.0860697
YNL309W	0.085985
YOR202W	0.0859718
YNR063W	0.0858967
YIL067C	0.085859
YML105C	0.0857955
YGL079W	0.0857718
YDR036C	0.0857612
YPL214C	0.0857565
YOR278W	0.0855512
YPR172W	0.0855498
YOR343W-B	0.085486
YLR077W	0.0853909
YGL091C	0.085369
YJR028W	0.0852451
YBR193C	0.0851695
YML081C-A	0.0851023
YKL132C	0.0849996
YNL306W	0.0849844
YHR115C	0.0849466
YHR190W	0.0848303
YGR084C	0.0847518
YGL227W	0.0846325
YGR004W	0.084587
YMR142C	0.0845552
YDR212W	0.0845134
YML123C	0.0844325
YBR285W	0.084288
YMR309C	0.0842764
YPR162C	0.0841886
YGR138C	0.0841473
YBL001C	0.0838496
YGL020C	0.0838443
YMR198W	0.0836715
YPR131C	0.0834314
YIL004C	0.0833251
YHR100C	0.0832467
YLL035W	0.0831202
YOR222W	0.0831024
YBR235W	0.083099
YOL127W	0.0830262
YCR091W	0.0829974
YDR125C	0.082983
YPR144C	0.0828831
YLR290C	0.082788
YLR214W	0.0827777
YBL059W	0.0827722
YNR040W	0.0826695
YDR124W	0.0826429
YLL004W	0.0824706
YJL039C	0.0824607
YGL211W	0.0824042
YAL044W-A	0.082403
YFR047C	0.0823822
YBR007C	0.0822177
YDL248W	0.0820725
YFR041C	0.0819826
YBL074C	0.0818952
YCR046C	0.0816427
YDL085C-A	0.0816047
YIR034C	0.081601
YKL168C	0.0815662
YKL017C	0.0815118
YNL104C	0.081506
YMR272C	0.0813571
YDR055W	0.081312
YDR533C	0.0812026
YBR299W	0.0811645
YLR242C	0.0810389
YGL257C	0.0809641
YOL104C	0.0809225
YDR130C	0.0808065
YHR101C	0.0806607
YOL117W	0.0806424
YNL139C	0.0805609
YGL219C	0.0805265
YGL082W	0.0801741
YML087C	0.0800979
YPL186C	0.0799058
YKL046C	0.0798118
YNL047C	0.0796916
YHR072W	0.0796347
YOL103W-A	0.0794788
YPL077C	0.0794533
YFR050C	0.0793802
YPR168W	0.079277
YOR317W	0.0791955
YPL162C	0.0790959
YDR038C	0.0789827
[truncated: 3,806 more rows]

## Sheet: WT
GENE	Regulation score (6h-minscore-avg)
YMR304C-A	2.14824
YLR120W-A	2.09009
YKL030W	1.87307
YGL188C	1.84516
YDR154C	1.70406
YDR524W-C	1.697
YEL033W	1.68555
YJL120W	1.65849
YDR461W	1.59468
YER138W-A	1.53192
YHR049C-A	1.49871
YKR047W	1.48027
YJL152W	1.46551
YBL083C	1.42824
YMR316C-A	1.41389
YGR182C	1.35344
YPR146C	1.33504
YER119C-A	1.29632
YLR101C	1.27645
YAL019W-A	1.27136
YER088C-A	1.26358
YDL012C	1.21065
YCR018C-A	1.2015
YFL010W-A	1.1922
YDR094W	1.18078
YCL041C	1.16769
YDR281C	1.1513
YJL115W	1.14358
YLR269C	1.14148
YBR178W	1.12581
YLR146W-A	1.11429
YLR169W	1.11079
YJL077C	1.08996
YLR154W-B	1.08962
YPR002C-A	1.08796
YNL145W	1.07232
YDR008C	1.06264
YIL060W	1.05503
YNR041C	1.05015
YIR017C	1.04789
YER152C	1.0434
YCR013C	1.02822
YPL142C	1.01634
YKL023C-A	1.00843
YLR437C-A	1.00041
YNL170W	0.996827
YJL009W	0.981452
YNL043C	0.981367
YLR294C	0.959988
YKL053W	0.947163
YAL044W-A	0.944872
YLR438C-A	0.941163
YLR264C-A	0.935178
YLR400W	0.930206
YLR204W	0.930063
YPR087W	0.929042
YPR130C	0.928671
YJR087W	0.925006
YJL184W	0.918161
YPL251W	0.9171
YCL042W	0.912125
YML098W	0.910227
YFL031C-A	0.907476
YGR075C	0.906908
YBR072W	0.90541
YOR200W	0.904954
YFR033C	0.897289
YIR035C	0.891821
YNL055C	0.890106
YDR408C	0.880835
YHR063W-A	0.868467
YMR294W-A	0.867486
YIL153W	0.865755
YLR058C	0.865702
YLR154W-C	0.862696
YNR025C	0.861099
YHR034C	0.857287
YOL077W-A	0.846229
YKR013W	0.846024
YAL020C	0.844664
YKL036C	0.842058
YEL050W-A	0.841754
YJR113C	0.836586
YGL072C	0.831833
YDR366C	0.830824
YBL053W	0.827374
YNL178W	0.823842
YOL058W	0.8236
YER158W-A	0.820668
YOL005C	0.817586
YCR046C	0.815542
YOL110W	0.814741
YBR011C	0.806088
YBR093C	0.797493
YGR192C	0.796679
YPL271W	0.796061
YLR137W	0.794794
YPR183W	0.791512
YMR173W-A	0.786044
YJR094C	0.78205
YJL121C	0.779912
YBR162W-A	0.779477
YHL001W	0.77907
YHR025W	0.778201
YOR121C	0.773642
YHR191C	0.769578
YNR014W	0.76748
YCR087C-A	0.766419
YBR126W-A	0.763832
YLR027C	0.760866
YAL045C	0.751577
YHR019C	0.751309
YOL026C	0.748735
YNL150W	0.747753
YMR202W	0.746105
YLR055C	0.745418
YNL160W	0.745305
YKL066W	0.740227
YGL042C	0.73674
YGL222C	0.734947
YDR178W	0.734582
YPL013C	0.728987
YKR012C	0.728495
YBR126W-B	0.728006
YDR476C	0.726728
YCR087W	0.724074
YCL009C	0.722826
YDR396W	0.722499
YGR203W	0.720944
YBR263W	0.719959
YDL161W	0.719044
YGL198W	0.717695
YER120W	0.716903
YBL071C	0.714464
YIL148W	0.713662
YKL001C	0.713166
YGR206W	0.712198
YDL158C	0.708706
YBL077W	0.706832
YML101C	0.702519
YGL019W	0.699073
YER023W	0.698867
YBL068W-A	0.698461
YGR027C	0.690043
YIL142C-A	0.689947
YLR162W	0.68961
YFL021W	0.688848
YHR033W	0.688141
YLL023C	0.687752
YAL044C	0.687007
YML028W	0.686735
YJL148W	0.685084
YOR096W	0.683381
YCR073W-A	0.683308
YBR206W	0.68313
YDL228C	0.680755
YDR363W-A	0.679593
YML009C-A	0.678774
YKL147C	0.677265
YLR062C	0.674924
YOL127W	0.674876
YJL052W	0.673814
YOR202W	0.667251
YGR285C	0.66607
YCL026C-B	0.666006
YAL033W	0.663609
YER119C	0.662071
YJR073C	0.661549
YEL066W	0.660922
YJR074W	0.660368
YMR120C	0.655928
YCR088W	0.655409
YCL043C	0.655176
YDR064W	0.654607
YOR309C	0.653288
YLR154C-G	0.651585
YPL262W	0.651467
YGL154C	0.650318
YJR105W	0.648841
YDR183C-A	0.64715
YPL048W	0.64524
YDR199W	0.645059
YFR032C-A	0.643565
YLR439W	0.643389
YPR169W-A	0.643337
YPL017C	0.6422
YCL028W	0.642038
YJL196C	0.639212
YAL043C	0.637431
YLR179C	0.636773
YGL152C	0.636603
YKL192C	0.636462
YFL030W	0.636346
YNL015W	0.635579
YNL114C	0.635079
YER018C	0.634816
YDR512C	0.634216
YLR044C	0.633478
YPL190C	0.633173
YFR052C-A	0.630228
YGL126W	0.630208
YNL080C	0.626481
YGL026C	0.624447
YKL202W	0.622849
YOR332W	0.62262
YAL005C	0.620211
YHR193C	0.617991
YPL274W	0.617534
YOR053W	0.616828
YPR053C	0.61493
YOL035C	0.614465
YLR121C	0.614335
YCL058C	0.614261
YMR174C	0.614178
YOR382W	0.613909
YML095C	0.613609
YAL046C	0.612829
YER003C	0.611175
YMR052C-A	0.610739
YHR174W	0.610589
YMR143W	0.609413
YLR154W-E	0.607699
YMR091C	0.607543
YKL153W	0.604728
YPR133W-A	0.604198
YBL021C	0.604084
YJR156C	0.603795
YER154W	0.602583
YHR021C	0.600637
YGL165C	0.60029
YOR163W	0.599769
YJR078W	0.598996
YAL062W	0.597983
YKL060C	0.597729
YFR044C	0.59723
YBR286W	0.596054
YLR050C	0.595937
YLR380W	0.595344
YDL131W	0.595022
YNL301C	0.592285
YJR104C	0.592046
YAL012W	0.591219
YKR048C	0.590874
YJL068C	0.590557
YIL135C	0.590035
YLR438W	0.59003
YJL153C	0.589656
YMR074C	0.588689
YML070W	0.5882
YEL038W	0.587166
YER027C	0.586889
YCL033C	0.586844
YLR170C	0.586568
YJR014W	0.585789
YPL068C	0.584041
YGL221C	0.583949
YPL028W	0.583728
YLR172C	0.583478
YGL184C	0.583478
YNR037C	0.583085
YLR356W	0.58283
YIL154C	0.582789
YHR208W	0.582789
YIR017W-A	0.581751
YFL013W-A	0.58045
YGL123W	0.580049
YHL033C	0.579867
YCL057C-A	0.579662
YGL127C	0.578316
YNL089C	0.577959
YGL236C	0.577854
YJL079C	0.575614
YER034W	0.575347
YGL189C	0.574631
YDR253C	0.573552
YMR184W	0.572266
YKL083W	0.571276
YHR008C	0.571144
YNL208W	0.570465
YJL142C	0.570167
YLL022C	0.569875
YMR170C	0.569635
YPL197C	0.569462
YMR062C	0.568282
YLR080W	0.56692
YBR264C	0.566312
YIR036C	0.566123
YJR012C	0.565323
YHR163W	0.562564
YPL131W	0.562444
YHR200W	0.560684
YNL072W	0.557561
YAL004W	0.557551
YKL006W	0.557312
YDL023C	0.557098
YEL034C-A	0.556031
YJR009C	0.555795
YNR044W	0.554986
YPL250C	0.554866
YKR077W	0.554379
YGR214W	0.554211
YBR189W	0.554139
YMR042W	0.552954
YDL144C	0.552496
YKL151C	0.552025
YLR388W	0.551623
YOL143C	0.551426
YOR169C	0.551239
YML102W	0.549754
YMR263W	0.549214
YML071C	0.548722
YCL005W	0.547491
YLL018C	0.547285
YBR035C	0.547168
YBR234C	0.54672
YDR486C	0.545568
YFR036W-A	0.545392
YIR038C	0.544977
YKL084W	0.544222
YMR315W	0.544127
YDL230W	0.542614
YKL127W	0.542544
YDL066W	0.541479
YOR138C	0.539917
YJR018W	0.5396
YDL005C	0.538792
YLR212C	0.538246
YPR062W	0.537408
YML085C	0.537297
YGL076C	0.537207
YLR061W	0.537144
YOR236W	0.535448
YOR197W	0.533912
YFL060C	0.532867
YLR198C	0.532658
YGL128C	0.530193
YOL121C	0.529945
YPL014W	0.529842
YLR109W	0.528962
YIR034C	0.528278
YOR084W	0.527179
YOR257W	0.526967
YKL180W	0.524923
YER083C	0.524836
YMR043W	0.52467
YML058W	0.522968
YFL045C	0.522805
YDL039C	0.522731
YOR182C	0.522189
YER127W	0.522087
YPL177C	0.520326
YOL040C	0.518861
YOR321W	0.51768
YDR050C	0.517258
YCR076C	0.517214
YIL041W	0.517208
YOL147C	0.517195
YPL067C	0.517003
YMR250W	0.516817
YIR037W	0.516384
YDR511W	0.516036
YDR155C	0.515751
YBR053C	0.514604
YJL073W	0.514514
YCR075C	0.514397
YBR252W	0.512566
YML073C	0.512375
YML124C	0.5119
YNL134C	0.511509
YPR044C	0.510742
YJL063C	0.508983
YKL096W-A	0.507745
YER159C	0.507708
YPL079W	0.50731
YDR077W	0.506921
YAL022C	0.505882
YNL305C	0.505466
YDR205W	0.505397
YDR424C	0.505326
YDR214W	0.505284
YLR099W-A	0.5051
YNL148C	0.505051
YDR411C	0.504558
YLR337C	0.50431
YMR158W	0.504006
YFR047C	0.503314
YKL019W	0.502709
YFR051C	0.502268
YPL098C	0.50212
YOR331C	0.500571
YBR127C	0.499981
YMR070W	0.499432
YAL013W	0.499399
YOL120C	0.498985
YCL030C	0.498176
YGL081W	0.497661
YNL086W	0.497082
YMR226C	0.496225
YNR046W	0.494876
YPL018W	0.494128
YDR379C-A	0.494107
YDR410C	0.493599
YGR275W	0.493187
YNL334C	0.492789
YGL202W	0.49276
YDL086W	0.491846
YBR233W-A	0.491812
YDL037C	0.491398
YLR040C	0.491035
YIL018W	0.490301
YPR182W	0.489832
YCR012W	0.489604
YFL022C	0.488089
YOL086W-A	0.487626
YIL020C-A	0.486877
YOR229W	0.486835
YLR059C	0.486246
YDR068W	0.485826
YHR203C	0.485292
YCL044C	0.484875
YIL052C	0.483919
YLR185W	0.483907
YLR344W	0.482182
YNL133C	0.481399
YJR103W	0.481026
YBR019C	0.480574
YFL039C	0.480255
YGR137W	0.479169
YGR262C	0.476804
YHL004W	0.475118
YJL075C	0.473994
YMR152W	0.473945
YBR091C	0.473139
YBL091C	0.472859
YOR041C	0.472572
YOL151W	0.4723
YBL029W	0.472299
YCL034W	0.471836
YLR231C	0.471769
YBL087C	0.470126
YJR145C	0.46973
YMR311C	0.469012
YGL168W	0.468476
YHR040W	0.468341
YDR010C	0.468197
YDR230W	0.467762
YKL152C	0.467674
YGL148W	0.467278
YPR147C	0.467072
YML062C	0.466986
YML074C	0.466804
YIL124W	0.466471
YPL252C	0.463149
YKR065C	0.46233
YGR172C	0.462295
YLR364W	0.461571
YDR533C	0.461399
YEL017W	0.461148
YNL168C	0.460348
YLR200W	0.460314
YIL040W	0.46029
YOL009C	0.458868
YCR051W	0.458824
YDL133C-A	0.457823
YJL123C	0.457681
YEL047C	0.457648
YBR031W	0.457626
YNL300W	0.457427
YIL142W	0.455736
YNL263C	0.455642
YLL045C	0.455343
YOR271C	0.453516
YPL049C	0.453335
YER153C	0.453169
YOR097C	0.451853
YMR305C	0.451688
YDR320C-A	0.451141
YDR461C-A	0.450725
YIR021W	0.450538
YBL051C	0.450384
YHR142W	0.450062
YDR163W	0.450009
YLR354C	0.449647
YAR002C-A	0.449587
YJL078C	0.449557
YDR529C	0.448643
YBR261C	0.447744
YOR222W	0.446398
YDR204W	0.44636
YER177W	0.445771
YLR076C	0.444504
YLR167W	0.444268
YPL037C	0.443836
YOR126C	0.443095
YDR058C	0.442903
YIL034C	0.442482
YGL200C	0.442225
YDR321W	0.441368
YPL163C	0.440939
YER074W	0.440065
YGR201C	0.439832
YML030W	0.439436
YDR144C	0.438864
YPR113W	0.43689
YLR351C	0.435281
YBR020W	0.434713
YHR116W	0.434669
YER062C	0.434656
YOL092W	0.43411
YJL151C	0.434089
YGL245W	0.433789
YMR318C	0.433542
YBL046W	0.433059
YPR125W	0.432659
YBR173C	0.431731
YMR296C	0.431728
YMR276W	0.430533
YNR010W	0.430473
YDL022W	0.430095
YKL018C-A	0.429927
YDR471W	0.42944
YOR099W	0.429238
YLR154W-A	0.42917
YOL052C	0.428909
YPL246C	0.428767
YMR173W	0.428697
YHR199C	0.428531
YKL024C	0.427345
YNR032C-A	0.427278
YJL158C	0.424536
YLR259C	0.424506
YML052W	0.424309
YOR135C	0.423749
YKL191W	0.423645
YFR021W	0.423165
YJR147W	0.421713
YJR019C	0.421542
YLR375W	0.420748
YAL030W	0.420557
YOL146W	0.420307
YJR097W	0.420074
YPR127W	0.419928
YBR201W	0.419526
YML029W	0.419164
YMR083W	0.419111
YNL259C	0.418372
YEL026W	0.416843
YDR012W	0.416775
YAR015W	0.416709
YJR025C	0.41643
YOL086C	0.415026
YNR009W	0.413154
YOR383C	0.412603
YNL333W	0.409378
YNL113W	0.409194
YGL103W	0.408589
YMR225C	0.40775
YBL081W	0.407653
YDR025W	0.407389
YNL013C	0.406875
YMR116C	0.406852
YGR268C	0.405777
YIL047C-A	0.405419
YAL040C	0.405186
YCR084C	0.403851
YLR268W	0.403748
YER163C	0.403401
YJL202C	0.403073
YPL143W	0.402759
YJL097W	0.401958
YGL022W	0.401682
YLR114C	0.401097
YJL172W	0.40089
YKR066C	0.400876
YDR260C	0.400493
YLR390W	0.399535
YML078W	0.39935
YHR136C	0.399046
YOR265W	0.398724
YHR081W	0.398507
YHR134W	0.39834
YDR468C	0.398006
YLR420W	0.397751
YIL002W-A	0.397684
YML126C	0.397392
YDR388W	0.39738
YHR029C	0.397144
YER004W	0.396778
YBR196C	0.395828
YNL045W	0.395793
YBL016W	0.395621
YKL023W	0.395592
YMR203W	0.395149
YNL310C	0.394449
YER057C	0.393852
YMR147W	0.393746
YHR188C	0.393209
YKR045C	0.393193
YGR280C	0.393065
YFL059W	0.392374
YGR254W	0.392099
YER070W	0.391869
YGR114C	0.39152
YAL021C	0.39087
YKL054C	0.390024
YKL076C	0.388961
YKL207W	0.388826
YJL211C	0.38777
YDL124W	0.387399
YKR043C	0.387286
YGL102C	0.387241
YBL098W	0.387208
YDL072C	0.385831
YBR231C	0.385688
YHR159W	0.385236
YGL108C	0.385129
YKL146W	0.384474
YPL234C	0.384397
YMR227C	0.384194
YCR086W	0.383814
YNL079C	0.38351
YBL059W	0.383013
YGR210C	0.382588
YKL029C	0.382343
YER056C-A	0.382249
YKR049C	0.382197
YAL025C	0.381591
YAL023C	0.381397
YNL222W	0.38138
YFR016C	0.379677
YDR029W	0.379381
YIL152W	0.379235
YIL043C	0.377692
YDR304C	0.376879
YMR194W	0.37676
YBR226C	0.376511
YER128W	0.37613
YFL021C-A	0.375099
YPR167C	0.375076
YIL127C	0.375042
YPR059C	0.374698
YDL130W	0.374637
YLR025W	0.374416
YDL126C	0.374247
YGL226W	0.373876
YPR046W	0.373779
YGL009C	0.373731
YKL122C	0.371963
YGR064W	0.371792
YHR027C	0.37103
YNL217W	0.370779
YIL037C	0.370382
YHL019C	0.370241
YBR181C	0.370162
YJL130C	0.369698
YPR102C	0.369163
YLR145W	0.368592
YOR329C	0.367555
YJL059W	0.36602
YNL288W	0.36591
YDL083C	0.365283
YLL024C	0.364885
YPR037C	0.364436
YPL094C	0.364383
YLR338W	0.364331
YJL173C	0.36397
YLR437C	0.363612
YEL020C-B	0.363385
YJL133C-A	0.363249
YML092C	0.3632
YPR176C	0.363012
YIL016W	0.362424
YNL209W	0.362278
YML027W	0.362275
YDR148C	0.362255
YIL079C	0.362085
YOR108C-A	0.360231
YNR050C	0.359801
YGL061C	0.359583
YMR123W	0.359494
YAL061W	0.359364
YCR097W	0.359199
YLR350W	0.359096
YML094W	0.358354
YPL031C	0.358072
YNR036C	0.357812
YMR189W	0.356565
YBR021W	0.356538
YMR149W	0.355103
YLR206W	0.354678
YHR181W	0.354036
YLR043C	0.353416
YGR189C	0.353334
YHR154W	0.352725
YAL060W	0.35144
YLR293C	0.351346
YOR367W	0.351064
YPR036W	0.350241
YER055C	0.350097
YMR297W	0.349985
YOR340C	0.349922
YNR040W	0.34955
YMR244C-A	0.349105
YKR038C	0.348659
YPR082C	0.347675
YIL001W	0.347266
YNL241C	0.34722
YKL175W	0.346345
YMR038C	0.346111
YDR098C	0.345773
YBR096W	0.345755
YLR094C	0.345046
YLR456W	0.345014
YOL071W	0.344943
YIL116W	0.344677
YNL078W	0.344409
YPL206C	0.343682
YNL046W	0.343257
YBR143C	0.343117
YPL111W	0.342918
YMR058W	0.342441
YMR186W	0.341929
YDR233C	0.341538
YGL109W	0.34121
YNL037C	0.340929
YGL242C	0.340896
YLR339C	0.340757
YPR063C	0.33974
YAL055W	0.339589
YBR092C	0.339195
YKR083C	0.338575
YER069W	0.338352
YHL034C	0.338128
YPR018W	0.337657
YBR241C	0.337313
YJL104W	0.337149
YLR178C	0.336912
YNL067W	0.336834
YGR151C	0.336474
YNL312W	0.334524
YDL188C	0.334104
YAL038W	0.334043
YCR031C	0.33404
YOR301W	0.333927
YJR143C	0.333401
YGR232W	0.332903
YGL254W	0.332631
YMR121C	0.332475
YLR042C	0.332355
YDR353W	0.332217
YHR039C	0.332179
YNL147W	0.332127
YDR327W	0.33193
YLR309C	0.331428
YAL037C-B	0.331301
YOR042W	0.331296
YNL243W	0.331111
YMR055C	0.330273
YOR075W	0.329885
YKL041W	0.329843
YLR232W	0.329809
YAL015C	0.329286
YMR222C	0.329001
YPL198W	0.328951
YBL072C	0.328843
YER038C	0.328745
YER087C-B	0.328676
YOR181W	0.328564
YNL138W	0.328509
YDL095W	0.328389
YPR100W	0.327665
YKL082C	0.327392
YDR032C	0.327198
YOR230W	0.327089
YKL138C-A	0.326467
YHL031C	0.326393
YPR181C	0.325785
YPR188C	0.325225
YHR100C	0.324764
YKR076W	0.324469
YER178W	0.324238
YKL069W	0.323557
YOL132W	0.323187
YHL017W	0.323111
YHR083W	0.322669
YOR120W	0.322517
YCR067C	0.322358
YNL074C	0.322091
YJR017C	0.321845
YGR284C	0.321843
YOR277C	0.321758
YKL080W	0.321625
YNL274C	0.321355
YDR381C-A	0.320938
YIL062C	0.320495
YAL049C	0.320088
YLR349W	0.319892
YER102W	0.319887
YER019C-A	0.319137
YML114C	0.318294
YMR241W	0.317253
YDR433W	0.31724
YLR340W	0.316948
YJL188C	0.316416
YFL018C	0.315764
YNL184C	0.315294
YNL142W	0.314952
YAL016C-A	0.314908
YDL092W	0.314271
YIL133C	0.31401
YHR175W	0.31358
YGR228W	0.31306
YBL082C	0.312743
YIL051C	0.311921
YNL053W	0.310826
YNL283C	0.310606
YER019W	0.310085
YMR009W	0.309915
YMR008C	0.309667
YJR123W	0.309597
YPL249C-A	0.309448
YKL150W	0.309174
YAL042C-A	0.309151
YLR073C	0.309079
YNL279W	0.308653
YBR213W	0.30853
YGL210W	0.308247
YIR001C	0.3081
YLR321C	0.307747
YDL181W	0.307255
YNR018W	0.30705
YBL006C	0.306393
YNR057C	0.305938
YGL123C-A	0.305754
YIL138C	0.305638
YNL230C	0.305586
YGR156W	0.305451
YHR013C	0.30544
YCR044C	0.30531
YBL041W	0.304546
YNR020C	0.304483
YGL134W	0.304214
YGL215W	0.304179
YGR146C	0.303987
YDR368W	0.303902
YIL074C	0.303896
YJR086W	0.303681
YLR070C	0.303253
YIL161W	0.302842
YML081C-A	0.302775
YPL223C	0.302398
YBR289W	0.302319
YNR043W	0.301861
YDR232W	0.30164
YNL245C	0.301529
YKR061W	0.300893
YOR167C	0.300878
YPR172W	0.299643
YOR123C	0.298198
YHR009C	0.297765
YJR116W	0.297259
YGR055W	0.296987
YIL007C	0.296901
YDR418W	0.296767
YHR050W	0.296644
YJL179W	0.296436
YBL059C-A	0.296297
YML063W	0.296131
YHR190W	0.295769
YMR242C	0.29541
YER117W	0.295318
YJR067C	0.295284
YBR268W	0.294783
YHR042W	0.294671
YGR083C	0.294012
YMR142C	0.293935
YLL058W	0.293647
YML116W-A	0.293473
YDR528W	0.292822
YLR244C	0.291485
YML113W	0.291385
YPL250W-A	0.291251
YHL036W	0.291244
YPL187W	0.291188
YGL161C	0.291008
YBL064C	0.290591
YLR110C	0.290226
YEL067C	0.289886
YGL087C	0.289631
YOL012C	0.289616
YGR085C	0.28866
YDL198C	0.287392
YLR155C	0.286793
YDL059C	0.286192
YDL121C	0.286182
YDR510W	0.286061
YKL141W	0.286026
YHR041C	0.28515
YJL140W	0.285104
YDL054C	0.284898
YJL166W	0.284821
YBR187W	0.284801
YKR014C	0.284607
YCR069W	0.284358
YGR080W	0.283868
YGL073W	0.283627
YFL062W	0.283318
YFL031W	0.283292
YDL081C	0.282962
YFL046W	0.282903
YDR340W	0.282826
YLR064W	0.282726
YLR021W	0.282566
YLR239C	0.28199
YHR111W	0.281894
YOL122C	0.281828
YLL044W	0.281304
YDL226C	0.281255
YCR030C	0.280862
YLR229C	0.280738
YLR095C	0.280713
YBR188C	0.280494
YBR066C	0.280309
YOR083W	0.279871
YDR341C	0.279818
YLR075W	0.279757
YPR178W	0.279656
YNL215W	0.279653
YLL013C	0.279169
YIL073C	0.279134
YJL191W	0.279112
YJL169W	0.278879
YBL092W	0.27785
YDL136W	0.277812
YBL057C	0.277316
YFL005W	0.277221
YIL027C	0.276869
YEL044W	0.276665
YGL025C	0.276388
YLR104W	0.276274
YNL124W	0.275779
YDR034C-A	0.275165
YLR435W	0.274885
YCR036W	0.27479
YGR199W	0.274263
YAL035W	0.274121
YDR236C	0.27409
YMR153C-A	0.273925
YGR277C	0.273647
YLR016C	0.272661
YKL034W	0.272402
YGR034W	0.272042
YKR085C	0.271482
YDR432W	0.271366
YJL185C	0.271236
YDL052C	0.270885
YLR048W	0.270088
YDL057W	0.269688
YPL090C	0.269624
YBL033C	0.269542
YJL091C	0.269439
YFL029C	0.269179
YML119W	0.268804
YGL166W	0.268612
YOL125W	0.26832
YDR454C	0.268126
YNL190W	0.267796
YGR209C	0.267154
YJL060W	0.267058
YCL035C	0.267031
YIL069C	0.265818
YHR183W	0.265655
YDR309C	0.265392
YGL030W	0.265327
YBR248C	0.265244
YML014W	0.265191
YOR194C	0.265094
YGR153W	0.264698
YNL286W	0.264408
YIL063C	0.264268
YOR159C	0.264246
YER100W	0.264167
YLR100W	0.264105
YJL020C	0.2635
YER152W-A	0.263493
YHL034W-A	0.263089
YOR146W	0.262933
YJR048W	0.262855
YNL197C	0.262612
YBR197C	0.262299
YOR150W	0.262204
YOL034W	0.26201
YGR061C	0.262008
YKL160W	0.261328
YPR075C	0.261207
YLL061W	0.261141
YMR172C-A	0.260992
YGL012W	0.260799
YCR052W	0.260732
YOR193W	0.260713
YFR011C	0.260689
YDL085C-A	0.260585
YOR312C	0.260442
YCR034W	0.260308
YPL056C	0.260041
YOL109W	0.259831
YJL143W	0.259569
YIL087C	0.259525
YDL111C	0.259513
YHR059W	0.259327
YIR039C	0.259261
YJL136C	0.259172
YKL214C	0.258639
YHR071C-A	0.258299
YLR060W	0.258242
YPL081W	0.258137
YPR126C	0.258103
YDR009W	0.258056
YPR081C	0.257872
YKL033W-A	0.257393
YJR139C	0.257375
YOR131C	0.257079
YMR096W	0.256847
YDR481C	0.256782
YML112W	0.25632
YLR028C	0.256171
YNL237W	0.255852
YJL012C	0.255424
YBR243C	0.255392
YNL071W	0.255382
YKR020W	0.255352
YOL064C	0.255334
YMR194C-B	0.255194
YPL183W-A	0.255191
YPL026C	0.25496
YIL049W	0.254857
YGL050W	0.254622
YMR099C	0.254404
YGR230W	0.254389
YPR066W	0.253938
YGL244W	0.25372
YGR062C	0.253689
YGR204W	0.253355
YBR089W	0.253334
YML051W	0.252927
YMR068W	0.252854
YGR013W	0.252827
YFR022W	0.252771
YDR467C	0.252578
YJR085C	0.251821
YOR248W	0.251788
YML024W	0.251478
YKL063C	0.251123
YPR154W	0.250218
YLR387C	0.250196
YPR101W	0.250119
YPR106W	0.250031
YJR064W	0.249352
YDR540C	0.249291
YHR074W	0.249143
YDR019C	0.248693
YER066C-A	0.24866
YNR030W	0.248545
YJL062W	0.248485
YNL090W	0.247991
YBR258C	0.24744
YDR212W	0.24665
YJR112W-A	0.246311
YHR016C	0.246242
YDR500C	0.245662
YGL224C	0.245546
YDR400W	0.245451
YDL172C	0.245447
YMR138W	0.245244
YER131W	0.245063
YDL075W	0.245053
YOR225W	0.244862
YBL050W	0.244745
YLR194C	0.244445
YDL184C	0.244391
YLR187W	0.244338
YHR169W	0.244136
YNL336W	0.243769
YKL128C	0.243683
YJL137C	0.243562
YDR460W	0.24313
YHR060W	0.242719
YJR044C	0.242333
YDR174W	0.24213
YGR187C	0.242092
YGL125W	0.241414
YMR016C	0.241171
YML099W-A	0.24089
YJL030W	0.240747
YER090W	0.240616
YGL106W	0.240579
YCL037C	0.240577
YML022W	0.240569
YLR081W	0.240038
YMR310C	0.239996
YDR158W	0.239758
YCL057W	0.239353
YLR147C	0.239249
YLR426W	0.239099
YHR218W-A	0.238755
YNL281W	0.238689
YDR276C	0.23855
YBR302C	0.238346
YDR126W	0.238335
YLL020C	0.237889
YDR226W	0.23787
YEL057C	0.237742
YLR361C	0.237592
YDL191W	0.237487
YLR218C	0.237393
YER180C	0.237349
YHR018C	0.23727
YDL061C	0.236393
YDR022C	0.236235
YIL111W	0.236005
YOR103C	0.235868
YPL218W	0.235804
YJL096W	0.235574
YIR016W	0.23519
YER023C-A	0.235135
YNL191W	0.23479
YOR369C	0.234678
YPR165W	0.234568
YLR333C	0.234367
YDL140C	0.234312
YHR047C	0.234029
YIL053W	0.233719
YPR129W	0.233704
YPL240C	0.233445
YOL134C	0.232405
YER148W-A	0.232221
YBR149W	0.232088
YGR188C	0.231811
YOL025W	0.231657
YLL050C	0.23142
YHR152W	0.231383
YIL123W	0.23121
YDR487C	0.231016
YAL058W	0.230635
YPL046C	0.230517
YOL142W	0.230384
YOR136W	0.230276
YLR367W	0.23012
YNL239W	0.230001
YJL062W-A	0.229915
YKR072C	0.229417
YCR050C	0.229077
YNL246W	0.228758
YOR285W	0.228523
YNL129W	0.228079
YDR513W	0.227646
YLR262C-A	0.227644
YEL071W	0.227407
YKR046C	0.227081
YGL135W	0.2267
YCR071C	0.226641
YBR145W	0.225787
YNR022C	0.225494
YGR132C	0.225215
YDR183W	0.225085
YMR073C	0.225006
YOR247W	0.22495
YKL169C	0.224894
YHR108W	0.224674
YDR092W	0.223969
YOR184W	0.223886
YLR408C	0.223739
YGR169C-A	0.223708
YOR323C	0.223644
YLR301W	0.223453
YBR118W	0.222356
YOL057W	0.22221
YNR035C	0.222166
YBR088C	0.222099
YJR070C	0.222042
YJL001W	0.221709
YNL309W	0.221398
YHR201C	0.221333
YJL065C	0.221277
YPL010W	0.221084
YPR098C	0.220842
YJL201W	0.220536
YDR404C	0.220387
YDL125C	0.220216
YKL044W	0.21999
YBR160W	0.219944
YML055W	0.219925
YGL137W	0.219822
YER112W	0.219783
YOR226C	0.21912
YOL054W	0.219104
YFR043C	0.218844
YDR322C-A	0.21847
YOL038W	0.218256
YFR039C	0.218007
YPR043W	0.217962
YDR186C	0.217622
YKL164C	0.217596
YDR066C	0.217284
YLR331C	0.217224
YLL049W	0.217151
YER088C	0.216795
YKL056C	0.216267
YKR059W	0.215885
YOR347C	0.215757
YOL135C	0.21569
YOR011W	0.215575
YJR155W	0.215518
YER150W	0.215463
YIL009C-A	0.215442
YGR129W	0.215224
YER072W	0.215162
YBR016W	0.215123
YOR185C	0.215091
YJR016C	0.21498
YBR230W-A	0.214697
YOL006C	0.214495
YEL015W	0.214346
YIL056W	0.213809
YIL108W	0.213613
YIL003W	0.213545
YDR517W	0.213481
YFL034C-B	0.213306
YKL136W	0.21322
YCL050C	0.212463
YOL093W	0.212256
YJR069C	0.212196
YML009C	0.212167
YJR137C	0.211955
YPL222W	0.211837
YPR204W	0.211681
YOR288C	0.211069
YGL105W	0.210641
YBR269C	0.210624
YMR245W	0.210576
YOR294W	0.209907
YJR129C	0.209837
YPR107C	0.20974
YER165W	0.209707
YER058W	0.209684
YNR013C	0.209455
YGL199C	0.209233
YLR136C	0.209179
YGL068W	0.208997
YGR037C	0.208798
YDR298C	0.208707
YJL138C	0.208599
YPR128C	0.208567
YKL112W	0.208525
YGL023C	0.208467
YHR192W	0.208418
YIR025W	0.208197
YMR119W-A	0.207823
YPL170W	0.207691
YMR312W	0.207462
YOR358W	0.207433
YML057C-A	0.207054
YEL050C	0.207004
YBR137W	0.206623
YKL201C	0.206598
YMR230W	0.206536
YDL082W	0.206413
YLL014W	0.206233
YJL163C	0.206077
YBR244W	0.205968
YDR209C	0.205486
YBL002W	0.205443
YHR065C	0.205435
YIL157C	0.205363
YDR248C	0.205101
YGL147C	0.204729
YHR058C	0.20383
YKR088C	0.203733
YKL098W	0.203652
YLR446W	0.203535
YPR145W	0.203387
YNR032W	0.203374
YPR120C	0.203313
YER052C	0.202997
YBL095W	0.202982
YDL100C	0.202415
YKL181W	0.202375
YJR058C	0.201876
YOR157C	0.201662
YLR215C	0.201436
YNL302C	0.200802
YNL157W	0.200754
YNL169C	0.200651
YER035W	0.199308
YER010C	0.199099
YAR050W	0.19897
YJL190C	0.198811
YPL138C	0.198772
YBR084C-A	0.198503
YLR304C	0.198218
YPL208W	0.197947
YDL045W-A	0.197903
YMR298W	0.197839
YOR002W	0.197462
YNL153C	0.197392
YLR390W-A	0.197242
YFR050C	0.197022
YER030W	0.196994
YOR260W	0.196712
YGR241C	0.196469
YKL219W	0.196448
YBR191W	0.196385
YNL016W	0.196159
YDR385W	0.196121
YBL027W	0.195826
YOR063W	0.195611
YJR001W	0.195454
YKL156C-A	0.195081
YMR041C	0.195065
YMR027W	0.194647
YMR087W	0.194597
YER145C	0.194335
YML036W	0.194042
YAL042W	0.194036
YGL203C	0.193994
YHR030C	0.193836
YOR007C	0.19354
YER093C-A	0.193455
YGR101W	0.193189
YHR086W	0.192993
YBR133C	0.192734
YDL009C	0.192607
YMR166C	0.191881
YCR028C-A	0.191652
YNL052W	0.191211
YML132W	0.190673
YKL016C	0.190357
YPL091W	0.190215
YKL018W	0.190013
YCL001W	0.189891
YHR068W	0.189311
YML048W	0.188761
YOR359W	0.188233
YGL223C	0.187987
YPR080W	0.187561
YMR205C	0.186495
YJR015W	0.186102
YGL004C	0.186032
YGL164C	0.185794
YKL049C	0.185588
YHR114W	0.185364
YHR161C	0.185338
YDL229W	0.185304
YNR003C	0.185186
YNL109W	0.185071
YKL157W	0.184872
YNL277W	0.184834
YOR091W	0.184813
YGL067W	0.184468
YGR038W	0.183718
YBR013C	0.182954
YHR121W	0.182526
YMR182C	0.182428
YGR141W	0.182185
YOR089C	0.182125
YDL078C	0.182047
YCR090C	0.182036
YNL322C	0.181998
YPR067W	0.18153
YMR236W	0.18143
YER059W	0.181358
YIL019W	0.18134
YPR150W	0.181194
YPL076W	0.18119
YLL008W	0.181172
YHR070W	0.180852
YJL177W	0.179319
YKR094C	0.179316
YLR157C	0.179203
YKL123W	0.179157
YNL102W	0.179112
YIL093C	0.178928
YPL085W	0.17848
YDR354W	0.178169
YOR234C	0.177645
YKL008C	0.177565
YOL148C	0.177181
YOR064C	0.176713
YBL069W	0.176477
YPL179W	0.176463
YMR271C	0.176358
YGR261C	0.176166
YPR023C	0.176102
YGR035W-A	0.175915
YGR180C	0.175787
YKL108W	0.17566
YGR105W	0.175313
YNL251C	0.175155
YDR273W	0.175089
YGL248W	0.174847
YER151C	0.174267
YGL031C	0.174252
YDR033W	0.174131
YPL030W	0.174093
YJL149W	0.173866
YMR012W	0.173311
YNL311C	0.173148
YFL010C	0.172452
YPL213W	0.171897
YLR091W	0.171892
YPL220W	0.17181
YHR001W-A	0.171652
YOR267C	0.17159
YPL066W	0.171573
YLR459W	0.171282
YNL044W	0.171183
YLL062C	0.170923
YDL168W	0.169903
YGL032C	0.169799
YGL216W	0.169492
YNL020C	0.169477
YJR083C	0.16936
YDL090C	0.169359
YGL017W	0.168824
YJL217W	0.168734
YCL056C	0.168549
YHR063C	0.168504
YCL008C	0.168388
YGL060W	0.168354
YML079W	0.168265
YPR076W	0.16768
YCL017C	0.167555
YIR036W-A	0.167534
YJL105W	0.167477
YGR019W	0.167173
YCR089W	0.166961
YGR124W	0.166898
YBR056W	0.166886
YER146W	0.166824
YHR204W	0.166703
YPR099C	0.166583
YDR518W	0.166426
YDR488C	0.16619
YDL200C	0.166155
YGR115C	0.165164
YBL112C	0.165101
YDL123W	0.165067
YKL103C	0.164985
YOR020C	0.164951
YLR254C	0.164908
YOL094C	0.164838
YMR251W	0.164587
YDL099W	0.164562
YBR120C	0.164456
YGL038C	0.164447
YMR214W	0.164355
YNL298W	0.164229
YCR009C	0.164209
YBR253W	0.163861
YLR079W	0.163827
YEL034W	0.163378
YMR046W-A	0.163227
YOR027W	0.163186
YEL030W	0.162861
YNR015W	0.162551
YGL056C	0.162212
YJR125C	0.162098
YFL042C	0.161619
YDR147W	0.161618
YBL029C-A	0.16143
YDR140W	0.161143
YBR159W	0.16107
YKL104C	0.160964
YFL038C	0.160764
YOR373W	0.16053
YLL009C	0.159899
YDR456W	0.159837
YMR015C	0.159824
YOL070C	0.159607
YGL029W	0.159552
YML077W	0.159468
YOR327C	0.159345
YDL030W	0.158955
YFR017C	0.158916
YEL018W	0.158903
YDR231C	0.158625
YFR029W	0.15824
YLR397C	0.157932
YDR075W	0.157577
YMR048W	0.157542
YLR102C	0.157337
YMR067C	0.157174
YBR108W	0.15713
YPL149W	0.157111
YDL120W	0.156632
YIL156W-A	0.156555
YPR033C	0.156457
YIL033C	0.156267
YGR173W	0.156173
YOR066W	0.155965
YER095W	0.155892
YMR092C	0.155662
YHR143W-A	0.155564
YMR273C	0.155441
YBR106W	0.155353
YER061C	0.155289
YJR144W	0.155218
YML087C	0.155094
YLR056W	0.15498
YKL130C	0.154692
YNR052C	0.15463
YMR183C	0.154608
YGR185C	0.153342
YOR102W	0.153053
YGL099W	0.152976
YLR449W	0.152951
YJL034W	0.152802
YFR025C	0.152719
YLR052W	0.152533
YBL042C	0.15231
YFL047W	0.151568
YPR051W	0.151447
YGR253C	0.151398
YMR005W	0.151094
YMR235C	0.150793
YBR117C	0.15075
YKL183W	0.150678
YKR070W	0.150335
YFR045W	0.150326
YNL130C	0.150313
YIL131C	0.150242
YNL308C	0.150159
YHL048W	0.15015
YLR466W	0.15003
YMR075C-A	0.149484
YPL214C	0.149401
YDR443C	0.149352
YJL083W	0.149047
YER076C	0.148804
YLR017W	0.148718
YHR132C	0.148681
YGL234W	0.148519
YDR323C	0.148315
YGR096W	0.148307
YCR053W	0.148167
YOL055C	0.147585
YGL121C	0.147212
YAR031W	0.147041
YIL156W-B	0.146993
YJR060W	0.146457
YPR074C	0.146186
YDL241W	0.146063
YLR089C	0.145639
YGL035C	0.145394
YOR295W	0.145238
YNL231C	0.145169
YNL166C	0.144919
YML012W	0.144839
YLR118C	0.144749
YDR258C	0.144487
YHR141C	0.144472
YOR198C	0.144457
YGR029W	0.14437
YER174C	0.144301
YMR047C	0.144263
YBR205W	0.144162
YHR001W	0.144026
YHR219W	0.143835
YIL010W	0.143392
YER145C-A	0.14338
YGL201C	0.142844
YER099C	0.142599
YDR469W	0.142125
YDR305C	0.142029
YCR024C-B	0.141806
YEL054C	0.141568
YLR423C	0.141242
YJL118W	0.141048
YBR278W	0.140963
YOR098C	0.140803
YDR482C	0.140723
YLR029C	0.140519
YMR216C	0.140408
YCL027W	0.140398
YKL145W	0.140263
YNR054C	0.140062
YIL014C-A	0.13942
YCL005W-A	0.139332
YMR314W	0.13923
YKL159C	0.139143
YDR374W-A	0.138833
YLR141W	0.138567
YNL162W	0.138434
YBR222C	0.138395
YGR012W	0.138169
YGL057C	0.137887
YBL001C	0.137739
YBR052C	0.137146
YNL290W	0.13713
YOR310C	0.136996
YKR001C	0.136925
YHR194W	0.136732
YMR112C	0.136225
YLR201C	0.136217
YHR113W	0.135327
YLR401C	0.135115
YJR024C	0.134466
YGL225W	0.134438
YJL206C	0.134435
YLR158C	0.134383
YJR065C	0.13432
YGR014W	0.134166
YMR179W	0.133892
YLR370C	0.133488
YOR176W	0.133292
YHR180W	0.132883
YER009W	0.132725
YKL206C	0.132425
YMR122W-A	0.132217
YKL198C	0.132194
YIR015W	0.131998
YDL040C	0.131496
YKL129C	0.131343
YPR114W	0.131294
YDR167W	0.131026
YDR046C	0.130937
YJR030C	0.130846
YDL185W	0.130787
YPL249C	0.130538
YGL186C	0.130484
YPR069C	0.130474
YEL018C-A	0.130388
YBR062C	0.130354
YGR234W	0.130309
YPR093C	0.13021
YDR036C	0.12989
YNL299W	0.12985
YPL055C	0.129678
YMR300C	0.129465
YCR024C	0.128783
YDR277C	0.128737
YBR070C	0.128696
YLR163C	0.128454
YFL041W	0.128437
YNL280C	0.128422
YDR357C	0.128339
YER111C	0.128045
YKL218C	0.127741
YBR283C	0.127379
YHR110W	0.127325
YHR123W	0.127183
YGL047W	0.127158
YJR151C	0.126941
YBR172C	0.126918
YHL002C-A	0.126827
YOR085W	0.126503
YLR429W	0.126404
YMR213W	0.126319
YLR196W	0.126117
YCR072C	0.126093
YEL052W	0.125815
YOL016C	0.125699
YJR076C	0.125051
YJR135W-A	0.124967
YOR155C	0.124961
YPL032C	0.124908
YHR215W	0.124602
YPR141C	0.124589
YOR372C	0.124481
YPL152W	0.124069
YGL136C	0.123914
YDR261W-A	0.123908
YDR013W	0.123833
YMR207C	0.123633
YEL036C	0.123399
YDR284C	0.123219
YLR018C	0.123202
YJR072C	0.123092
YOR023C	0.122511
YPR118W	0.122116
YGR227W	0.122012
YPR052C	0.122009
YGL130W	0.121981
YFR052W	0.121877
YOL022C	0.121853
YDR121W	0.121648
YHR187W	0.121526
YMR072W	0.121313
YIL140W	0.121301
YOR355W	0.120996
YEL058W	0.120859
YGR190C	0.120752
YNL149C	0.119902
YNL321W	0.119795
YDL046W	0.119338
YIL004C	0.119279
YML025C	0.119153
YOL061W	0.119068
YDR480W	0.119052
YML009W-B	0.11877
YBL058W	0.118737
YOR140W	0.118642
YHR104W	0.118611
YPR173C	0.118559
YDR020C	0.118072
YJL127C-B	0.117852
YIL024C	0.117267
YGR032W	0.117258
YDL048C	0.116969
YGL037C	0.116783
YNL070W	0.11673
YGR263C	0.1163
YFL034C-A	0.115973
YMR198W	0.11597
YML035C	0.115879
YDL085W	0.115143
YIL137C	0.115022
YMR231W	0.114901
YBR255C-A	0.114813
YEL077C	0.11467
YPR010C-A	0.114643
YDR246W	0.114439
YPL015C	0.114308
YDR451C	0.114105
YNL116W	0.113825
YAL026C-A	0.113779
YML091C	0.113531
YER161C	0.113507
YDR063W	0.113328
YDR162C	0.113179
YJR010W	0.11309
YDR545C-A	0.113029
YML106W	0.11302
YHR020W	0.112829
YMR164C	0.1126
YER089C	0.112477
YJR071W	0.112421
YJL035C	0.112404
YBL113W-A	0.112243
YCR079W	0.112175
YGR106C	0.112121
YIL023C	0.112102
YJR021C	0.111869
YGR086C	0.11185
YOR250C	0.111832
YBR122C	0.111821
YDL165W	0.11182
YKL068W-A	0.11175
YER147C	0.111737
YBL084C	0.111713
YDR328C	0.111405
YDR503C	0.111368
YLR257W	0.111357
YLR242C	0.111319
YJL058C	0.111227
YGR121C	0.111145
YMR282C	0.110879
YNL125C	0.110572
YPL241C	0.110168
YDL142C	0.110149
YBR060C	0.11013
YJL157C	0.110029
YDR202C	0.109851
YGR077C	0.109832
YDR479C	0.109781
YCL058W-A	0.109673
YML115C	0.109358
YDL236W	0.109252
YJL088W	0.108459
YDR169C	0.108458
YGL079W	0.108092
YJR088C	0.108049
YDR043C	0.108041
YMR169C	0.108008
YER060W	0.107966
YDR415C	0.10788
YHR075C	0.107821
YNL316C	0.107473
YCL049C	0.107188
YFL017W-A	0.107113
YGL241W	0.107076
YHR135C	0.106927
YDR472W	0.106566
YHR010W	0.106353
YNL247W	0.106331
YPL263C	0.106289
YNL122C	0.105595
YOR262W	0.10539
YCR098C	0.10508
YGR078C	0.105001
YPR065W	0.104487
YMR269W	0.10445
YLR164W	0.103906
YBL113C	0.103685
YDR191W	0.103259
YDR428C	0.103157
YMR134W	0.103144
YML125C	0.103119
YPL071C	0.102985
YBR080C	0.102983
YCR059C	0.102928
YDR452W	0.102375
YPR132W	0.101633
YIL083C	0.101527
YGR018C	0.101194
YNL152W	0.101113
YPL264C	0.10081
YOR110W	0.100781
YLR085C	0.100447
YNL073W	0.100415
YLR195C	0.10041
YGR147C	0.0994098
YDL224C	0.0994077
YDR359C	0.0993991
YOR292C	0.0993372
YGR167W	0.0991061
YBR037C	0.0990637
YBR090C	0.0990213
YOR112W	0.0989624
YGR104C	0.0987552
YDL050C	0.0986856
YGL084C	0.0982749
YKR007W	0.0981763
YDR539W	0.0981479
YML123C	0.0971821
YOR036W	0.0971279
YER183C	0.0971089
YDR320C	0.0969335
YIR012W	0.0968359
YEL002C	0.0968059
YPR004C	0.0965476
YOR362C	0.0964693
YKL208W	0.0963922
YHR140W	0.0960208
YMR079W	0.0957834
YNL051W	0.0957351
YDR117C	0.0956337
YOL144W	0.0955275
YFL037W	0.0955196
YFR042W	0.0955081
YER048C	0.0954991
YPR133C	0.0954075
YHR046C	0.0953518
YOR293W	0.0952505
YPL096W	0.0951499
YKL213C	0.09469
YOR106W	0.0945915
YIL109C	0.0945024
YLR160C	0.0944689
YDR519W	0.0943344
YDL237W	0.0942703
YOL106W	0.0942226
YMR243C	0.0940352
YKL085W	0.0938548
YKR069W	0.0934753
YIL065C	0.0933184
YMR294W	0.0931532
YOR074C	0.0929014
YDR179C	0.0928983
YKR006C	0.092616
YOL159C	0.0925951
YIL145C	0.0923698
YCL063W	0.0921877
YKL025C	0.0921699
YBR111C	0.0920688
YFR019W	0.0917937
YMR240C	0.091775
YBL040C	0.0917052
YMR262W	0.0915936
YLR230W	0.0915812
YNL004W	0.091568
YDR450W	0.0914135
YGR235C	0.0913575
YLR450W	0.0910518
YDR059C	0.0909055
YLR188W	0.0908646
YHR198C	0.0907192
YDR079W	0.0901789
YER074W-A	0.0899767
YCL046W	0.0897772
YOR179C	0.0894285
YOR375C	0.0893908
YJL167W	0.0893822
YER086W	0.0889203
YGL097W	0.0888828
YBR126C	0.0887831
YOR313C	0.0886533
YJR118C	0.0885181
YDL069C	0.0884597
YGL131C	0.088142
YEL042W	0.088021
YML017W	0.0880205
YHR070C-A	0.087998
YPL231W	0.0879978
YPR094W	0.087966
YPL120W	0.0878661
YDL182W	0.087541
YMR108W	0.0872364
YDL167C	0.0869121
YGL181W	0.0862892
YKR044W	0.0862112
YDR405W	0.0861374
YDR175C	0.085998
YER190W	0.0859919
YOR128C	0.0857162
YKL089W	0.0853629
YDR247W	0.0850907
YBL107C	0.0847859
YOL031C	0.0846366
YDL060W	0.0843923
YPL129W	0.0841288
YDR395W	0.0841154
YDR280W	0.0840781
YNL026W	0.0839277
YDL036C	0.0839001
YER122C	0.083833
YOR177C	0.0837679
YLR209C	0.0836207
YNL273W	0.0833668
YHR179W	0.083133
YMR292W	0.0825861
YGR296C-B	0.0825479
YPL001W	0.082243
YOL111C	0.0819662
YMR106C	0.0819432
YGL044C	0.0817356
YDL021W	0.0814486
YDL195W	0.0813614
YGL043W	0.0813026
YNL058C	0.0809579
YIL078W	0.0805199
YOR133W	0.0804405
YCR018C	0.0803911
YOR104W	0.0802549
YKL204W	0.0801415
YMR286W	0.0800541
YPL144W	0.0798998
YLR292C	0.0798998
YBR169C	0.0797221
YKL126W	0.0795999
YGR288W	0.079536
YNR039C	0.079083
YDL138W	0.0789926
YLR378C	0.0789758
YMR076C	0.0789754
YLR405W	0.0789051
YIR020C-B	0.0788685
YPL108W	0.0786876
YOR224C	0.078513
YDR322W	0.0784877
YOR276W	0.0773624
YDR299W	0.0772644
YIR004W	0.077223
YCL039W	0.0772205
YCR082W	0.0770524
YGR148C	0.0769687
YNL069C	0.076966
YMR024W	0.0767313
YOR020W-A	0.0764773
YMR148W	0.0760234
YMR071C	0.0759451
YAR007C	0.0759345
YBL062W	0.0757689
YER026C	0.0755402
YGR001C	0.0751266
YDR037W	0.0749202
YMR154C	0.0748873
YNL010W	0.0748824
YMR264W	0.0747961
YGL231C	0.0747742
YGR118W	0.0747664
YJL024C	0.074755
YBR038W	0.0744379
YJL056C	0.0743695
YNL161W	0.0742553
YLR379W	0.0740889
YFR028C	0.0740413
YGR248W	0.0739901
YLR361C-A	0.073819
YER037W	0.0737679
YKR011C	0.0732878
YGL100W	0.0732504
YLL066C	0.0730242
YDR038C	0.0729576
YLR466C-A	0.0725143
YML031W	0.0722675
YOR368W	0.0722583
YDR073W	0.072006
YPL065W	0.0712721
YBR175W	0.0711625
YCL012C	0.0709767
YMR210W	0.070965
YAR071W	0.0703528
YNL179C	0.0702221
YCL040W	0.07022
YDR127W	0.0702015
YIL046W	0.0699411
YOR238W	0.0697111
YNL339W-A	0.0695482
[truncated: 3,806 more rows]

## Sheet: GAL1-NRS1 score>0.5
GENE	Regulation score (6h-minscore-avg)	Standard name	Swi4 score (Ferrezuelo et al. 2010)	SBF target	Mbp1 score (Ferrezuelo et al. 2010)	MBF target	SBF or MBF target
YLR053C	6.72224	YLR053C	#N/A		#N/A
YHR049C-A	1.11359	YHR049C-A	#N/A		#N/A
YOR045W	0.951932	TOM6	#N/A		#N/A
YLR081W	0.936979	GAL2	#N/A		#N/A
YBR019C	0.903754	GAL10	#N/A		#N/A
YDR524C-B	0.902278	YDR524C-B	#N/A		#N/A
YBR018C	0.879095	GAL7	#N/A		#N/A
YFL014W	0.863482	HSP12	#N/A		#N/A
YOR020C	0.846175	HSP10	#N/A		#N/A
YDL227C	0.845733	HO	2.22	YES	-1		YES
YLR120W-A	0.838616	YLR120W-A	#N/A		#N/A
YPL256C	0.831173	CLN2	2.22	YES	-1		YES
YEL017C-A	0.80653	PMP2	#N/A		#N/A
YMR307C-A	0.793259	YMR307C-A	#N/A		#N/A
YER070W	0.779059	RNR1	2.22	YES	-1		YES
YMR122W-A	0.748122	YMR122W-A	#N/A		#N/A
YNL300W	0.742282	TOS6	2.22	YES	-1		YES
YBR021W	0.741387	FUR4	#N/A		#N/A
YKL096W-A	0.73033	CWP2	2.22	YES	-1		YES
YCR065W	0.72922	HCM1	2.22	YES	2.67	YES	YES
YOR375C	0.723378	GDH1	#N/A		#N/A
YCL057C-A	0.714026	MIC10	#N/A		#N/A
YML091C	0.707187	RPM2	#N/A		#N/A
YPR149W	0.706301	NCE102	#N/A		#N/A
YOL052C-A	0.706199	DDR2	#N/A		#N/A
YCR012W	0.698372	PGK1	#N/A		#N/A
YDR367W	0.69695	KEI1	#N/A		#N/A
YML058W	0.695203	SML1	-1.06		-1
YAL005C	0.694542	SSA1	#N/A		#N/A
YDR100W	0.693916	TVP15	#N/A		#N/A
YGL188C	0.688328	YGL188C	#N/A		#N/A
YBL030C	0.687548	PET9	#N/A		#N/A
YLR154C	0.686032	RNH203	#N/A		#N/A
YBL002W	0.683558	HTB2	2.22	YES	-1		YES
YJL196C	0.680669	ELO1	2.22	YES	-1		YES
YLR395C	0.676338	COX8	#N/A		#N/A
YKL066W	0.6735	YKL066W	#N/A		#N/A
YDL130W	0.673178	RPP1B	#N/A		#N/A
YLR264W	0.671802	RPS28B	#N/A		#N/A
YHR140W	0.669975	YHR140W	#N/A		#N/A
YJL183W	0.664355	MNN11	#N/A		#N/A
YLR264C-A	0.657239	YLR264C-A	#N/A		#N/A
YNL239W	0.655563	LAP3	#N/A		#N/A
YNL037C	0.655476	IDH1	#N/A		#N/A
YOR285W	0.654727	RDL1	#N/A		#N/A
YBR230W-A	0.651819	YBR230W-A	#N/A		#N/A
YEL033W	0.651525	MTC7	#N/A		#N/A
YLR300W	0.64667	EXG1	2.22	YES	-1		YES
YGL062W	0.642899	PYC1	#N/A		#N/A
YPL081W	0.637378	RPS9A	#N/A		#N/A
YBL003C	0.63614	HTA2	2.22	YES	-1		YES
YMR015C	0.635524	ERG5	#N/A		#N/A
YJL130C	0.632578	URA2	-1.06		-1
YOL007C	0.632373	CSI2	2.22	YES	-1		YES
YDR451C	0.630777	YHP1	2.22	YES	-1		YES
YDR155C	0.628634	CPR1	#N/A		#N/A
YHR051W	0.625348	COX6	#N/A		#N/A
YCR034W	0.623453	ELO2	-1.06		-1
YGR014W	0.621408	MSB2	2.22	YES	-1		YES
YBL064C	0.617438	PRX1	#N/A		#N/A
YDL137W	0.612307	ARF2	#N/A		#N/A
YLL024C	0.610993	SSA2	#N/A		#N/A
YNL320W	0.610507	YNL320W	#N/A		#N/A
YBR221C	0.609803	PDB1	#N/A		#N/A
YML078W	0.609707	CPR3	#N/A		#N/A
YDR084C	0.609345	TVP23	#N/A		#N/A
YPL208W	0.605283	RKM1	-1.06		2.67	YES	YES
YOR136W	0.60126	IDH2	#N/A		#N/A
YMR292W	0.600722	GOT1	#N/A		#N/A
YPL163C	0.598868	SVS1	2.22	YES	-1		YES
YCR024C-A	0.59635	PMP1	-1.06		-1
YDR222W	0.591574	YDR222W	#N/A		#N/A
YGL204C	0.59138	YGL204C	#N/A		#N/A
YMR304C-A	0.588454	YMR304C-A	2.22	YES	-1		YES
YBL092W	0.586589	RPL32	#N/A		#N/A
YJR139C	0.585436	HOM6	#N/A		#N/A
YLR084C	0.581978	RAX2	2.22	YES	-1		YES
YBR078W	0.581399	ECM33	2.22	YES	-1		YES
YBR070C	0.579381	ALG14	2.22	YES	-1		YES
YIL140W	0.576135	AXL2	-1.06		-1
YPR170W-B	0.575319	YPR170W-B	#N/A		#N/A
YNL289W	0.574314	PCL1	2.22	YES	-1		YES
YOR248W	0.574277	YOR248W	#N/A		#N/A
YAL004W	0.570178	YAL004W	#N/A		#N/A
YML028W	0.569878	TSA1	#N/A		#N/A
YNL130C	0.56778	CPT1	#N/A		#N/A
YOL086C	0.566999	ADH1	#N/A		#N/A
YGL030W	0.564556	RPL30	#N/A		#N/A
YDL004W	0.564385	ATP16	#N/A		#N/A
YDR503C	0.563706	LPP1	-1.06		2.67	YES	YES
YPR028W	0.557136	YOP1	#N/A		#N/A
YBL042C	0.554036	FUI1	#N/A		#N/A
YER009W	0.552852	NTF2	#N/A		#N/A
YDR033W	0.552095	MRH1	-1.06		-1
YLR108C	0.550257	YLR108C	#N/A		#N/A
YKL024C	0.549665	URA6	#N/A		#N/A
YDR009W	0.548488	GAL3	#N/A		#N/A
YLR109W	0.547209	AHP1	#N/A		#N/A
YDL055C	0.545167	PSA1	2.22	YES	-1		YES
YKR013W	0.545067	PRY2	2.22	YES	-1		YES
YPL240C	0.542163	HSP82	#N/A		#N/A
YOR369C	0.542025	RPS12	#N/A		#N/A
YOR185C	0.539781	GSP2	#N/A		#N/A
YAL024C	0.538785	LTE1	2.22	YES	-1		YES
YGL187C	0.537151	COX4	#N/A		#N/A
YDR368W	0.535017	YPR1	#N/A		#N/A
YPL134C	0.533999	ODC1	#N/A		#N/A
YLR217W	0.533689	YLR217W	#N/A		#N/A
YJL190C	0.532963	RPS22A	#N/A		#N/A
YLR049C	0.530933	YLR049C	-1.06		2.67	YES	YES
YGR172C	0.530174	YIP1	#N/A		#N/A
YJR077C	0.526988	MIR1	#N/A		#N/A
YPL141C	0.526921	FRK1	-1.06		-1
YBR096W	0.526658	YBR096W	#N/A		#N/A
YLL006W	0.526365	MMM1	#N/A		#N/A
YBR109C	0.526063	CMD1	#N/A		#N/A
YBL083C	0.524872	YBL083C	#N/A		#N/A
YMR307W	0.521138	GAS1	2.22	YES	-1		YES
YMR092C	0.519915	AIP1	#N/A		#N/A
YLR304C	0.518803	ACO1	#N/A		#N/A
YNR030W	0.517988	ALG12	#N/A		#N/A
YJL134W	0.516699	LCB3	#N/A		#N/A
YKL096W	0.514926	CWP1	#N/A		#N/A
YNR061C	0.514646	YNR061C	#N/A		#N/A
YMR116C	0.512033	ASC1	#N/A		#N/A
YGL225W	0.509063	VRG4	-1.06		2.67	YES	YES
YJL091C	0.508145	GWT1	#N/A		#N/A
YCR031C	0.505986	RPS14A	#N/A		#N/A
YNL274C	0.503962	GOR1	#N/A		#N/A
YDR454C	0.503059	GUK1	#N/A		#N/A
YPR069C	0.502932	SPE3	#N/A		#N/A
YIL018W	0.502293	RPL2B	#N/A		#N/A
YDL003W	0.501914	MCD1	2.22	YES	2.67	YES	YES
YNL067W	0.501738	RPL9B	#N/A		#N/A
YKL119C	0.501619	VPH2	#N/A		#N/A
Total number of SBF, MBF and SBF or MBF targets:				24		6	28

## Sheet: WT score>0.5
GENE	Regulation score (6h-minscore-avg)	Standard name	Swi4 score (Ferrezuelo et al. 2010)	SBF target	Mbp1 score (Ferrezuelo et al. 2010)	MBF target	SBF or MBF target
YMR304C-A	2.14824	YMR304C-A	2.22	YES	-1		YES
YLR120W-A	2.09009	YLR120W-A	#N/A		#N/A
YKL030W	1.87307	YKL030W	#N/A		#N/A
YGL188C	1.84516	YGL188C	#N/A		#N/A
YDR154C	1.70406	YDR154C	#N/A		#N/A
YDR524W-C	1.697	YDR524W-C	#N/A		#N/A
YEL033W	1.68555	MTC7	#N/A		#N/A
YJL120W	1.65849	YJL120W	#N/A		#N/A
YDR461W	1.59468	MFA1	#N/A		#N/A
YER138W-A	1.53192	YER138W-A	#N/A		#N/A
YHR049C-A	1.49871	YHR049C-A	#N/A		#N/A
YKR047W	1.48027	YKR047W	#N/A		#N/A
YJL152W	1.46551	YJL152W	#N/A		#N/A
YBL083C	1.42824	YBL083C	#N/A		#N/A
YMR316C-A	1.41389	YMR316C-A	#N/A		#N/A
YGR182C	1.35344	YGR182C	#N/A		#N/A
YPR146C	1.33504	YPR146C	#N/A		#N/A
YER119C-A	1.29632	YER119C-A	#N/A		#N/A
YLR101C	1.27645	YLR101C	#N/A		#N/A
YAL019W-A	1.27136	YAL019W-A	#N/A		#N/A
YER088C-A	1.26358	YER088C-A	#N/A		#N/A
YDL012C	1.21065	YDL012C	#N/A		#N/A
YCR018C-A	1.2015	YCR018C-A	#N/A		#N/A
YFL010W-A	1.1922	AUA1	#N/A		#N/A
YDR094W	1.18078	YDR094W	#N/A		#N/A
YCL041C	1.16769	YCL041C	#N/A		#N/A
YDR281C	1.1513	PHM6	#N/A		#N/A
YJL115W	1.14358	ASF1	-1.06		2.67	YES	YES
YLR269C	1.14148	YLR269C	#N/A		#N/A
YBR178W	1.12581	YBR178W	#N/A		#N/A
YLR146W-A	1.11429	YLR146W-A	#N/A		#N/A
YLR169W	1.11079	YLR169W	#N/A		#N/A
YJL077C	1.08996	ICS3	#N/A		#N/A
YLR154W-B	1.08962	YLR154W-B	#N/A		#N/A
YPR002C-A	1.08796	YPR002C-A	#N/A		#N/A
YNL145W	1.07232	MFA2	-1.06		-1
YDR008C	1.06264	YDR008C	#N/A		#N/A
YIL060W	1.05503	YIL060W	#N/A		#N/A
YNR041C	1.05015	COQ2	#N/A		#N/A
YIR017C	1.04789	MET28	#N/A		#N/A
YER152C	1.0434	YER152C	#N/A		#N/A
YCR013C	1.02822	YCR013C	#N/A		#N/A
YPL142C	1.01634	YPL142C	#N/A		#N/A
YKL023C-A	1.00843	YKL023C-A	#N/A		#N/A
YLR437C-A	1.00041	YLR437C-A	#N/A		#N/A
YNL170W	0.996827	YNL170W	#N/A		#N/A
YJL009W	0.981452	YJL009W	#N/A		#N/A
YNL043C	0.981367	YNL043C	#N/A		#N/A
YLR294C	0.959988	YLR294C	#N/A		#N/A
YKL053W	0.947163	YKL053W	#N/A		#N/A
YAL044W-A	0.944872	BOL1	#N/A		#N/A
YLR438C-A	0.941163	LSM3	#N/A		#N/A
YLR264C-A	0.935178	YLR264C-A	#N/A		#N/A
YLR400W	0.930206	YLR400W	#N/A		#N/A
YLR204W	0.930063	QRI5	#N/A		#N/A
YPR087W	0.929042	VPS69	#N/A		#N/A
YPR130C	0.928671	YPR130C	#N/A		#N/A
YJR087W	0.925006	YJR087W	#N/A		#N/A
YJL184W	0.918161	GON7	#N/A		#N/A
YPL251W	0.9171	YPL251W	#N/A		#N/A
YCL042W	0.912125	YCL042W	#N/A		#N/A
YML098W	0.910227	TAF13	#N/A		#N/A
YFL031C-A	0.907476	YFL031C-A	#N/A		#N/A
YGR075C	0.906908	PRP38	#N/A		#N/A
YBR072W	0.90541	HSP26	#N/A		#N/A
YOR200W	0.904954	YOR200W	#N/A		#N/A
YFR033C	0.897289	QCR6	#N/A		#N/A
YIR035C	0.891821	YIR035C	#N/A		#N/A
YNL055C	0.890106	POR1	#N/A		#N/A
YDR408C	0.880835	ADE8	#N/A		#N/A
YHR063W-A	0.868467	YHR063W-A	#N/A		#N/A
YMR294W-A	0.867486	YMR294W-A	#N/A		#N/A
YIL153W	0.865755	RRD1	#N/A		#N/A
YLR058C	0.865702	SHM2	#N/A		#N/A
YLR154W-C	0.862696	TAR1	#N/A		#N/A
YNR025C	0.861099	YNR025C	#N/A		#N/A
YHR034C	0.857287	PIH1	#N/A		#N/A
YOL077W-A	0.846229	ATP19	#N/A		#N/A
YKR013W	0.846024	PRY2	2.22	YES	-1		YES
YAL020C	0.844664	ATS1	#N/A		#N/A
YKL036C	0.842058	YKL036C	#N/A		#N/A
YEL050W-A	0.841754	YEL050W-A	#N/A		#N/A
YJR113C	0.836586	RSM7	#N/A		#N/A
YGL072C	0.831833	YGL072C	#N/A		#N/A
YDR366C	0.830824	YDR366C	#N/A		#N/A
YBL053W	0.827374	YBL053W	#N/A		#N/A
YNL178W	0.823842	RPS3	#N/A		#N/A
YOL058W	0.8236	ARG1	#N/A		#N/A
YER158W-A	0.820668	YER158W-A	#N/A		#N/A
YOL005C	0.817586	RPB11	#N/A		#N/A
YCR046C	0.815542	IMG1	#N/A		#N/A
YOL110W	0.814741	SHR5	#N/A		#N/A
YBR011C	0.806088	IPP1	#N/A		#N/A
YBR093C	0.797493	PHO5	-1.06		-1
YGR192C	0.796679	TDH3	#N/A		#N/A
YPL271W	0.796061	ATP15	#N/A		#N/A
YLR137W	0.794794	RKM5	#N/A		#N/A
YPR183W	0.791512	DPM1	#N/A		#N/A
YMR173W-A	0.786044	YMR173W-A	#N/A		#N/A
YJR094C	0.78205	IME1	#N/A		#N/A
YJL121C	0.779912	RPE1	#N/A		#N/A
YBR162W-A	0.779477	YSY6	2.22	YES	-1		YES
YHL001W	0.77907	RPL14B	#N/A		#N/A
YHR025W	0.778201	THR1	#N/A		#N/A
YOR121C	0.773642	YOR121C	#N/A		#N/A
YHR191C	0.769578	CTF8	#N/A		#N/A
YNR014W	0.76748	YNR014W	#N/A		#N/A
YCR087C-A	0.766419	YCR087C-A	#N/A		#N/A
YBR126W-A	0.763832	MEO1	#N/A		#N/A
YLR027C	0.760866	AAT2	#N/A		#N/A
YAL045C	0.751577	YAL045C	#N/A		#N/A
YHR019C	0.751309	DED81	#N/A		#N/A
YOL026C	0.748735	MIM1	#N/A		#N/A
YNL150W	0.747753	YNL150W	#N/A		#N/A
YMR202W	0.746105	ERG2	#N/A		#N/A
YLR055C	0.745418	SPT8	#N/A		#N/A
YNL160W	0.745305	YGP1	#N/A		#N/A
YKL066W	0.740227	YKL066W	#N/A		#N/A
YGL042C	0.73674	YGL042C	#N/A		#N/A
YGL222C	0.734947	EDC1	#N/A		#N/A
YDR178W	0.734582	SDH4	#N/A		#N/A
YPL013C	0.728987	MRPS16	#N/A		#N/A
YKR012C	0.728495	YKR012C	#N/A		#N/A
YBR126W-B	0.728006	YBR126W-B	#N/A		#N/A
YDR476C	0.726728	YDR476C	#N/A		#N/A
YCR087W	0.724074	YCR087W	#N/A		#N/A
YCL009C	0.722826	ILV6	#N/A		#N/A
YDR396W	0.722499	YDR396W	#N/A		#N/A
YGR203W	0.720944	YCH1	#N/A		#N/A
YBR263W	0.719959	SHM1	#N/A		#N/A
YDL161W	0.719044	ENT1	#N/A		#N/A
YGL198W	0.717695	YIP4	#N/A		#N/A
YER120W	0.716903	SCS2	#N/A		#N/A
YBL071C	0.714464	YBL071C	#N/A		#N/A
YIL148W	0.713662	RPL40A	#N/A		#N/A
YKL001C	0.713166	MET14	#N/A		#N/A
YGR206W	0.712198	MVB12	#N/A		#N/A
YDL158C	0.708706	YDL158C	#N/A		#N/A
YBL077W	0.706832	YBL077W	#N/A		#N/A
YML101C	0.702519	CUE4	#N/A		#N/A
YGL019W	0.699073	CKB1	#N/A		#N/A
YER023W	0.698867	PRO3	#N/A		#N/A
YBL068W-A	0.698461	YBL068W-A	#N/A		#N/A
YGR027C	0.690043	RPS25A	#N/A		#N/A
YIL142C-A	0.689947	YIL142C-A	#N/A		#N/A
YLR162W	0.68961	YLR162W	#N/A		#N/A
YFL021W	0.688848	GAT1	#N/A		#N/A
YHR033W	0.688141	YHR033W	#N/A		#N/A
YLL023C	0.687752	POM33	#N/A		#N/A
YAL044C	0.687007	GCV3	#N/A		#N/A
YML028W	0.686735	TSA1	#N/A		#N/A
YJL148W	0.685084	RPA34	#N/A		#N/A
YOR096W	0.683381	RPS7A	#N/A		#N/A
YCR073W-A	0.683308	SOL2	#N/A		#N/A
YBR206W	0.68313	YBR206W	#N/A		#N/A
YDL228C	0.680755	YDL228C	#N/A		#N/A
YDR363W-A	0.679593	SEM1	#N/A		#N/A
YML009C-A	0.678774	YML009C-A	#N/A		#N/A
YKL147C	0.677265	YKL147C	#N/A		#N/A
YLR062C	0.674924	BUD28	#N/A		#N/A
YOL127W	0.674876	RPL25	#N/A		#N/A
YJL052W	0.673814	TDH1	#N/A		#N/A
YOR202W	0.667251	HIS3	#N/A		#N/A
YGR285C	0.66607	ZUO1	#N/A		#N/A
YCL026C-B	0.666006	HBN1	#N/A		#N/A
YAL033W	0.663609	POP5	#N/A		#N/A
YER119C	0.662071	AVT6	#N/A		#N/A
YJR073C	0.661549	OPI3	#N/A		#N/A
YEL066W	0.660922	HPA3	#N/A		#N/A
YJR074W	0.660368	MOG1	#N/A		#N/A
YMR120C	0.655928	ADE17	#N/A		#N/A
YCR088W	0.655409	ABP1	#N/A		#N/A
YCL043C	0.655176	PDI1	-1.06		2.67	YES	YES
YDR064W	0.654607	RPS13	#N/A		#N/A
YOR309C	0.653288	YOR309C	#N/A		#N/A
YLR154C-G	0.651585	YLR154C-G	#N/A		#N/A
YPL262W	0.651467	FUM1	#N/A		#N/A
YGL154C	0.650318	LYS5	#N/A		#N/A
YJR105W	0.648841	ADO1	#N/A		#N/A
YDR183C-A	0.64715	YDR183C-A	#N/A		#N/A
YPL048W	0.64524	CAM1	#N/A		#N/A
YDR199W	0.645059	YDR199W	#N/A		#N/A
YFR032C-A	0.643565	RPL29	#N/A		#N/A
YLR439W	0.643389	MRPL4	#N/A		#N/A
YPR169W-A	0.643337	YPR169W-A	#N/A		#N/A
YPL017C	0.6422	IRC15	#N/A		#N/A
YCL028W	0.642038	RNQ1	#N/A		#N/A
YJL196C	0.639212	ELO1	2.22	YES	-1		YES
YAL043C	0.637431	PTA1	#N/A		#N/A
YLR179C	0.636773	YLR179C	#N/A		#N/A
YGL152C	0.636603	YGL152C	#N/A		#N/A
YKL192C	0.636462	ACP1	#N/A		#N/A
YFL030W	0.636346	AGX1	#N/A		#N/A
YNL015W	0.635579	PBI2	#N/A		#N/A
YNL114C	0.635079	YNL114C	#N/A		#N/A
YER018C	0.634816	SPC25	-1.06		-1
YDR512C	0.634216	EMI1	#N/A		#N/A
YLR044C	0.633478	PDC1	#N/A		#N/A
YPL190C	0.633173	NAB3	#N/A		#N/A
YFR052C-A	0.630228	YFR052C-A	#N/A		#N/A
YGL126W	0.630208	SCS3	#N/A		#N/A
YNL080C	0.626481	EOS1	#N/A		#N/A
YGL026C	0.624447	TRP5	#N/A		#N/A
YKL202W	0.622849	YKL202W	#N/A		#N/A
YOR332W	0.62262	VMA4	#N/A		#N/A
YAL005C	0.620211	SSA1	#N/A		#N/A
YHR193C	0.617991	EGD2	#N/A		#N/A
YPL274W	0.617534	SAM3	#N/A		#N/A
YOR053W	0.616828	YOR053W	#N/A		#N/A
YPR053C	0.61493	YPR053C	#N/A		#N/A
YOL035C	0.614465	YOL035C	#N/A		#N/A
YLR121C	0.614335	YPS3	2.22	YES	-1		YES
YCL058C	0.614261	FYV5	#N/A		#N/A
YMR174C	0.614178	PAI3	#N/A		#N/A
YOR382W	0.613909	FIT2	#N/A		#N/A
YML095C	0.613609	RAD10	#N/A		#N/A
YAL046C	0.612829	BOL3	#N/A		#N/A
YER003C	0.611175	PMI40	-1.06		-1
YMR052C-A	0.610739	YMR052C-A	#N/A		#N/A
YHR174W	0.610589	ENO2	#N/A		#N/A
YMR143W	0.609413	RPS16A	#N/A		#N/A
YLR154W-E	0.607699	YLR154W-E	#N/A		#N/A
YMR091C	0.607543	NPL6	#N/A		#N/A
YKL153W	0.604728	YKL153W	#N/A		#N/A
YPR133W-A	0.604198	TOM5	#N/A		#N/A
YBL021C	0.604084	HAP3	#N/A		#N/A
YJR156C	0.603795	THI11	#N/A		#N/A
YER154W	0.602583	OXA1	#N/A		#N/A
YHR021C	0.600637	RPS27B	#N/A		#N/A
YGL165C	0.60029	YGL165C	#N/A		#N/A
YOR163W	0.599769	DDP1	#N/A		#N/A
YJR078W	0.598996	BNA2	#N/A		#N/A
YAL062W	0.597983	GDH3	#N/A		#N/A
YKL060C	0.597729	FBA1	#N/A		#N/A
YFR044C	0.59723	DUG1	#N/A		#N/A
YBR286W	0.596054	APE3	#N/A		#N/A
YLR050C	0.595937	YLR050C	#N/A		#N/A
YLR380W	0.595344	CSR1	#N/A		#N/A
YDL131W	0.595022	LYS21	#N/A		#N/A
YNL301C	0.592285	RPL18B	#N/A		#N/A
YJR104C	0.592046	SOD1	#N/A		#N/A
YAL012W	0.591219	CYS3	#N/A		#N/A
YKR048C	0.590874	NAP1	#N/A		#N/A
YJL068C	0.590557	YJL068C	#N/A		#N/A
YIL135C	0.590035	VHS2	#N/A		#N/A
YLR438W	0.59003	CAR2	#N/A		#N/A
YJL153C	0.589656	INO1	#N/A		#N/A
YMR074C	0.588689	SDD2	#N/A		#N/A
YML070W	0.5882	DAK1	#N/A		#N/A
YEL038W	0.587166	UTR4	#N/A		#N/A
YER027C	0.586889	GAL83	#N/A		#N/A
YCL033C	0.586844	MXR2	#N/A		#N/A
YLR170C	0.586568	APS1	-1.06		-1
YJR014W	0.585789	TMA22	#N/A		#N/A
YPL068C	0.584041	YPL068C	-1.06		-1
YGL221C	0.583949	NIF3	#N/A		#N/A
YPL028W	0.583728	ERG10	#N/A		#N/A
YLR172C	0.583478	DPH5	#N/A		#N/A
YGL184C	0.583478	STR3	#N/A		#N/A
YNR037C	0.583085	RSM19	#N/A		#N/A
YLR356W	0.58283	ATG33	#N/A		#N/A
YIL154C	0.582789	IMP2'	#N/A		#N/A
YHR208W	0.582789	BAT1	#N/A		#N/A
YIR017W-A	0.581751	YIR017W-A	#N/A		#N/A
YFL013W-A	0.58045	YFL013W-A	#N/A		#N/A
YGL123W	0.580049	RPS2	#N/A		#N/A
YHL033C	0.579867	RPL8A	#N/A		#N/A
YCL057C-A	0.579662	MIC10	#N/A		#N/A
YGL127C	0.578316	SOH1	#N/A		#N/A
YNL089C	0.577959	YNL089C	#N/A		#N/A
YGL236C	0.577854	MTO1	#N/A		#N/A
YJL079C	0.575614	PRY1	2.22	YES	-1		YES
YER034W	0.575347	YER034W	#N/A		#N/A
YGL189C	0.574631	RPS26A	#N/A		#N/A
YDR253C	0.573552	MET32	#N/A		#N/A
YMR184W	0.572266	ADD37	#N/A		#N/A
YKL083W	0.571276	YKL083W	#N/A		#N/A
YHR008C	0.571144	SOD2	#N/A		#N/A
YNL208W	0.570465	YNL208W	#N/A		#N/A
YJL142C	0.570167	IRC9	#N/A		#N/A
YLL022C	0.569875	HIF1	-1.06		-1
YMR170C	0.569635	ALD2	#N/A		#N/A
YPL197C	0.569462	YPL197C	#N/A		#N/A
YMR062C	0.568282	ARG7	#N/A		#N/A
YLR080W	0.56692	EMP46	#N/A		#N/A
YBR264C	0.566312	YPT10	#N/A		#N/A
YIR036C	0.566123	IRC24	#N/A		#N/A
YJR012C	0.565323	YJR012C	#N/A		#N/A
YHR163W	0.562564	SOL3	#N/A		#N/A
YPL131W	0.562444	RPL5	#N/A		#N/A
YHR200W	0.560684	RPN10	#N/A		#N/A
YNL072W	0.557561	RNH201	-1.06		-1
YAL004W	0.557551	YAL004W	#N/A		#N/A
YKL006W	0.557312	RPL14A	#N/A		#N/A
YDL023C	0.557098	YDL023C	#N/A		#N/A
YEL034C-A	0.556031	YEL034C-A	#N/A		#N/A
YJR009C	0.555795	TDH2	#N/A		#N/A
YNR044W	0.554986	AGA1	#N/A		#N/A
YPL250C	0.554866	ATG41	#N/A		#N/A
YKR077W	0.554379	MSA2	-1.06		2.67	YES	YES
YGR214W	0.554211	RPS0A	#N/A		#N/A
YBR189W	0.554139	RPS9B	#N/A		#N/A
YMR042W	0.552954	ARG80	#N/A		#N/A
YDL144C	0.552496	YDL144C	#N/A		#N/A
YKL151C	0.552025	NNR2	#N/A		#N/A
YLR388W	0.551623	RPS29A	#N/A		#N/A
YOL143C	0.551426	RIB4	#N/A		#N/A
YOR169C	0.551239	YOR169C	#N/A		#N/A
YML102W	0.549754	CAC2	-1.06		-1
YMR263W	0.549214	SAP30	-1.06		-1
YML071C	0.548722	COG8	#N/A		#N/A
YCL005W	0.547491	LDB16	#N/A		#N/A
YLL018C	0.547285	DPS1	#N/A		#N/A
YBR035C	0.547168	PDX3	#N/A		#N/A
YBR234C	0.54672	ARC40	#N/A		#N/A
YDR486C	0.545568	VPS60	#N/A		#N/A
YFR036W-A	0.545392	YFR036W-A	#N/A		#N/A
YIR038C	0.544977	GTT1	#N/A		#N/A
YKL084W	0.544222	HOT13	#N/A		#N/A
YMR315W	0.544127	YMR315W	#N/A		#N/A
YDL230W	0.542614	PTP1	#N/A		#N/A
YKL127W	0.542544	PGM1	-1.06		-1
YDL066W	0.541479	IDP1	#N/A		#N/A
YOR138C	0.539917	RUP1	#N/A		#N/A
YJR018W	0.5396	YJR018W	#N/A		#N/A
YDL005C	0.538792	MED2	#N/A		#N/A
YLR212C	0.538246	TUB4	-1.06		-1
YPR062W	0.537408	FCY1	#N/A		#N/A
YML085C	0.537297	TUB1	-1.06		-1
YGL076C	0.537207	RPL7A	#N/A		#N/A
YLR061W	0.537144	RPL22A	#N/A		#N/A
YOR236W	0.535448	DFR1	#N/A		#N/A
YOR197W	0.533912	MCA1	#N/A		#N/A
YFL060C	0.532867	SNO3	#N/A		#N/A
YLR198C	0.532658	YLR198C	#N/A		#N/A
YGL128C	0.530193	CWC23	#N/A		#N/A
YOL121C	0.529945	RPS19A	#N/A		#N/A
YPL014W	0.529842	CIP1	-1.06		-1
YLR109W	0.528962	AHP1	#N/A		#N/A
YIR034C	0.528278	LYS1	#N/A		#N/A
YOR084W	0.527179	LPX1	-1.06		-1
YOR257W	0.526967	CDC31	#N/A		#N/A
YKL180W	0.524923	RPL17A	#N/A		#N/A
YER083C	0.524836	GET2	#N/A		#N/A
YMR043W	0.52467	MCM1	-1.06		-1
YML058W	0.522968	SML1	-1.06		-1
YFL045C	0.522805	SEC53	-1.06		-1
YDL039C	0.522731	PRM7	#N/A		#N/A
YOR182C	0.522189	RPS30B	#N/A		#N/A
YER127W	0.522087	LCP5	#N/A		#N/A
YPL177C	0.520326	CUP9	#N/A		#N/A
YOL040C	0.518861	RPS15	#N/A		#N/A
YOR321W	0.51768	PMT3	-1.06		-1
YDR050C	0.517258	TPI1	#N/A		#N/A
YCR076C	0.517214	FUB1	#N/A		#N/A
YIL041W	0.517208	GVP36	#N/A		#N/A
YOL147C	0.517195	PEX11	#N/A		#N/A
YPL067C	0.517003	YPL067C	#N/A		#N/A
YMR250W	0.516817	GAD1	#N/A		#N/A
YIR037W	0.516384	HYR1	#N/A		#N/A
YDR511W	0.516036	SDH7	#N/A		#N/A
YDR155C	0.515751	CPR1	#N/A		#N/A
YBR053C	0.514604	YBR053C	#N/A		#N/A
YJL073W	0.514514	JEM1	#N/A		#N/A
YCR075C	0.514397	ERS1	#N/A		#N/A
YBR252W	0.512566	DUT1	-1.06		-1
YML073C	0.512375	RPL6A	#N/A		#N/A
YML124C	0.5119	TUB3	#N/A		#N/A
YNL134C	0.511509	YNL134C	#N/A		#N/A
YPR044C	0.510742	OPI11	#N/A		#N/A
YJL063C	0.508983	MRPL8	#N/A		#N/A
YKL096W-A	0.507745	CWP2	2.22	YES	-1		YES
YER159C	0.507708	BUR6	#N/A		#N/A
YPL079W	0.50731	RPL21B	#N/A		#N/A
YDR077W	0.506921	SED1	#N/A		#N/A
YAL022C	0.505882	FUN26	-1.06		-1
YNL305C	0.505466	BXI1	#N/A		#N/A
YDR205W	0.505397	MSC2	#N/A		#N/A
YDR424C	0.505326	DYN2	#N/A		#N/A
YDR214W	0.505284	AHA1	#N/A		#N/A
YLR099W-A	0.5051	MIM2	#N/A		#N/A
YNL148C	0.505051	ALF1	#N/A		#N/A
YDR411C	0.504558	DFM1	#N/A		#N/A
YLR337C	0.50431	VRP1	#N/A		#N/A
YMR158W	0.504006	MRPS8	#N/A		#N/A
YFR047C	0.503314	BNA6	#N/A		#N/A
YKL019W	0.502709	RAM2	#N/A		#N/A
YFR051C	0.502268	RET2	#N/A		#N/A
YPL098C	0.50212	MGR2	#N/A		#N/A
YOR331C	0.500571	YOR331C	#N/A		#N/A
Total number of SBF, MBF and SBF or MBF targets:				7		3	10

## Sheet: GAL1-NRS1 score>0
GENE	Regulation score (6h-minscore-avg)	Standard name	Swi4 score (Ferrezuelo et al. 2010)	SBF target	Mbp1 score (Ferrezuelo et al. 2010)	MBF target	SBF or MBF target
YLR053C	6.72224	YLR053C	#N/A		#N/A
YHR049C-A	1.11359	YHR049C-A	#N/A		#N/A
YOR045W	0.951932	TOM6	#N/A		#N/A
YLR081W	0.936979	GAL2	#N/A		#N/A
YBR019C	0.903754	GAL10	#N/A		#N/A
YDR524C-B	0.902278	YDR524C-B	#N/A		#N/A
YBR018C	0.879095	GAL7	#N/A		#N/A
YFL014W	0.863482	HSP12	#N/A		#N/A
YOR020C	0.846175	HSP10	#N/A		#N/A
YDL227C	0.845733	HO	2.22	YES	-1		YES
YLR120W-A	0.838616	YLR120W-A	#N/A		#N/A
YPL256C	0.831173	CLN2	2.22	YES	-1		YES
YEL017C-A	0.80653	PMP2	#N/A		#N/A
YMR307C-A	0.793259	YMR307C-A	#N/A		#N/A
YER070W	0.779059	RNR1	2.22	YES	-1		YES
YMR122W-A	0.748122	YMR122W-A	#N/A		#N/A
YNL300W	0.742282	TOS6	2.22	YES	-1		YES
YBR021W	0.741387	FUR4	#N/A		#N/A
YKL096W-A	0.73033	CWP2	2.22	YES	-1		YES
YCR065W	0.72922	HCM1	2.22	YES	2.67	YES	YES
YOR375C	0.723378	GDH1	#N/A		#N/A
YCL057C-A	0.714026	MIC10	#N/A		#N/A
YML091C	0.707187	RPM2	#N/A		#N/A
YPR149W	0.706301	NCE102	#N/A		#N/A
YOL052C-A	0.706199	DDR2	#N/A		#N/A
YCR012W	0.698372	PGK1	#N/A		#N/A
YDR367W	0.69695	KEI1	#N/A		#N/A
YML058W	0.695203	SML1	-1.06		-1
YAL005C	0.694542	SSA1	#N/A		#N/A
YDR100W	0.693916	TVP15	#N/A		#N/A
YGL188C	0.688328	YGL188C	#N/A		#N/A
YBL030C	0.687548	PET9	#N/A		#N/A
YLR154C	0.686032	RNH203	#N/A		#N/A
YBL002W	0.683558	HTB2	2.22	YES	-1		YES
YJL196C	0.680669	ELO1	2.22	YES	-1		YES
YLR395C	0.676338	COX8	#N/A		#N/A
YKL066W	0.6735	YKL066W	#N/A		#N/A
YDL130W	0.673178	RPP1B	#N/A		#N/A
YLR264W	0.671802	RPS28B	#N/A		#N/A
YHR140W	0.669975	YHR140W	#N/A		#N/A
YJL183W	0.664355	MNN11	#N/A		#N/A
YLR264C-A	0.657239	YLR264C-A	#N/A		#N/A
YNL239W	0.655563	LAP3	#N/A		#N/A
YNL037C	0.655476	IDH1	#N/A		#N/A
YOR285W	0.654727	RDL1	#N/A		#N/A
YBR230W-A	0.651819	YBR230W-A	#N/A		#N/A
YEL033W	0.651525	MTC7	#N/A		#N/A
YLR300W	0.64667	EXG1	2.22	YES	-1		YES
YGL062W	0.642899	PYC1	#N/A		#N/A
YPL081W	0.637378	RPS9A	#N/A		#N/A
YBL003C	0.63614	HTA2	2.22	YES	-1		YES
YMR015C	0.635524	ERG5	#N/A		#N/A
YJL130C	0.632578	URA2	-1.06		-1
YOL007C	0.632373	CSI2	2.22	YES	-1		YES
YDR451C	0.630777	YHP1	2.22	YES	-1		YES
YDR155C	0.628634	CPR1	#N/A		#N/A
YHR051W	0.625348	COX6	#N/A		#N/A
YCR034W	0.623453	ELO2	-1.06		-1
YGR014W	0.621408	MSB2	2.22	YES	-1		YES
YBL064C	0.617438	PRX1	#N/A		#N/A
YDL137W	0.612307	ARF2	#N/A		#N/A
YLL024C	0.610993	SSA2	#N/A		#N/A
YNL320W	0.610507	YNL320W	#N/A		#N/A
YBR221C	0.609803	PDB1	#N/A		#N/A
YML078W	0.609707	CPR3	#N/A		#N/A
YDR084C	0.609345	TVP23	#N/A		#N/A
YPL208W	0.605283	RKM1	-1.06		2.67	YES	YES
YOR136W	0.60126	IDH2	#N/A		#N/A
YMR292W	0.600722	GOT1	#N/A		#N/A
YPL163C	0.598868	SVS1	2.22	YES	-1		YES
YCR024C-A	0.59635	PMP1	-1.06		-1
YDR222W	0.591574	YDR222W	#N/A		#N/A
YGL204C	0.59138	YGL204C	#N/A		#N/A
YMR304C-A	0.588454	YMR304C-A	2.22	YES	-1		YES
YBL092W	0.586589	RPL32	#N/A		#N/A
YJR139C	0.585436	HOM6	#N/A		#N/A
YLR084C	0.581978	RAX2	2.22	YES	-1		YES
YBR078W	0.581399	ECM33	2.22	YES	-1		YES
YBR070C	0.579381	ALG14	2.22	YES	-1		YES
YIL140W	0.576135	AXL2	-1.06		-1
YPR170W-B	0.575319	YPR170W-B	#N/A		#N/A
YNL289W	0.574314	PCL1	2.22	YES	-1		YES
YOR248W	0.574277	YOR248W	#N/A		#N/A
YAL004W	0.570178	YAL004W	#N/A		#N/A
YML028W	0.569878	TSA1	#N/A		#N/A
YNL130C	0.56778	CPT1	#N/A		#N/A
YOL086C	0.566999	ADH1	#N/A		#N/A
YGL030W	0.564556	RPL30	#N/A		#N/A
YDL004W	0.564385	ATP16	#N/A		#N/A
YDR503C	0.563706	LPP1	-1.06		2.67	YES	YES
YPR028W	0.557136	YOP1	#N/A		#N/A
YBL042C	0.554036	FUI1	#N/A		#N/A
YER009W	0.552852	NTF2	#N/A		#N/A
YDR033W	0.552095	MRH1	-1.06		-1
YLR108C	0.550257	YLR108C	#N/A		#N/A
YKL024C	0.549665	URA6	#N/A		#N/A
YDR009W	0.548488	GAL3	#N/A		#N/A
YLR109W	0.547209	AHP1	#N/A		#N/A
YDL055C	0.545167	PSA1	2.22	YES	-1		YES
YKR013W	0.545067	PRY2	2.22	YES	-1		YES
YPL240C	0.542163	HSP82	#N/A		#N/A
YOR369C	0.542025	RPS12	#N/A		#N/A
YOR185C	0.539781	GSP2	#N/A		#N/A
YAL024C	0.538785	LTE1	2.22	YES	-1		YES
YGL187C	0.537151	COX4	#N/A		#N/A
YDR368W	0.535017	YPR1	#N/A		#N/A
YPL134C	0.533999	ODC1	#N/A		#N/A
YLR217W	0.533689	YLR217W	#N/A		#N/A
YJL190C	0.532963	RPS22A	#N/A		#N/A
YLR049C	0.530933	YLR049C	-1.06		2.67	YES	YES
YGR172C	0.530174	YIP1	#N/A		#N/A
YJR077C	0.526988	MIR1	#N/A		#N/A
YPL141C	0.526921	FRK1	-1.06		-1
YBR096W	0.526658	YBR096W	#N/A		#N/A
YLL006W	0.526365	MMM1	#N/A		#N/A
YBR109C	0.526063	CMD1	#N/A		#N/A
YBL083C	0.524872	YBL083C	#N/A		#N/A
YMR307W	0.521138	GAS1	2.22	YES	-1		YES
YMR092C	0.519915	AIP1	#N/A		#N/A
YLR304C	0.518803	ACO1	#N/A		#N/A
YNR030W	0.517988	ALG12	#N/A		#N/A
YJL134W	0.516699	LCB3	#N/A		#N/A
YKL096W	0.514926	CWP1	#N/A		#N/A
YNR061C	0.514646	YNR061C	#N/A		#N/A
YMR116C	0.512033	ASC1	#N/A		#N/A
YGL225W	0.509063	VRG4	-1.06		2.67	YES	YES
YJL091C	0.508145	GWT1	#N/A		#N/A
YCR031C	0.505986	RPS14A	#N/A		#N/A
YNL274C	0.503962	GOR1	#N/A		#N/A
YDR454C	0.503059	GUK1	#N/A		#N/A
YPR069C	0.502932	SPE3	#N/A		#N/A
YIL018W	0.502293	RPL2B	#N/A		#N/A
YDL003W	0.501914	MCD1	2.22	YES	2.67	YES	YES
YNL067W	0.501738	RPL9B	#N/A		#N/A
YKL119C	0.501619	VPH2	#N/A		#N/A
YBR187W	0.49836	GDT1	-1.06		-1
YKL153W	0.497087	YKL153W	#N/A		#N/A
YBR054W	0.496312	YRO2	#N/A		#N/A
YHR203C	0.495202	RPS4B	#N/A		#N/A
YJR121W	0.492403	ATP2	#N/A		#N/A
YML027W	0.491866	YOX1	2.22	YES	-1		YES
YLR183C	0.489299	TOS4	2.22	YES	-1		YES
YOL095C	0.488527	HMI1	#N/A		#N/A
YMR256C	0.488229	COX7	#N/A		#N/A
YFR019W	0.48576	FAB1	#N/A		#N/A
YJL127C-B	0.485622	YJL127C-B	#N/A		#N/A
YGR192C	0.48509	TDH3	#N/A		#N/A
YIL123W	0.484659	SIM1	2.22	YES	-1		YES
YBR089W	0.483421	YBR089W	#N/A		#N/A
YNL281W	0.482811	HCH1	#N/A		#N/A
YHR044C	0.481713	DOG1	#N/A		#N/A
YDR226W	0.479297	ADK1	#N/A		#N/A
YLR110C	0.478877	CCW12	-0.2		-1
YLR042C	0.47751	YLR042C	#N/A		#N/A
YOR315W	0.476471	SFG1	#N/A		#N/A
YER032W	0.475533	FIR1	-1.06		-1
YJL071W	0.474629	ARG2	#N/A		#N/A
YKL130C	0.474386	SHE2	#N/A		#N/A
YDR032C	0.473561	PST2	#N/A		#N/A
YDR258C	0.472925	HSP78	#N/A		#N/A
YEL024W	0.471537	RIP1	#N/A		#N/A
YGR111W	0.470603	YGR111W	#N/A		#N/A
YJL158C	0.47059	CIS3	2.22	YES	-1		YES
YJR048W	0.469153	CYC1	#N/A		#N/A
YPR128C	0.46911	ANT1	#N/A		#N/A
YJL152W	0.468673	YJL152W	#N/A		#N/A
YBL100C	0.468022	YBL100C	#N/A		#N/A
YDR382W	0.467329	RPP2B	#N/A		#N/A
YLR379W	0.467298	YLR379W	#N/A		#N/A
YPL026C	0.46617	SKS1	#N/A		#N/A
YLR075W	0.465405	RPL10	#N/A		#N/A
YOR247W	0.465195	SRL1	2.22	YES	-1		YES
YMR099C	0.464274	YMR099C	#N/A		#N/A
YML070W	0.463311	DAK1	#N/A		#N/A
YER003C	0.462704	PMI40	-1.06		-1
YBR088C	0.462615	POL30	-1.06		2.67	YES	YES
YLR259C	0.461073	HSP60	#N/A		#N/A
YEL066W	0.460623	HPA3	#N/A		#N/A
YNL010W	0.460493	YNL010W	#N/A		#N/A
YEL040W	0.460295	UTR2	#N/A		#N/A
YJL097W	0.459722	PHS1	#N/A		#N/A
YOL109W	0.456822	ZEO1	#N/A		#N/A
YKL141W	0.456107	SDH3	#N/A		#N/A
YHR122W	0.455406	CIA2	#N/A		#N/A
YJL157C	0.45347	FAR1	-1.06		-1
Q0160	0.452707	SCEI	#N/A		#N/A
YGL131C	0.45244	SNT2	#N/A		#N/A
YKL165C	0.452292	MCD4	-1.06		-1
YER145C	0.45199	FTR1	#N/A		#N/A
YGL008C	0.451306	PMA1	2.22	YES	-1		YES
YBL072C	0.449873	RPS8A	#N/A		#N/A
YGL123C-A	0.449773	YGL123C-A	#N/A		#N/A
YDR050C	0.449319	TPI1	#N/A		#N/A
YFL045C	0.448259	SEC53	-1.06		-1
YFR035C	0.446821	YFR035C	#N/A		#N/A
YJR065C	0.446568	ARP3	#N/A		#N/A
YHR182C-A	0.446049	YHR182C-A	#N/A		#N/A
YOR120W	0.445622	GCY1	#N/A		#N/A
YPL218W	0.444678	SAR1	#N/A		#N/A
YML126C	0.444385	ERG13	#N/A		#N/A
YBR162C	0.443513	TOS1	2.22	YES	-1		YES
YGR282C	0.441766	BGL2	#N/A		#N/A
YHR183W	0.441279	GND1	#N/A		#N/A
YPR021C	0.43952	AGC1	#N/A		#N/A
YFR031C-A	0.438397	RPL2A	#N/A		#N/A
YHR181W	0.436692	SVP26	#N/A		#N/A
YBR020W	0.436029	GAL1	#N/A		#N/A
YHR026W	0.433845	VMA16	#N/A		#N/A
YOL090W	0.433445	MSH2	-1.06		-1
YBR121C-A	0.43323	YBR121C-A	#N/A		#N/A
YLR043C	0.432756	TRX1	#N/A		#N/A
YGR209C	0.431421	TRX2	#N/A		#N/A
YLL041C	0.431288	SDH2	#N/A		#N/A
YPL059W	0.431095	GRX5	#N/A		#N/A
YMR305C	0.43032	SCW10	2.22	YES	-1		YES
YJL102W	0.428792	MEF2	#N/A		#N/A
YJL187C	0.428319	SWE1	2.22	YES	-1		YES
YOL158C	0.427153	ENB1	#N/A		#N/A
YOR291W	0.426371	YPK9	#N/A		#N/A
YFL037W	0.425081	TUB2	-1.06		-1
YHR123W	0.423047	EPT1	#N/A		#N/A
YOR135C	0.422468	IRC14	#N/A		#N/A
YPL253C	0.419766	VIK1	#N/A		#N/A
YLR372W	0.419673	ELO3	-1.06		-1
YDL127W	0.419481	PCL2	2.22	YES	-1		YES
YBL035C	0.418996	POL12	-1.06		2.67	YES	YES
YAL060W	0.418238	BDH1	#N/A		#N/A
YOR288C	0.418171	MPD1	-1.06		-1
YGL198W	0.417695	YIP4	#N/A		#N/A
YFR044C	0.416333	DUG1	#N/A		#N/A
YLR212C	0.416084	TUB4	-1.06		-1
YMR088C	0.415761	VBA1	#N/A		#N/A
YLR216C	0.414634	CPR6	#N/A		#N/A
YNL312W	0.414434	RFA2	-1.06		2.67	YES	YES
YLR459W	0.413869	GAB1	#N/A		#N/A
YIL124W	0.413853	AYR1	#N/A		#N/A
YKL219W	0.413286	COS9	#N/A		#N/A
YDR210W-A	0.410844	YDR210W-A	#N/A		#N/A
YAL023C	0.410746	PMT2	-1.06		-1
YNL102W	0.409705	POL1	-1.06		2.67	YES	YES
YHR129C	0.409393	ARP1	#N/A		#N/A
YBR097W	0.40939	VPS15	#N/A		#N/A
YDL103C	0.408841	QRI1	#N/A		#N/A
YLR340W	0.407527	RPP0	#N/A		#N/A
YIL114C	0.406485	POR2	#N/A		#N/A
YGR098C	0.405636	ESP1	#N/A		#N/A
YGR284C	0.405435	ERV29	#N/A		#N/A
YGL126W	0.405332	SCS3	#N/A		#N/A
YPR074C	0.404062	TKL1	#N/A		#N/A
YMR203W	0.403993	TOM40	#N/A		#N/A
YCR023C	0.403356	YCR023C	#N/A		#N/A
YPR116W	0.402855	RRG8	#N/A		#N/A
YKL103C	0.402647	APE1	#N/A		#N/A
YML051W	0.401204	GAL80	#N/A		#N/A
YER178W	0.400984	PDA1	#N/A		#N/A
YEL027W	0.400471	VMA3	#N/A		#N/A
YBL099W	0.40005	ATP1	#N/A		#N/A
YEL038W	0.398796	UTR4	#N/A		#N/A
YDR541C	0.397262	YDR541C	#N/A		#N/A
YGL123W	0.397187	RPS2	#N/A		#N/A
YJL001W	0.395833	PRE3	#N/A		#N/A
YKL112W	0.395486	ABF1	#N/A		#N/A
YDR400W	0.395428	URH1	-1.06		-1
YJR123W	0.394614	RPS5	#N/A		#N/A
YER111C	0.39458	SWI4	2.22	YES	-1		YES
YHR112C	0.393503	YHR112C	#N/A		#N/A
YLR285C-A	0.393371	YLR285C-A	#N/A		#N/A
YBL037W	0.392063	APL3	#N/A		#N/A
YNL273W	0.391362	TOF1	-1.06		2.67	YES	YES
YJR117W	0.391202	STE24	#N/A		#N/A
YNL071W	0.389259	LAT1	#N/A		#N/A
YOR246C	0.389112	ENV9	2.22	YES	-1		YES
YPR059C	0.387802	YPR059C	#N/A		#N/A
YCR050C	0.38718	YCR050C	#N/A		#N/A
YHR001W-A	0.387022	QCR10	#N/A		#N/A
YNR016C	0.386551	ACC1	#N/A		#N/A
YCR075C	0.38549	ERS1	#N/A		#N/A
YCL057W	0.385353	PRD1	#N/A		#N/A
YJR045C	0.384895	SSC1	#N/A		#N/A
YMR035W	0.383464	IMP2	#N/A		#N/A
YNR001C	0.383429	CIT1	#N/A		#N/A
YOL033W	0.382807	MSE1	#N/A		#N/A
YPL234C	0.382703	VMA11	#N/A		#N/A
YPL103C	0.380502	FMP30	#N/A		#N/A
YBR185C	0.380479	MBA1	#N/A		#N/A
YGL054C	0.380457	ERV14	#N/A		#N/A
YPR036W	0.380083	VMA13	#N/A		#N/A
YPR042C	0.378228	PUF2	#N/A		#N/A
YDR158W	0.377783	HOM2	#N/A		#N/A
YLR233C	0.377392	EST1	-1.06		-1
YER113C	0.376371	TMN3	#N/A		#N/A
YFL017W-A	0.375873	SMX2	#N/A		#N/A
YLR153C	0.375601	ACS2	#N/A		#N/A
YMR279C	0.375226	YMR279C	#N/A		#N/A
YBR111W-A	0.375182	SUS1	#N/A		#N/A
YJL103C	0.374823	GSM1	#N/A		#N/A
YMR186W	0.374612	HSC82	#N/A		#N/A
YJL108C	0.374257	PRM10	#N/A		#N/A
YPL153C	0.374078	RAD53	-1.06		2.67	YES	YES
YML110C	0.374048	COQ5	#N/A		#N/A
YPL087W	0.374	YDC1	#N/A		#N/A
YML085C	0.373838	TUB1	-1.06		-1
YPL028W	0.373744	ERG10	#N/A		#N/A
YDL168W	0.373639	SFA1	#N/A		#N/A
YPL189C-A	0.373557	COA2	#N/A		#N/A
YHR076W	0.373224	PTC7	#N/A		#N/A
YDR214W	0.372885	AHA1	#N/A		#N/A
YBR229C	0.37266	ROT2	#N/A		#N/A
YPL144W	0.372628	POC4	#N/A		#N/A
YNL044W	0.372507	YIP3	-1.06		-1
YLR232W	0.371228	YLR232W	#N/A		#N/A
YLR354C	0.370196	TAL1	#N/A		#N/A
YPR098C	0.368676	YPR098C	#N/A		#N/A
YJL003W	0.368089	COX16	#N/A		#N/A
YLR414C	0.36724	PUN1	#N/A		#N/A
YMR215W	0.367125	GAS3	-1.06		-1
YJR153W	0.366923	PGU1	#N/A		#N/A
YKR057W	0.366837	RPS21A	#N/A		#N/A
YNR021W	0.365726	YNR021W	#N/A		#N/A
YGR182C	0.36547	YGR182C	#N/A		#N/A
YDL018C	0.363683	ERP3	-1.06		2.67	YES	YES
YPL198W	0.363263	RPL7B	#N/A		#N/A
YOR354C	0.363215	MSC6	#N/A		#N/A
YOR296W	0.362647	YOR296W	#N/A		#N/A
YGL104C	0.362033	VPS73	#N/A		#N/A
YNR067C	0.361792	DSE4	#N/A		#N/A
YJR133W	0.360688	XPT1	#N/A		#N/A
YKL019W	0.36068	RAM2	#N/A		#N/A
YMR221C	0.360482	FMP42	#N/A		#N/A
YNL043C	0.360295	YNL043C	#N/A		#N/A
YHL040C	0.35918	ARN1	#N/A		#N/A
YDL219W	0.358921	DTD1	-1.06		-1
YOL003C	0.357758	PFA4	#N/A		#N/A
YDR386W	0.356398	MUS81	#N/A		#N/A
YPR157W	0.355434	TDA6	#N/A		#N/A
YHR198C	0.355207	AIM18	#N/A		#N/A
YGL226C-A	0.354934	OST5	#N/A		#N/A
YHR104W	0.354554	GRE3	#N/A		#N/A
YBR252W	0.35454	DUT1	-1.06		-1
YDR059C	0.352531	UBC5	#N/A		#N/A
YJL005W	0.351721	CYR1	#N/A		#N/A
YLR301W	0.351224	HRI1	#N/A		#N/A
YBR243C	0.351141	ALG7	-1.06		-1
YDR154C	0.350983	YDR154C	#N/A		#N/A
YBR205W	0.350649	KTR3	#N/A		#N/A
YOR027W	0.350601	STI1	#N/A		#N/A
YDR531W	0.350306	CAB1	#N/A		#N/A
YDR501W	0.349575	PLM2	2.22	YES	-1		YES
YGR034W	0.349272	RPL26B	#N/A		#N/A
YDR115W	0.349189	MRX14	#N/A		#N/A
YGL001C	0.349028	ERG26	#N/A		#N/A
YPR146C	0.348631	YPR146C	#N/A		#N/A
YNL172W	0.34853	APC1	#N/A		#N/A
YLR038C	0.348505	COX12	#N/A		#N/A
YGL135W	0.348348	RPL1B	#N/A		#N/A
YCL055W	0.348179	KAR4	#N/A		#N/A
YPL154C	0.348014	PEP4	#N/A		#N/A
YLL005C	0.347877	SPO75	#N/A		#N/A
YJR109C	0.347782	CPA2	#N/A		#N/A
YDR472W	0.34776	TRS31	#N/A		#N/A
YOL129W	0.347386	VPS68	#N/A		#N/A
YOL122C	0.347223	SMF1	#N/A		#N/A
YOR122C	0.346972	PFY1	#N/A		#N/A
YEL069C	0.346808	HXT13	#N/A		#N/A
YLR099W-A	0.346124	MIM2	#N/A		#N/A
YNL283C	0.346068	WSC2	2.22	YES	-1		YES
YDL120W	0.345649	YFH1	#N/A		#N/A
YBR072W	0.345314	HSP26	#N/A		#N/A
YJL059W	0.345056	YHC3	#N/A		#N/A
YPR033C	0.344907	HTS1	#N/A		#N/A
YEL034W	0.344388	HYP2	#N/A		#N/A
YKL120W	0.34438	OAC1	#N/A		#N/A
YPL090C	0.344363	RPS6A	#N/A		#N/A
YOR311C	0.344363	DGK1	#N/A		#N/A
YPR191W	0.34348	QCR2	#N/A		#N/A
YEL059C-A	0.34236	SOM1	#N/A		#N/A
YER023C-A	0.342232	YER023C-A	#N/A		#N/A
YOR161C	0.342061	PNS1	#N/A		#N/A
YGL094C	0.340544	PAN2	-1.06		-1
YBL082C	0.340119	ALG3	#N/A		#N/A
YDR376W	0.337863	ARH1	#N/A		#N/A
YHR064C	0.337798	SSZ1	#N/A		#N/A
YLL031C	0.336273	GPI13	#N/A		#N/A
YFL018C	0.336152	LPD1	#N/A		#N/A
YHL033C	0.335023	RPL8A	#N/A		#N/A
YJL186W	0.334352	MNN5	#N/A		#N/A
YPL241C	0.334349	CIN2	#N/A		#N/A
YKR070W	0.334263	YKR070W	#N/A		#N/A
YLR063W	0.334168	BMT6	#N/A		#N/A
YGL102C	0.333814	YGL102C	#N/A		#N/A
YFL039C	0.333803	ACT1	#N/A		#N/A
YJL177W	0.333709	RPL17B	#N/A		#N/A
YJR105W	0.333077	ADO1	#N/A		#N/A
YGL084C	0.332934	GUP1	#N/A		#N/A
YBL040C	0.332145	ERD2	#N/A		#N/A
YPL010W	0.332042	RET3	#N/A		#N/A
YDL165W	0.331631	CDC36	#N/A		#N/A
YEL002C	0.33158	WBP1	#N/A		#N/A
YDL029W	0.331448	ARP2	#N/A		#N/A
YBR058C-A	0.331395	TSC3	#N/A		#N/A
YIL070C	0.331281	MAM33	#N/A		#N/A
YBL071W-A	0.330564	KTI11	#N/A		#N/A
YER087C-B	0.330276	SBH1	#N/A		#N/A
YGR037C	0.329802	ACB1	#N/A		#N/A
YMR150C	0.329446	IMP1	#N/A		#N/A
YJL191W	0.328852	RPS14B	#N/A		#N/A
YBR035C	0.328641	PDX3	#N/A		#N/A
YER102W	0.328625	RPS8B	#N/A		#N/A
YLR291C	0.328236	GCD7	#N/A		#N/A
YDR397C	0.328032	NCB2	#N/A		#N/A
YOL151W	0.327978	GRE2	#N/A		#N/A
YNL135C	0.327731	FPR1	#N/A		#N/A
YER057C	0.327241	HMF1	#N/A		#N/A
YBR156C	0.326885	SLI15	-1.06		-1
YGL115W	0.32633	SNF4	#N/A		#N/A
YML024W	0.325601	RPS17A	#N/A		#N/A
YBR195C	0.325572	MSI1	#N/A		#N/A
YJL137C	0.324996	GLG2	#N/A		#N/A
YBL098W	0.324871	BNA4	#N/A		#N/A
YPR113W	0.324599	PIS1	#N/A		#N/A
YOR286W	0.32356	RDL2	#N/A		#N/A
YOR355W	0.323509	GDS1	#N/A		#N/A
YMR062C	0.322802	ARG7	#N/A		#N/A
YBL009W	0.322576	ALK2	-1.06		-1
YLR088W	0.322064	GAA1	#N/A		#N/A
YPL040C	0.322048	ISM1	#N/A		#N/A
YLR273C	0.32169	PIG1	#N/A		#N/A
YFL026W	0.321423	STE2	#N/A		#N/A
YJL034W	0.320999	KAR2	-1.06		-1
YHR047C	0.320264	AAP1	#N/A		#N/A
YDL022W	0.320206	GPD1	#N/A		#N/A
YMR318C	0.319974	ADH6	#N/A		#N/A
YPR004C	0.31952	AIM45	#N/A		#N/A
YMR003W	0.31933	AIM34	#N/A		#N/A
YBR071W	0.319329	YBR071W	2.22	YES	-1		YES
YNL280C	0.318329	ERG24	#N/A		#N/A
YKL152C	0.318208	GPM1	#N/A		#N/A
YDR418W	0.31776	RPL12B	#N/A		#N/A
YOR234C	0.317735	RPL33B	#N/A		#N/A
YLR078C	0.317664	BOS1	#N/A		#N/A
YOR225W	0.317121	YOR225W	#N/A		#N/A
YOR187W	0.316925	TUF1	#N/A		#N/A
YBR196C	0.316836	PGI1	#N/A		#N/A
YBR048W	0.316616	RPS11B	#N/A		#N/A
YGR108W	0.316362	CLB1	2.22	YES	-1		YES
YGL022W	0.31621	STT3	#N/A		#N/A
YIL072W	0.31437	HOP1	#N/A		#N/A
YPR083W	0.314102	MDM36	#N/A		#N/A
YGR070W	0.31389	ROM1	#N/A		#N/A
YBR220C	0.313749	YBR220C	#N/A		#N/A
YGR026W	0.31358	YGR026W	#N/A		#N/A
YPL083C	0.313357	SEN54	#N/A		#N/A
YGL035C	0.313177	MIG1	#N/A		#N/A
YOR065W	0.312799	CYT1	#N/A		#N/A
YDL083C	0.311312	RPS16B	#N/A		#N/A
YNR035C	0.311246	ARC35	#N/A		#N/A
YIR037W	0.310223	HYR1	#N/A		#N/A
YMR228W	0.309217	MTF1	#N/A		#N/A
YNL138W	0.308422	SRV2	#N/A		#N/A
YLR050C	0.308311	YLR050C	#N/A		#N/A
YMR058W	0.308153	FET3	#N/A		#N/A
YBL015W	0.307722	ACH1	#N/A		#N/A
YJR112W-A	0.307679	YJR112W-A	#N/A		#N/A
YPR182W	0.307403	SMX3	#N/A		#N/A
YOR002W	0.306792	ALG6	#N/A		#N/A
YGR157W	0.306541	CHO2	#N/A		#N/A
YPL183W-A	0.306265	RTC6	#N/A		#N/A
YDL066W	0.305891	IDP1	#N/A		#N/A
YEL057C	0.305261	SDD1	#N/A		#N/A
YPR043W	0.304978	RPL43A	#N/A		#N/A
YPL137C	0.304591	GIP3	#N/A		#N/A
YDR304C	0.304226	CPR5	#N/A		#N/A
YJL062W	0.304224	LAS21	#N/A		#N/A
YIR036C	0.302484	IRC24	#N/A		#N/A
YMR149W	0.302376	SWP1	#N/A		#N/A
YBR106W	0.300973	PHO88	#N/A		#N/A
YDL237W	0.300421	AIM6	#N/A		#N/A
YOR210W	0.300284	RPB10	#N/A		#N/A
YMR175W	0.300186	SIP18	#N/A		#N/A
YKL056C	0.299979	TMA19	#N/A		#N/A
YGR208W	0.29992	SER2	#N/A		#N/A
YGR195W	0.299115	SKI6	#N/A		#N/A
YCR013C	0.298529	YCR013C	#N/A		#N/A
YGL068W	0.298331	MNP1	#N/A		#N/A
YDR270W	0.298317	CCC2	#N/A		#N/A
YGL133W	0.298201	ITC1	#N/A		#N/A
YKR047W	0.298034	YKR047W	#N/A		#N/A
YPR076W	0.297918	YPR076W	#N/A		#N/A
YBL049W	0.297651	MOH1	#N/A		#N/A
YER019C-A	0.29763	SBH2	#N/A		#N/A
YIR038C	0.297593	GTT1	#N/A		#N/A
YPR020W	0.297284	ATP20	#N/A		#N/A
YNL069C	0.296796	RPL16B	#N/A		#N/A
YML001W	0.296592	YPT7	#N/A		#N/A
YNR064C	0.296588	YNR064C	#N/A		#N/A
YKL127W	0.29646	PGM1	-1.06		-1
YPL120W	0.296373	VPS30	#N/A		#N/A
YBR191W	0.296276	RPL21A	#N/A		#N/A
YLR351C	0.295796	NIT3	#N/A		#N/A
YDR025W	0.295743	RPS11A	#N/A		#N/A
YKL150W	0.295477	MCR1	#N/A		#N/A
YBR160W	0.295345	CDC28	#N/A		#N/A
YNL310C	0.294676	ZIM17	-1.06		-1
YKR095W-A	0.294514	PCC1	#N/A		#N/A
YER056C	0.293981	FCY2	#N/A		#N/A
YDL158C	0.29395	YDL158C	#N/A		#N/A
YPR058W	0.293809	YMC1	#N/A		#N/A
YDR012W	0.293736	RPL4B	#N/A		#N/A
YPR111W	0.292268	DBF20	#N/A		#N/A
YDL105W	0.291955	NSE4	-1.06		-1
YLR100W	0.291805	ERG27	#N/A		#N/A
YBR251W	0.291418	MRPS5	#N/A		#N/A
YOR356W	0.291128	CIR2	#N/A		#N/A
YKL006C-A	0.289351	SFT1	#N/A		#N/A
YBL095W	0.289053	MRX3	#N/A		#N/A
YDL185W	0.289008	VMA1	#N/A		#N/A
YMR241W	0.288807	YHM2	#N/A		#N/A
YOL143C	0.288315	RIB4	#N/A		#N/A
YJR092W	0.288135	BUD4	-1.06		-1
YOR157C	0.287658	PUP1	#N/A		#N/A
YGL026C	0.286411	TRP5	#N/A		#N/A
YDR031W	0.286402	MIX14	#N/A		#N/A
YDL101C	0.286229	DUN1	-1.06		2.67	YES	YES
YLL040C	0.286218	VPS13	#N/A		#N/A
YDL104C	0.285765	QRI7	#N/A		#N/A
YLR157C	0.285556	ASP3-2	#N/A		#N/A
YJL181W	0.285468	RBH1	-1.06		2.67	YES	YES
YOL075C	0.284931	YOL075C	#N/A		#N/A
YDR456W	0.284868	NHX1	#N/A		#N/A
YBR265W	0.284723	TSC10	#N/A		#N/A
YJR044C	0.284073	VPS55	#N/A		#N/A
YMR019W	0.283821	STB4	#N/A		#N/A
YER133W-A	0.283307	YER133W-A	#N/A		#N/A
YLR240W	0.282882	VPS34	#N/A		#N/A
YHR172W	0.282287	SPC97	-1.06		-1
YIL094C	0.281851	LYS12	#N/A		#N/A
YOR320C	0.281821	GNT1	#N/A		#N/A
YCR019W	0.281037	MAK32	#N/A		#N/A
YJR101W	0.280879	RSM26	#N/A		#N/A
YGR181W	0.28051	TIM13	#N/A		#N/A
YOR381W	0.280428	FRE3	#N/A		#N/A
YDR007W	0.28008	TRP1	#N/A		#N/A
YBL029C-A	0.280031	YBL029C-A	#N/A		#N/A
YLR144C	0.279943	ACF2	#N/A		#N/A
YHR021C	0.279932	RPS27B	#N/A		#N/A
YLR101C	0.279348	YLR101C	#N/A		#N/A
YGL146C	0.279202	RRT6	#N/A		#N/A
YEL050W-A	0.278809	YEL050W-A	#N/A		#N/A
YPL206C	0.27839	PGC1	#N/A		#N/A
YBR204C	0.27822	LDH1	#N/A		#N/A
YNL045W	0.278208	LAP2	#N/A		#N/A
YBR026C	0.27801	ETR1	#N/A		#N/A
YMR106C	0.2779	YKU80	#N/A		#N/A
YDR410C	0.277607	STE14	#N/A		#N/A
YMR278W	0.277448	PRM15	#N/A		#N/A
YOR079C	0.277316	ATX2	#N/A		#N/A
YLR160C	0.277078	ASP3-4	#N/A		#N/A
YPL115C	0.276864	BEM3	#N/A		#N/A
YOL011W	0.276745	PLB3	#N/A		#N/A
YFL048C	0.276651	EMP47	#N/A		#N/A
YLL049W	0.276589	LDB18	#N/A		#N/A
YDR237W	0.276211	MRPL7	#N/A		#N/A
YDR047W	0.276083	HEM12	#N/A		#N/A
YDR447C	0.275576	RPS17B	#N/A		#N/A
YGR189C	0.27488	CRH1	2.22	YES	-1		YES
YLR332W	0.274487	MID2	#N/A		#N/A
YPL006W	0.274474	NCR1	#N/A		#N/A
YBR014C	0.27446	GRX7	#N/A		#N/A
YHR011W	0.274345	DIA4	#N/A		#N/A
YMR078C	0.27431	CTF18	#N/A		#N/A
YIL014C-A	0.274305	YIL014C-A	#N/A		#N/A
YDR263C	0.273928	DIN7	-1.06		-1
YPL067C	0.273812	YPL067C	#N/A		#N/A
YHR062C	0.273398	RPP1	#N/A		#N/A
YLR048W	0.273354	RPS0B	#N/A		#N/A
YHR074W	0.27332	QNS1	#N/A		#N/A
YPL123C	0.273267	RNY1	#N/A		#N/A
YKL048C	0.273204	ELM1	#N/A		#N/A
YOL012C	0.272756	HTZ1	2.22	YES	-1		YES
YDR261C	0.272674	EXG2	#N/A		#N/A
YGL059W	0.272078	PKP2	#N/A		#N/A
YOL062C	0.271996	APM4	#N/A		#N/A
YLR188W	0.271793	MDL1	#N/A		#N/A
YLR189C	0.27147	ATG26	#N/A		#N/A
YJR011C	0.270727	YJR011C	#N/A		#N/A
YDR428C	0.270541	BNA7	#N/A		#N/A
YDR105C	0.270449	TMS1	#N/A		#N/A
YLR400W	0.270108	YLR400W	#N/A		#N/A
YPL220W	0.269336	RPL1A	#N/A		#N/A
YBR025C	0.268098	OLA1	#N/A		#N/A
YGR217W	0.268003	CCH1	#N/A		#N/A
YMR076C	0.267945	PDS5	-1.06		2.67	YES	YES
YBR031W	0.267926	RPL4A	#N/A		#N/A
YBR053C	0.267791	YBR053C	#N/A		#N/A
YLR163C	0.267616	MAS1	#N/A		#N/A
YLR231C	0.267573	BNA5	#N/A		#N/A
YHR188C	0.267404	GPI16	#N/A		#N/A
YEL043W	0.266866	YEL043W	#N/A		#N/A
YER071C	0.266786	TDA2	#N/A		#N/A
YOR230W	0.266458	WTM1	#N/A		#N/A
YDR225W	0.266197	HTA1	2.22	YES	-1		YES
YAL058W	0.265915	CNE1	#N/A		#N/A
YCR044C	0.265874	PER1	#N/A		#N/A
YPR183W	0.265795	DPM1	#N/A		#N/A
YLR418C	0.265285	CDC73	#N/A		#N/A
YKL211C	0.26506	TRP3	#N/A		#N/A
YIL006W	0.264748	YIA6	#N/A		#N/A
YMR153C-A	0.26415	YMR153C-A	#N/A		#N/A
YMR267W	0.263935	PPA2	#N/A		#N/A
YNL082W	0.263522	PMS1	-1.06		2.67	YES	YES
YGR199W	0.263424	PMT6	#N/A		#N/A
YDR488C	0.262876	PAC11	#N/A		#N/A
YGL009C	0.262663	LEU1	#N/A		#N/A
YCL024W	0.262491	KCC4	-1.06		-1
YNL024C-A	0.26225	KSH1	#N/A		#N/A
YHR041C	0.262137	SRB2	#N/A		#N/A
YOR357C	0.262094	SNX3	#N/A		#N/A
YPL029W	0.261973	SUV3	#N/A		#N/A
YPR002W	0.261965	PDH1	#N/A		#N/A
YKL157W	0.261465	APE2	#N/A		#N/A
YGL100W	0.260888	SEH1	#N/A		#N/A
YPL142C	0.260641	YPL142C	#N/A		#N/A
YPR135W	0.260087	CTF4	-1.06		2.67	YES	YES
YIL069C	0.259772	RPS24B	#N/A		#N/A
YGL191W	0.259589	COX13	#N/A		#N/A
YJR031C	0.259586	GEA1	#N/A		#N/A
YDR284C	0.258585	DPP1	#N/A		#N/A
YFR042W	0.258306	KEG1	#N/A		#N/A
YJL121C	0.257962	RPE1	#N/A		#N/A
YNL307C	0.257889	MCK1	#N/A		#N/A
YIL129C	0.257748	TAO3	#N/A		#N/A
YLR313C	0.257697	SPH1	-1.06		2.67	YES	YES
YGR255C	0.257356	COQ6	#N/A		#N/A
YGR106C	0.257348	VOA1	#N/A		#N/A
YOR114W	0.257132	YOR114W	2.22	YES	-1		YES
YJR106W	0.25711	ECM27	#N/A		#N/A
YLR056W	0.257099	ERG3	2.22	YES	-1		YES
YDL193W	0.257025	NUS1	#N/A		#N/A
YMR006C	0.256135	PLB2	#N/A		#N/A
YJL025W	0.255932	RRN7	#N/A		#N/A
YBR135W	0.255838	CKS1	#N/A		#N/A
YPL127C	0.255819	HHO1	2.22	YES	-1		YES
YOL064C	0.255684	MET22	#N/A		#N/A
YML124C	0.255541	TUB3	#N/A		#N/A
YHR109W	0.255445	CTM1	#N/A		#N/A
YLR394W	0.254876	CST9	#N/A		#N/A
YPL082C	0.253748	MOT1	#N/A		#N/A
YNL194C	0.253434	YNL194C	#N/A		#N/A
YEL009C	0.253334	GCN4	#N/A		#N/A
YPR164W	0.253023	MMS1	#N/A		#N/A
YDR325W	0.252854	YCG1	-1.06		-1
YLR295C	0.252685	ATP14	#N/A		#N/A
YJL068C	0.252609	YJL068C	#N/A		#N/A
YOR265W	0.2525	RBL2	#N/A		#N/A
YKR055W	0.252453	RHO4	#N/A		#N/A
YKR004C	0.252399	ECM9	#N/A		#N/A
YBR038W	0.25237	CHS2	-1.06		-1
YCL017C	0.251483	NFS1	#N/A		#N/A
YBR118W	0.25113	TEF2	#N/A		#N/A
YKL043W	0.251007	PHD1	#N/A		#N/A
YFR025C	0.250901	HIS2	#N/A		#N/A
YKL193C	0.250828	SDS22	#N/A		#N/A
YNL111C	0.250563	CYB5	#N/A		#N/A
YNL291C	0.24998	MID1	#N/A		#N/A
YOR350C	0.249778	MNE1	#N/A		#N/A
YCR026C	0.24969	NPP1	#N/A		#N/A
YOR087W	0.24908	YVC1	#N/A		#N/A
YPR063C	0.248903	YPR063C	#N/A		#N/A
YER117W	0.248754	RPL23B	#N/A		#N/A
YDR319C	0.24845	YFT2	#N/A		#N/A
YLR158C	0.24809	ASP3-3	#N/A		#N/A
YNL096C	0.248035	RPS7B	#N/A		#N/A
YER086W	0.247127	ILV1	#N/A		#N/A
YDR417C	0.247053	YDR417C	#N/A		#N/A
YMR237W	0.246863	BCH1	#N/A		#N/A
YBL100W-A	0.24657	YBL100W-A	#N/A		#N/A
YML018C	0.246429	YML018C	#N/A		#N/A
YLR260W	0.246366	LCB5	#N/A		#N/A
YJR145C	0.246275	RPS4A	#N/A		#N/A
YJL151C	0.246182	SNA3	#N/A		#N/A
YGR118W	0.246105	RPS23A	#N/A		#N/A
YGL069C	0.245519	YGL069C	#N/A		#N/A
YNL055C	0.245505	POR1	#N/A		#N/A
YNR044W	0.245126	AGA1	#N/A		#N/A
YML067C	0.24477	ERV41	#N/A		#N/A
YGR183C	0.244695	QCR9	#N/A		#N/A
YFL022C	0.244462	FRS2	#N/A		#N/A
YOL008W	0.24436	COQ10	#N/A		#N/A
YDL141W	0.244106	BPL1	#N/A		#N/A
YPL058C	0.243053	PDR12	#N/A		#N/A
YCR059C	0.242829	YIH1	#N/A		#N/A
YPL165C	0.242378	SET6	#N/A		#N/A
YML092C	0.242287	PRE8	#N/A		#N/A
YMR160W	0.241964	YMR160W	#N/A		#N/A
YMR264W	0.241786	CUE1	#N/A		#N/A
YPL091W	0.241501	GLR1	#N/A		#N/A
YJR073C	0.241492	OPI3	#N/A		#N/A
YPR026W	0.2413	ATH1	#N/A		#N/A
YNL209W	0.241169	SSB2	#N/A		#N/A
YNL257C	0.241058	SIP3	#N/A		#N/A
YGR203W	0.240975	YCH1	#N/A		#N/A
YJL105W	0.240877	SET4	#N/A		#N/A
YPR147C	0.240701	YPR147C	#N/A		#N/A
YDL200C	0.240578	MGT1	#N/A		#N/A
YOL121C	0.240438	RPS19A	#N/A		#N/A
YIL013C	0.240271	PDR11	#N/A		#N/A
YLR422W	0.240147	DCK1	#N/A		#N/A
YOR251C	0.240049	TUM1	#N/A		#N/A
YLR014C	0.240013	PPR1	#N/A		#N/A
YDR268W	0.239998	MSW1	#N/A		#N/A
YHR037W	0.239784	PUT2	#N/A		#N/A
YLR209C	0.239669	PNP1	-1.06		-1
YAR028W	0.239598	YAR028W	#N/A		#N/A
YIL109C	0.239591	SEC24	#N/A		#N/A
YGR001C	0.239571	EFM5	#N/A		#N/A
YKR003W	0.238483	OSH6	#N/A		#N/A
YGL213C	0.238215	SKI8	#N/A		#N/A
YPR118W	0.238186	MRI1	#N/A		#N/A
YLR356W	0.237939	ATG33	#N/A		#N/A
YNL287W	0.237901	SEC21	#N/A		#N/A
YMR220W	0.23756	ERG8	#N/A		#N/A
YDL081C	0.237338	RPP1A	#N/A		#N/A
YNR050C	0.236865	LYS9	#N/A		#N/A
YIL015W	0.236796	BAR1	#N/A		#N/A
YLR307W	0.23661	CDA1	#N/A		#N/A
YJL167W	0.236601	ERG20	#N/A		#N/A
YGL012W	0.236545	ERG4	2.22	YES	-1		YES
YHR039C	0.236213	MSC7	#N/A		#N/A
YOR307C	0.235508	SLY41	#N/A		#N/A
YLR035C	0.235383	MLH2	#N/A		#N/A
YDR248C	0.23503	YDR248C	#N/A		#N/A
YPL191C	0.234426	YPL191C	#N/A		#N/A
YDR254W	0.234198	CHL4	#N/A		#N/A
YER043C	0.233924	SAH1	#N/A		#N/A
YML021C	0.233733	UNG1	-1.06		2.67	YES	YES
YDR249C	0.233429	YDR249C	#N/A		#N/A
YDR148C	0.233394	KGD2	#N/A		#N/A
YNL180C	0.232993	RHO5	#N/A		#N/A
YHL003C	0.232955	LAG1	#N/A		#N/A
YOR367W	0.23271	SCP1	#N/A		#N/A
YML109W	0.232379	ZDS2	-1.06		2.67	YES	YES
YKL077W	0.231931	YKL077W	#N/A		#N/A
YJR010C-A	0.23175	SPC1	#N/A		#N/A
YER087W	0.231747	AIM10	#N/A		#N/A
YPL111W	0.231744	CAR1	#N/A		#N/A
YJR104C	0.231395	SOD1	#N/A		#N/A
YNR009W	0.231018	NRM1	2.22	YES	-1		YES
YOR129C	0.230888	AFI1	#N/A		#N/A
YJR085C	0.230657	YJR085C	#N/A		#N/A
YDL086W	0.230634	YDL086W	#N/A		#N/A
YDR322W	0.230128	MRPL35	#N/A		#N/A
YJR040W	0.230109	GEF1	#N/A		#N/A
YJL172W	0.229939	CPS1	#N/A		#N/A
YIL062C	0.229838	ARC15	#N/A		#N/A
YOL070C	0.229756	NBA1	-1.06		-1
YMR153W	0.2297	NUP53	#N/A		#N/A
YDL198C	0.22936	GGC1	#N/A		#N/A
YOL120C	0.229178	RPL18A	#N/A		#N/A
YDR377W	0.229011	ATP17	#N/A		#N/A
YBR009C	0.228977	HHF1	-1.06		-1
YBR111C	0.228669	YSA1	#N/A		#N/A
YLR452C	0.228392	SST2	#N/A		#N/A
YIR039C	0.228234	YPS6	#N/A		#N/A
YBR236C	0.227959	ABD1	#N/A		#N/A
YOL017W	0.227811	ESC8	-1.06		2.67	YES	YES
YDL197C	0.227806	ASF2	-1.06		-1
YNL056W	0.227576	OCA2	#N/A		#N/A
YLR229C	0.227427	CDC42	#N/A		#N/A
YKL016C	0.227385	ATP7	#N/A		#N/A
YKL067W	0.226903	YNK1	#N/A		#N/A
YGL081W	0.22671	YGL081W	#N/A		#N/A
YDL027C	0.226437	MRX9	#N/A		#N/A
YBR077C	0.226415	SLM4	#N/A		#N/A
YNL279W	0.22634	PRM1	-1.06		-1
YJR001W	0.2261	AVT1	#N/A		#N/A
YKL192C	0.225819	ACP1	#N/A		#N/A
YOR336W	0.225755	KRE5	#N/A		#N/A
YBL080C	0.225746	PET112	#N/A		#N/A
YLL002W	0.225107	RTT109	-1.06		-1
YDR493W	0.22425	MZM1	#N/A		#N/A
YOR184W	0.224108	SER1	#N/A		#N/A
YAL016W	0.224044	TPD3	#N/A		#N/A
YER175C	0.223939	TMT1	#N/A		#N/A
YGR031C-A	0.22387	NAG1	#N/A		#N/A
YLR393W	0.223858	ATP10	#N/A		#N/A
YMR163C	0.22358	INP2	-1.06		-1
YOL139C	0.223253	CDC33	#N/A		#N/A
YER090W	0.222799	TRP2	#N/A		#N/A
YDR476C	0.222665	YDR476C	#N/A		#N/A
YMR002W	0.222616	MIX17	#N/A		#N/A
YOL031C	0.222434	SIL1	#N/A		#N/A
YBR010W	0.222238	HHT1	-1.06		-1
YHR143W	0.222216	DSE2	#N/A		#N/A
YLR306W	0.222059	UBC12	#N/A		#N/A
YBL045C	0.221896	COR1	#N/A		#N/A
YNL160W	0.221361	YGP1	#N/A		#N/A
YHR175W	0.221195	CTR2	#N/A		#N/A
YJR143C	0.221141	PMT4	-1.06		-1
YPR127W	0.221127	YPR127W	#N/A		#N/A
YLR034C	0.221065	SMF3	#N/A		#N/A
YKL148C	0.220788	SDH1	#N/A		#N/A
YBR091C	0.219617	TIM12	#N/A		#N/A
YDL245C	0.219577	HXT15	#N/A		#N/A
YKL209C	0.219527	STE6	#N/A		#N/A
YHR001W	0.219521	OSH7	#N/A		#N/A
YDR119W	0.21951	VBA4	#N/A		#N/A
YJL019W	0.219184	MPS3	-1.06		-1
YLR378C	0.218899	SEC61	#N/A		#N/A
YFL010W-A	0.218815	AUA1	#N/A		#N/A
YLR023C	0.218724	IZH3	#N/A		#N/A
YAL003W	0.21872	EFB1	#N/A		#N/A
YNL305C	0.218389	BXI1	#N/A		#N/A
YDR030C	0.218381	RAD28	#N/A		#N/A
YKR084C	0.218336	HBS1	#N/A		#N/A
YHR003C	0.217874	TCD1	#N/A		#N/A
YPR080W	0.21751	TEF1	#N/A		#N/A
YHR046C	0.217372	INM1	#N/A		#N/A
YLR047C	0.217355	FRE8	#N/A		#N/A
YOR102W	0.21729	YOR102W	#N/A		#N/A
YHR029C	0.217114	YHI9	#N/A		#N/A
YGL097W	0.217072	SRM1	#N/A		#N/A
YFR024C-A	0.216999	LSB3	#N/A		#N/A
YCR069W	0.216997	CPR4	#N/A		#N/A
YBL059C-A	0.216907	CMC2	#N/A		#N/A
YBL066C	0.216816	SEF1	#N/A		#N/A
YAL049C	0.216736	AIM2	#N/A		#N/A
YFR051C	0.216711	RET2	#N/A		#N/A
YLR339C	0.21667	YLR339C	#N/A		#N/A
YBR061C	0.216331	TRM7	#N/A		#N/A
YDR298C	0.216227	ATP5	#N/A		#N/A
YIL045W	0.21579	PIG2	#N/A		#N/A
YNL099C	0.215705	OCA1	#N/A		#N/A
YOR188W	0.215641	MSB1	-1.06		-1
YJR088C	0.215336	EMC2	#N/A		#N/A
YLR347C	0.215005	KAP95	#N/A		#N/A
YHR113W	0.215003	APE4	#N/A		#N/A
YFL041W	0.214853	FET5	#N/A		#N/A
YOL088C	0.214791	MPD2	#N/A		#N/A
YLR155C	0.214785	ASP3-1	#N/A		#N/A
YHR068W	0.214583	DYS1	#N/A		#N/A
YCR002C	0.214495	CDC10	#N/A		#N/A
YGR117C	0.214415	YGR117C	#N/A		#N/A
YJR158W	0.213996	HXT16	#N/A		#N/A
YEL039C	0.21391	CYC7	#N/A		#N/A
YIL047C	0.213616	SYG1	#N/A		#N/A
YDR094W	0.213461	YDR094W	#N/A		#N/A
YOR176W	0.213371	HEM15	#N/A		#N/A
YER105C	0.21334	NUP157	#N/A		#N/A
YGL200C	0.213326	EMP24	-1.06		-1
YDR255C	0.213124	RMD5	#N/A		#N/A
YDL220C	0.213003	CDC13	#N/A		#N/A
YDR107C	0.212525	TMN2	#N/A		#N/A
YIL065C	0.212205	FIS1	#N/A		#N/A
YKL208W	0.212073	CBT1	#N/A		#N/A
YJL126W	0.211968	NIT2	#N/A		#N/A
YLR454W	0.211734	FMP27	#N/A		#N/A
YHL011C	0.211148	PRS3	#N/A		#N/A
YIL156W-B	0.211141	YIL156W-B	#N/A		#N/A
YOL141W	0.211092	PPM2	#N/A		#N/A
YLR390W-A	0.21099	CCW14	#N/A		#N/A
YJR082C	0.21052	EAF6	#N/A		#N/A
YDR144C	0.209714	MKC7	-1.06		2.67	YES	YES
YMR298W	0.209688	LIP1	#N/A		#N/A
YCL016C	0.209564	DCC1	#N/A		#N/A
YMR012W	0.209083	CLU1	#N/A		#N/A
YIL050W	0.208848	PCL7	#N/A		#N/A
YPR073C	0.208646	LTP1	#N/A		#N/A
YDL072C	0.20857	YET3	#N/A		#N/A
YKL210W	0.208403	UBA1	#N/A		#N/A
YKL081W	0.208301	TEF4	#N/A		#N/A
YOL030W	0.208178	GAS5	#N/A		#N/A
YMR231W	0.208178	PEP5	#N/A		#N/A
YDR306C	0.208018	YDR306C	#N/A		#N/A
YIL039W	0.207889	TED1	#N/A		#N/A
YHR069C	0.207876	RRP4	#N/A		#N/A
YHR174W	0.207818	ENO2	#N/A		#N/A
YBL063W	0.207803	KIP1	#N/A		#N/A
YGR266W	0.207769	YGR266W	#N/A		#N/A
YKL070W	0.207674	YKL070W	#N/A		#N/A
YGR038W	0.207608	ORM1	#N/A		#N/A
YCL004W	0.207595	PGS1	#N/A		#N/A
YDL077C	0.207418	VAM6	#N/A		#N/A
YDL128W	0.207414	VCX1	#N/A		#N/A
YMR173W	0.207337	DDR48	#N/A		#N/A
YOL026C	0.207251	MIM1	#N/A		#N/A
YEL052W	0.207136	AFG1	#N/A		#N/A
YNL049C	0.206908	SFB2	#N/A		#N/A
YML022W	0.206882	APT1	#N/A		#N/A
YLR121C	0.206833	YPS3	2.22	YES	-1		YES
YLR069C	0.206576	MEF1	#N/A		#N/A
YNL008C	0.206499	ASI3	#N/A		#N/A
YMR314W	0.206475	PRE5	#N/A		#N/A
YDR069C	0.206261	DOA4	#N/A		#N/A
YLL039C	0.20603	UBI4	#N/A		#N/A
YMR297W	0.205879	PRC1	#N/A		#N/A
YNL030W	0.205689	HHF2	2.22	YES	-1		YES
YBL022C	0.205663	PIM1	#N/A		#N/A
YPL246C	0.205594	RBD2	#N/A		#N/A
YBR159W	0.205527	IFA38	#N/A		#N/A
YHR204W	0.205503	MNL1	#N/A		#N/A
YBR181C	0.20529	RPS6B	#N/A		#N/A
YBR201W	0.204892	DER1	#N/A		#N/A
YGR123C	0.204755	PPT1	#N/A		#N/A
YKL194C	0.204624	MST1	#N/A		#N/A
YOR032C	0.204471	HMS1	#N/A		#N/A
YKL207W	0.20445	EMC3	#N/A		#N/A
YNL187W	0.204449	SWT21	#N/A		#N/A
YGL018C	0.204366	JAC1	#N/A		#N/A
YAR007C	0.203911	RFA1	-1.06		2.67	YES	YES
YIL083C	0.203762	CAB2	#N/A		#N/A
YHR117W	0.203307	TOM71	#N/A		#N/A
YBR003W	0.202962	COQ1	#N/A		#N/A
YGR110W	0.20289	CLD1	#N/A		#N/A
YPL184C	0.202848	MRN1	#N/A		#N/A
YDR231C	0.20274	COX20	#N/A		#N/A
YOR226C	0.202737	ISU2	#N/A		#N/A
YJL112W	0.202712	MDV1	#N/A		#N/A
YOL094C	0.202559	RFC4	#N/A		#N/A
YDR302W	0.202541	GPI11	#N/A		#N/A
YKL167C	0.201908	MRP49	#N/A		#N/A
YJL030W	0.201741	MAD2	#N/A		#N/A
YNL242W	0.201692	ATG2	#N/A		#N/A
YOR115C	0.201216	TRS33	#N/A		#N/A
YEL005C	0.201068	VAB2	#N/A		#N/A
YOR343W-A	0.200963	YOR343W-A	#N/A		#N/A
YIR029W	0.200876	DAL2	#N/A		#N/A
YDR470C	0.200732	UGO1	#N/A		#N/A
YOR084W	0.200553	LPX1	-1.06		-1
YHR008C	0.200354	SOD2	#N/A		#N/A
YHR099W	0.200238	TRA1	#N/A		#N/A
YOR121C	0.200234	YOR121C	#N/A		#N/A
YBR115C	0.20013	LYS2	#N/A		#N/A
YBR218C	0.200085	PYC2	#N/A		#N/A
YJL073W	0.200051	JEM1	#N/A		#N/A
YDL217C	0.200046	TIM22	#N/A		#N/A
YFL044C	0.200026	OTU1	#N/A		#N/A
YER149C	0.199807	PEA2	-1.06		-1
YBR039W	0.199744	ATP3	#N/A		#N/A
YIL024C	0.199676	YIL024C	#N/A		#N/A
YDR536W	0.199254	STL1	#N/A		#N/A
YMR170C	0.198474	ALD2	#N/A		#N/A
YHR053C	0.198123	CUP1-1	#N/A		#N/A
YLR456W	0.197986	YLR456W	#N/A		#N/A
YIR014W	0.197611	YIR014W	#N/A		#N/A
YIL169C	0.197314	CSS1	#N/A		#N/A
YDR236C	0.196902	FMN1	#N/A		#N/A
YEL068C	0.196721	YEL068C	#N/A		#N/A
YFR049W	0.196699	YMR31	#N/A		#N/A
YGL159W	0.19646	YGL159W	#N/A		#N/A
YCR067C	0.195984	SED4	#N/A		#N/A
YNL140C	0.195793	YNL140C	#N/A		#N/A
YPL237W	0.195653	SUI3	#N/A		#N/A
YPL104W	0.195181	MSD1	#N/A		#N/A
YER007C-A	0.195161	TMA20	#N/A		#N/A
YOR224C	0.195075	RPB8	#N/A		#N/A
YGL040C	0.194971	HEM2	#N/A		#N/A
YNL095C	0.194715	YNL095C	#N/A		#N/A
YJR024C	0.19471	MDE1	#N/A		#N/A
YNR048W	0.19471	YNR048W	#N/A		#N/A
YCL045C	0.194517	EMC1	#N/A		#N/A
YGL161C	0.194176	YIP5	#N/A		#N/A
YLR016C	0.193998	PML1	#N/A		#N/A
YKL215C	0.193884	OXP1	#N/A		#N/A
YIL043C	0.193824	CBR1	#N/A		#N/A
YLR104W	0.193766	LCL2	#N/A		#N/A
YML063W	0.193726	RPS1B	#N/A		#N/A
YLR270W	0.1936	DCS1	#N/A		#N/A
YGL127C	0.193577	SOH1	#N/A		#N/A
YNL290W	0.193532	RFC3	#N/A		#N/A
YMR199W	0.193382	CLN1	2.22	YES	-1		YES
YGR279C	0.1933	SCW4	#N/A		#N/A
YDL135C	0.193235	RDI1	-1.06		-1
YEL016C	0.1932	NPP2	#N/A		#N/A
YML012W	0.193104	ERV25	-1.06		2.67	YES	YES
YOR270C	0.192585	VPH1	#N/A		#N/A
YDL156W	0.192563	CMR1	-1.06		2.67	YES	YES
YFR039C	0.192422	OSW7	#N/A		#N/A
YER166W	0.192219	DNF1	#N/A		#N/A
YJR138W	0.192199	IML1	#N/A		#N/A
YDR307W	0.192196	PMT7	#N/A		#N/A
YER060W-A	0.191912	FCY22	#N/A		#N/A
YDR092W	0.191863	UBC13	#N/A		#N/A
YOR162C	0.191841	YRR1	#N/A		#N/A
YLR423C	0.191829	ATG17	#N/A		#N/A
YMR166C	0.191648	MME1	#N/A		#N/A
YMR155W	0.191595	YMR155W	#N/A		#N/A
YLR168C	0.191546	UPS2	#N/A		#N/A
YKL101W	0.19097	HSL1	2.22	YES	-1		YES
YDR002W	0.190939	YRB1	#N/A		#N/A
YDR500C	0.190506	RPL37B	#N/A		#N/A
YDL084W	0.190401	SUB2	#N/A		#N/A
YLR178C	0.190238	TFS1	#N/A		#N/A
YPR119W	0.190226	CLB2	2.22	YES	-1		YES
YHR205W	0.190199	SCH9	#N/A		#N/A
YFL017C	0.190141	GNA1	#N/A		#N/A
YPL164C	0.190122	MLH3	#N/A		#N/A
YOR200W	0.190092	YOR200W	#N/A		#N/A
YER010C	0.190027	YER010C	#N/A		#N/A
YBL089W	0.189881	AVT5	#N/A		#N/A
YDR359C	0.189761	EAF1	#N/A		#N/A
YDL021W	0.189417	GPM2	#N/A		#N/A
YDR443C	0.189262	SSN2	#N/A		#N/A
YMR274C	0.188866	RCE1	#N/A		#N/A
YMR105C	0.188853	PGM2	#N/A		#N/A
YPR159W	0.188601	KRE6	#N/A		#N/A
YMR184W	0.188506	ADD37	#N/A		#N/A
YIL117C	0.188401	PRM5	#N/A		#N/A
YDR113C	0.188366	PDS1	-1.06		2.67	YES	YES
YML086C	0.188192	ALO1	#N/A		#N/A
YGL137W	0.187788	SEC27	#N/A		#N/A
YOR204W	0.187776	DED1	#N/A		#N/A
YNR043W	0.187741	MVD1	#N/A		#N/A
YBR052C	0.187524	RFS1	#N/A		#N/A
YJR114W	0.187278	YJR114W	#N/A		#N/A
YNL219C	0.187153	ALG9	#N/A		#N/A
YBR175W	0.18714	SWD3	#N/A		#N/A
YIL130W	0.187104	ASG1	#N/A		#N/A
YJR025C	0.186983	BNA1	#N/A		#N/A
YPL250W-A	0.186826	YPL250W-A	#N/A		#N/A
YKR054C	0.186728	DYN1	#N/A		#N/A
YKR103W	0.186694	NFT1	#N/A		#N/A
YML036W	0.186688	CGI121	#N/A		#N/A
YOR057W	0.186623	SGT1	#N/A		#N/A
YMR302C	0.186299	YME2	#N/A		#N/A
YGL076C	0.186233	RPL7A	#N/A		#N/A
YEL058W	0.186108	PCM1	#N/A		#N/A
YLL050C	0.186079	COF1	#N/A		#N/A
YJL051W	0.186023	IRC8	#N/A		#N/A
YAL008W	0.186013	FUN14	#N/A		#N/A
YDR506C	0.185698	GMC1	#N/A		#N/A
YLR407W	0.185547	YLR407W	#N/A		#N/A
YLR278C	0.185393	YLR278C	#N/A		#N/A
YGL083W	0.185286	SCY1	#N/A		#N/A
YNR057C	0.185204	BIO4	#N/A		#N/A
YOR386W	0.185203	PHR1	#N/A		#N/A
YJR034W	0.18519	PET191	#N/A		#N/A
YMR154C	0.185185	RIM13	#N/A		#N/A
YJR116W	0.185069	TDA4	#N/A		#N/A
YMR095C	0.185008	SNO1	#N/A		#N/A
YGL250W	0.184907	RMR1	#N/A		#N/A
YBR127C	0.184132	VMA2	#N/A		#N/A
YGR132C	0.184105	PHB1	#N/A		#N/A
YGR232W	0.184076	NAS6	#N/A		#N/A
YGL064C	0.183597	MRH4	#N/A		#N/A
YNL156C	0.183384	NSG2	#N/A		#N/A
YLR441C	0.183349	RPS1A	#N/A		#N/A
YGL241W	0.183324	KAP114	#N/A		#N/A
YOR144C	0.182725	ELG1	-1.06		2.67	YES	YES
YKR037C	0.182719	SPC34	-1.06		-1
YNL266W	0.182717	YNL266W	#N/A		#N/A
YDR230W	0.182544	YDR230W	#N/A		#N/A
YJR051W	0.182539	OSM1	#N/A		#N/A
YDL192W	0.18232	ARF1	#N/A		#N/A
YFL025C	0.182311	BST1	#N/A		#N/A
YJR151C	0.18219	DAN4	#N/A		#N/A
YDL063C	0.18205	SYO1	#N/A		#N/A
YDL057W	0.182022	YDL057W	#N/A		#N/A
YPR194C	0.181864	OPT2	#N/A		#N/A
YIL048W	0.181822	NEO1	#N/A		#N/A
YPL097W	0.181802	MSY1	#N/A		#N/A
YPR181C	0.181648	SEC23	#N/A		#N/A
YBR136W	0.181281	MEC1	#N/A		#N/A
YMR046W-A	0.18106	YMR046W-A	#N/A		#N/A
YML125C	0.180782	PGA3	#N/A		#N/A
YLL001W	0.180591	DNM1	#N/A		#N/A
YBR272C	0.180395	HSM3	#N/A		#N/A
YCR068W	0.180266	ATG15	#N/A		#N/A
YNR049C	0.180185	MSO1	#N/A		#N/A
YAL022C	0.180159	FUN26	-1.06		-1
YDR404C	0.18011	RPB7	#N/A		#N/A
YLR447C	0.180102	VMA6	#N/A		#N/A
YJR030C	0.179997	RBH2	-1.06		2.67	YES	YES
YOR323C	0.17998	PRO2	#N/A		#N/A
YDR395W	0.179909	SXM1	#N/A		#N/A
YGR031W	0.179893	IMO32	#N/A		#N/A
YGL229C	0.179443	SAP4	#N/A		#N/A
YML026C	0.179406	RPS18B	#N/A		#N/A
YPL024W	0.179232	RMI1	#N/A		#N/A
YKR077W	0.178921	MSA2	-1.06		2.67	YES	YES
YBR234C	0.178812	ARC40	#N/A		#N/A
YJR039W	0.178765	YJR039W	#N/A		#N/A
YJR053W	0.178732	BFA1	-1.06		-1
YDL100C	0.178623	GET3	#N/A		#N/A
YDR462W	0.178044	MRPL28	#N/A		#N/A
YGR222W	0.177868	PET54	#N/A		#N/A
YPR114W	0.177204	YPR114W	#N/A		#N/A
YML101C	0.177132	CUE4	#N/A		#N/A
YBR241C	0.177112	YBR241C	#N/A		#N/A
YNL327W	0.177032	EGT2	-1.06		-1
YNR017W	0.177002	TIM23	#N/A		#N/A
YDL146W	0.176771	LDB17	#N/A		#N/A
YER049W	0.176569	TPA1	#N/A		#N/A
YER101C	0.17608	AST2	#N/A		#N/A
YDL086C-A	0.17582	YDL086C-A	#N/A		#N/A
YOL133W	0.175574	HRT1	#N/A		#N/A
YHR063W-A	0.175506	YHR063W-A	#N/A		#N/A
YNL126W	0.175305	SPC98	#N/A		#N/A
YML102W	0.175243	CAC2	-1.06		-1
YJL076W	0.175025	NET1	-1.06		-1
YDR327W	0.174897	YDR327W	#N/A		#N/A
YOL057W	0.174866	YOL057W	#N/A		#N/A
YBL008W	0.174775	HIR1	#N/A		#N/A
YNL150W	0.17473	YNL150W	#N/A		#N/A
YGR010W	0.174577	NMA2	#N/A		#N/A
YMR296C	0.17437	LCB1	#N/A		#N/A
YBL034C	0.174184	STU1	#N/A		#N/A
YGL047W	0.174091	ALG13	#N/A		#N/A
YER031C	0.173933	YPT31	#N/A		#N/A
YNL316C	0.17372	PHA2	#N/A		#N/A
YAL042W	0.173675	ERV46	#N/A		#N/A
YLR294C	0.173609	YLR294C	#N/A		#N/A
YGL065C	0.173567	ALG2	-1.06		-1
YPL057C	0.173555	SUR1	2.22	YES	-1		YES
YGL199C	0.173535	YGL199C	#N/A		#N/A
YOR099W	0.173492	KTR1	-1.06		-1
YLR331C	0.173025	JIP3	#N/A		#N/A
YDL015C	0.172757	TSC13	#N/A		#N/A
YOR039W	0.172494	CKB2	#N/A		#N/A
YLR008C	0.17248	PAM18	#N/A		#N/A
YDR373W	0.172211	FRQ1	#N/A		#N/A
YDR276C	0.17221	PMP3	#N/A		#N/A
YGL136C	0.172163	MRM2	#N/A		#N/A
YKL033W-A	0.172039	YKL033W-A	#N/A		#N/A
YOL147C	0.171948	PEX11	#N/A		#N/A
YMR293C	0.171907	HER2	#N/A		#N/A
YER134C	0.1714	YER134C	#N/A		#N/A
YNL282W	0.171318	POP3	#N/A		#N/A
YDL095W	0.171104	PMT1	#N/A		#N/A
YJL075C	0.170907	APQ13	#N/A		#N/A
YCL047C	0.170791	POF1	#N/A		#N/A
YDR261W-B	0.170699	YDR261W-B	#N/A		#N/A
YPL197C	0.170448	YPL197C	#N/A		#N/A
YNR052C	0.170394	POP2	#N/A		#N/A
YHR141C	0.170295	RPL42B	#N/A		#N/A
YDL093W	0.17017	PMT5	-1.06		-1
YPR155C	0.170169	NCA2	#N/A		#N/A
YOR150W	0.170137	MRPL23	#N/A		#N/A
YPL008W	0.170009	CHL1	#N/A		#N/A
YDR272W	0.169892	GLO2	#N/A		#N/A
YDL236W	0.169849	PHO13	#N/A		#N/A
YGL032C	0.169688	AGA2	#N/A		#N/A
YIR036W-A	0.169406	YIR036W-A	#N/A		#N/A
YML104C	0.1694	MDM1	#N/A		#N/A
YKL060C	0.169314	FBA1	#N/A		#N/A
YBL032W	0.169148	HEK2	-1.06		-1
YCL026C-B	0.169022	HBN1	#N/A		#N/A
YBL091C-A	0.168923	SCS22	#N/A		#N/A
YLR017W	0.168801	MEU1	#N/A		#N/A
YBR005W	0.168774	RCR1	#N/A		#N/A
YMR048W	0.16858	CSM3	-1.06		2.67	YES	YES
YAR033W	0.168455	MST28	#N/A		#N/A
YNL223W	0.168371	ATG4	#N/A		#N/A
YGR221C	0.168319	TOS2	#N/A		#N/A
YGR078C	0.168207	PAC10	#N/A		#N/A
YPL066W	0.168204	RGL1	#N/A		#N/A
YMR191W	0.168151	SPG5	#N/A		#N/A
YAL036C	0.16814	RBG1	#N/A		#N/A
YKL133C	0.168003	YKL133C	#N/A		#N/A
YER118C	0.167666	SHO1	-1.06		2.67	YES	YES
YOL063C	0.167506	CRT10	#N/A		#N/A
YDR539W	0.167396	FDC1	#N/A		#N/A
YDL090C	0.167211	RAM1	#N/A		#N/A
YPL060W	0.167043	MFM1	#N/A		#N/A
YHL001W	0.166832	RPL14B	#N/A		#N/A
YDR321W	0.166818	ASP1	#N/A		#N/A
YLR253W	0.166645	MCP2	#N/A		#N/A
YKL011C	0.166584	CCE1	#N/A		#N/A
YJL072C	0.166565	PSF2	#N/A		#N/A
YHL030W-A	0.166477	YHL030W-A	#N/A		#N/A
YPL180W	0.166403	TCO89	#N/A		#N/A
YGL238W	0.166329	CSE1	#N/A		#N/A
YAR002C-A	0.166149	ERP1	#N/A		#N/A
YER061C	0.166009	CEM1	#N/A		#N/A
YJR033C	0.165883	RAV1	#N/A		#N/A
YOL053W	0.165809	AIM39	#N/A		#N/A
YPL166W	0.165788	ATG29	#N/A		#N/A
YPL262W	0.165616	FUM1	#N/A		#N/A
YDL238C	0.165589	GUD1	#N/A		#N/A
YDR430C	0.165421	CYM1	#N/A		#N/A
YJL081C	0.165311	ARP4	#N/A		#N/A
YGL186C	0.165159	TPN1	#N/A		#N/A
YDL109C	0.165109	YDL109C	#N/A		#N/A
YHR067W	0.165099	HTD2	#N/A		#N/A
YGR227W	0.164789	DIE2	#N/A		#N/A
YHR059W	0.164543	FYV4	#N/A		#N/A
YPL269W	0.164331	KAR9	-1.06		-1
YHR098C	0.163992	SFB3	-1.06		-1
YPL211W	0.16387	NIP7	#N/A		#N/A
YMR145C	0.16354	NDE1	#N/A		#N/A
YGL077C	0.163463	HNM1	#N/A		#N/A
YMR176W	0.163363	ECM5	#N/A		#N/A
YGL175C	0.163297	SAE2	#N/A		#N/A
YDR097C	0.163279	MSH6	-1.06		2.67	YES	YES
YLR246W	0.163006	ERF2	#N/A		#N/A
YDL178W	0.162949	DLD2	#N/A		#N/A
YKL027W	0.162907	TCD2	#N/A		#N/A
YIL097W	0.162604	FYV10	#N/A		#N/A
YNL108C	0.162474	YNL108C	#N/A		#N/A
YNR062C	0.16247	YNR062C	#N/A		#N/A
YDR452W	0.16236	PPN1	#N/A		#N/A
YGR224W	0.162283	AZR1	#N/A		#N/A
YLR268W	0.162159	SEC22	#N/A		#N/A
YAR035W	0.162147	YAT1	#N/A		#N/A
YCR106W	0.162046	RDS1	#N/A		#N/A
YLR028C	0.161867	ADE16	#N/A		#N/A
YDR040C	0.161602	ENA1	#N/A		#N/A
YDL108W	0.161504	KIN28	#N/A		#N/A
YNR072W	0.161103	HXT17	#N/A		#N/A
YHR202W	0.161016	YHR202W	#N/A		#N/A
YIL133C	0.160639	RPL16A	#N/A		#N/A
YHR108W	0.160617	GGA2	#N/A		#N/A
YMR027W	0.16055	YMR027W	#N/A		#N/A
YOR275C	0.160483	RIM20	#N/A		#N/A
YDR008C	0.1604	YDR008C	#N/A		#N/A
YNL086W	0.160236	SNN1	#N/A		#N/A
YER158W-A	0.160228	YER158W-A	#N/A		#N/A
YHL038C	0.160222	CBP2	#N/A		#N/A
YDR406W	0.159905	PDR15	#N/A		#N/A
YDR238C	0.159887	SEC26	#N/A		#N/A
YER019W	0.159627	ISC1	#N/A		#N/A
YOR313C	0.159592	SPS4	-1.06		-1
YCL014W	0.15951	BUD3	-1.06		-1
YJR015W	0.159068	YJR015W	#N/A		#N/A
YJL185C	0.158721	ATG36	#N/A		#N/A
YJR075W	0.158655	HOC1	#N/A		#N/A
YKL175W	0.158442	ZRT3	#N/A		#N/A
YGR263C	0.158012	SAY1	#N/A		#N/A
YMR029C	0.157889	FAR8	#N/A		#N/A
YDR396W	0.157825	YDR396W	#N/A		#N/A
YGR126W	0.157755	YGR126W	#N/A		#N/A
YNL263C	0.157716	YIF1	-1.06		2.67	YES	YES
YGL016W	0.157675	KAP122	#N/A		#N/A
YAL001C	0.157657	TFC3	#N/A		#N/A
YDR261W-A	0.157553	YDR261W-A	#N/A		#N/A
YJL169W	0.157245	YJL169W	#N/A		#N/A
YER146W	0.157225	LSM5	#N/A		#N/A
YOR280C	0.15713	FSH3	#N/A		#N/A
YNL131W	0.157049	TOM22	#N/A		#N/A
YGL193C	0.156989	YGL193C	#N/A		#N/A
YCL033C	0.156766	MXR2	#N/A		#N/A
YLR118C	0.155986	YLR118C	#N/A		#N/A
YER119C	0.155952	AVT6	#N/A		#N/A
YKR065C	0.155843	PAM17	#N/A		#N/A
YDR277C	0.155733	MTH1	#N/A		#N/A
YKR106W	0.155678	GEX2	#N/A		#N/A
YOR250C	0.155425	CLP1	#N/A		#N/A
YLR381W	0.155413	CTF3	#N/A		#N/A
YDR045C	0.155178	RPC11	#N/A		#N/A
YDR216W	0.155007	ADR1	-1.06		-1
YER062C	0.154888	GPP2	#N/A		#N/A
YIL026C	0.154775	IRR1	-1.06		2.67	YES	YES
YGR099W	0.154773	TEL2	-1.06		-1
YAL002W	0.154699	VPS8	#N/A		#N/A
YGL021W	0.154559	ALK1	-1.06		-1
YHR110W	0.1545	ERP5	-1.06		2.67	YES	YES
YBR034C	0.154319	HMT1	#N/A		#N/A
YOR297C	0.15419	TIM18	#N/A		#N/A
YOR192C-A	0.154139	YOR192C-A	#N/A		#N/A
YHR080C	0.153968	LAM4	#N/A		#N/A
YJR019C	0.153838	TES1	#N/A		#N/A
YLR045C	0.15364	STU2	-1.06		-1
YDR407C	0.153587	TRS120	#N/A		#N/A
YGR063C	0.153582	SPT4	#N/A		#N/A
YPR100W	0.153361	MRPL51	#N/A		#N/A
YJL079C	0.153268	PRY1	2.22	YES	-1		YES
YDR039C	0.15322	ENA2	#N/A		#N/A
YML054C	0.153116	CYB2	#N/A		#N/A
YEL001C	0.152961	IRC22	#N/A		#N/A
YMR055C	0.152862	BUB2	#N/A		#N/A
YBR080C	0.152861	SEC18	#N/A		#N/A
YGL043W	0.152388	DST1	#N/A		#N/A
YMR144W	0.152366	FDO1	2.22	YES	-1		YES
YNL265C	0.151923	IST1	#N/A		#N/A
YDL154W	0.151871	MSH5	#N/A		#N/A
YLR256W	0.15174	HAP1	#N/A		#N/A
YJR069C	0.151533	HAM1	#N/A		#N/A
YMR083W	0.151379	ADH3	#N/A		#N/A
YPL131W	0.151347	RPL5	#N/A		#N/A
YHL009C	0.151254	YAP3	#N/A		#N/A
YJL217W	0.151116	REE1	#N/A		#N/A
YEL004W	0.151114	YEA4	#N/A		#N/A
YBL075C	0.151089	SSA3	#N/A		#N/A
YMR247C	0.151026	RKR1	#N/A		#N/A
YDL214C	0.150916	PRR2	#N/A		#N/A
YDR187C	0.15078	YDR187C	#N/A		#N/A
YEL029C	0.150622	BUD16	#N/A		#N/A
YCR060W	0.150219	TAH1	#N/A		#N/A
YKL084W	0.150208	HOT13	#N/A		#N/A
YGL202W	0.150114	ARO8	#N/A		#N/A
YNL116W	0.149967	DMA2	#N/A		#N/A
YER163C	0.149747	GCG1	#N/A		#N/A
YOR020W-A	0.149599	YOR020W-A	#N/A		#N/A
YGR235C	0.149313	MIC26	#N/A		#N/A
YDR023W	0.149249	SES1	#N/A		#N/A
YGL031C	0.149155	RPL24A	#N/A		#N/A
YGL119W	0.149011	COQ8	#N/A		#N/A
YBR082C	0.148795	UBC4	#N/A		#N/A
YMR317W	0.148752	YMR317W	#N/A		#N/A
YOL019W	0.148528	YOL019W	2.22	YES	-1		YES
YAL017W	0.148442	PSK1	#N/A		#N/A
YIL017C	0.148435	VID28	#N/A		#N/A
YPR180W	0.148434	AOS1	#N/A		#N/A
YHR127W	0.148171	YHR127W	#N/A		#N/A
YDR519W	0.148033	FPR2	#N/A		#N/A
YGR028W	0.14802	MSP1	#N/A		#N/A
YOL128C	0.147826	YGK3	#N/A		#N/A
YNL208W	0.147659	YNL208W	#N/A		#N/A
YHR055C	0.147302	CUP1-2	#N/A		#N/A
YMR222C	0.147251	FSH2	#N/A		#N/A
YOL039W	0.147221	RPP2A	#N/A		#N/A
YNL301C	0.147133	RPL18B	#N/A		#N/A
YFR010W-A	0.146772	YFR010W-A	#N/A		#N/A
YHR050W	0.146409	SMF2	-1.06		2.67	YES	YES
YBL088C	0.146371	TEL1	#N/A		#N/A
YHR033W	0.146315	YHR033W	#N/A		#N/A
YOL042W	0.146109	NGL1	#N/A		#N/A
YKL003C	0.146054	MRP17	#N/A		#N/A
YDR142C	0.14589	PEX7	#N/A		#N/A
YLR272C	0.145795	YCS4	#N/A		#N/A
YNL183C	0.145625	NPR1	#N/A		#N/A
YDR421W	0.145515	ARO80	#N/A		#N/A
YPL249C	0.145499	GYP5	#N/A		#N/A
YCR092C	0.145411	MSH3	#N/A		#N/A
YNL106C	0.145361	INP52	#N/A		#N/A
YER103W	0.145072	SSA4	#N/A		#N/A
YNL134C	0.144865	YNL134C	#N/A		#N/A
YMR168C	0.14477	CEP3	#N/A		#N/A
YJR102C	0.144557	VPS25	#N/A		#N/A
YHR133C	0.144528	NSG1	#N/A		#N/A
YGR101W	0.14447	PCP1	#N/A		#N/A
YFR008W	0.144377	FAR7	#N/A		#N/A
YKL002W	0.144367	DID4	#N/A		#N/A
YEL050C	0.144364	RML2	#N/A		#N/A
YPR082C	0.144314	DIB1	#N/A		#N/A
YIL047C-A	0.144283	YIL047C-A	#N/A		#N/A
YML107C	0.144155	PML39	#N/A		#N/A
YJL213W	0.144056	YJL213W	#N/A		#N/A
YGL096W	0.143852	TOS8	#N/A		#N/A
YBR269C	0.143851	SDH8	#N/A		#N/A
YER148W-A	0.143839	YER148W-A	#N/A		#N/A
YAL042C-A	0.143452	YAL042C-A	#N/A		#N/A
YLR143W	0.143356	DPH6	#N/A		#N/A
YDR061W	0.143347	YDR061W	#N/A		#N/A
YDR309C	0.143276	GIC2	2.22	YES	-1		YES
YML052W	0.143238	SUR7	#N/A		#N/A
YDR507C	0.143171	GIN4	2.22	YES	2.67	YES	YES
YJR131W	0.143042	MNS1	#N/A		#N/A
YDR331W	0.14287	GPI8	#N/A		#N/A
YMR148W	0.142822	OSW5	#N/A		#N/A
YMR119W	0.142504	ASI1	#N/A		#N/A
YLR150W	0.142495	STM1	#N/A		#N/A
YHR142W	0.142405	CHS7	#N/A		#N/A
YER153C	0.142403	PET122	#N/A		#N/A
YJL192C	0.142223	SOP4	#N/A		#N/A
YLL058W	0.142032	YLL058W	#N/A		#N/A
YCR048W	0.141972	ARE1	#N/A		#N/A
YML025C	0.141797	YML6	#N/A		#N/A
YPL223C	0.141754	GRE1	#N/A		#N/A
YOR236W	0.141437	DFR1	#N/A		#N/A
YML079W	0.141419	YML079W	#N/A		#N/A
YOR085W	0.141159	OST3	#N/A		#N/A
YOR305W	0.140888	RRG7	#N/A		#N/A
YAL030W	0.140765	SNC1	#N/A		#N/A
YOR097C	0.140387	YOR097C	#N/A		#N/A
YGL103W	0.140317	RPL28	#N/A		#N/A
YDL064W	0.140153	UBC9	#N/A		#N/A
YNR074C	0.140139	AIF1	#N/A		#N/A
YLR210W	0.140051	CLB4	-1.06		-1
YJL207C	0.139989	LAA1	#N/A		#N/A
YER051W	0.1398	JHD1	#N/A		#N/A
YNL123W	0.139731	NMA111	#N/A		#N/A
YKL007W	0.139654	CAP1	#N/A		#N/A
YJR036C	0.139635	HUL4	#N/A		#N/A
YOL049W	0.13958	GSH2	#N/A		#N/A
YGR292W	0.139416	MAL12	#N/A		#N/A
YLR398C	0.139346	SKI2	#N/A		#N/A
YLL060C	0.139138	GTT2	#N/A		#N/A
YPL098C	0.138915	MGR2	#N/A		#N/A
YNL083W	0.138828	SAL1	#N/A		#N/A
YCR086W	0.138802	CSM1	#N/A		#N/A
YOR093C	0.138709	CMR2	#N/A		#N/A
YDR131C	0.138693	YDR131C	#N/A		#N/A
YML059C	0.138655	NTE1	#N/A		#N/A
YEL042W	0.138578	GDA1	-1.06		-1
YBR248C	0.138541	HIS7	#N/A		#N/A
YGL242C	0.138433	YGL242C	#N/A		#N/A
YGL042C	0.138427	YGL042C	#N/A		#N/A
YLR060W	0.138321	FRS1	#N/A		#N/A
YPL194W	0.138266	DDC1	#N/A		#N/A
YNL170W	0.138093	YNL170W	#N/A		#N/A
YOR321W	0.138074	PMT3	-1.06		-1
YOR063W	0.137975	RPL3	#N/A		#N/A
YMR280C	0.137668	CAT8	#N/A		#N/A
YBR117C	0.137553	TKL2	#N/A		#N/A
YOL111C	0.137459	MDY2	#N/A		#N/A
YOL065C	0.137327	INP54	#N/A		#N/A
YJR132W	0.137139	NMD5	#N/A		#N/A
YER001W	0.137138	MNN1	2.22	YES	-1		YES
YKL183W	0.1371	LOT5	-1.06		-1
YDR517W	0.136858	GRH1	#N/A		#N/A
YDR415C	0.136763	YDR415C	#N/A		#N/A
YGL129C	0.136512	RSM23	#N/A		#N/A
YFR027W	0.136375	ECO1	#N/A		#N/A
YBR255C-A	0.136303	RCF3	#N/A		#N/A
YIL137C	0.13619	TMA108	#N/A		#N/A
YPL078C	0.135965	ATP4	#N/A		#N/A
YOR142W	0.135913	LSC1	#N/A		#N/A
YDR202C	0.135846	RAV2	#N/A		#N/A
YNR007C	0.135617	ATG3	#N/A		#N/A
YDL054C	0.135478	MCH1	#N/A		#N/A
YDR313C	0.135387	PIB1	#N/A		#N/A
YGR104C	0.135309	SRB5	#N/A		#N/A
YPL109C	0.135287	YPL109C	#N/A		#N/A
YEL026W	0.135265	SNU13	#N/A		#N/A
YGR264C	0.135177	MES1	#N/A		#N/A
YNL058C	0.135101	YNL058C	-1.06		-1
YDR461C-A	0.135072	YDR461C-A	#N/A		#N/A
Q0075	0.135029	AI5_BETA	#N/A		#N/A
YGL093W	0.13483	SPC105	-1.06		-1
YIL172C	0.134719	IMA3	#N/A		#N/A
YCR089W	0.134675	FIG2	#N/A		#N/A
YMR071C	0.134632	TVP18	#N/A		#N/A
YDR141C	0.134523	DOP1	#N/A		#N/A
YHR177W	0.134381	YHR177W	#N/A		#N/A
YDL157C	0.134144	YDL157C	-1.06		2.67	YES	YES
YJR127C	0.134013	RSF2	#N/A		#N/A
YKL156W	0.133953	RPS27A	#N/A		#N/A
YLR335W	0.133885	NUP2	#N/A		#N/A
YGL130W	0.133874	CEG1	#N/A		#N/A
YNR059W	0.13374	MNT4	#N/A		#N/A
YOL048C	0.133709	RRT8	#N/A		#N/A
YLL007C	0.133587	LMO1	#N/A		#N/A
YKL047W	0.133574	ANR2	#N/A		#N/A
YPR065W	0.133216	ROX1	#N/A		#N/A
YPL128C	0.133151	TBF1	-1.06		-1
YLR440C	0.132998	SEC39	#N/A		#N/A
YLR091W	0.132976	GEP5	#N/A		#N/A
YML061C	0.132606	PIF1	-1.06		-1
YIL156W-A	0.132491	YIL156W-A	#N/A		#N/A
YKL034W	0.132467	TUL1	#N/A		#N/A
YDR191W	0.132396	HST4	-1.06		-1
YDR091C	0.131959	RLI1	#N/A		#N/A
YAL034C	0.13193	FUN19	#N/A		#N/A
YDL025C	0.131869	RTK1	#N/A		#N/A
YGL114W	0.131826	YGL114W	#N/A		#N/A
YML029W	0.131637	USA1	#N/A		#N/A
YMR301C	0.13163	ATM1	#N/A		#N/A
YOR192C-B	0.13161	YOR192C-B	#N/A		#N/A
YDR317W	0.131476	HIM1	#N/A		#N/A
YHR018C	0.131139	ARG4	#N/A		#N/A
YKL071W	0.130999	YKL071W	#N/A		#N/A
YDL164C	0.130899	CDC9	-1.06		2.67	YES	YES
YDR022C	0.130646	ATG31	#N/A		#N/A
YHL035C	0.130625	VMR1	#N/A		#N/A
YOL066C	0.130502	RIB2	#N/A		#N/A
YIL125W	0.130432	KGD1	#N/A		#N/A
YMR243C	0.130266	ZRC1	#N/A		#N/A
YER033C	0.129792	ZRG8	#N/A		#N/A
YEL025C	0.129699	YEL025C	#N/A		#N/A
YGR082W	0.129665	TOM20	#N/A		#N/A
YDR434W	0.129647	GPI17	#N/A		#N/A
YDR314C	0.12927	RAD34	#N/A		#N/A
YBR168W	0.129269	PEX32	#N/A		#N/A
YMR072W	0.129183	ABF2	#N/A		#N/A
YLR328W	0.129145	NMA1	#N/A		#N/A
YNL066W	0.128972	SUN4	-1.06		-1
YER104W	0.128837	RTT105	#N/A		#N/A
YJR160C	0.128829	MPH3	#N/A		#N/A
YPL086C	0.128818	ELP3	#N/A		#N/A
YDR090C	0.128707	YDR090C	#N/A		#N/A
YBR033W	0.128678	EDS1	#N/A		#N/A
YLR355C	0.128493	ILV5	#N/A		#N/A
YEL020W-A	0.128362	TIM9	#N/A		#N/A
YDR294C	0.128335	DPL1	#N/A		#N/A
YHR083W	0.128321	SAM35	#N/A		#N/A
YLR097C	0.128116	HRT3	#N/A		#N/A
YDR502C	0.128109	SAM2	#N/A		#N/A
YHR186C	0.127888	KOG1	#N/A		#N/A
YGR120C	0.127838	COG2	#N/A		#N/A
YMR187C	0.127629	YMR187C	#N/A		#N/A
YLR230W	0.127598	YLR230W	#N/A		#N/A
YJR054W	0.127593	KCH1	2.22	YES	-1		YES
YMR010W	0.127569	ANY1	#N/A		#N/A
YOR046C	0.12753	DBP5	#N/A		#N/A
YDL160C-A	0.127295	MHF2	#N/A		#N/A
YGR080W	0.127253	TWF1	#N/A		#N/A
YDR411C	0.126957	DFM1	#N/A		#N/A
YMR236W	0.126943	TAF9	#N/A		#N/A
YIR005W	0.126827	IST3	#N/A		#N/A
YBR216C	0.126817	YBP1	#N/A		#N/A
YKR067W	0.126764	GPT2	#N/A		#N/A
YDR172W	0.126643	SUP35	#N/A		#N/A
YHR163W	0.126557	SOL3	#N/A		#N/A
YEL054C	0.126553	RPL12A	#N/A		#N/A
YNL330C	0.126521	RPD3	#N/A		#N/A
YBR073W	0.126252	RDH54	-1.06		-1
YDR221W	0.1262	GTB1	#N/A		#N/A
YDL149W	0.126131	ATG9	#N/A		#N/A
YGR003W	0.125949	CUL3	#N/A		#N/A
YNR008W	0.125878	LRO1	#N/A		#N/A
YBR087W	0.125861	RFC5	-1.06		-1
YBR281C	0.125749	DUG2	#N/A		#N/A
YMR289W	0.125709	ABZ2	#N/A		#N/A
YDL078C	0.125709	MDH3	#N/A		#N/A
YHR024C	0.125707	MAS2	#N/A		#N/A
YJL012C	0.125674	VTC4	#N/A		#N/A
YOR168W	0.125645	GLN4	#N/A		#N/A
YPL079W	0.125326	RPL21B	#N/A		#N/A
YNR058W	0.125161	BIO3	#N/A		#N/A
YGR215W	0.12516	RSM27	#N/A		#N/A
YDL182W	0.124989	LYS20	#N/A		#N/A
YGR062C	0.124968	COX18	#N/A		#N/A
YOR140W	0.124795	SFL1	#N/A		#N/A
YDR264C	0.124769	AKR1	#N/A		#N/A
YPR035W	0.124765	GLN1	#N/A		#N/A
YGR238C	0.124753	KEL2	#N/A		#N/A
YDR066C	0.124626	RTR2	#N/A		#N/A
YPL209C	0.124621	IPL1	#N/A		#N/A
YDR078C	0.12444	SHU2	-1.06		-1
YLR021W	0.124426	IRC25	#N/A		#N/A
YDR116C	0.12424	MRPL1	#N/A		#N/A
YGR024C	0.124138	THG1	#N/A		#N/A
YJL094C	0.124012	KHA1	#N/A		#N/A
YDR063W	0.123987	AIM7	#N/A		#N/A
YOL155C	0.12393	HPF1	#N/A		#N/A
YBL100W-B	0.123857	YBL100W-B	#N/A		#N/A
YNL325C	0.123802	FIG4	#N/A		#N/A
YJR122W	0.123737	IBA57	#N/A		#N/A
YGR185C	0.123734	TYS1	#N/A		#N/A
YDR480W	0.123439	DIG2	#N/A		#N/A
YJR058C	0.123237	APS2	#N/A		#N/A
YLR176C	0.123012	RFX1	#N/A		#N/A
YMR125W	0.122861	STO1	#N/A		#N/A
YNL072W	0.122823	RNH201	-1.06		-1
YHL030W	0.122558	ECM29	#N/A		#N/A
YKR076W	0.122434	ECM4	#N/A		#N/A
YPR109W	0.122411	YPR109W	#N/A		#N/A
YCR017C	0.122381	CWH43	#N/A		#N/A
YLR059C	0.122276	REX2	#N/A		#N/A
YPR110C	0.122111	RPC40	#N/A		#N/A
YGL039W	0.121946	YGL039W	#N/A		#N/A
YLR093C	0.121845	NYV1	#N/A		#N/A
YOL023W	0.121701	IFM1	#N/A		#N/A
YNL003C	0.12164	PET8	#N/A		#N/A
YDL194W	0.121565	SNF3	#N/A		#N/A
YER130C	0.121452	COM2	#N/A		#N/A
YCR079W	0.121407	PTC6	#N/A		#N/A
YOR241W	0.121368	MET7	#N/A		#N/A
YGL231C	0.121306	EMC4	#N/A		#N/A
YAL048C	0.121244	GEM1	#N/A		#N/A
YER170W	0.121181	ADK2	#N/A		#N/A
YPR188C	0.121153	MLC2	#N/A		#N/A
YDR192C	0.121116	NUP42	#N/A		#N/A
YLR103C	0.12093	CDC45	-1.06		2.67	YES	YES
YDR450W	0.120899	RPS18A	#N/A		#N/A
YBL057C	0.120688	PTH2	#N/A		#N/A
YBL014C	0.120544	RRN6	#N/A		#N/A
YDR058C	0.120381	TGL2	#N/A		#N/A
YOL113W	0.120274	SKM1	2.22	YES	-1		YES
YJL109C	0.120062	UTP10	#N/A		#N/A
YGL160W	0.119861	AIM14	#N/A		#N/A
YGR277C	0.119776	CAB4	#N/A		#N/A
YNL048W	0.119641	ALG11	#N/A		#N/A
YMR097C	0.119475	MTG1	#N/A		#N/A
YER014W	0.119286	HEM14	#N/A		#N/A
YBR062C	0.119272	YBR062C	#N/A		#N/A
YLL033W	0.119196	IRC19	#N/A		#N/A
YBR288C	0.119156	APM3	#N/A		#N/A
YBR140C	0.118986	IRA1	#N/A		#N/A
YML081W	0.118823	TDA9	#N/A		#N/A
YML068W	0.118774	ITT1	#N/A		#N/A
YIL177W-A	0.11862	YIL177W-A	#N/A		#N/A
YML121W	0.118421	GTR1	#N/A		#N/A
YPR049C	0.118387	ATG11	#N/A		#N/A
YJL032W	0.118322	YJL032W	#N/A		#N/A
YFL059W	0.118244	SNZ3	#N/A		#N/A
YJR080C	0.118089	AIM24	#N/A		#N/A
YNL193W	0.118048	YNL193W	#N/A		#N/A
YLR027C	0.118043	AAT2	#N/A		#N/A
YNL243W	0.117878	SLA2	#N/A		#N/A
YGR012W	0.117856	MCY1	#N/A		#N/A
YPL116W	0.117707	HOS3	-1.06		-1
YDL223C	0.11758	HBT1	#N/A		#N/A
YKR074W	0.117511	AIM29	#N/A		#N/A
YJL055W	0.117506	YJL055W	#N/A		#N/A
YBL010C	0.117272	YBL010C	#N/A		#N/A
YKL187C	0.11722	FAT3	#N/A		#N/A
YBR074W	0.117199	PFF1	#N/A		#N/A
YLR020C	0.117121	YEH2	#N/A		#N/A
YJR103W	0.116926	URA8	#N/A		#N/A
YML094C-A	0.116914	YML094C-A	#N/A		#N/A
YPL270W	0.116671	MDL2	#N/A		#N/A
YPL149W	0.116659	ATG5	#N/A		#N/A
YJL070C	0.116592	YJL070C	#N/A		#N/A
YPL112C	0.11655	PEX25	#N/A		#N/A
YER040W	0.11647	GLN3	#N/A		#N/A
YGL214W	0.116384	YGL214W	#N/A		#N/A
YDR133C	0.116347	YDR133C	#N/A		#N/A
YLL056C	0.116263	YLL056C	#N/A		#N/A
YKR093W	0.116222	PTR2	#N/A		#N/A
YER023W	0.116141	PRO3	#N/A		#N/A
YJR156C	0.11605	THI11	#N/A		#N/A
YLR087C	0.115887	CSF1	#N/A		#N/A
YOR326W	0.115851	MYO2	-1.06		-1
YML106W	0.115728	URA5	#N/A		#N/A
YGR171C	0.115451	MSM1	#N/A		#N/A
YBR149W	0.115311	ARA1	#N/A		#N/A
YNL212W	0.115176	VID27	#N/A		#N/A
YJR135W-A	0.115077	TIM8	#N/A		#N/A
YGR216C	0.115013	GPI1	#N/A		#N/A
YLR404W	0.114894	SEI1	#N/A		#N/A
YDL082W	0.114627	RPL13A	#N/A		#N/A
YDR381C-A	0.114613	YDR381C-A	#N/A		#N/A
YPL100W	0.114577	ATG21	#N/A		#N/A
YGR125W	0.114569	YGR125W	#N/A		#N/A
YNL171C	0.114457	YNL171C	#N/A		#N/A
YGR149W	0.114418	GPC1	#N/A		#N/A
YPR034W	0.11439	ARP7	-1.06		-1
YMR214W	0.114349	SCJ1	#N/A		#N/A
YAR027W	0.114336	UIP3	#N/A		#N/A
YDR487C	0.114171	RIB3	#N/A		#N/A
YLL023C	0.114025	POM33	#N/A		#N/A
YMR129W	0.114005	POM152	#N/A		#N/A
YKR010C	0.113863	TOF2	-1.06		-1
YLR120C	0.113855	YPS1	#N/A		#N/A
YDR378C	0.113722	LSM6	#N/A		#N/A
YKL182W	0.113264	FAS1	#N/A		#N/A
YLR080W	0.112969	EMP46	#N/A		#N/A
YER155C	0.112886	BEM2	#N/A		#N/A
YGR175C	0.112617	ERG1	#N/A		#N/A
YOR109W	0.112508	INP53	#N/A		#N/A
YJR041C	0.112397	URB2	#N/A		#N/A
YOL159C	0.112332	CSS3	#N/A		#N/A
YMR315W	0.112308	YMR315W	#N/A		#N/A
YDR205W	0.112159	MSC2	#N/A		#N/A
YPL168W	0.11203	MRX4	#N/A		#N/A
YGL142C	0.111862	GPI10	#N/A		#N/A
YIL051C	0.111836	MMF1	#N/A		#N/A
YLR382C	0.111815	NAM2	#N/A		#N/A
YHR031C	0.111777	RRM3	#N/A		#N/A
YGL228W	0.111728	SHE10	#N/A		#N/A
YLR066W	0.111703	SPC3	#N/A		#N/A
YKL128C	0.111693	PMU1	#N/A		#N/A
YEL056W	0.111664	HAT2	#N/A		#N/A
YPL160W	0.111486	CDC60	#N/A		#N/A
YDR034C-D	0.111479	YDR034C-D	#N/A		#N/A
YJR009C	0.111373	TDH2	#N/A		#N/A
YHR102W	0.111291	KIC1	#N/A		#N/A
YDL180W	0.111269	YDL180W	#N/A		#N/A
YJR140C	0.111095	HIR3	#N/A		#N/A
YOR076C	0.110844	SKI7	#N/A		#N/A
YEL047C	0.110823	FRD1	#N/A		#N/A
YNL090W	0.11081	RHO2	#N/A		#N/A
YPR011C	0.110503	YPR011C	#N/A		#N/A
YJL200C	0.110374	ACO2	#N/A		#N/A
YBL031W	0.110322	SHE1	#N/A		#N/A
YGL195W	0.110318	GCN1	#N/A		#N/A
YPL007C	0.110253	TFC8	-1.06		-1
YLR018C	0.110066	POM34	#N/A		#N/A
YML019W	0.110056	OST6	#N/A		#N/A
YPL257W-A	0.110036	YPL257W-A	#N/A		#N/A
YOR067C	0.109938	ALG8	#N/A		#N/A
YLR410W-A	0.109916	YLR410W-A	#N/A		#N/A
YOR169C	0.109909	YOR169C	#N/A		#N/A
YKL053C-A	0.109881	MDM35	#N/A		#N/A
YJR067C	0.109612	YAE1	#N/A		#N/A
YFR003C	0.109537	YPI1	#N/A		#N/A
YMR312W	0.10925	ELP6	#N/A		#N/A
YAL007C	0.109197	ERP2	-1.06		-1
YJR013W	0.109196	GPI14	#N/A		#N/A
YJL133W	0.109189	MRS3	#N/A		#N/A
YAR031W	0.109149	PRM9	#N/A		#N/A
YPL046C	0.109114	ELC1	#N/A		#N/A
YER060W	0.109069	FCY21	#N/A		#N/A
YDR385W	0.108895	EFT2	#N/A		#N/A
YLR364W	0.108846	GRX8	#N/A		#N/A
YOR016C	0.108806	ERP4	#N/A		#N/A
YLR436C	0.108768	ECM30	#N/A		#N/A
YOR372C	0.108651	NDD1	2.22	YES	-1		YES
YLR135W	0.10859	SLX4	#N/A		#N/A
YER083C	0.108548	GET2	#N/A		#N/A
YLR220W	0.108501	CCC1	#N/A		#N/A
YNL264C	0.108438	PDR17	#N/A		#N/A
YHR004C	0.108383	NEM1	#N/A		#N/A
YOR095C	0.108311	RKI1	#N/A		#N/A
YLR448W	0.108186	RPL6B	#N/A		#N/A
YNL189W	0.107895	SRP1	#N/A		#N/A
YOR382W	0.107842	FIT2	#N/A		#N/A
YNL115C	0.107807	YNL115C	#N/A		#N/A
YNL073W	0.107783	MSK1	#N/A		#N/A
YFL016C	0.107778	MDJ1	#N/A		#N/A
YCR073W-A	0.107624	SOL2	#N/A		#N/A
YGL172W	0.107596	NUP49	#N/A		#N/A
YDR374W-A	0.107387	WIP1	#N/A		#N/A
YER072W	0.107371	VTC1	#N/A		#N/A
YEL064C	0.10732	AVT2	#N/A		#N/A
YOR142W-A	0.107259	YOR142W-A	#N/A		#N/A
YDR362C	0.107215	TFC6	#N/A		#N/A
YKL035W	0.107186	UGP1	#N/A		#N/A
YIL116W	0.107054	HIS5	#N/A		#N/A
YKL121W	0.106782	DGR2	#N/A		#N/A
YNL329C	0.106751	PEX6	#N/A		#N/A
YER107C	0.106735	GLE2	#N/A		#N/A
YNL165W	0.106701	YNL165W	#N/A		#N/A
YKR094C	0.106574	RPL40B	#N/A		#N/A
YBL090W	0.106527	MRP21	#N/A		#N/A
YLR333C	0.106366	RPS25B	#N/A		#N/A
YLR029C	0.106199	RPL15A	#N/A		#N/A
YGR247W	0.106062	CPD1	#N/A		#N/A
YER154W	0.105938	OXA1	#N/A		#N/A
YOR219C	0.105836	STE13	#N/A		#N/A
YGL051W	0.105832	MST27	#N/A		#N/A
YJR161C	0.105773	COS5	#N/A		#N/A
YDL048C	0.105728	STP4	#N/A		#N/A
YML120C	0.105512	NDI1	#N/A		#N/A
YPL034W	0.105509	YPL034W	#N/A		#N/A
YGR019W	0.105213	UGA1	#N/A		#N/A
YHR054W-A	0.105122	YHR054W-A	#N/A		#N/A
YPR105C	0.104869	COG4	-1.06		-1
YCL002C	0.104807	YCL002C	#N/A		#N/A
YGL134W	0.104534	PCL10	-1.06		-1
YNR032W	0.104485	PPG1	#N/A		#N/A
YNR034W-A	0.104472	EGO4	#N/A		#N/A
YBR046C	0.104241	ZTA1	#N/A		#N/A
YFR052W	0.104155	RPN12	#N/A		#N/A
YDR341C	0.104113	YDR341C	#N/A		#N/A
YER109C	0.104047	FLO8	#N/A		#N/A
YGL139W	0.104025	FLC3	#N/A		#N/A
YBR102C	0.104021	EXO84	#N/A		#N/A
YBR246W	0.103953	RRT2	#N/A		#N/A
YHR118C	0.103897	ORC6	#N/A		#N/A
YCR053W	0.103825	THR4	#N/A		#N/A
YML108W	0.103748	YML108W	#N/A		#N/A
YDR210W-B	0.10371	YDR210W-B	#N/A		#N/A
YJL066C	0.103352	MPM1	#N/A		#N/A
YCL044C	0.103244	MGR1	#N/A		#N/A
YCR024C-B	0.103206	YCR024C-B	#N/A		#N/A
YGR161W-A	0.103126	YGR161W-A	#N/A		#N/A
YIL002C	0.103005	INP51	#N/A		#N/A
YMR079W	0.102799	SEC14	#N/A		#N/A
YPL215W	0.10269	CBP3	#N/A		#N/A
YDL052C	0.102386	SLC1	#N/A		#N/A
YDR467C	0.102191	YDR467C	#N/A		#N/A
YIL155C	0.102062	GUT2	#N/A		#N/A
YEL031W	0.101992	SPF1	#N/A		#N/A
YLR368W	0.101951	MDM30	#N/A		#N/A
YLR001C	0.101873	YLR001C	#N/A		#N/A
YBL084C	0.101859	CDC27	#N/A		#N/A
YLR383W	0.101737	SMC6	-1.06		2.67	YES	YES
YJR125C	0.101438	ENT3	#N/A		#N/A
YIL009W	0.101198	FAA3	#N/A		#N/A
YKL062W	0.101195	MSN4	#N/A		#N/A
YGR094W	0.101161	VAS1	#N/A		#N/A
YAL044C	0.101107	GCV3	#N/A		#N/A
YBR119W	0.100938	MUD1	#N/A		#N/A
YLR134W	0.100745	PDC5	#N/A		#N/A
YHR063C	0.100733	PAN5	#N/A		#N/A
YDR034C-C	0.100679	YDR034C-C	#N/A		#N/A
YML064C	0.100011	TEM1	-1.06		-1
YFR007W	0.0997582	YFH7	#N/A		#N/A
YOR373W	0.0995332	NUD1	2.22	YES	-1		YES
YIR022W	0.0991602	SEC11	#N/A		#N/A
YDL069C	0.0991172	CBS1	#N/A		#N/A
YKL140W	0.0990248	TGL1	#N/A		#N/A
YMR224C	0.0990168	MRE11	#N/A		#N/A
YGL038C	0.0989308	OCH1	2.22	YES	-1		YES
YHR057C	0.0988391	CPR2	#N/A		#N/A
YBL018C	0.0988342	POP8	#N/A		#N/A
YJL180C	0.0987979	ATP12	#N/A		#N/A
YDR352W	0.0987142	YPQ2	#N/A		#N/A
YGR207C	0.0985899	CIR1	#N/A		#N/A
YAL046C	0.0985375	BOL3	#N/A		#N/A
YDR210C-C	0.0983798	YDR210C-C	#N/A		#N/A
YLR167W	0.0983567	RPS31	#N/A		#N/A
YGL106W	0.0982751	MLC1	#N/A		#N/A
YOR352W	0.0982124	TFB6	#N/A		#N/A
YNL063W	0.0977265	MTQ1	#N/A		#N/A
YDL138W	0.0976889	RGT2	#N/A		#N/A
YPR140W	0.0976393	TAZ1	#N/A		#N/A
YOR133W	0.0975208	EFT1	#N/A		#N/A
YLR284C	0.0971969	ECI1	#N/A		#N/A
YDR478W	0.09717	SNM1	#N/A		#N/A
YGL105W	0.0970559	ARC1	#N/A		#N/A
YLR244C	0.0969879	MAP1	#N/A		#N/A
YJR100C	0.0967699	AIM25	#N/A		#N/A
YMR051C	0.096764	YMR051C	#N/A		#N/A
YPL065W	0.0966793	VPS28	#N/A		#N/A
YDR099W	0.096666	BMH2	#N/A		#N/A
YCR004C	0.0966637	YCP4	#N/A		#N/A
YML023C	0.0966409	NSE5	#N/A		#N/A
YPR132W	0.0965689	RPS23B	#N/A		#N/A
YMR288W	0.0965531	HSH155	#N/A		#N/A
YBR137W	0.0964621	YBR137W	#N/A		#N/A
YOL092W	0.0963835	YPQ1	#N/A		#N/A
YPR024W	0.0962198	YME1	#N/A		#N/A
YDR079W	0.0961266	PET100	#N/A		#N/A
YGL060W	0.0960684	YBP2	#N/A		#N/A
YDL229W	0.0959435	SSB1	#N/A		#N/A
YLR185W	0.0958503	RPL37A	#N/A		#N/A
YIL041W	0.0957897	GVP36	#N/A		#N/A
YKR050W	0.0957871	TRK2	#N/A		#N/A
YIL010W	0.0956795	DOT5	#N/A		#N/A
YLR203C	0.0956552	MSS51	#N/A		#N/A
YAL037W	0.0956442	YAL037W	#N/A		#N/A
YNL062C	0.0955511	GCD10	#N/A		#N/A
YLR388W	0.0955499	RPS29A	#N/A		#N/A
YDR183W	0.0955449	PLP1	#N/A		#N/A
YBR042C	0.095508	CST26	#N/A		#N/A
YDL091C	0.0954892	UBX3	#N/A		#N/A
YOR111W	0.0954195	YOR111W	#N/A		#N/A
YCL012C	0.0953296	YCL012C	#N/A		#N/A
YHR028C	0.0952991	DAP2	#N/A		#N/A
YLR199C	0.0952401	PBA1	#N/A		#N/A
YOR363C	0.0951253	PIP2	#N/A		#N/A
YOL086W-A	0.0951109	MHF1	#N/A		#N/A
YOR192C	0.0949304	THI72	#N/A		#N/A
YML040W	0.0948141	YML040W	#N/A		#N/A
YML116W-A	0.0946597	YML116W-A	#N/A		#N/A
YJL136C	0.0946463	RPS21B	#N/A		#N/A
YKR026C	0.0944359	GCN3	#N/A		#N/A
YEL065W	0.0941953	SIT1	#N/A		#N/A
YKL006W	0.0941949	RPL14A	#N/A		#N/A
YGR248W	0.094183	SOL4	#N/A		#N/A
YJL208C	0.0941379	NUC1	#N/A		#N/A
YBR161W	0.0941115	CSH1	-0.2		-1
YBR283C	0.0939133	SSH1	#N/A		#N/A
YKR016W	0.0938802	MIC60	#N/A		#N/A
YPL037C	0.0937942	EGD1	#N/A		#N/A
YOL044W	0.0937339	PEX15	#N/A		#N/A
YMR013C	0.0937175	SEC59	#N/A		#N/A
YCR037C	0.0935958	PHO87	#N/A		#N/A
YOR021C	0.093532	SFM1	#N/A		#N/A
YJL092W	0.093511	SRS2	#N/A		#N/A
YMR130W	0.0931919	YMR130W	#N/A		#N/A
YMR147W	0.0931704	YMR147W	#N/A		#N/A
YMR200W	0.0931567	ROT1	#N/A		#N/A
YJR142W	0.0929821	YJR142W	#N/A		#N/A
YDR179W-A	0.0929426	NVJ3	#N/A		#N/A
YLR131C	0.0928453	ACE2	-1.06		-1
YHR025W	0.0927689	THR1	#N/A		#N/A
YLR126C	0.0926726	YLR126C	#N/A		#N/A
YLR085C	0.0926315	ARP6	#N/A		#N/A
YCL058C	0.0926142	FYV5	#N/A		#N/A
YPR103W	0.0926005	PRE2	#N/A		#N/A
YGL002W	0.0925093	ERP6	#N/A		#N/A
YGR102C	0.0924573	GTF1	#N/A		#N/A
YNL304W	0.0922804	YPT11	-1.06		-1
YHR219C-A	0.0921531	YHR219C-A	#N/A		#N/A
YHR137C-A	0.0920502	YHR137C-A	#N/A		#N/A
YML045W-A	0.0920261	YML045W-A	#N/A		#N/A
YDL111C	0.0919694	RRP42	#N/A		#N/A
YPL244C	0.0918906	HUT1	#N/A		#N/A
YMR008C	0.0918582	PLB1	#N/A		#N/A
YHR193C	0.0916966	EGD2	#N/A		#N/A
YNL089C	0.0915788	YNL089C	#N/A		#N/A
YLR316C	0.0915652	TAD3	#N/A		#N/A
YDR247W	0.0914666	VHS1	#N/A		#N/A
YFR020W	0.091438	CSS2	#N/A		#N/A
YDR512C	0.091364	EMI1	#N/A		#N/A
YGR201C	0.0913388	YGR201C	#N/A		#N/A
YGL181W	0.0909948	GTS1	#N/A		#N/A
YGR038C-A	0.090915	YGR038C-A	#N/A		#N/A
YDR424C	0.0908321	DYN2	#N/A		#N/A
YFL053W	0.0906389	DAK2	#N/A		#N/A
YHR061C	0.0905109	GIC1	#N/A		#N/A
YLL048C	0.0904382	YBT1	#N/A		#N/A
YER053C	0.0903847	PIC2	#N/A		#N/A
YDL062W	0.0902831	YDL062W	#N/A		#N/A
YMR276W	0.0902566	DSK2	#N/A		#N/A
YKL222C	0.0901721	YKL222C	#N/A		#N/A
YNL278W	0.0901617	CAF120	2.22	YES	-1		YES
YNR036C	0.0901611	MRPS12	#N/A		#N/A
YFR018C	0.0900616	YFR018C	#N/A		#N/A
YPR046W	0.0900278	MCM16	#N/A		#N/A
YLR432W	0.0899012	IMD3	#N/A		#N/A
YBL104C	0.0899001	SEA4	#N/A		#N/A
YDR034C-A	0.0898701	YDR034C-A	#N/A		#N/A
YOR073W	0.0896496	SGO1	-1.06		-1
YDR381W	0.0895616	YRA1	#N/A		#N/A
YKR042W	0.0894025	UTH1	#N/A		#N/A
YIL001W	0.0893576	YIL001W	#N/A		#N/A
YDR139C	0.0886863	RUB1	#N/A		#N/A
YDL046W	0.0886273	NPC2	#N/A		#N/A
YGR068C	0.088514	ART5	#N/A		#N/A
YGL125W	0.0884608	MET13	#N/A		#N/A
YJL026W	0.0884266	RNR2	#N/A		#N/A
YLR305C	0.088185	STT4	#N/A		#N/A
YDR188W	0.0881654	CCT6	#N/A		#N/A
YPL161C	0.0881462	BEM4	#N/A		#N/A
YNL142W	0.0881115	MEP2	#N/A		#N/A
YBR276C	0.0880233	PPS1	#N/A		#N/A
YBR206W	0.0876462	YBR206W	#N/A		#N/A
YER186C	0.0875543	YER186C	#N/A		#N/A
YBR260C	0.0875029	RGD1	#N/A		#N/A
YNL241C	0.0873452	ZWF1	#N/A		#N/A
YIL009C-A	0.0873021	EST3	#N/A		#N/A
YBR098W	0.0872827	MMS4	#N/A		#N/A
YBR287W	0.0866809	YBR287W	#N/A		#N/A
YJL216C	0.0866727	IMA5	#N/A		#N/A
YHR192W	0.0865708	LNP1	#N/A		#N/A
YLR004C	0.086549	THI73	#N/A		#N/A
YKL045W	0.0865434	PRI2	-1.06		2.67	YES	YES
YHR199C	0.0865242	AIM46	#N/A		#N/A
YHR086W	0.0864349	NAM8	#N/A		#N/A
YKR062W	0.0864176	TFA2	#N/A		#N/A
YDR538W	0.086303	PAD1	#N/A		#N/A
YLR128W	0.0862314	DCN1	#N/A		#N/A
YLL051C	0.0862283	FRE6	#N/A		#N/A
YOR338W	0.0861945	YOR338W	#N/A		#N/A
YGL037C	0.0861133	PNC1	#N/A		#N/A
YPR141C	0.0860697	KAR3	-1.06		-1
YNL309W	0.085985	STB1	-1.06		-1
YOR202W	0.0859718	HIS3	#N/A		#N/A
YNR063W	0.0858967	YNR063W	#N/A		#N/A
YIL067C	0.085859	YIL067C	#N/A		#N/A
YML105C	0.0857955	SEC65	#N/A		#N/A
YGL079W	0.0857718	KXD1	#N/A		#N/A
YDR036C	0.0857612	EHD3	#N/A		#N/A
YPL214C	0.0857565	THI6	#N/A		#N/A
YOR278W	0.0855512	HEM4	#N/A		#N/A
YPR172W	0.0855498	YPR172W	#N/A		#N/A
YOR343W-B	0.085486	YOR343W-B	#N/A		#N/A
YLR077W	0.0853909	FMP25	#N/A		#N/A
YGL091C	0.085369	NBP35	#N/A		#N/A
YJR028W	0.0852451	YJR028W	#N/A		#N/A
YBR193C	0.0851695	MED8	#N/A		#N/A
YML081C-A	0.0851023	ATP18	#N/A		#N/A
YKL132C	0.0849996	RMA1	#N/A		#N/A
YNL306W	0.0849844	MRPS18	#N/A		#N/A
YHR115C	0.0849466	DMA1	#N/A		#N/A
YHR190W	0.0848303	ERG9	#N/A		#N/A
YGR084C	0.0847518	MRP13	#N/A		#N/A
YGL227W	0.0846325	VID30	#N/A		#N/A
YGR004W	0.084587	PEX31	#N/A		#N/A
YMR142C	0.0845552	RPL13B	#N/A		#N/A
YDR212W	0.0845134	TCP1	#N/A		#N/A
YML123C	0.0844325	PHO84	#N/A		#N/A
YBR285W	0.084288	YBR285W	#N/A		#N/A
YMR309C	0.0842764	NIP1	#N/A		#N/A
YPR162C	0.0841886	ORC4	#N/A		#N/A
YGR138C	0.0841473	TPO2	-1.06		-1
YBL001C	0.0838496	ECM15	#N/A		#N/A
YGL020C	0.0838443	GET1	#N/A		#N/A
YMR198W	0.0836715	CIK1	-1.06		-1
YPR131C	0.0834314	NAT3	#N/A		#N/A
YIL004C	0.0833251	BET1	#N/A		#N/A
YHR100C	0.0832467	GEP4	#N/A		#N/A
YLL035W	0.0831202	GRC3	-1.06		-1
YOR222W	0.0831024	ODC2	#N/A		#N/A
YBR235W	0.083099	VHC1	#N/A		#N/A
YOL127W	0.0830262	RPL25	#N/A		#N/A
YCR091W	0.0829974	KIN82	#N/A		#N/A
YDR125C	0.082983	ECM18	#N/A		#N/A
YPR144C	0.0828831	NOC4	#N/A		#N/A
YLR290C	0.082788	COQ11	#N/A		#N/A
YLR214W	0.0827777	FRE1	#N/A		#N/A
YBL059W	0.0827722	YBL059W	#N/A		#N/A
YNR040W	0.0826695	YNR040W	#N/A		#N/A
YDR124W	0.0826429	YDR124W	#N/A		#N/A
YLL004W	0.0824706	ORC3	-1.06		-1
YJL039C	0.0824607	NUP192	#N/A		#N/A
YGL211W	0.0824042	NCS6	#N/A		#N/A
YAL044W-A	0.082403	BOL1	#N/A		#N/A
YFR047C	0.0823822	BNA6	#N/A		#N/A
YBR007C	0.0822177	DSF2	#N/A		#N/A
YDL248W	0.0820725	COS7	#N/A		#N/A
YFR041C	0.0819826	ERJ5	#N/A		#N/A
YBL074C	0.0818952	AAR2	#N/A		#N/A
YCR046C	0.0816427	IMG1	#N/A		#N/A
YDL085C-A	0.0816047	YDL085C-A	#N/A		#N/A
YIR034C	0.081601	LYS1	#N/A		#N/A
YKL168C	0.0815662	KKQ8	#N/A		#N/A
YKL017C	0.0815118	HCS1	#N/A		#N/A
YNL104C	0.081506	LEU4	#N/A		#N/A
YMR272C	0.0813571	SCS7	-1.06		-1
YDR055W	0.081312	PST1	#N/A		#N/A
YDR533C	0.0812026	HSP31	#N/A		#N/A
YBR299W	0.0811645	MAL32	#N/A		#N/A
YLR242C	0.0810389	ARV1	#N/A		#N/A
YGL257C	0.0809641	MNT2	#N/A		#N/A
YOL104C	0.0809225	NDJ1	#N/A		#N/A
YDR130C	0.0808065	FIN1	-1.06		-1
YHR101C	0.0806607	BIG1	#N/A		#N/A
YOL117W	0.0806424	RRI2	#N/A		#N/A
YNL139C	0.0805609	THO2	#N/A		#N/A
YGL219C	0.0805265	MDM34	#N/A		#N/A
YGL082W	0.0801741	YGL082W	#N/A		#N/A
YML087C	0.0800979	AIM33	#N/A		#N/A
YPL186C	0.0799058	UIP4	#N/A		#N/A
YKL046C	0.0798118	DCW1	#N/A		#N/A
YNL047C	0.0796916	SLM2	#N/A		#N/A
YHR072W	0.0796347	ERG7	#N/A		#N/A
YOL103W-A	0.0794788	YOL103W-A	#N/A		#N/A
YPL077C	0.0794533	YPL077C	#N/A		#N/A
YFR050C	0.0793802	PRE4	#N/A		#N/A
YPR168W	0.079277	NUT2	#N/A		#N/A
YOR317W	0.0791955	FAA1	#N/A		#N/A
YPL162C	0.0790959	YPL162C	#N/A		#N/A
YDR038C	0.0789827	ENA5	#N/A		#N/A
[truncated: 971 more rows]

## Sheet: WT score >0
GENE	Regulation score (6h-minscore-avg)	Standard name	Swi4 score (Ferrezuelo et al. 2010)	SBF target	Mbp1 score (Ferrezuelo et al. 2010)	MBF target	SBF or MBF target
YMR304C-A	2.14824	YMR304C-A	2.22	YES	-1		YES
YLR120W-A	2.09009	YLR120W-A	#N/A		#N/A
YKL030W	1.87307	YKL030W	#N/A		#N/A
YGL188C	1.84516	YGL188C	#N/A		#N/A
YDR154C	1.70406	YDR154C	#N/A		#N/A
YDR524W-C	1.697	YDR524W-C	#N/A		#N/A
YEL033W	1.68555	MTC7	#N/A		#N/A
YJL120W	1.65849	YJL120W	#N/A		#N/A
YDR461W	1.59468	MFA1	#N/A		#N/A
YER138W-A	1.53192	YER138W-A	#N/A		#N/A
YHR049C-A	1.49871	YHR049C-A	#N/A		#N/A
YKR047W	1.48027	YKR047W	#N/A		#N/A
YJL152W	1.46551	YJL152W	#N/A		#N/A
YBL083C	1.42824	YBL083C	#N/A		#N/A
YMR316C-A	1.41389	YMR316C-A	#N/A		#N/A
YGR182C	1.35344	YGR182C	#N/A		#N/A
YPR146C	1.33504	YPR146C	#N/A		#N/A
YER119C-A	1.29632	YER119C-A	#N/A		#N/A
YLR101C	1.27645	YLR101C	#N/A		#N/A
YAL019W-A	1.27136	YAL019W-A	#N/A		#N/A
YER088C-A	1.26358	YER088C-A	#N/A		#N/A
YDL012C	1.21065	YDL012C	#N/A		#N/A
YCR018C-A	1.2015	YCR018C-A	#N/A		#N/A
YFL010W-A	1.1922	AUA1	#N/A		#N/A
YDR094W	1.18078	YDR094W	#N/A		#N/A
YCL041C	1.16769	YCL041C	#N/A		#N/A
YDR281C	1.1513	PHM6	#N/A		#N/A
YJL115W	1.14358	ASF1	-1.06		2.67	YES	YES
YLR269C	1.14148	YLR269C	#N/A		#N/A
YBR178W	1.12581	YBR178W	#N/A		#N/A
YLR146W-A	1.11429	YLR146W-A	#N/A		#N/A
YLR169W	1.11079	YLR169W	#N/A		#N/A
YJL077C	1.08996	ICS3	#N/A		#N/A
YLR154W-B	1.08962	YLR154W-B	#N/A		#N/A
YPR002C-A	1.08796	YPR002C-A	#N/A		#N/A
YNL145W	1.07232	MFA2	-1.06		-1
YDR008C	1.06264	YDR008C	#N/A		#N/A
YIL060W	1.05503	YIL060W	#N/A		#N/A
YNR041C	1.05015	COQ2	#N/A		#N/A
YIR017C	1.04789	MET28	#N/A		#N/A
YER152C	1.0434	YER152C	#N/A		#N/A
YCR013C	1.02822	YCR013C	#N/A		#N/A
YPL142C	1.01634	YPL142C	#N/A		#N/A
YKL023C-A	1.00843	YKL023C-A	#N/A		#N/A
YLR437C-A	1.00041	YLR437C-A	#N/A		#N/A
YNL170W	0.996827	YNL170W	#N/A		#N/A
YJL009W	0.981452	YJL009W	#N/A		#N/A
YNL043C	0.981367	YNL043C	#N/A		#N/A
YLR294C	0.959988	YLR294C	#N/A		#N/A
YKL053W	0.947163	YKL053W	#N/A		#N/A
YAL044W-A	0.944872	BOL1	#N/A		#N/A
YLR438C-A	0.941163	LSM3	#N/A		#N/A
YLR264C-A	0.935178	YLR264C-A	#N/A		#N/A
YLR400W	0.930206	YLR400W	#N/A		#N/A
YLR204W	0.930063	QRI5	#N/A		#N/A
YPR087W	0.929042	VPS69	#N/A		#N/A
YPR130C	0.928671	YPR130C	#N/A		#N/A
YJR087W	0.925006	YJR087W	#N/A		#N/A
YJL184W	0.918161	GON7	#N/A		#N/A
YPL251W	0.9171	YPL251W	#N/A		#N/A
YCL042W	0.912125	YCL042W	#N/A		#N/A
YML098W	0.910227	TAF13	#N/A		#N/A
YFL031C-A	0.907476	YFL031C-A	#N/A		#N/A
YGR075C	0.906908	PRP38	#N/A		#N/A
YBR072W	0.90541	HSP26	#N/A		#N/A
YOR200W	0.904954	YOR200W	#N/A		#N/A
YFR033C	0.897289	QCR6	#N/A		#N/A
YIR035C	0.891821	YIR035C	#N/A		#N/A
YNL055C	0.890106	POR1	#N/A		#N/A
YDR408C	0.880835	ADE8	#N/A		#N/A
YHR063W-A	0.868467	YHR063W-A	#N/A		#N/A
YMR294W-A	0.867486	YMR294W-A	#N/A		#N/A
YIL153W	0.865755	RRD1	#N/A		#N/A
YLR058C	0.865702	SHM2	#N/A		#N/A
YLR154W-C	0.862696	TAR1	#N/A		#N/A
YNR025C	0.861099	YNR025C	#N/A		#N/A
YHR034C	0.857287	PIH1	#N/A		#N/A
YOL077W-A	0.846229	ATP19	#N/A		#N/A
YKR013W	0.846024	PRY2	2.22	YES	-1		YES
YAL020C	0.844664	ATS1	#N/A		#N/A
YKL036C	0.842058	YKL036C	#N/A		#N/A
YEL050W-A	0.841754	YEL050W-A	#N/A		#N/A
YJR113C	0.836586	RSM7	#N/A		#N/A
YGL072C	0.831833	YGL072C	#N/A		#N/A
YDR366C	0.830824	YDR366C	#N/A		#N/A
YBL053W	0.827374	YBL053W	#N/A		#N/A
YNL178W	0.823842	RPS3	#N/A		#N/A
YOL058W	0.8236	ARG1	#N/A		#N/A
YER158W-A	0.820668	YER158W-A	#N/A		#N/A
YOL005C	0.817586	RPB11	#N/A		#N/A
YCR046C	0.815542	IMG1	#N/A		#N/A
YOL110W	0.814741	SHR5	#N/A		#N/A
YBR011C	0.806088	IPP1	#N/A		#N/A
YBR093C	0.797493	PHO5	-1.06		-1
YGR192C	0.796679	TDH3	#N/A		#N/A
YPL271W	0.796061	ATP15	#N/A		#N/A
YLR137W	0.794794	RKM5	#N/A		#N/A
YPR183W	0.791512	DPM1	#N/A		#N/A
YMR173W-A	0.786044	YMR173W-A	#N/A		#N/A
YJR094C	0.78205	IME1	#N/A		#N/A
YJL121C	0.779912	RPE1	#N/A		#N/A
YBR162W-A	0.779477	YSY6	2.22	YES	-1		YES
YHL001W	0.77907	RPL14B	#N/A		#N/A
YHR025W	0.778201	THR1	#N/A		#N/A
YOR121C	0.773642	YOR121C	#N/A		#N/A
YHR191C	0.769578	CTF8	#N/A		#N/A
YNR014W	0.76748	YNR014W	#N/A		#N/A
YCR087C-A	0.766419	YCR087C-A	#N/A		#N/A
YBR126W-A	0.763832	MEO1	#N/A		#N/A
YLR027C	0.760866	AAT2	#N/A		#N/A
YAL045C	0.751577	YAL045C	#N/A		#N/A
YHR019C	0.751309	DED81	#N/A		#N/A
YOL026C	0.748735	MIM1	#N/A		#N/A
YNL150W	0.747753	YNL150W	#N/A		#N/A
YMR202W	0.746105	ERG2	#N/A		#N/A
YLR055C	0.745418	SPT8	#N/A		#N/A
YNL160W	0.745305	YGP1	#N/A		#N/A
YKL066W	0.740227	YKL066W	#N/A		#N/A
YGL042C	0.73674	YGL042C	#N/A		#N/A
YGL222C	0.734947	EDC1	#N/A		#N/A
YDR178W	0.734582	SDH4	#N/A		#N/A
YPL013C	0.728987	MRPS16	#N/A		#N/A
YKR012C	0.728495	YKR012C	#N/A		#N/A
YBR126W-B	0.728006	YBR126W-B	#N/A		#N/A
YDR476C	0.726728	YDR476C	#N/A		#N/A
YCR087W	0.724074	YCR087W	#N/A		#N/A
YCL009C	0.722826	ILV6	#N/A		#N/A
YDR396W	0.722499	YDR396W	#N/A		#N/A
YGR203W	0.720944	YCH1	#N/A		#N/A
YBR263W	0.719959	SHM1	#N/A		#N/A
YDL161W	0.719044	ENT1	#N/A		#N/A
YGL198W	0.717695	YIP4	#N/A		#N/A
YER120W	0.716903	SCS2	#N/A		#N/A
YBL071C	0.714464	YBL071C	#N/A		#N/A
YIL148W	0.713662	RPL40A	#N/A		#N/A
YKL001C	0.713166	MET14	#N/A		#N/A
YGR206W	0.712198	MVB12	#N/A		#N/A
YDL158C	0.708706	YDL158C	#N/A		#N/A
YBL077W	0.706832	YBL077W	#N/A		#N/A
YML101C	0.702519	CUE4	#N/A		#N/A
YGL019W	0.699073	CKB1	#N/A		#N/A
YER023W	0.698867	PRO3	#N/A		#N/A
YBL068W-A	0.698461	YBL068W-A	#N/A		#N/A
YGR027C	0.690043	RPS25A	#N/A		#N/A
YIL142C-A	0.689947	YIL142C-A	#N/A		#N/A
YLR162W	0.68961	YLR162W	#N/A		#N/A
YFL021W	0.688848	GAT1	#N/A		#N/A
YHR033W	0.688141	YHR033W	#N/A		#N/A
YLL023C	0.687752	POM33	#N/A		#N/A
YAL044C	0.687007	GCV3	#N/A		#N/A
YML028W	0.686735	TSA1	#N/A		#N/A
YJL148W	0.685084	RPA34	#N/A		#N/A
YOR096W	0.683381	RPS7A	#N/A		#N/A
YCR073W-A	0.683308	SOL2	#N/A		#N/A
YBR206W	0.68313	YBR206W	#N/A		#N/A
YDL228C	0.680755	YDL228C	#N/A		#N/A
YDR363W-A	0.679593	SEM1	#N/A		#N/A
YML009C-A	0.678774	YML009C-A	#N/A		#N/A
YKL147C	0.677265	YKL147C	#N/A		#N/A
YLR062C	0.674924	BUD28	#N/A		#N/A
YOL127W	0.674876	RPL25	#N/A		#N/A
YJL052W	0.673814	TDH1	#N/A		#N/A
YOR202W	0.667251	HIS3	#N/A		#N/A
YGR285C	0.66607	ZUO1	#N/A		#N/A
YCL026C-B	0.666006	HBN1	#N/A		#N/A
YAL033W	0.663609	POP5	#N/A		#N/A
YER119C	0.662071	AVT6	#N/A		#N/A
YJR073C	0.661549	OPI3	#N/A		#N/A
YEL066W	0.660922	HPA3	#N/A		#N/A
YJR074W	0.660368	MOG1	#N/A		#N/A
YMR120C	0.655928	ADE17	#N/A		#N/A
YCR088W	0.655409	ABP1	#N/A		#N/A
YCL043C	0.655176	PDI1	-1.06		2.67	YES	YES
YDR064W	0.654607	RPS13	#N/A		#N/A
YOR309C	0.653288	YOR309C	#N/A		#N/A
YLR154C-G	0.651585	YLR154C-G	#N/A		#N/A
YPL262W	0.651467	FUM1	#N/A		#N/A
YGL154C	0.650318	LYS5	#N/A		#N/A
YJR105W	0.648841	ADO1	#N/A		#N/A
YDR183C-A	0.64715	YDR183C-A	#N/A		#N/A
YPL048W	0.64524	CAM1	#N/A		#N/A
YDR199W	0.645059	YDR199W	#N/A		#N/A
YFR032C-A	0.643565	RPL29	#N/A		#N/A
YLR439W	0.643389	MRPL4	#N/A		#N/A
YPR169W-A	0.643337	YPR169W-A	#N/A		#N/A
YPL017C	0.6422	IRC15	#N/A		#N/A
YCL028W	0.642038	RNQ1	#N/A		#N/A
YJL196C	0.639212	ELO1	2.22	YES	-1		YES
YAL043C	0.637431	PTA1	#N/A		#N/A
YLR179C	0.636773	YLR179C	#N/A		#N/A
YGL152C	0.636603	YGL152C	#N/A		#N/A
YKL192C	0.636462	ACP1	#N/A		#N/A
YFL030W	0.636346	AGX1	#N/A		#N/A
YNL015W	0.635579	PBI2	#N/A		#N/A
YNL114C	0.635079	YNL114C	#N/A		#N/A
YER018C	0.634816	SPC25	-1.06		-1
YDR512C	0.634216	EMI1	#N/A		#N/A
YLR044C	0.633478	PDC1	#N/A		#N/A
YPL190C	0.633173	NAB3	#N/A		#N/A
YFR052C-A	0.630228	YFR052C-A	#N/A		#N/A
YGL126W	0.630208	SCS3	#N/A		#N/A
YNL080C	0.626481	EOS1	#N/A		#N/A
YGL026C	0.624447	TRP5	#N/A		#N/A
YKL202W	0.622849	YKL202W	#N/A		#N/A
YOR332W	0.62262	VMA4	#N/A		#N/A
YAL005C	0.620211	SSA1	#N/A		#N/A
YHR193C	0.617991	EGD2	#N/A		#N/A
YPL274W	0.617534	SAM3	#N/A		#N/A
YOR053W	0.616828	YOR053W	#N/A		#N/A
YPR053C	0.61493	YPR053C	#N/A		#N/A
YOL035C	0.614465	YOL035C	#N/A		#N/A
YLR121C	0.614335	YPS3	2.22	YES	-1		YES
YCL058C	0.614261	FYV5	#N/A		#N/A
YMR174C	0.614178	PAI3	#N/A		#N/A
YOR382W	0.613909	FIT2	#N/A		#N/A
YML095C	0.613609	RAD10	#N/A		#N/A
YAL046C	0.612829	BOL3	#N/A		#N/A
YER003C	0.611175	PMI40	-1.06		-1
YMR052C-A	0.610739	YMR052C-A	#N/A		#N/A
YHR174W	0.610589	ENO2	#N/A		#N/A
YMR143W	0.609413	RPS16A	#N/A		#N/A
YLR154W-E	0.607699	YLR154W-E	#N/A		#N/A
YMR091C	0.607543	NPL6	#N/A		#N/A
YKL153W	0.604728	YKL153W	#N/A		#N/A
YPR133W-A	0.604198	TOM5	#N/A		#N/A
YBL021C	0.604084	HAP3	#N/A		#N/A
YJR156C	0.603795	THI11	#N/A		#N/A
YER154W	0.602583	OXA1	#N/A		#N/A
YHR021C	0.600637	RPS27B	#N/A		#N/A
YGL165C	0.60029	YGL165C	#N/A		#N/A
YOR163W	0.599769	DDP1	#N/A		#N/A
YJR078W	0.598996	BNA2	#N/A		#N/A
YAL062W	0.597983	GDH3	#N/A		#N/A
YKL060C	0.597729	FBA1	#N/A		#N/A
YFR044C	0.59723	DUG1	#N/A		#N/A
YBR286W	0.596054	APE3	#N/A		#N/A
YLR050C	0.595937	YLR050C	#N/A		#N/A
YLR380W	0.595344	CSR1	#N/A		#N/A
YDL131W	0.595022	LYS21	#N/A		#N/A
YNL301C	0.592285	RPL18B	#N/A		#N/A
YJR104C	0.592046	SOD1	#N/A		#N/A
YAL012W	0.591219	CYS3	#N/A		#N/A
YKR048C	0.590874	NAP1	#N/A		#N/A
YJL068C	0.590557	YJL068C	#N/A		#N/A
YIL135C	0.590035	VHS2	#N/A		#N/A
YLR438W	0.59003	CAR2	#N/A		#N/A
YJL153C	0.589656	INO1	#N/A		#N/A
YMR074C	0.588689	SDD2	#N/A		#N/A
YML070W	0.5882	DAK1	#N/A		#N/A
YEL038W	0.587166	UTR4	#N/A		#N/A
YER027C	0.586889	GAL83	#N/A		#N/A
YCL033C	0.586844	MXR2	#N/A		#N/A
YLR170C	0.586568	APS1	-1.06		-1
YJR014W	0.585789	TMA22	#N/A		#N/A
YPL068C	0.584041	YPL068C	-1.06		-1
YGL221C	0.583949	NIF3	#N/A		#N/A
YPL028W	0.583728	ERG10	#N/A		#N/A
YLR172C	0.583478	DPH5	#N/A		#N/A
YGL184C	0.583478	STR3	#N/A		#N/A
YNR037C	0.583085	RSM19	#N/A		#N/A
YLR356W	0.58283	ATG33	#N/A		#N/A
YIL154C	0.582789	IMP2'	#N/A		#N/A
YHR208W	0.582789	BAT1	#N/A		#N/A
YIR017W-A	0.581751	YIR017W-A	#N/A		#N/A
YFL013W-A	0.58045	YFL013W-A	#N/A		#N/A
YGL123W	0.580049	RPS2	#N/A		#N/A
YHL033C	0.579867	RPL8A	#N/A		#N/A
YCL057C-A	0.579662	MIC10	#N/A		#N/A
YGL127C	0.578316	SOH1	#N/A		#N/A
YNL089C	0.577959	YNL089C	#N/A		#N/A
YGL236C	0.577854	MTO1	#N/A		#N/A
YJL079C	0.575614	PRY1	2.22	YES	-1		YES
YER034W	0.575347	YER034W	#N/A		#N/A
YGL189C	0.574631	RPS26A	#N/A		#N/A
YDR253C	0.573552	MET32	#N/A		#N/A
YMR184W	0.572266	ADD37	#N/A		#N/A
YKL083W	0.571276	YKL083W	#N/A		#N/A
YHR008C	0.571144	SOD2	#N/A		#N/A
YNL208W	0.570465	YNL208W	#N/A		#N/A
YJL142C	0.570167	IRC9	#N/A		#N/A
YLL022C	0.569875	HIF1	-1.06		-1
YMR170C	0.569635	ALD2	#N/A		#N/A
YPL197C	0.569462	YPL197C	#N/A		#N/A
YMR062C	0.568282	ARG7	#N/A		#N/A
YLR080W	0.56692	EMP46	#N/A		#N/A
YBR264C	0.566312	YPT10	#N/A		#N/A
YIR036C	0.566123	IRC24	#N/A		#N/A
YJR012C	0.565323	YJR012C	#N/A		#N/A
YHR163W	0.562564	SOL3	#N/A		#N/A
YPL131W	0.562444	RPL5	#N/A		#N/A
YHR200W	0.560684	RPN10	#N/A		#N/A
YNL072W	0.557561	RNH201	-1.06		-1
YAL004W	0.557551	YAL004W	#N/A		#N/A
YKL006W	0.557312	RPL14A	#N/A		#N/A
YDL023C	0.557098	YDL023C	#N/A		#N/A
YEL034C-A	0.556031	YEL034C-A	#N/A		#N/A
YJR009C	0.555795	TDH2	#N/A		#N/A
YNR044W	0.554986	AGA1	#N/A		#N/A
YPL250C	0.554866	ATG41	#N/A		#N/A
YKR077W	0.554379	MSA2	-1.06		2.67	YES	YES
YGR214W	0.554211	RPS0A	#N/A		#N/A
YBR189W	0.554139	RPS9B	#N/A		#N/A
YMR042W	0.552954	ARG80	#N/A		#N/A
YDL144C	0.552496	YDL144C	#N/A		#N/A
YKL151C	0.552025	NNR2	#N/A		#N/A
YLR388W	0.551623	RPS29A	#N/A		#N/A
YOL143C	0.551426	RIB4	#N/A		#N/A
YOR169C	0.551239	YOR169C	#N/A		#N/A
YML102W	0.549754	CAC2	-1.06		-1
YMR263W	0.549214	SAP30	-1.06		-1
YML071C	0.548722	COG8	#N/A		#N/A
YCL005W	0.547491	LDB16	#N/A		#N/A
YLL018C	0.547285	DPS1	#N/A		#N/A
YBR035C	0.547168	PDX3	#N/A		#N/A
YBR234C	0.54672	ARC40	#N/A		#N/A
YDR486C	0.545568	VPS60	#N/A		#N/A
YFR036W-A	0.545392	YFR036W-A	#N/A		#N/A
YIR038C	0.544977	GTT1	#N/A		#N/A
YKL084W	0.544222	HOT13	#N/A		#N/A
YMR315W	0.544127	YMR315W	#N/A		#N/A
YDL230W	0.542614	PTP1	#N/A		#N/A
YKL127W	0.542544	PGM1	-1.06		-1
YDL066W	0.541479	IDP1	#N/A		#N/A
YOR138C	0.539917	RUP1	#N/A		#N/A
YJR018W	0.5396	YJR018W	#N/A		#N/A
YDL005C	0.538792	MED2	#N/A		#N/A
YLR212C	0.538246	TUB4	-1.06		-1
YPR062W	0.537408	FCY1	#N/A		#N/A
YML085C	0.537297	TUB1	-1.06		-1
YGL076C	0.537207	RPL7A	#N/A		#N/A
YLR061W	0.537144	RPL22A	#N/A		#N/A
YOR236W	0.535448	DFR1	#N/A		#N/A
YOR197W	0.533912	MCA1	#N/A		#N/A
YFL060C	0.532867	SNO3	#N/A		#N/A
YLR198C	0.532658	YLR198C	#N/A		#N/A
YGL128C	0.530193	CWC23	#N/A		#N/A
YOL121C	0.529945	RPS19A	#N/A		#N/A
YPL014W	0.529842	CIP1	-1.06		-1
YLR109W	0.528962	AHP1	#N/A		#N/A
YIR034C	0.528278	LYS1	#N/A		#N/A
YOR084W	0.527179	LPX1	-1.06		-1
YOR257W	0.526967	CDC31	#N/A		#N/A
YKL180W	0.524923	RPL17A	#N/A		#N/A
YER083C	0.524836	GET2	#N/A		#N/A
YMR043W	0.52467	MCM1	-1.06		-1
YML058W	0.522968	SML1	-1.06		-1
YFL045C	0.522805	SEC53	-1.06		-1
YDL039C	0.522731	PRM7	#N/A		#N/A
YOR182C	0.522189	RPS30B	#N/A		#N/A
YER127W	0.522087	LCP5	#N/A		#N/A
YPL177C	0.520326	CUP9	#N/A		#N/A
YOL040C	0.518861	RPS15	#N/A		#N/A
YOR321W	0.51768	PMT3	-1.06		-1
YDR050C	0.517258	TPI1	#N/A		#N/A
YCR076C	0.517214	FUB1	#N/A		#N/A
YIL041W	0.517208	GVP36	#N/A		#N/A
YOL147C	0.517195	PEX11	#N/A		#N/A
YPL067C	0.517003	YPL067C	#N/A		#N/A
YMR250W	0.516817	GAD1	#N/A		#N/A
YIR037W	0.516384	HYR1	#N/A		#N/A
YDR511W	0.516036	SDH7	#N/A		#N/A
YDR155C	0.515751	CPR1	#N/A		#N/A
YBR053C	0.514604	YBR053C	#N/A		#N/A
YJL073W	0.514514	JEM1	#N/A		#N/A
YCR075C	0.514397	ERS1	#N/A		#N/A
YBR252W	0.512566	DUT1	-1.06		-1
YML073C	0.512375	RPL6A	#N/A		#N/A
YML124C	0.5119	TUB3	#N/A		#N/A
YNL134C	0.511509	YNL134C	#N/A		#N/A
YPR044C	0.510742	OPI11	#N/A		#N/A
YJL063C	0.508983	MRPL8	#N/A		#N/A
YKL096W-A	0.507745	CWP2	2.22	YES	-1		YES
YER159C	0.507708	BUR6	#N/A		#N/A
YPL079W	0.50731	RPL21B	#N/A		#N/A
YDR077W	0.506921	SED1	#N/A		#N/A
YAL022C	0.505882	FUN26	-1.06		-1
YNL305C	0.505466	BXI1	#N/A		#N/A
YDR205W	0.505397	MSC2	#N/A		#N/A
YDR424C	0.505326	DYN2	#N/A		#N/A
YDR214W	0.505284	AHA1	#N/A		#N/A
YLR099W-A	0.5051	MIM2	#N/A		#N/A
YNL148C	0.505051	ALF1	#N/A		#N/A
YDR411C	0.504558	DFM1	#N/A		#N/A
YLR337C	0.50431	VRP1	#N/A		#N/A
YMR158W	0.504006	MRPS8	#N/A		#N/A
YFR047C	0.503314	BNA6	#N/A		#N/A
YKL019W	0.502709	RAM2	#N/A		#N/A
YFR051C	0.502268	RET2	#N/A		#N/A
YPL098C	0.50212	MGR2	#N/A		#N/A
YOR331C	0.500571	YOR331C	#N/A		#N/A
YBR127C	0.499981	VMA2	#N/A		#N/A
YMR070W	0.499432	MOT3	#N/A		#N/A
YAL013W	0.499399	DEP1	#N/A		#N/A
YOL120C	0.498985	RPL18A	#N/A		#N/A
YCL030C	0.498176	HIS4	#N/A		#N/A
YGL081W	0.497661	YGL081W	#N/A		#N/A
YNL086W	0.497082	SNN1	#N/A		#N/A
YMR226C	0.496225	YMR226C	#N/A		#N/A
YNR046W	0.494876	TRM112	#N/A		#N/A
YPL018W	0.494128	CTF19	#N/A		#N/A
YDR379C-A	0.494107	SDH6	#N/A		#N/A
YDR410C	0.493599	STE14	#N/A		#N/A
YGR275W	0.493187	RTT102	#N/A		#N/A
YNL334C	0.492789	SNO2	#N/A		#N/A
YGL202W	0.49276	ARO8	#N/A		#N/A
YDL086W	0.491846	YDL086W	#N/A		#N/A
YBR233W-A	0.491812	DAD3	-1.06		-1
YDL037C	0.491398	BSC1	#N/A		#N/A
YLR040C	0.491035	AFB1	#N/A		#N/A
YIL018W	0.490301	RPL2B	#N/A		#N/A
YPR182W	0.489832	SMX3	#N/A		#N/A
YCR012W	0.489604	PGK1	#N/A		#N/A
YFL022C	0.488089	FRS2	#N/A		#N/A
YOL086W-A	0.487626	MHF1	#N/A		#N/A
YIL020C-A	0.486877	YIL020C-A	#N/A		#N/A
YOR229W	0.486835	WTM2	#N/A		#N/A
YLR059C	0.486246	REX2	#N/A		#N/A
YDR068W	0.485826	DOS2	#N/A		#N/A
YHR203C	0.485292	RPS4B	#N/A		#N/A
YCL044C	0.484875	MGR1	#N/A		#N/A
YIL052C	0.483919	RPL34B	#N/A		#N/A
YLR185W	0.483907	RPL37A	#N/A		#N/A
YLR344W	0.482182	RPL26A	#N/A		#N/A
YNL133C	0.481399	FYV6	#N/A		#N/A
YJR103W	0.481026	URA8	#N/A		#N/A
YBR019C	0.480574	GAL10	#N/A		#N/A
YFL039C	0.480255	ACT1	#N/A		#N/A
YGR137W	0.479169	YGR137W	#N/A		#N/A
YGR262C	0.476804	BUD32	#N/A		#N/A
YHL004W	0.475118	MRP4	#N/A		#N/A
YJL075C	0.473994	APQ13	#N/A		#N/A
YMR152W	0.473945	YIM1	#N/A		#N/A
YBR091C	0.473139	TIM12	#N/A		#N/A
YBL091C	0.472859	MAP2	#N/A		#N/A
YOR041C	0.472572	YOR041C	#N/A		#N/A
YOL151W	0.4723	GRE2	#N/A		#N/A
YBL029W	0.472299	YBL029W	#N/A		#N/A
YCL034W	0.471836	LSB5	#N/A		#N/A
YLR231C	0.471769	BNA5	#N/A		#N/A
YBL087C	0.470126	RPL23A	#N/A		#N/A
YJR145C	0.46973	RPS4A	#N/A		#N/A
YMR311C	0.469012	GLC8	#N/A		#N/A
YGL168W	0.468476	HUR1	#N/A		#N/A
YHR040W	0.468341	BCD1	#N/A		#N/A
YDR010C	0.468197	YDR010C	#N/A		#N/A
YDR230W	0.467762	YDR230W	#N/A		#N/A
YKL152C	0.467674	GPM1	#N/A		#N/A
YGL148W	0.467278	ARO2	#N/A		#N/A
YPR147C	0.467072	YPR147C	#N/A		#N/A
YML062C	0.466986	MFT1	#N/A		#N/A
YML074C	0.466804	FPR3	#N/A		#N/A
YIL124W	0.466471	AYR1	#N/A		#N/A
YPL252C	0.463149	YAH1	#N/A		#N/A
YKR065C	0.46233	PAM17	#N/A		#N/A
YGR172C	0.462295	YIP1	#N/A		#N/A
YLR364W	0.461571	GRX8	#N/A		#N/A
YDR533C	0.461399	HSP31	#N/A		#N/A
YEL017W	0.461148	GTT3	-1.06		-1
YNL168C	0.460348	FMP41	#N/A		#N/A
YLR200W	0.460314	YKE2	#N/A		#N/A
YIL040W	0.46029	APQ12	#N/A		#N/A
YOL009C	0.458868	MDM12	#N/A		#N/A
YCR051W	0.458824	YCR051W	#N/A		#N/A
YDL133C-A	0.457823	RPL41B	#N/A		#N/A
YJL123C	0.457681	MTC1	#N/A		#N/A
YEL047C	0.457648	FRD1	#N/A		#N/A
YBR031W	0.457626	RPL4A	#N/A		#N/A
YNL300W	0.457427	TOS6	2.22	YES	-1		YES
YIL142W	0.455736	CCT2	#N/A		#N/A
YNL263C	0.455642	YIF1	-1.06		2.67	YES	YES
YLL045C	0.455343	RPL8B	#N/A		#N/A
YOR271C	0.453516	FSF1	#N/A		#N/A
YPL049C	0.453335	DIG1	#N/A		#N/A
YER153C	0.453169	PET122	#N/A		#N/A
YOR097C	0.451853	YOR097C	#N/A		#N/A
YMR305C	0.451688	SCW10	2.22	YES	-1		YES
YDR320C-A	0.451141	DAD4	#N/A		#N/A
YDR461C-A	0.450725	YDR461C-A	#N/A		#N/A
YIR021W	0.450538	MRS1	#N/A		#N/A
YBL051C	0.450384	PIN4	#N/A		#N/A
YHR142W	0.450062	CHS7	#N/A		#N/A
YDR163W	0.450009	CWC15	#N/A		#N/A
YLR354C	0.449647	TAL1	#N/A		#N/A
YAR002C-A	0.449587	ERP1	#N/A		#N/A
YJL078C	0.449557	PRY3	#N/A		#N/A
YDR529C	0.448643	QCR7	#N/A		#N/A
YBR261C	0.447744	TAE1	#N/A		#N/A
YOR222W	0.446398	ODC2	#N/A		#N/A
YDR204W	0.44636	COQ4	-1.06		-1
YER177W	0.445771	BMH1	#N/A		#N/A
YLR076C	0.444504	YLR076C	#N/A		#N/A
YLR167W	0.444268	RPS31	#N/A		#N/A
YPL037C	0.443836	EGD1	#N/A		#N/A
YOR126C	0.443095	IAH1	#N/A		#N/A
YDR058C	0.442903	TGL2	#N/A		#N/A
YIL034C	0.442482	CAP2	#N/A		#N/A
YGL200C	0.442225	EMP24	-1.06		-1
YDR321W	0.441368	ASP1	#N/A		#N/A
YPL163C	0.440939	SVS1	2.22	YES	-1		YES
YER074W	0.440065	RPS24A	#N/A		#N/A
YGR201C	0.439832	YGR201C	#N/A		#N/A
YML030W	0.439436	RCF1	#N/A		#N/A
YDR144C	0.438864	MKC7	-1.06		2.67	YES	YES
YPR113W	0.43689	PIS1	#N/A		#N/A
YLR351C	0.435281	NIT3	#N/A		#N/A
YBR020W	0.434713	GAL1	#N/A		#N/A
YHR116W	0.434669	COX23	#N/A		#N/A
YER062C	0.434656	GPP2	#N/A		#N/A
YOL092W	0.43411	YPQ1	#N/A		#N/A
YJL151C	0.434089	SNA3	#N/A		#N/A
YGL245W	0.433789	GUS1	#N/A		#N/A
YMR318C	0.433542	ADH6	#N/A		#N/A
YBL046W	0.433059	PSY4	#N/A		#N/A
YPR125W	0.432659	YLH47	#N/A		#N/A
YBR173C	0.431731	UMP1	#N/A		#N/A
YMR296C	0.431728	LCB1	#N/A		#N/A
YMR276W	0.430533	DSK2	#N/A		#N/A
YNR010W	0.430473	CSE2	#N/A		#N/A
YDL022W	0.430095	GPD1	#N/A		#N/A
YKL018C-A	0.429927	YKL018C-A	#N/A		#N/A
YDR471W	0.42944	RPL27B	#N/A		#N/A
YOR099W	0.429238	KTR1	-1.06		-1
YLR154W-A	0.42917	YLR154W-A	#N/A		#N/A
YOL052C	0.428909	SPE2	#N/A		#N/A
YPL246C	0.428767	RBD2	#N/A		#N/A
YMR173W	0.428697	DDR48	#N/A		#N/A
YHR199C	0.428531	AIM46	#N/A		#N/A
YKL024C	0.427345	URA6	#N/A		#N/A
YNR032C-A	0.427278	HUB1	#N/A		#N/A
YJL158C	0.424536	CIS3	2.22	YES	-1		YES
YLR259C	0.424506	HSP60	#N/A		#N/A
YML052W	0.424309	SUR7	#N/A		#N/A
YOR135C	0.423749	IRC14	#N/A		#N/A
YKL191W	0.423645	DPH2	#N/A		#N/A
YFR021W	0.423165	ATG18	#N/A		#N/A
YJR147W	0.421713	HMS2	#N/A		#N/A
YJR019C	0.421542	TES1	#N/A		#N/A
YLR375W	0.420748	STP3	#N/A		#N/A
YAL030W	0.420557	SNC1	#N/A		#N/A
YOL146W	0.420307	PSF3	#N/A		#N/A
YJR097W	0.420074	JJJ3	#N/A		#N/A
YPR127W	0.419928	YPR127W	#N/A		#N/A
YBR201W	0.419526	DER1	#N/A		#N/A
YML029W	0.419164	USA1	#N/A		#N/A
YMR083W	0.419111	ADH3	#N/A		#N/A
YNL259C	0.418372	ATX1	#N/A		#N/A
YEL026W	0.416843	SNU13	#N/A		#N/A
YDR012W	0.416775	RPL4B	#N/A		#N/A
YAR015W	0.416709	ADE1	#N/A		#N/A
YJR025C	0.41643	BNA1	#N/A		#N/A
YOL086C	0.415026	ADH1	#N/A		#N/A
YNR009W	0.413154	NRM1	2.22	YES	-1		YES
YOR383C	0.412603	FIT3	#N/A		#N/A
YNL333W	0.409378	SNZ2	#N/A		#N/A
YNL113W	0.409194	RPC19	#N/A		#N/A
YGL103W	0.408589	RPL28	#N/A		#N/A
YMR225C	0.40775	MRPL44	#N/A		#N/A
YBL081W	0.407653	YBL081W	#N/A		#N/A
YDR025W	0.407389	RPS11A	#N/A		#N/A
YNL013C	0.406875	YNL013C	#N/A		#N/A
YMR116C	0.406852	ASC1	#N/A		#N/A
YGR268C	0.405777	HUA1	#N/A		#N/A
YIL047C-A	0.405419	YIL047C-A	#N/A		#N/A
YAL040C	0.405186	CLN3	#N/A		#N/A
YCR084C	0.403851	TUP1	#N/A		#N/A
YLR268W	0.403748	SEC22	#N/A		#N/A
YER163C	0.403401	GCG1	#N/A		#N/A
YJL202C	0.403073	YJL202C	#N/A		#N/A
YPL143W	0.402759	RPL33A	#N/A		#N/A
YJL097W	0.401958	PHS1	#N/A		#N/A
YGL022W	0.401682	STT3	#N/A		#N/A
YLR114C	0.401097	AVL9	#N/A		#N/A
YJL172W	0.40089	CPS1	#N/A		#N/A
YKR066C	0.400876	CCP1	#N/A		#N/A
YDR260C	0.400493	SWM1	#N/A		#N/A
YLR390W	0.399535	ECM19	#N/A		#N/A
YML078W	0.39935	CPR3	#N/A		#N/A
YHR136C	0.399046	SPL2	#N/A		#N/A
YOR265W	0.398724	RBL2	#N/A		#N/A
YHR081W	0.398507	LRP1	-1.06		-1
YHR134W	0.39834	WSS1	#N/A		#N/A
YDR468C	0.398006	TLG1	#N/A		#N/A
YLR420W	0.397751	URA4	#N/A		#N/A
YIL002W-A	0.397684	YIL002W-A	#N/A		#N/A
YML126C	0.397392	ERG13	#N/A		#N/A
YDR388W	0.39738	RVS167	#N/A		#N/A
YHR029C	0.397144	YHI9	#N/A		#N/A
YER004W	0.396778	FMP52	#N/A		#N/A
YBR196C	0.395828	PGI1	#N/A		#N/A
YNL045W	0.395793	LAP2	#N/A		#N/A
YBL016W	0.395621	FUS3	#N/A		#N/A
YKL023W	0.395592	YKL023W	#N/A		#N/A
YMR203W	0.395149	TOM40	#N/A		#N/A
YNL310C	0.394449	ZIM17	-1.06		-1
YER057C	0.393852	HMF1	#N/A		#N/A
YMR147W	0.393746	YMR147W	#N/A		#N/A
YHR188C	0.393209	GPI16	#N/A		#N/A
YKR045C	0.393193	YKR045C	#N/A		#N/A
YGR280C	0.393065	PXR1	#N/A		#N/A
YFL059W	0.392374	SNZ3	#N/A		#N/A
YGR254W	0.392099	ENO1	#N/A		#N/A
YER070W	0.391869	RNR1	2.22	YES	-1		YES
YGR114C	0.39152	YGR114C	#N/A		#N/A
YAL021C	0.39087	CCR4	#N/A		#N/A
YKL054C	0.390024	DEF1	#N/A		#N/A
YKL076C	0.388961	PSY1	#N/A		#N/A
YKL207W	0.388826	EMC3	#N/A		#N/A
YJL211C	0.38777	YJL211C	#N/A		#N/A
YDL124W	0.387399	YDL124W	#N/A		#N/A
YKR043C	0.387286	SHB17	#N/A		#N/A
YGL102C	0.387241	YGL102C	#N/A		#N/A
YBL098W	0.387208	BNA4	#N/A		#N/A
YDL072C	0.385831	YET3	#N/A		#N/A
YBR231C	0.385688	SWC5	#N/A		#N/A
YHR159W	0.385236	TDA11	-1.06		-1
YGL108C	0.385129	YGL108C	#N/A		#N/A
YKL146W	0.384474	AVT3	#N/A		#N/A
YPL234C	0.384397	VMA11	#N/A		#N/A
YMR227C	0.384194	TAF7	#N/A		#N/A
YCR086W	0.383814	CSM1	#N/A		#N/A
YNL079C	0.38351	TPM1	#N/A		#N/A
YBL059W	0.383013	YBL059W	#N/A		#N/A
YGR210C	0.382588	YGR210C	#N/A		#N/A
YKL029C	0.382343	MAE1	#N/A		#N/A
YER056C-A	0.382249	RPL34A	#N/A		#N/A
YKR049C	0.382197	FMP46	#N/A		#N/A
YAL025C	0.381591	MAK16	#N/A		#N/A
YAL023C	0.381397	PMT2	-1.06		-1
YNL222W	0.38138	SSU72	#N/A		#N/A
YFR016C	0.379677	YFR016C	#N/A		#N/A
YDR029W	0.379381	YDR029W	#N/A		#N/A
YIL152W	0.379235	YIL152W	#N/A		#N/A
YIL043C	0.377692	CBR1	#N/A		#N/A
YDR304C	0.376879	CPR5	#N/A		#N/A
YMR194W	0.37676	RPL36A	#N/A		#N/A
YBR226C	0.376511	YBR226C	#N/A		#N/A
YER128W	0.37613	VFA1	#N/A		#N/A
YFL021C-A	0.375099	YFL021C-A	#N/A		#N/A
YPR167C	0.375076	MET16	#N/A		#N/A
YIL127C	0.375042	RRT14	#N/A		#N/A
YPR059C	0.374698	YPR059C	#N/A		#N/A
YDL130W	0.374637	RPP1B	#N/A		#N/A
YLR025W	0.374416	SNF7	#N/A		#N/A
YDL126C	0.374247	CDC48	#N/A		#N/A
YGL226W	0.373876	MTC3	#N/A		#N/A
YPR046W	0.373779	MCM16	#N/A		#N/A
YGL009C	0.373731	LEU1	#N/A		#N/A
YKL122C	0.371963	SRP21	#N/A		#N/A
YGR064W	0.371792	YGR064W	#N/A		#N/A
YHR027C	0.37103	RPN1	#N/A		#N/A
YNL217W	0.370779	YNL217W	#N/A		#N/A
YIL037C	0.370382	PRM2	#N/A		#N/A
YHL019C	0.370241	APM2	#N/A		#N/A
YBR181C	0.370162	RPS6B	#N/A		#N/A
YJL130C	0.369698	URA2	-1.06		-1
YPR102C	0.369163	RPL11A	#N/A		#N/A
YLR145W	0.368592	RMP1	#N/A		#N/A
YOR329C	0.367555	SCD5	#N/A		#N/A
YJL059W	0.36602	YHC3	#N/A		#N/A
YNL288W	0.36591	CAF40	#N/A		#N/A
YDL083C	0.365283	RPS16B	#N/A		#N/A
YLL024C	0.364885	SSA2	#N/A		#N/A
YPR037C	0.364436	ERV2	#N/A		#N/A
YPL094C	0.364383	SEC62	#N/A		#N/A
YLR338W	0.364331	OPI9	#N/A		#N/A
YJL173C	0.36397	RFA3	-1.06		-1
YLR437C	0.363612	DIF1	-0.2		-1
YEL020C-B	0.363385	YEL020C-B	#N/A		#N/A
YJL133C-A	0.363249	YJL133C-A	#N/A		#N/A
YML092C	0.3632	PRE8	#N/A		#N/A
YPR176C	0.363012	BET2	#N/A		#N/A
YIL016W	0.362424	SNL1	#N/A		#N/A
YNL209W	0.362278	SSB2	#N/A		#N/A
YML027W	0.362275	YOX1	2.22	YES	-1		YES
YDR148C	0.362255	KGD2	#N/A		#N/A
YIL079C	0.362085	AIR1	#N/A		#N/A
YOR108C-A	0.360231	YOR108C-A	#N/A		#N/A
YNR050C	0.359801	LYS9	#N/A		#N/A
YGL061C	0.359583	DUO1	#N/A		#N/A
YMR123W	0.359494	PKR1	#N/A		#N/A
YAL061W	0.359364	BDH2	#N/A		#N/A
YCR097W	0.359199	HMRA1	#N/A		#N/A
YLR350W	0.359096	ORM2	#N/A		#N/A
YML094W	0.358354	GIM5	#N/A		#N/A
YPL031C	0.358072	PHO85	#N/A		#N/A
YNR036C	0.357812	MRPS12	#N/A		#N/A
YMR189W	0.356565	GCV2	-1.06		-1
YBR021W	0.356538	FUR4	#N/A		#N/A
YMR149W	0.355103	SWP1	#N/A		#N/A
YLR206W	0.354678	ENT2	#N/A		#N/A
YHR181W	0.354036	SVP26	#N/A		#N/A
YLR043C	0.353416	TRX1	#N/A		#N/A
YGR189C	0.353334	CRH1	2.22	YES	-1		YES
YHR154W	0.352725	RTT107	-1.06		2.67	YES	YES
YAL060W	0.35144	BDH1	#N/A		#N/A
YLR293C	0.351346	GSP1	#N/A		#N/A
YOR367W	0.351064	SCP1	#N/A		#N/A
YPR036W	0.350241	VMA13	#N/A		#N/A
YER055C	0.350097	HIS1	#N/A		#N/A
YMR297W	0.349985	PRC1	#N/A		#N/A
YOR340C	0.349922	RPA43	#N/A		#N/A
YNR040W	0.34955	YNR040W	#N/A		#N/A
YMR244C-A	0.349105	COA6	#N/A		#N/A
YKR038C	0.348659	KAE1	#N/A		#N/A
YPR082C	0.347675	DIB1	#N/A		#N/A
YIL001W	0.347266	YIL001W	#N/A		#N/A
YNL241C	0.34722	ZWF1	#N/A		#N/A
YKL175W	0.346345	ZRT3	#N/A		#N/A
YMR038C	0.346111	CCS1	#N/A		#N/A
YDR098C	0.345773	GRX3	#N/A		#N/A
YBR096W	0.345755	YBR096W	#N/A		#N/A
YLR094C	0.345046	GIS3	#N/A		#N/A
YLR456W	0.345014	YLR456W	#N/A		#N/A
YOL071W	0.344943	SDH5	#N/A		#N/A
YIL116W	0.344677	HIS5	#N/A		#N/A
YNL078W	0.344409	NIS1	#N/A		#N/A
YPL206C	0.343682	PGC1	#N/A		#N/A
YNL046W	0.343257	YNL046W	-1.06		-1
YBR143C	0.343117	SUP45	#N/A		#N/A
YPL111W	0.342918	CAR1	#N/A		#N/A
YMR058W	0.342441	FET3	#N/A		#N/A
YMR186W	0.341929	HSC82	#N/A		#N/A
YDR233C	0.341538	RTN1	#N/A		#N/A
YGL109W	0.34121	YGL109W	#N/A		#N/A
YNL037C	0.340929	IDH1	#N/A		#N/A
YGL242C	0.340896	YGL242C	#N/A		#N/A
YLR339C	0.340757	YLR339C	#N/A		#N/A
YPR063C	0.33974	YPR063C	#N/A		#N/A
YAL055W	0.339589	PEX22	#N/A		#N/A
YBR092C	0.339195	PHO3	-1.06		-1
YKR083C	0.338575	DAD2	#N/A		#N/A
YER069W	0.338352	ARG5,6	#N/A		#N/A
YHL034C	0.338128	SBP1	#N/A		#N/A
YPR018W	0.337657	RLF2	-1.06		2.67	YES	YES
YBR241C	0.337313	YBR241C	#N/A		#N/A
YJL104W	0.337149	PAM16	#N/A		#N/A
YLR178C	0.336912	TFS1	#N/A		#N/A
YNL067W	0.336834	RPL9B	#N/A		#N/A
YGR151C	0.336474	YGR151C	#N/A		#N/A
YNL312W	0.334524	RFA2	-1.06		2.67	YES	YES
YDL188C	0.334104	PPH22	#N/A		#N/A
YAL038W	0.334043	CDC19	#N/A		#N/A
YCR031C	0.33404	RPS14A	#N/A		#N/A
YOR301W	0.333927	RAX1	-1.06		-1
YJR143C	0.333401	PMT4	-1.06		-1
YGR232W	0.332903	NAS6	#N/A		#N/A
YGL254W	0.332631	FZF1	#N/A		#N/A
YMR121C	0.332475	RPL15B	#N/A		#N/A
YLR042C	0.332355	YLR042C	#N/A		#N/A
YDR353W	0.332217	TRR1	#N/A		#N/A
YHR039C	0.332179	MSC7	#N/A		#N/A
YNL147W	0.332127	LSM7	#N/A		#N/A
YDR327W	0.33193	YDR327W	#N/A		#N/A
YLR309C	0.331428	IMH1	#N/A		#N/A
YAL037C-B	0.331301	YAL037C-B	#N/A		#N/A
YOR042W	0.331296	CUE5	#N/A		#N/A
YNL243W	0.331111	SLA2	#N/A		#N/A
YMR055C	0.330273	BUB2	#N/A		#N/A
YOR075W	0.329885	UFE1	#N/A		#N/A
YKL041W	0.329843	VPS24	#N/A		#N/A
YLR232W	0.329809	YLR232W	#N/A		#N/A
YAL015C	0.329286	NTG1	#N/A		#N/A
YMR222C	0.329001	FSH2	#N/A		#N/A
YPL198W	0.328951	RPL7B	#N/A		#N/A
YBL072C	0.328843	RPS8A	#N/A		#N/A
YER038C	0.328745	KRE29	-1.06		-1
YER087C-B	0.328676	SBH1	#N/A		#N/A
YOR181W	0.328564	LAS17	#N/A		#N/A
YNL138W	0.328509	SRV2	#N/A		#N/A
YDL095W	0.328389	PMT1	#N/A		#N/A
YPR100W	0.327665	MRPL51	#N/A		#N/A
YKL082C	0.327392	RRP14	#N/A		#N/A
YDR032C	0.327198	PST2	#N/A		#N/A
YOR230W	0.327089	WTM1	#N/A		#N/A
YKL138C-A	0.326467	HSK3	#N/A		#N/A
YHL031C	0.326393	GOS1	#N/A		#N/A
YPR181C	0.325785	SEC23	#N/A		#N/A
YPR188C	0.325225	MLC2	#N/A		#N/A
YHR100C	0.324764	GEP4	#N/A		#N/A
YKR076W	0.324469	ECM4	#N/A		#N/A
YER178W	0.324238	PDA1	#N/A		#N/A
YKL069W	0.323557	YKL069W	#N/A		#N/A
YOL132W	0.323187	GAS4	#N/A		#N/A
YHL017W	0.323111	YHL017W	#N/A		#N/A
YHR083W	0.322669	SAM35	#N/A		#N/A
YOR120W	0.322517	GCY1	#N/A		#N/A
YCR067C	0.322358	SED4	#N/A		#N/A
YNL074C	0.322091	MLF3	#N/A		#N/A
YJR017C	0.321845	ESS1	#N/A		#N/A
YGR284C	0.321843	ERV29	#N/A		#N/A
YOR277C	0.321758	YOR277C	#N/A		#N/A
YKL080W	0.321625	VMA5	#N/A		#N/A
YNL274C	0.321355	GOR1	#N/A		#N/A
YDR381C-A	0.320938	YDR381C-A	#N/A		#N/A
YIL062C	0.320495	ARC15	#N/A		#N/A
YAL049C	0.320088	AIM2	#N/A		#N/A
YLR349W	0.319892	YLR349W	#N/A		#N/A
YER102W	0.319887	RPS8B	#N/A		#N/A
YER019C-A	0.319137	SBH2	#N/A		#N/A
YML114C	0.318294	TAF8	#N/A		#N/A
YMR241W	0.317253	YHM2	#N/A		#N/A
YDR433W	0.31724	YDR433W	#N/A		#N/A
YLR340W	0.316948	RPP0	#N/A		#N/A
YJL188C	0.316416	BUD19	#N/A		#N/A
YFL018C	0.315764	LPD1	#N/A		#N/A
YNL184C	0.315294	YNL184C	#N/A		#N/A
YNL142W	0.314952	MEP2	#N/A		#N/A
YAL016C-A	0.314908	YAL016C-A	#N/A		#N/A
YDL092W	0.314271	SRP14	#N/A		#N/A
YIL133C	0.31401	RPL16A	#N/A		#N/A
YHR175W	0.31358	CTR2	#N/A		#N/A
YGR228W	0.31306	YGR228W	#N/A		#N/A
YBL082C	0.312743	ALG3	#N/A		#N/A
YIL051C	0.311921	MMF1	#N/A		#N/A
YNL053W	0.310826	MSG5	#N/A		#N/A
YNL283C	0.310606	WSC2	2.22	YES	-1		YES
YER019W	0.310085	ISC1	#N/A		#N/A
YMR009W	0.309915	ADI1	#N/A		#N/A
YMR008C	0.309667	PLB1	#N/A		#N/A
YJR123W	0.309597	RPS5	#N/A		#N/A
YPL249C-A	0.309448	RPL36B	#N/A		#N/A
YKL150W	0.309174	MCR1	#N/A		#N/A
YAL042C-A	0.309151	YAL042C-A	#N/A		#N/A
YLR073C	0.309079	RFU1	#N/A		#N/A
YNL279W	0.308653	PRM1	-1.06		-1
YBR213W	0.30853	MET8	#N/A		#N/A
YGL210W	0.308247	YPT32	#N/A		#N/A
YIR001C	0.3081	SGN1	#N/A		#N/A
YLR321C	0.307747	SFH1	#N/A		#N/A
YDL181W	0.307255	INH1	#N/A		#N/A
YNR018W	0.30705	RCF2	#N/A		#N/A
YBL006C	0.306393	LDB7	#N/A		#N/A
YNR057C	0.305938	BIO4	#N/A		#N/A
YGL123C-A	0.305754	YGL123C-A	#N/A		#N/A
YIL138C	0.305638	TPM2	#N/A		#N/A
YNL230C	0.305586	ELA1	#N/A		#N/A
YGR156W	0.305451	PTI1	#N/A		#N/A
YHR013C	0.30544	ARD1	#N/A		#N/A
YCR044C	0.30531	PER1	#N/A		#N/A
YBL041W	0.304546	PRE7	#N/A		#N/A
YNR020C	0.304483	ATP23	#N/A		#N/A
YGL134W	0.304214	PCL10	-1.06		-1
YGL215W	0.304179	CLG1	#N/A		#N/A
YGR146C	0.303987	ECL1	#N/A		#N/A
YDR368W	0.303902	YPR1	#N/A		#N/A
YIL074C	0.303896	SER33	#N/A		#N/A
YJR086W	0.303681	STE18	#N/A		#N/A
YLR070C	0.303253	XYL2	#N/A		#N/A
YIL161W	0.302842	YIL161W	#N/A		#N/A
YML081C-A	0.302775	ATP18	#N/A		#N/A
YPL223C	0.302398	GRE1	#N/A		#N/A
YBR289W	0.302319	SNF5	#N/A		#N/A
YNR043W	0.301861	MVD1	#N/A		#N/A
YDR232W	0.30164	HEM1	#N/A		#N/A
YNL245C	0.301529	CWC25	#N/A		#N/A
YKR061W	0.300893	KTR2	#N/A		#N/A
YOR167C	0.300878	RPS28A	#N/A		#N/A
YPR172W	0.299643	YPR172W	#N/A		#N/A
YOR123C	0.298198	LEO1	#N/A		#N/A
YHR009C	0.297765	TDA3	#N/A		#N/A
YJR116W	0.297259	TDA4	#N/A		#N/A
YGR055W	0.296987	MUP1	#N/A		#N/A
YIL007C	0.296901	NAS2	#N/A		#N/A
YDR418W	0.296767	RPL12B	#N/A		#N/A
YHR050W	0.296644	SMF2	-1.06		2.67	YES	YES
YJL179W	0.296436	PFD1	#N/A		#N/A
YBL059C-A	0.296297	CMC2	#N/A		#N/A
YML063W	0.296131	RPS1B	#N/A		#N/A
YHR190W	0.295769	ERG9	#N/A		#N/A
YMR242C	0.29541	RPL20A	#N/A		#N/A
YER117W	0.295318	RPL23B	#N/A		#N/A
YJR067C	0.295284	YAE1	#N/A		#N/A
YBR268W	0.294783	MRPL37	#N/A		#N/A
YHR042W	0.294671	NCP1	#N/A		#N/A
YGR083C	0.294012	GCD2	#N/A		#N/A
YMR142C	0.293935	RPL13B	#N/A		#N/A
YLL058W	0.293647	YLL058W	#N/A		#N/A
YML116W-A	0.293473	YML116W-A	#N/A		#N/A
YDR528W	0.292822	HLR1	#N/A		#N/A
YLR244C	0.291485	MAP1	#N/A		#N/A
YML113W	0.291385	DAT1	#N/A		#N/A
YPL250W-A	0.291251	YPL250W-A	#N/A		#N/A
YHL036W	0.291244	MUP3	#N/A		#N/A
YPL187W	0.291188	MF(ALPHA)1	#N/A		#N/A
YGL161C	0.291008	YIP5	#N/A		#N/A
YBL064C	0.290591	PRX1	#N/A		#N/A
YLR110C	0.290226	CCW12	-0.2		-1
YEL067C	0.289886	YEL067C	#N/A		#N/A
YGL087C	0.289631	MMS2	#N/A		#N/A
YOL012C	0.289616	HTZ1	2.22	YES	-1		YES
YGR085C	0.28866	RPL11B	#N/A		#N/A
YDL198C	0.287392	GGC1	#N/A		#N/A
YLR155C	0.286793	ASP3-1	#N/A		#N/A
YDL059C	0.286192	RAD59	#N/A		#N/A
YDL121C	0.286182	YDL121C	#N/A		#N/A
YDR510W	0.286061	SMT3	2.22	YES	-1		YES
YKL141W	0.286026	SDH3	#N/A		#N/A
YHR041C	0.28515	SRB2	#N/A		#N/A
YJL140W	0.285104	RPB4	#N/A		#N/A
YDL054C	0.284898	MCH1	#N/A		#N/A
YJL166W	0.284821	QCR8	#N/A		#N/A
YBR187W	0.284801	GDT1	-1.06		-1
YKR014C	0.284607	YPT52	#N/A		#N/A
YCR069W	0.284358	CPR4	#N/A		#N/A
YGR080W	0.283868	TWF1	#N/A		#N/A
YGL073W	0.283627	HSF1	#N/A		#N/A
YFL062W	0.283318	COS4	#N/A		#N/A
YFL031W	0.283292	HAC1	#N/A		#N/A
YDL081C	0.282962	RPP1A	#N/A		#N/A
YFL046W	0.282903	FMP32	-1.06		-1
YDR340W	0.282826	YDR340W	#N/A		#N/A
YLR064W	0.282726	PER33	#N/A		#N/A
YLR021W	0.282566	IRC25	#N/A		#N/A
YLR239C	0.28199	LIP2	#N/A		#N/A
YHR111W	0.281894	UBA4	#N/A		#N/A
YOL122C	0.281828	SMF1	#N/A		#N/A
YLL044W	0.281304	YLL044W	#N/A		#N/A
YDL226C	0.281255	GCS1	#N/A		#N/A
YCR030C	0.280862	SYP1	#N/A		#N/A
YLR229C	0.280738	CDC42	#N/A		#N/A
YLR095C	0.280713	IOC2	#N/A		#N/A
YBR188C	0.280494	NTC20	#N/A		#N/A
YBR066C	0.280309	NRG2	#N/A		#N/A
YOR083W	0.279871	WHI5	#N/A		#N/A
YDR341C	0.279818	YDR341C	#N/A		#N/A
YLR075W	0.279757	RPL10	#N/A		#N/A
YPR178W	0.279656	PRP4	#N/A		#N/A
YNL215W	0.279653	IES2	#N/A		#N/A
YLL013C	0.279169	PUF3	#N/A		#N/A
YIL073C	0.279134	SPO22	#N/A		#N/A
YJL191W	0.279112	RPS14B	#N/A		#N/A
YJL169W	0.278879	YJL169W	#N/A		#N/A
YBL092W	0.27785	RPL32	#N/A		#N/A
YDL136W	0.277812	RPL35B	#N/A		#N/A
YBL057C	0.277316	PTH2	#N/A		#N/A
YFL005W	0.277221	SEC4	#N/A		#N/A
YIL027C	0.276869	EMC5	#N/A		#N/A
YEL044W	0.276665	IES6	#N/A		#N/A
YGL025C	0.276388	PGD1	#N/A		#N/A
YLR104W	0.276274	LCL2	#N/A		#N/A
YNL124W	0.275779	NAF1	#N/A		#N/A
YDR034C-A	0.275165	YDR034C-A	#N/A		#N/A
YLR435W	0.274885	TSR2	#N/A		#N/A
YCR036W	0.27479	RBK1	#N/A		#N/A
YGR199W	0.274263	PMT6	#N/A		#N/A
YAL035W	0.274121	FUN12	#N/A		#N/A
YDR236C	0.27409	FMN1	#N/A		#N/A
YMR153C-A	0.273925	YMR153C-A	#N/A		#N/A
YGR277C	0.273647	CAB4	#N/A		#N/A
YLR016C	0.272661	PML1	#N/A		#N/A
YKL034W	0.272402	TUL1	#N/A		#N/A
YGR034W	0.272042	RPL26B	#N/A		#N/A
YKR085C	0.271482	MRPL20	#N/A		#N/A
YDR432W	0.271366	NPL3	#N/A		#N/A
YJL185C	0.271236	ATG36	#N/A		#N/A
YDL052C	0.270885	SLC1	#N/A		#N/A
YLR048W	0.270088	RPS0B	#N/A		#N/A
YDL057W	0.269688	YDL057W	#N/A		#N/A
YPL090C	0.269624	RPS6A	#N/A		#N/A
YBL033C	0.269542	RIB1	#N/A		#N/A
YJL091C	0.269439	GWT1	#N/A		#N/A
YFL029C	0.269179	CAK1	#N/A		#N/A
YML119W	0.268804	YML119W	-1.06		-1
YGL166W	0.268612	CUP2	#N/A		#N/A
YOL125W	0.26832	TRM13	#N/A		#N/A
YDR454C	0.268126	GUK1	#N/A		#N/A
YNL190W	0.267796	YNL190W	-1.06		-1
YGR209C	0.267154	TRX2	#N/A		#N/A
YJL060W	0.267058	BNA3	#N/A		#N/A
YCL035C	0.267031	GRX1	#N/A		#N/A
YIL069C	0.265818	RPS24B	#N/A		#N/A
YHR183W	0.265655	GND1	#N/A		#N/A
YDR309C	0.265392	GIC2	2.22	YES	-1		YES
YGL030W	0.265327	RPL30	#N/A		#N/A
YBR248C	0.265244	HIS7	#N/A		#N/A
YML014W	0.265191	TRM9	#N/A		#N/A
YOR194C	0.265094	TOA1	#N/A		#N/A
YGR153W	0.264698	YGR153W	#N/A		#N/A
YNL286W	0.264408	CUS2	#N/A		#N/A
YIL063C	0.264268	YRB2	#N/A		#N/A
YOR159C	0.264246	SME1	#N/A		#N/A
YER100W	0.264167	UBC6	#N/A		#N/A
YLR100W	0.264105	ERG27	#N/A		#N/A
YJL020C	0.2635	BBC1	#N/A		#N/A
YER152W-A	0.263493	YER152W-A	#N/A		#N/A
YHL034W-A	0.263089	YHL034W-A	#N/A		#N/A
YOR146W	0.262933	YOR146W	#N/A		#N/A
YJR048W	0.262855	CYC1	#N/A		#N/A
YNL197C	0.262612	WHI3	-1.06		-1
YBR197C	0.262299	YBR197C	#N/A		#N/A
YOR150W	0.262204	MRPL23	#N/A		#N/A
YOL034W	0.26201	SMC5	-1.06		-1
YGR061C	0.262008	ADE6	#N/A		#N/A
YKL160W	0.261328	ELF1	#N/A		#N/A
YPR075C	0.261207	OPY2	#N/A		#N/A
YLL061W	0.261141	MMP1	#N/A		#N/A
YMR172C-A	0.260992	YMR172C-A	#N/A		#N/A
YGL012W	0.260799	ERG4	2.22	YES	-1		YES
YCR052W	0.260732	RSC6	#N/A		#N/A
YOR193W	0.260713	PEX27	#N/A		#N/A
YFR011C	0.260689	MIC19	#N/A		#N/A
YDL085C-A	0.260585	YDL085C-A	#N/A		#N/A
YOR312C	0.260442	RPL20B	#N/A		#N/A
YCR034W	0.260308	ELO2	-1.06		-1
YPL056C	0.260041	LCL1	#N/A		#N/A
YOL109W	0.259831	ZEO1	#N/A		#N/A
YJL143W	0.259569	TIM17	#N/A		#N/A
YIL087C	0.259525	AIM19	#N/A		#N/A
YDL111C	0.259513	RRP42	#N/A		#N/A
YHR059W	0.259327	FYV4	#N/A		#N/A
YIR039C	0.259261	YPS6	#N/A		#N/A
YJL136C	0.259172	RPS21B	#N/A		#N/A
YKL214C	0.258639	YRA2	#N/A		#N/A
YHR071C-A	0.258299	YHR071C-A	#N/A		#N/A
YLR060W	0.258242	FRS1	#N/A		#N/A
YPL081W	0.258137	RPS9A	#N/A		#N/A
YPR126C	0.258103	YPR126C	#N/A		#N/A
YDR009W	0.258056	GAL3	#N/A		#N/A
YPR081C	0.257872	GRS2	#N/A		#N/A
YKL033W-A	0.257393	YKL033W-A	#N/A		#N/A
YJR139C	0.257375	HOM6	#N/A		#N/A
YOR131C	0.257079	YOR131C	#N/A		#N/A
YMR096W	0.256847	SNZ1	#N/A		#N/A
YDR481C	0.256782	PHO8	#N/A		#N/A
YML112W	0.25632	CTK3	#N/A		#N/A
YLR028C	0.256171	ADE16	#N/A		#N/A
YNL237W	0.255852	YTP1	#N/A		#N/A
YJL012C	0.255424	VTC4	#N/A		#N/A
YBR243C	0.255392	ALG7	-1.06		-1
YNL071W	0.255382	LAT1	#N/A		#N/A
YKR020W	0.255352	VPS51	#N/A		#N/A
YOL064C	0.255334	MET22	#N/A		#N/A
YMR194C-B	0.255194	CMC4	#N/A		#N/A
YPL183W-A	0.255191	RTC6	#N/A		#N/A
YPL026C	0.25496	SKS1	#N/A		#N/A
YIL049W	0.254857	DFG10	#N/A		#N/A
YGL050W	0.254622	TYW3	#N/A		#N/A
YMR099C	0.254404	YMR099C	#N/A		#N/A
YGR230W	0.254389	BNS1	-1.06		-1
YPR066W	0.253938	UBA3	#N/A		#N/A
YGL244W	0.25372	RTF1	#N/A		#N/A
YGR062C	0.253689	COX18	#N/A		#N/A
YGR204W	0.253355	ADE3	#N/A		#N/A
YBR089W	0.253334	YBR089W	#N/A		#N/A
YML051W	0.252927	GAL80	#N/A		#N/A
YMR068W	0.252854	AVO2	#N/A		#N/A
YGR013W	0.252827	SNU71	#N/A		#N/A
YFR022W	0.252771	ROG3	#N/A		#N/A
YDR467C	0.252578	YDR467C	#N/A		#N/A
YJR085C	0.251821	YJR085C	#N/A		#N/A
YOR248W	0.251788	YOR248W	#N/A		#N/A
YML024W	0.251478	RPS17A	#N/A		#N/A
YKL063C	0.251123	YKL063C	#N/A		#N/A
YPR154W	0.250218	PIN3	#N/A		#N/A
YLR387C	0.250196	REH1	#N/A		#N/A
YPR101W	0.250119	SNT309	#N/A		#N/A
YPR106W	0.250031	ISR1	#N/A		#N/A
YJR064W	0.249352	CCT5	#N/A		#N/A
YDR540C	0.249291	IRC4	#N/A		#N/A
YHR074W	0.249143	QNS1	#N/A		#N/A
YDR019C	0.248693	GCV1	#N/A		#N/A
YER066C-A	0.24866	YER066C-A	#N/A		#N/A
YNR030W	0.248545	ALG12	#N/A		#N/A
YJL062W	0.248485	LAS21	#N/A		#N/A
YNL090W	0.247991	RHO2	#N/A		#N/A
YBR258C	0.24744	SHG1	#N/A		#N/A
YDR212W	0.24665	TCP1	#N/A		#N/A
YJR112W-A	0.246311	YJR112W-A	#N/A		#N/A
YHR016C	0.246242	YSC84	#N/A		#N/A
YDR500C	0.245662	RPL37B	#N/A		#N/A
YGL224C	0.245546	SDT1	#N/A		#N/A
YDR400W	0.245451	URH1	-1.06		-1
YDL172C	0.245447	YDL172C	#N/A		#N/A
YMR138W	0.245244	CIN4	#N/A		#N/A
YER131W	0.245063	RPS26B	#N/A		#N/A
YDL075W	0.245053	RPL31A	#N/A		#N/A
YOR225W	0.244862	YOR225W	#N/A		#N/A
YBL050W	0.244745	SEC17	#N/A		#N/A
YLR194C	0.244445	NCW2	#N/A		#N/A
YDL184C	0.244391	RPL41A	#N/A		#N/A
YLR187W	0.244338	SKG3	#N/A		#N/A
YHR169W	0.244136	DBP8	#N/A		#N/A
YNL336W	0.243769	COS1	#N/A		#N/A
YKL128C	0.243683	PMU1	#N/A		#N/A
YJL137C	0.243562	GLG2	#N/A		#N/A
YDR460W	0.24313	TFB3	#N/A		#N/A
YHR060W	0.242719	VMA22	#N/A		#N/A
YJR044C	0.242333	VPS55	#N/A		#N/A
YDR174W	0.24213	HMO1	#N/A		#N/A
YGR187C	0.242092	HGH1	#N/A		#N/A
YGL125W	0.241414	MET13	#N/A		#N/A
YMR016C	0.241171	SOK2	#N/A		#N/A
YML099W-A	0.24089	YML099W-A	#N/A		#N/A
YJL030W	0.240747	MAD2	#N/A		#N/A
YER090W	0.240616	TRP2	#N/A		#N/A
YGL106W	0.240579	MLC1	#N/A		#N/A
YCL037C	0.240577	SRO9	#N/A		#N/A
YML022W	0.240569	APT1	#N/A		#N/A
YLR081W	0.240038	GAL2	#N/A		#N/A
YMR310C	0.239996	YMR310C	#N/A		#N/A
YDR158W	0.239758	HOM2	#N/A		#N/A
YCL057W	0.239353	PRD1	#N/A		#N/A
YLR147C	0.239249	SMD3	#N/A		#N/A
YLR426W	0.239099	TDA5	#N/A		#N/A
YHR218W-A	0.238755	YHR218W-A	#N/A		#N/A
YNL281W	0.238689	HCH1	#N/A		#N/A
YDR276C	0.23855	PMP3	#N/A		#N/A
YBR302C	0.238346	COS2	#N/A		#N/A
YDR126W	0.238335	SWF1	#N/A		#N/A
YLL020C	0.237889	YLL020C	#N/A		#N/A
YDR226W	0.23787	ADK1	#N/A		#N/A
YEL057C	0.237742	SDD1	#N/A		#N/A
YLR361C	0.237592	DCR2	#N/A		#N/A
YDL191W	0.237487	RPL35A	#N/A		#N/A
YLR218C	0.237393	COA4	#N/A		#N/A
YER180C	0.237349	ISC10	#N/A		#N/A
YHR018C	0.23727	ARG4	#N/A		#N/A
YDL061C	0.236393	RPS29B	#N/A		#N/A
YDR022C	0.236235	ATG31	#N/A		#N/A
YIL111W	0.236005	COX5B	#N/A		#N/A
YOR103C	0.235868	OST2	#N/A		#N/A
YPL218W	0.235804	SAR1	#N/A		#N/A
YJL096W	0.235574	MRPL49	#N/A		#N/A
YIR016W	0.23519	YIR016W	#N/A		#N/A
YER023C-A	0.235135	YER023C-A	#N/A		#N/A
YNL191W	0.23479	DUG3	#N/A		#N/A
YOR369C	0.234678	RPS12	#N/A		#N/A
YPR165W	0.234568	RHO1	#N/A		#N/A
YLR333C	0.234367	RPS25B	#N/A		#N/A
YDL140C	0.234312	RPO21	#N/A		#N/A
YHR047C	0.234029	AAP1	#N/A		#N/A
YIL053W	0.233719	GPP1	#N/A		#N/A
YPR129W	0.233704	SCD6	#N/A		#N/A
YPL240C	0.233445	HSP82	#N/A		#N/A
YOL134C	0.232405	YOL134C	#N/A		#N/A
YER148W-A	0.232221	YER148W-A	#N/A		#N/A
YBR149W	0.232088	ARA1	#N/A		#N/A
YGR188C	0.231811	BUB1	#N/A		#N/A
YOL025W	0.231657	LAG2	#N/A		#N/A
YLL050C	0.23142	COF1	#N/A		#N/A
YHR152W	0.231383	SPO12	-1.06		-1
YIL123W	0.23121	SIM1	2.22	YES	-1		YES
YDR487C	0.231016	RIB3	#N/A		#N/A
YAL058W	0.230635	CNE1	#N/A		#N/A
YPL046C	0.230517	ELC1	#N/A		#N/A
YOL142W	0.230384	RRP40	#N/A		#N/A
YOR136W	0.230276	IDH2	#N/A		#N/A
YLR367W	0.23012	RPS22B	#N/A		#N/A
YNL239W	0.230001	LAP3	#N/A		#N/A
YJL062W-A	0.229915	COA3	#N/A		#N/A
YKR072C	0.229417	SIS2	#N/A		#N/A
YCR050C	0.229077	YCR050C	#N/A		#N/A
YNL246W	0.228758	VPS75	#N/A		#N/A
YOR285W	0.228523	RDL1	#N/A		#N/A
YNL129W	0.228079	NRK1	#N/A		#N/A
YDR513W	0.227646	GRX2	#N/A		#N/A
YLR262C-A	0.227644	TMA7	#N/A		#N/A
YEL071W	0.227407	DLD3	-1.06		-1
YKR046C	0.227081	PET10	#N/A		#N/A
YGL135W	0.2267	RPL1B	#N/A		#N/A
YCR071C	0.226641	IMG2	#N/A		#N/A
YBR145W	0.225787	ADH5	#N/A		#N/A
YNR022C	0.225494	MRPL50	#N/A		#N/A
YGR132C	0.225215	PHB1	#N/A		#N/A
YDR183W	0.225085	PLP1	#N/A		#N/A
YMR073C	0.225006	IRC21	#N/A		#N/A
YOR247W	0.22495	SRL1	2.22	YES	-1		YES
YKL169C	0.224894	YKL169C	#N/A		#N/A
YHR108W	0.224674	GGA2	#N/A		#N/A
YDR092W	0.223969	UBC13	#N/A		#N/A
YOR184W	0.223886	SER1	#N/A		#N/A
YLR408C	0.223739	BLS1	#N/A		#N/A
YGR169C-A	0.223708	LSO2	#N/A		#N/A
YOR323C	0.223644	PRO2	#N/A		#N/A
YLR301W	0.223453	HRI1	#N/A		#N/A
YBR118W	0.222356	TEF2	#N/A		#N/A
YOL057W	0.22221	YOL057W	#N/A		#N/A
YNR035C	0.222166	ARC35	#N/A		#N/A
YBR088C	0.222099	POL30	-1.06		2.67	YES	YES
YJR070C	0.222042	LIA1	#N/A		#N/A
YJL001W	0.221709	PRE3	#N/A		#N/A
YNL309W	0.221398	STB1	-1.06		-1
YHR201C	0.221333	PPX1	#N/A		#N/A
YJL065C	0.221277	DLS1	#N/A		#N/A
YPL010W	0.221084	RET3	#N/A		#N/A
YPR098C	0.220842	YPR098C	#N/A		#N/A
YJL201W	0.220536	ECM25	-1.06		-1
YDR404C	0.220387	RPB7	#N/A		#N/A
YDL125C	0.220216	HNT1	#N/A		#N/A
YKL044W	0.21999	MMO1	#N/A		#N/A
YBR160W	0.219944	CDC28	#N/A		#N/A
YML055W	0.219925	SPC2	#N/A		#N/A
YGL137W	0.219822	SEC27	#N/A		#N/A
YER112W	0.219783	LSM4	#N/A		#N/A
YOR226C	0.21912	ISU2	#N/A		#N/A
YOL054W	0.219104	PSH1	#N/A		#N/A
YFR043C	0.218844	IRC6	#N/A		#N/A
YDR322C-A	0.21847	TIM11	#N/A		#N/A
YOL038W	0.218256	PRE6	#N/A		#N/A
YFR039C	0.218007	OSW7	#N/A		#N/A
YPR043W	0.217962	RPL43A	#N/A		#N/A
YDR186C	0.217622	SND1	#N/A		#N/A
YKL164C	0.217596	PIR1	#N/A		#N/A
YDR066C	0.217284	RTR2	#N/A		#N/A
YLR331C	0.217224	JIP3	#N/A		#N/A
YLL049W	0.217151	LDB18	#N/A		#N/A
YER088C	0.216795	DOT6	#N/A		#N/A
YKL056C	0.216267	TMA19	#N/A		#N/A
YKR059W	0.215885	TIF1	#N/A		#N/A
YOR347C	0.215757	PYK2	#N/A		#N/A
YOL135C	0.21569	MED7	#N/A		#N/A
YOR011W	0.215575	AUS1	#N/A		#N/A
YJR155W	0.215518	AAD10	-1.06		-1
YER150W	0.215463	SPI1	#N/A		#N/A
YIL009C-A	0.215442	EST3	#N/A		#N/A
YGR129W	0.215224	SYF2	#N/A		#N/A
YER072W	0.215162	VTC1	#N/A		#N/A
YBR016W	0.215123	YBR016W	-1.06		-1
YOR185C	0.215091	GSP2	#N/A		#N/A
YJR016C	0.21498	ILV3	#N/A		#N/A
YBR230W-A	0.214697	YBR230W-A	#N/A		#N/A
YOL006C	0.214495	TOP1	-1.06		-1
YEL015W	0.214346	EDC3	#N/A		#N/A
YIL056W	0.213809	VHR1	#N/A		#N/A
YIL108W	0.213613	YIL108W	#N/A		#N/A
YIL003W	0.213545	CFD1	#N/A		#N/A
YDR517W	0.213481	GRH1	#N/A		#N/A
YFL034C-B	0.213306	MOB2	#N/A		#N/A
YKL136W	0.21322	YKL136W	#N/A		#N/A
YCL050C	0.212463	APA1	#N/A		#N/A
YOL093W	0.212256	TRM10	#N/A		#N/A
YJR069C	0.212196	HAM1	#N/A		#N/A
YML009C	0.212167	MRPL39	#N/A		#N/A
YJR137C	0.211955	MET5	#N/A		#N/A
YPL222W	0.211837	FMP40	#N/A		#N/A
YPR204W	0.211681	YPR204W	#N/A		#N/A
YOR288C	0.211069	MPD1	-1.06		-1
YGL105W	0.210641	ARC1	#N/A		#N/A
YBR269C	0.210624	SDH8	#N/A		#N/A
YMR245W	0.210576	YMR245W	#N/A		#N/A
YOR294W	0.209907	RRS1	#N/A		#N/A
YJR129C	0.209837	EFM3	-1.06		-1
YPR107C	0.20974	YTH1	#N/A		#N/A
YER165W	0.209707	PAB1	#N/A		#N/A
YER058W	0.209684	PET117	#N/A		#N/A
YNR013C	0.209455	PHO91	#N/A		#N/A
YGL199C	0.209233	YGL199C	#N/A		#N/A
YLR136C	0.209179	TIS11	#N/A		#N/A
YGL068W	0.208997	MNP1	#N/A		#N/A
YGR037C	0.208798	ACB1	#N/A		#N/A
YDR298C	0.208707	ATP5	#N/A		#N/A
YJL138C	0.208599	TIF2	#N/A		#N/A
YPR128C	0.208567	ANT1	#N/A		#N/A
YKL112W	0.208525	ABF1	#N/A		#N/A
YGL023C	0.208467	PIB2	#N/A		#N/A
YHR192W	0.208418	LNP1	#N/A		#N/A
YIR025W	0.208197	MND2	#N/A		#N/A
YMR119W-A	0.207823	YMR119W-A	#N/A		#N/A
YPL170W	0.207691	DAP1	#N/A		#N/A
YMR312W	0.207462	ELP6	#N/A		#N/A
YOR358W	0.207433	HAP5	#N/A		#N/A
YML057C-A	0.207054	YML057C-A	#N/A		#N/A
YEL050C	0.207004	RML2	#N/A		#N/A
YBR137W	0.206623	YBR137W	#N/A		#N/A
YKL201C	0.206598	MNN4	#N/A		#N/A
YMR230W	0.206536	RPS10B	#N/A		#N/A
YDL082W	0.206413	RPL13A	#N/A		#N/A
YLL014W	0.206233	EMC6	#N/A		#N/A
YJL163C	0.206077	YJL163C	#N/A		#N/A
YBR244W	0.205968	GPX2	#N/A		#N/A
YDR209C	0.205486	YDR209C	#N/A		#N/A
YBL002W	0.205443	HTB2	2.22	YES	-1		YES
YHR065C	0.205435	RRP3	#N/A		#N/A
YIL157C	0.205363	COA1	#N/A		#N/A
YDR248C	0.205101	YDR248C	#N/A		#N/A
YGL147C	0.204729	RPL9A	#N/A		#N/A
YHR058C	0.20383	MED6	#N/A		#N/A
YKR088C	0.203733	TVP38	#N/A		#N/A
YKL098W	0.203652	MTC2	#N/A		#N/A
YLR446W	0.203535	YLR446W	#N/A		#N/A
YPR145W	0.203387	ASN1	#N/A		#N/A
YNR032W	0.203374	PPG1	#N/A		#N/A
YPR120C	0.203313	CLB5	-1.06		-1
YER052C	0.202997	HOM3	#N/A		#N/A
YBL095W	0.202982	MRX3	#N/A		#N/A
YDL100C	0.202415	GET3	#N/A		#N/A
YKL181W	0.202375	PRS1	#N/A		#N/A
YJR058C	0.201876	APS2	#N/A		#N/A
YOR157C	0.201662	PUP1	#N/A		#N/A
YLR215C	0.201436	CDC123	#N/A		#N/A
YNL302C	0.200802	RPS19B	#N/A		#N/A
YNL157W	0.200754	IGO1	#N/A		#N/A
YNL169C	0.200651	PSD1	#N/A		#N/A
YER035W	0.199308	EDC2	#N/A		#N/A
YER010C	0.199099	YER010C	#N/A		#N/A
YAR050W	0.19897	FLO1	#N/A		#N/A
YJL190C	0.198811	RPS22A	#N/A		#N/A
YPL138C	0.198772	SPP1	#N/A		#N/A
YBR084C-A	0.198503	RPL19A	#N/A		#N/A
YLR304C	0.198218	ACO1	#N/A		#N/A
YPL208W	0.197947	RKM1	-1.06		2.67	YES	YES
YDL045W-A	0.197903	MRP10	#N/A		#N/A
YMR298W	0.197839	LIP1	#N/A		#N/A
YOR002W	0.197462	ALG6	#N/A		#N/A
YNL153C	0.197392	GIM3	#N/A		#N/A
YLR390W-A	0.197242	CCW14	#N/A		#N/A
YFR050C	0.197022	PRE4	#N/A		#N/A
YER030W	0.196994	CHZ1	#N/A		#N/A
YOR260W	0.196712	GCD1	#N/A		#N/A
YGR241C	0.196469	YAP1802	#N/A		#N/A
YKL219W	0.196448	COS9	#N/A		#N/A
YBR191W	0.196385	RPL21A	#N/A		#N/A
YNL016W	0.196159	PUB1	#N/A		#N/A
YDR385W	0.196121	EFT2	#N/A		#N/A
YBL027W	0.195826	RPL19B	#N/A		#N/A
YOR063W	0.195611	RPL3	#N/A		#N/A
YJR001W	0.195454	AVT1	#N/A		#N/A
YKL156C-A	0.195081	YKL156C-A	#N/A		#N/A
YMR041C	0.195065	ARA2	#N/A		#N/A
YMR027W	0.194647	YMR027W	#N/A		#N/A
YMR087W	0.194597	YMR087W	#N/A		#N/A
YER145C	0.194335	FTR1	#N/A		#N/A
YML036W	0.194042	CGI121	#N/A		#N/A
YAL042W	0.194036	ERV46	#N/A		#N/A
YGL203C	0.193994	KEX1	#N/A		#N/A
YHR030C	0.193836	SLT2	#N/A		#N/A
YOR007C	0.19354	SGT2	#N/A		#N/A
YER093C-A	0.193455	AIM11	#N/A		#N/A
YGR101W	0.193189	PCP1	#N/A		#N/A
YHR086W	0.192993	NAM8	#N/A		#N/A
YBR133C	0.192734	HSL7	-1.06		-1
YDL009C	0.192607	YDL009C	#N/A		#N/A
YMR166C	0.191881	MME1	#N/A		#N/A
YCR028C-A	0.191652	RIM1	#N/A		#N/A
YNL052W	0.191211	COX5A	#N/A		#N/A
YML132W	0.190673	COS3	#N/A		#N/A
YKL016C	0.190357	ATP7	#N/A		#N/A
YPL091W	0.190215	GLR1	#N/A		#N/A
YKL018W	0.190013	SWD2	#N/A		#N/A
YCL001W	0.189891	RER1	#N/A		#N/A
YHR068W	0.189311	DYS1	#N/A		#N/A
YML048W	0.188761	GSF2	#N/A		#N/A
YOR359W	0.188233	VTS1	#N/A		#N/A
YGL223C	0.187987	COG1	#N/A		#N/A
YPR080W	0.187561	TEF1	#N/A		#N/A
YMR205C	0.186495	PFK2	#N/A		#N/A
YJR015W	0.186102	YJR015W	#N/A		#N/A
YGL004C	0.186032	RPN14	#N/A		#N/A
YGL164C	0.185794	YRB30	#N/A		#N/A
YKL049C	0.185588	CSE4	-1.06		-1
YHR114W	0.185364	BZZ1	#N/A		#N/A
YHR161C	0.185338	YAP1801	#N/A		#N/A
YDL229W	0.185304	SSB1	#N/A		#N/A
YNR003C	0.185186	RPC34	#N/A		#N/A
YNL109W	0.185071	YNL109W	#N/A		#N/A
YKL157W	0.184872	APE2	#N/A		#N/A
YNL277W	0.184834	MET2	#N/A		#N/A
YOR091W	0.184813	TMA46	#N/A		#N/A
YGL067W	0.184468	NPY1	#N/A		#N/A
YGR038W	0.183718	ORM1	#N/A		#N/A
YBR013C	0.182954	YBR013C	#N/A		#N/A
YHR121W	0.182526	LSM12	#N/A		#N/A
YMR182C	0.182428	RGM1	#N/A		#N/A
YGR141W	0.182185	VPS62	#N/A		#N/A
YOR089C	0.182125	VPS21	#N/A		#N/A
YDL078C	0.182047	MDH3	#N/A		#N/A
YCR090C	0.182036	YCR090C	#N/A		#N/A
YNL322C	0.181998	KRE1	#N/A		#N/A
YPR067W	0.18153	ISA2	#N/A		#N/A
YMR236W	0.18143	TAF9	#N/A		#N/A
YER059W	0.181358	PCL6	#N/A		#N/A
YIL019W	0.18134	FAF1	#N/A		#N/A
YPR150W	0.181194	YPR150W	#N/A		#N/A
YPL076W	0.18119	GPI2	#N/A		#N/A
YLL008W	0.181172	DRS1	#N/A		#N/A
YHR070W	0.180852	TRM5	#N/A		#N/A
YJL177W	0.179319	RPL17B	#N/A		#N/A
YKR094C	0.179316	RPL40B	#N/A		#N/A
YLR157C	0.179203	ASP3-2	#N/A		#N/A
YKL123W	0.179157	YKL123W	#N/A		#N/A
YNL102W	0.179112	POL1	-1.06		2.67	YES	YES
YIL093C	0.178928	RSM25	#N/A		#N/A
YPL085W	0.17848	SEC16	#N/A		#N/A
YDR354W	0.178169	TRP4	#N/A		#N/A
YOR234C	0.177645	RPL33B	#N/A		#N/A
YKL008C	0.177565	LAC1	#N/A		#N/A
YOL148C	0.177181	SPT20	#N/A		#N/A
YOR064C	0.176713	YNG1	#N/A		#N/A
YBL069W	0.176477	AST1	#N/A		#N/A
YPL179W	0.176463	PPQ1	#N/A		#N/A
YMR271C	0.176358	URA10	#N/A		#N/A
YGR261C	0.176166	APL6	#N/A		#N/A
YPR023C	0.176102	EAF3	#N/A		#N/A
YGR035W-A	0.175915	YGR035W-A	#N/A		#N/A
YGR180C	0.175787	RNR4	#N/A		#N/A
YKL108W	0.17566	SLD2	-1.06		2.67	YES	YES
YGR105W	0.175313	VMA21	#N/A		#N/A
YNL251C	0.175155	NRD1	#N/A		#N/A
YDR273W	0.175089	DON1	#N/A		#N/A
YGL248W	0.174847	PDE1	#N/A		#N/A
YER151C	0.174267	UBP3	#N/A		#N/A
YGL031C	0.174252	RPL24A	#N/A		#N/A
YDR033W	0.174131	MRH1	-1.06		-1
YPL030W	0.174093	TRM44	#N/A		#N/A
YJL149W	0.173866	DAS1	#N/A		#N/A
YMR012W	0.173311	CLU1	#N/A		#N/A
YNL311C	0.173148	SKP2	#N/A		#N/A
YFL010C	0.172452	WWM1	#N/A		#N/A
YPL213W	0.171897	LEA1	#N/A		#N/A
YLR091W	0.171892	GEP5	#N/A		#N/A
YPL220W	0.17181	RPL1A	#N/A		#N/A
YHR001W-A	0.171652	QCR10	#N/A		#N/A
YOR267C	0.17159	HRK1	#N/A		#N/A
YPL066W	0.171573	RGL1	#N/A		#N/A
YLR459W	0.171282	GAB1	#N/A		#N/A
YNL044W	0.171183	YIP3	-1.06		-1
YLL062C	0.170923	MHT1	#N/A		#N/A
YDL168W	0.169903	SFA1	#N/A		#N/A
YGL032C	0.169799	AGA2	#N/A		#N/A
YGL216W	0.169492	KIP3	-1.06		-1
YNL020C	0.169477	ARK1	#N/A		#N/A
YJR083C	0.16936	ACF4	-1.06		-1
YDL090C	0.169359	RAM1	#N/A		#N/A
YGL017W	0.168824	ATE1	#N/A		#N/A
YJL217W	0.168734	REE1	#N/A		#N/A
YCL056C	0.168549	PEX34	#N/A		#N/A
YHR063C	0.168504	PAN5	#N/A		#N/A
YCL008C	0.168388	STP22	#N/A		#N/A
YGL060W	0.168354	YBP2	#N/A		#N/A
YML079W	0.168265	YML079W	#N/A		#N/A
YPR076W	0.16768	YPR076W	#N/A		#N/A
YCL017C	0.167555	NFS1	#N/A		#N/A
YIR036W-A	0.167534	YIR036W-A	#N/A		#N/A
YJL105W	0.167477	SET4	#N/A		#N/A
YGR019W	0.167173	UGA1	#N/A		#N/A
YCR089W	0.166961	FIG2	#N/A		#N/A
YGR124W	0.166898	ASN2	#N/A		#N/A
YBR056W	0.166886	YBR056W	#N/A		#N/A
YER146W	0.166824	LSM5	#N/A		#N/A
YHR204W	0.166703	MNL1	#N/A		#N/A
YPR099C	0.166583	YPR099C	#N/A		#N/A
YDR518W	0.166426	EUG1	#N/A		#N/A
YDR488C	0.16619	PAC11	#N/A		#N/A
YDL200C	0.166155	MGT1	#N/A		#N/A
YGR115C	0.165164	YGR115C	#N/A		#N/A
YBL112C	0.165101	YBL112C	#N/A		#N/A
YDL123W	0.165067	SNA4	#N/A		#N/A
YKL103C	0.164985	APE1	#N/A		#N/A
YOR020C	0.164951	HSP10	#N/A		#N/A
YLR254C	0.164908	NDL1	#N/A		#N/A
YOL094C	0.164838	RFC4	#N/A		#N/A
YMR251W	0.164587	GTO3	#N/A		#N/A
YDL099W	0.164562	BUG1	#N/A		#N/A
YBR120C	0.164456	CBP6	#N/A		#N/A
YGL038C	0.164447	OCH1	2.22	YES	-1		YES
YMR214W	0.164355	SCJ1	#N/A		#N/A
YNL298W	0.164229	CLA4	2.22	YES	-1		YES
YCR009C	0.164209	RVS161	#N/A		#N/A
YBR253W	0.163861	SRB6	#N/A		#N/A
YLR079W	0.163827	SIC1	#N/A		#N/A
YEL034W	0.163378	HYP2	#N/A		#N/A
YMR046W-A	0.163227	YMR046W-A	#N/A		#N/A
YOR027W	0.163186	STI1	#N/A		#N/A
YEL030W	0.162861	ECM10	#N/A		#N/A
YNR015W	0.162551	SMM1	#N/A		#N/A
YGL056C	0.162212	SDS23	#N/A		#N/A
YJR125C	0.162098	ENT3	#N/A		#N/A
YFL042C	0.161619	LAM5	#N/A		#N/A
YDR147W	0.161618	EKI1	#N/A		#N/A
YBL029C-A	0.16143	YBL029C-A	#N/A		#N/A
YDR140W	0.161143	MTQ2	#N/A		#N/A
YBR159W	0.16107	IFA38	#N/A		#N/A
YKL104C	0.160964	GFA1	#N/A		#N/A
YFL038C	0.160764	YPT1	#N/A		#N/A
YOR373W	0.16053	NUD1	2.22	YES	-1		YES
YLL009C	0.159899	COX17	#N/A		#N/A
YDR456W	0.159837	NHX1	#N/A		#N/A
YMR015C	0.159824	ERG5	#N/A		#N/A
YOL070C	0.159607	NBA1	-1.06		-1
YGL029W	0.159552	CGR1	#N/A		#N/A
YML077W	0.159468	BET5	#N/A		#N/A
YOR327C	0.159345	SNC2	#N/A		#N/A
YDL030W	0.158955	PRP9	#N/A		#N/A
YFR017C	0.158916	IGD1	#N/A		#N/A
YEL018W	0.158903	EAF5	#N/A		#N/A
YDR231C	0.158625	COX20	#N/A		#N/A
YFR029W	0.15824	PTR3	#N/A		#N/A
YLR397C	0.157932	AFG2	#N/A		#N/A
YDR075W	0.157577	PPH3	#N/A		#N/A
YMR048W	0.157542	CSM3	-1.06		2.67	YES	YES
YLR102C	0.157337	APC9	#N/A		#N/A
YMR067C	0.157174	UBX4	#N/A		#N/A
YBR108W	0.15713	AIM3	#N/A		#N/A
YPL149W	0.157111	ATG5	#N/A		#N/A
YDL120W	0.156632	YFH1	#N/A		#N/A
YIL156W-A	0.156555	YIL156W-A	#N/A		#N/A
YPR033C	0.156457	HTS1	#N/A		#N/A
YIL033C	0.156267	BCY1	#N/A		#N/A
YGR173W	0.156173	RBG2	#N/A		#N/A
YOR066W	0.155965	MSA1	-1.06		-1
YER095W	0.155892	RAD51	-1.06		2.67	YES	YES
YMR092C	0.155662	AIP1	#N/A		#N/A
YHR143W-A	0.155564	RPC10	#N/A		#N/A
YMR273C	0.155441	ZDS1	#N/A		#N/A
YBR106W	0.155353	PHO88	#N/A		#N/A
YER061C	0.155289	CEM1	#N/A		#N/A
YJR144W	0.155218	MGM101	-1.06		-1
YML087C	0.155094	AIM33	#N/A		#N/A
YLR056W	0.15498	ERG3	2.22	YES	-1		YES
YKL130C	0.154692	SHE2	#N/A		#N/A
YNR052C	0.15463	POP2	#N/A		#N/A
YMR183C	0.154608	SSO2	#N/A		#N/A
YGR185C	0.153342	TYS1	#N/A		#N/A
YOR102W	0.153053	YOR102W	#N/A		#N/A
YGL099W	0.152976	LSG1	#N/A		#N/A
YLR449W	0.152951	FPR4	#N/A		#N/A
YJL034W	0.152802	KAR2	-1.06		-1
YFR025C	0.152719	HIS2	#N/A		#N/A
YLR052W	0.152533	IES3	#N/A		#N/A
YBL042C	0.15231	FUI1	#N/A		#N/A
YFL047W	0.151568	RGD2	#N/A		#N/A
YPR051W	0.151447	MAK3	#N/A		#N/A
YGR253C	0.151398	PUP2	#N/A		#N/A
YMR005W	0.151094	TAF4	#N/A		#N/A
YMR235C	0.150793	RNA1	#N/A		#N/A
YBR117C	0.15075	TKL2	#N/A		#N/A
YKL183W	0.150678	LOT5	-1.06		-1
YKR070W	0.150335	YKR070W	#N/A		#N/A
YFR045W	0.150326	YFR045W	#N/A		#N/A
YNL130C	0.150313	CPT1	#N/A		#N/A
YIL131C	0.150242	FKH1	-1.06		-1
YNL308C	0.150159	KRI1	#N/A		#N/A
YHL048W	0.15015	COS8	#N/A		#N/A
YLR466W	0.15003	YRF1-4	#N/A		#N/A
YMR075C-A	0.149484	YMR075C-A	#N/A		#N/A
YPL214C	0.149401	THI6	#N/A		#N/A
YDR443C	0.149352	SSN2	#N/A		#N/A
YJL083W	0.149047	TAX4	#N/A		#N/A
YER076C	0.148804	YER076C	#N/A		#N/A
YLR017W	0.148718	MEU1	#N/A		#N/A
YHR132C	0.148681	ECM14	#N/A		#N/A
YGL234W	0.148519	ADE5,7	#N/A		#N/A
YDR323C	0.148315	PEP7	#N/A		#N/A
YGR096W	0.148307	TPC1	#N/A		#N/A
YCR053W	0.148167	THR4	#N/A		#N/A
YOL055C	0.147585	THI20	#N/A		#N/A
YGL121C	0.147212	GPG1	#N/A		#N/A
YAR031W	0.147041	PRM9	#N/A		#N/A
YIL156W-B	0.146993	YIL156W-B	#N/A		#N/A
YJR060W	0.146457	CBF1	#N/A		#N/A
YPR074C	0.146186	TKL1	#N/A		#N/A
YDL241W	0.146063	YDL241W	#N/A		#N/A
YLR089C	0.145639	ALT1	#N/A		#N/A
YGL035C	0.145394	MIG1	#N/A		#N/A
YOR295W	0.145238	UAF30	#N/A		#N/A
YNL231C	0.145169	PDR16	2.22	YES	-1		YES
YNL166C	0.144919	BNI5	-1.06		2.67	YES	YES
YML012W	0.144839	ERV25	-1.06		2.67	YES	YES
YLR118C	0.144749	YLR118C	#N/A		#N/A
YDR258C	0.144487	HSP78	#N/A		#N/A
YHR141C	0.144472	RPL42B	#N/A		#N/A
YOR198C	0.144457	BFR1	#N/A		#N/A
YGR029W	0.14437	ERV1	#N/A		#N/A
YER174C	0.144301	GRX4	-1.06		-1
YMR047C	0.144263	NUP116	#N/A		#N/A
YBR205W	0.144162	KTR3	#N/A		#N/A
YHR001W	0.144026	OSH7	#N/A		#N/A
YHR219W	0.143835	YHR219W	#N/A		#N/A
YIL010W	0.143392	DOT5	#N/A		#N/A
YER145C-A	0.14338	YER145C-A	#N/A		#N/A
YGL201C	0.142844	MCM6	-1.06		-1
YER099C	0.142599	PRS2	#N/A		#N/A
YDR469W	0.142125	SDC1	#N/A		#N/A
YDR305C	0.142029	HNT2	#N/A		#N/A
YCR024C-B	0.141806	YCR024C-B	#N/A		#N/A
YEL054C	0.141568	RPL12A	#N/A		#N/A
YLR423C	0.141242	ATG17	#N/A		#N/A
YJL118W	0.141048	YJL118W	#N/A		#N/A
YBR278W	0.140963	DPB3	#N/A		#N/A
YOR098C	0.140803	NUP1	#N/A		#N/A
YDR482C	0.140723	CWC21	#N/A		#N/A
YLR029C	0.140519	RPL15A	#N/A		#N/A
YMR216C	0.140408	SKY1	#N/A		#N/A
YCL027W	0.140398	FUS1	#N/A		#N/A
YKL145W	0.140263	RPT1	#N/A		#N/A
YNR054C	0.140062	ESF2	#N/A		#N/A
YIL014C-A	0.13942	YIL014C-A	#N/A		#N/A
YCL005W-A	0.139332	VMA9	#N/A		#N/A
YMR314W	0.13923	PRE5	#N/A		#N/A
YKL159C	0.139143	RCN1	#N/A		#N/A
YDR374W-A	0.138833	WIP1	#N/A		#N/A
YLR141W	0.138567	RRN5	#N/A		#N/A
YNL162W	0.138434	RPL42A	#N/A		#N/A
YBR222C	0.138395	PCS60	#N/A		#N/A
YGR012W	0.138169	MCY1	#N/A		#N/A
YGL057C	0.137887	GEP7	#N/A		#N/A
YBL001C	0.137739	ECM15	#N/A		#N/A
YBR052C	0.137146	RFS1	#N/A		#N/A
YNL290W	0.13713	RFC3	#N/A		#N/A
YOR310C	0.136996	NOP58	#N/A		#N/A
YKR001C	0.136925	VPS1	#N/A		#N/A
YHR194W	0.136732	MDM31	#N/A		#N/A
YMR112C	0.136225	MED11	#N/A		#N/A
YLR201C	0.136217	COQ9	#N/A		#N/A
YHR113W	0.135327	APE4	#N/A		#N/A
YLR401C	0.135115	DUS3	#N/A		#N/A
YJR024C	0.134466	MDE1	#N/A		#N/A
YGL225W	0.134438	VRG4	-1.06		2.67	YES	YES
YJL206C	0.134435	YJL206C	#N/A		#N/A
YLR158C	0.134383	ASP3-3	#N/A		#N/A
YJR065C	0.13432	ARP3	#N/A		#N/A
YGR014W	0.134166	MSB2	2.22	YES	-1		YES
YMR179W	0.133892	SPT21	2.22	YES	2.67	YES	YES
YLR370C	0.133488	ARC18	#N/A		#N/A
YOR176W	0.133292	HEM15	#N/A		#N/A
YHR180W	0.132883	YHR180W	#N/A		#N/A
YER009W	0.132725	NTF2	#N/A		#N/A
YKL206C	0.132425	ADD66	#N/A		#N/A
YMR122W-A	0.132217	YMR122W-A	#N/A		#N/A
YKL198C	0.132194	PTK1	#N/A		#N/A
YIR015W	0.131998	RPR2	#N/A		#N/A
YDL040C	0.131496	NAT1	#N/A		#N/A
YKL129C	0.131343	MYO3	#N/A		#N/A
YPR114W	0.131294	YPR114W	#N/A		#N/A
YDR167W	0.131026	TAF10	#N/A		#N/A
YDR046C	0.130937	BAP3	#N/A		#N/A
YJR030C	0.130846	RBH2	-1.06		2.67	YES	YES
YDL185W	0.130787	VMA1	#N/A		#N/A
YPL249C	0.130538	GYP5	#N/A		#N/A
YGL186C	0.130484	TPN1	#N/A		#N/A
YPR069C	0.130474	SPE3	#N/A		#N/A
YEL018C-A	0.130388	YEL018C-A	#N/A		#N/A
YBR062C	0.130354	YBR062C	#N/A		#N/A
YGR234W	0.130309	YHB1	#N/A		#N/A
YPR093C	0.13021	ASR1	#N/A		#N/A
YDR036C	0.12989	EHD3	#N/A		#N/A
YNL299W	0.12985	TRF5	#N/A		#N/A
YPL055C	0.129678	LGE1	#N/A		#N/A
YMR300C	0.129465	ADE4	#N/A		#N/A
YCR024C	0.128783	SLM5	#N/A		#N/A
YDR277C	0.128737	MTH1	#N/A		#N/A
YBR070C	0.128696	ALG14	2.22	YES	-1		YES
YLR163C	0.128454	MAS1	#N/A		#N/A
YFL041W	0.128437	FET5	#N/A		#N/A
YNL280C	0.128422	ERG24	#N/A		#N/A
YDR357C	0.128339	CNL1	#N/A		#N/A
YER111C	0.128045	SWI4	2.22	YES	-1		YES
YKL218C	0.127741	SRY1	#N/A		#N/A
YBR283C	0.127379	SSH1	#N/A		#N/A
YHR110W	0.127325	ERP5	-1.06		2.67	YES	YES
YHR123W	0.127183	EPT1	#N/A		#N/A
YGL047W	0.127158	ALG13	#N/A		#N/A
YJR151C	0.126941	DAN4	#N/A		#N/A
YBR172C	0.126918	SMY2	#N/A		#N/A
YHL002C-A	0.126827	YHL002C-A	#N/A		#N/A
YOR085W	0.126503	OST3	#N/A		#N/A
YLR429W	0.126404	CRN1	#N/A		#N/A
YMR213W	0.126319	CEF1	#N/A		#N/A
YLR196W	0.126117	PWP1	#N/A		#N/A
YCR072C	0.126093	RSA4	#N/A		#N/A
YEL052W	0.125815	AFG1	#N/A		#N/A
YOL016C	0.125699	CMK2	#N/A		#N/A
YJR076C	0.125051	CDC11	#N/A		#N/A
YJR135W-A	0.124967	TIM8	#N/A		#N/A
YOR155C	0.124961	ISN1	#N/A		#N/A
YPL032C	0.124908	SVL3	-1.06		-1
YHR215W	0.124602	PHO12	-1.06		-1
YPR141C	0.124589	KAR3	-1.06		-1
YOR372C	0.124481	NDD1	2.22	YES	-1		YES
YPL152W	0.124069	RRD2	#N/A		#N/A
YGL136C	0.123914	MRM2	#N/A		#N/A
YDR261W-A	0.123908	YDR261W-A	#N/A		#N/A
YDR013W	0.123833	PSF1	#N/A		#N/A
YMR207C	0.123633	HFA1	#N/A		#N/A
YEL036C	0.123399	ANP1	#N/A		#N/A
YDR284C	0.123219	DPP1	#N/A		#N/A
YLR018C	0.123202	POM34	#N/A		#N/A
YJR072C	0.123092	NPA3	#N/A		#N/A
YOR023C	0.122511	AHC1	#N/A		#N/A
YPR118W	0.122116	MRI1	#N/A		#N/A
YGR227W	0.122012	DIE2	#N/A		#N/A
YPR052C	0.122009	NHP6A	#N/A		#N/A
YGL130W	0.121981	CEG1	#N/A		#N/A
YFR052W	0.121877	RPN12	#N/A		#N/A
YOL022C	0.121853	TSR4	#N/A		#N/A
YDR121W	0.121648	DPB4	#N/A		#N/A
YHR187W	0.121526	IKI1	#N/A		#N/A
YMR072W	0.121313	ABF2	#N/A		#N/A
YIL140W	0.121301	AXL2	-1.06		-1
YOR355W	0.120996	GDS1	#N/A		#N/A
YEL058W	0.120859	PCM1	#N/A		#N/A
YGR190C	0.120752	YGR190C	#N/A		#N/A
YNL149C	0.119902	PGA2	#N/A		#N/A
YNL321W	0.119795	VNX1	#N/A		#N/A
YDL046W	0.119338	NPC2	#N/A		#N/A
YIL004C	0.119279	BET1	#N/A		#N/A
YML025C	0.119153	YML6	#N/A		#N/A
YOL061W	0.119068	PRS5	#N/A		#N/A
YDR480W	0.119052	DIG2	#N/A		#N/A
YML009W-B	0.11877	YML009W-B	#N/A		#N/A
YBL058W	0.118737	SHP1	#N/A		#N/A
YOR140W	0.118642	SFL1	#N/A		#N/A
YHR104W	0.118611	GRE3	#N/A		#N/A
YPR173C	0.118559	VPS4	#N/A		#N/A
YDR020C	0.118072	DAS2	#N/A		#N/A
YJL127C-B	0.117852	YJL127C-B	#N/A		#N/A
YIL024C	0.117267	YIL024C	#N/A		#N/A
YGR032W	0.117258	GSC2	#N/A		#N/A
YDL048C	0.116969	STP4	#N/A		#N/A
YGL037C	0.116783	PNC1	#N/A		#N/A
YNL070W	0.11673	TOM7	#N/A		#N/A
YGR263C	0.1163	SAY1	#N/A		#N/A
YFL034C-A	0.115973	RPL22B	#N/A		#N/A
YMR198W	0.11597	CIK1	-1.06		-1
YML035C	0.115879	AMD1	#N/A		#N/A
YDL085W	0.115143	NDE2	#N/A		#N/A
YIL137C	0.115022	TMA108	#N/A		#N/A
YMR231W	0.114901	PEP5	#N/A		#N/A
YBR255C-A	0.114813	RCF3	#N/A		#N/A
YEL077C	0.11467	YEL077C	#N/A		#N/A
YPR010C-A	0.114643	YPR010C-A	#N/A		#N/A
YDR246W	0.114439	TRS23	#N/A		#N/A
YPL015C	0.114308	HST2	-1.06		-1
YDR451C	0.114105	YHP1	2.22	YES	-1		YES
YNL116W	0.113825	DMA2	#N/A		#N/A
YAL026C-A	0.113779	YAL026C-A	#N/A		#N/A
YML091C	0.113531	RPM2	#N/A		#N/A
YER161C	0.113507	SPT2	#N/A		#N/A
YDR063W	0.113328	AIM7	#N/A		#N/A
YDR162C	0.113179	NBP2	#N/A		#N/A
YJR010W	0.11309	MET3	#N/A		#N/A
YDR545C-A	0.113029	YDR545C-A	#N/A		#N/A
YML106W	0.11302	URA5	#N/A		#N/A
YHR020W	0.112829	YHR020W	#N/A		#N/A
YMR164C	0.1126	MSS11	#N/A		#N/A
YER089C	0.112477	PTC2	#N/A		#N/A
YJR071W	0.112421	YJR071W	#N/A		#N/A
YJL035C	0.112404	TAD2	#N/A		#N/A
YBL113W-A	0.112243	YBL113W-A	#N/A		#N/A
YCR079W	0.112175	PTC6	#N/A		#N/A
YGR106C	0.112121	VOA1	#N/A		#N/A
YIL023C	0.112102	YKE4	#N/A		#N/A
YJR021C	0.111869	REC107	#N/A		#N/A
YGR086C	0.11185	PIL1	#N/A		#N/A
YOR250C	0.111832	CLP1	#N/A		#N/A
YBR122C	0.111821	MRPL36	#N/A		#N/A
YDL165W	0.11182	CDC36	#N/A		#N/A
YKL068W-A	0.11175	YKL068W-A	#N/A		#N/A
YER147C	0.111737	SCC4	#N/A		#N/A
YBL084C	0.111713	CDC27	#N/A		#N/A
YDR328C	0.111405	SKP1	#N/A		#N/A
YDR503C	0.111368	LPP1	-1.06		2.67	YES	YES
YLR257W	0.111357	YLR257W	#N/A		#N/A
YLR242C	0.111319	ARV1	#N/A		#N/A
YJL058C	0.111227	BIT61	#N/A		#N/A
YGR121C	0.111145	MEP1	#N/A		#N/A
YMR282C	0.110879	AEP2	#N/A		#N/A
YNL125C	0.110572	ESBP6	#N/A		#N/A
YPL241C	0.110168	CIN2	#N/A		#N/A
YDL142C	0.110149	CRD1	#N/A		#N/A
YBR060C	0.11013	ORC2	#N/A		#N/A
YJL157C	0.110029	FAR1	-1.06		-1
YDR202C	0.109851	RAV2	#N/A		#N/A
YGR077C	0.109832	PEX8	#N/A		#N/A
YDR479C	0.109781	PEX29	#N/A		#N/A
YCL058W-A	0.109673	ADF1	#N/A		#N/A
YML115C	0.109358	VAN1	#N/A		#N/A
YDL236W	0.109252	PHO13	#N/A		#N/A
YJL088W	0.108459	ARG3	#N/A		#N/A
YDR169C	0.108458	STB3	#N/A		#N/A
YGL079W	0.108092	KXD1	#N/A		#N/A
YJR088C	0.108049	EMC2	#N/A		#N/A
YDR043C	0.108041	NRG1	#N/A		#N/A
YMR169C	0.108008	ALD3	#N/A		#N/A
YER060W	0.107966	FCY21	#N/A		#N/A
YDR415C	0.10788	YDR415C	#N/A		#N/A
YHR075C	0.107821	PPE1	#N/A		#N/A
YNL316C	0.107473	PHA2	#N/A		#N/A
YCL049C	0.107188	YCL049C	#N/A		#N/A
YFL017W-A	0.107113	SMX2	#N/A		#N/A
YGL241W	0.107076	KAP114	#N/A		#N/A
YHR135C	0.106927	YCK1	-1.06		-1
YDR472W	0.106566	TRS31	#N/A		#N/A
YHR010W	0.106353	RPL27A	#N/A		#N/A
YNL247W	0.106331	YNL247W	#N/A		#N/A
YPL263C	0.106289	KEL3	#N/A		#N/A
YNL122C	0.105595	YNL122C	#N/A		#N/A
YOR262W	0.10539	GPN2	#N/A		#N/A
YCR098C	0.10508	GIT1	#N/A		#N/A
YGR078C	0.105001	PAC10	#N/A		#N/A
YPR065W	0.104487	ROX1	#N/A		#N/A
YMR269W	0.10445	TMA23	#N/A		#N/A
YLR164W	0.103906	SHH4	#N/A		#N/A
YBL113C	0.103685	YBL113C	#N/A		#N/A
YDR191W	0.103259	HST4	-1.06		-1
YDR428C	0.103157	BNA7	#N/A		#N/A
YMR134W	0.103144	ERG29	#N/A		#N/A
YML125C	0.103119	PGA3	#N/A		#N/A
YPL071C	0.102985	YPL071C	#N/A		#N/A
YBR080C	0.102983	SEC18	#N/A		#N/A
YCR059C	0.102928	YIH1	#N/A		#N/A
YDR452W	0.102375	PPN1	#N/A		#N/A
YPR132W	0.101633	RPS23B	#N/A		#N/A
YIL083C	0.101527	CAB2	#N/A		#N/A
YGR018C	0.101194	YGR018C	#N/A		#N/A
YNL152W	0.101113	INN1	#N/A		#N/A
YPL264C	0.10081	YPL264C	#N/A		#N/A
YOR110W	0.100781	TFC7	#N/A		#N/A
YLR085C	0.100447	ARP6	#N/A		#N/A
YNL073W	0.100415	MSK1	#N/A		#N/A
YLR195C	0.10041	NMT1	#N/A		#N/A
YGR147C	0.0994098	NAT2	#N/A		#N/A
YDL224C	0.0994077	WHI4	#N/A		#N/A
YDR359C	0.0993991	EAF1	#N/A		#N/A
YOR292C	0.0993372	YOR292C	#N/A		#N/A
YGR167W	0.0991061	CLC1	#N/A		#N/A
YBR037C	0.0990637	SCO1	#N/A		#N/A
YBR090C	0.0990213	YBR090C	#N/A		#N/A
YOR112W	0.0989624	CEX1	#N/A		#N/A
YGR104C	0.0987552	SRB5	#N/A		#N/A
YDL050C	0.0986856	YDL050C	#N/A		#N/A
YGL084C	0.0982749	GUP1	#N/A		#N/A
YKR007W	0.0981763	MEH1	#N/A		#N/A
YDR539W	0.0981479	FDC1	#N/A		#N/A
YML123C	0.0971821	PHO84	#N/A		#N/A
YOR036W	0.0971279	PEP12	#N/A		#N/A
YER183C	0.0971089	FAU1	#N/A		#N/A
YDR320C	0.0969335	SWA2	#N/A		#N/A
YIR012W	0.0968359	SQT1	#N/A		#N/A
YEL002C	0.0968059	WBP1	#N/A		#N/A
YPR004C	0.0965476	AIM45	#N/A		#N/A
YOR362C	0.0964693	PRE10	#N/A		#N/A
YKL208W	0.0963922	CBT1	#N/A		#N/A
YHR140W	0.0960208	YHR140W	#N/A		#N/A
YMR079W	0.0957834	SEC14	#N/A		#N/A
YNL051W	0.0957351	COG5	#N/A		#N/A
YDR117C	0.0956337	TMA64	#N/A		#N/A
YOL144W	0.0955275	NOP8	#N/A		#N/A
YFL037W	0.0955196	TUB2	-1.06		-1
YFR042W	0.0955081	KEG1	#N/A		#N/A
YER048C	0.0954991	CAJ1	#N/A		#N/A
YPR133C	0.0954075	SPN1	#N/A		#N/A
YHR046C	0.0953518	INM1	#N/A		#N/A
YOR293W	0.0952505	RPS10A	#N/A		#N/A
YPL096W	0.0951499	PNG1	#N/A		#N/A
YKL213C	0.09469	DOA1	#N/A		#N/A
YOR106W	0.0945915	VAM3	#N/A		#N/A
YIL109C	0.0945024	SEC24	#N/A		#N/A
YLR160C	0.0944689	ASP3-4	#N/A		#N/A
YDR519W	0.0943344	FPR2	#N/A		#N/A
YDL237W	0.0942703	AIM6	#N/A		#N/A
YOL106W	0.0942226	YOL106W	#N/A		#N/A
YMR243C	0.0940352	ZRC1	#N/A		#N/A
YKL085W	0.0938548	MDH1	#N/A		#N/A
YKR069W	0.0934753	MET1	#N/A		#N/A
YIL065C	0.0933184	FIS1	#N/A		#N/A
YMR294W	0.0931532	JNM1	#N/A		#N/A
YOR074C	0.0929014	CDC21	-1.06		2.67	YES	YES
YDR179C	0.0928983	CSN9	-1.06		-1
YKR006C	0.092616	MRPL13	#N/A		#N/A
YOL159C	0.0925951	CSS3	#N/A		#N/A
YIL145C	0.0923698	PAN6	#N/A		#N/A
YCL063W	0.0921877	VAC17	-1.06		-1
YKL025C	0.0921699	PAN3	#N/A		#N/A
YBR111C	0.0920688	YSA1	#N/A		#N/A
YFR019W	0.0917937	FAB1	#N/A		#N/A
YMR240C	0.091775	CUS1	#N/A		#N/A
YBL040C	0.0917052	ERD2	#N/A		#N/A
YMR262W	0.0915936	YMR262W	#N/A		#N/A
YLR230W	0.0915812	YLR230W	#N/A		#N/A
YNL004W	0.091568	HRB1	#N/A		#N/A
YDR450W	0.0914135	RPS18A	#N/A		#N/A
YGR235C	0.0913575	MIC26	#N/A		#N/A
YLR450W	0.0910518	HMG2	#N/A		#N/A
YDR059C	0.0909055	UBC5	#N/A		#N/A
YLR188W	0.0908646	MDL1	#N/A		#N/A
YHR198C	0.0907192	AIM18	#N/A		#N/A
YDR079W	0.0901789	PET100	#N/A		#N/A
YER074W-A	0.0899767	YOS1	#N/A		#N/A
YCL046W	0.0897772	YCL046W	#N/A		#N/A
YOR179C	0.0894285	SYC1	#N/A		#N/A
YOR375C	0.0893908	GDH1	#N/A		#N/A
YJL167W	0.0893822	ERG20	#N/A		#N/A
YER086W	0.0889203	ILV1	#N/A		#N/A
YGL097W	0.0888828	SRM1	#N/A		#N/A
YBR126C	0.0887831	TPS1	#N/A		#N/A
YOR313C	0.0886533	SPS4	-1.06		-1
YJR118C	0.0885181	ILM1	#N/A		#N/A
YDL069C	0.0884597	CBS1	#N/A		#N/A
YGL131C	0.088142	SNT2	#N/A		#N/A
YEL042W	0.088021	GDA1	-1.06		-1
YML017W	0.0880205	PSP2	#N/A		#N/A
YHR070C-A	0.087998	YHR070C-A	#N/A		#N/A
YPL231W	0.0879978	FAS2	#N/A		#N/A
YPR094W	0.087966	RDS3	#N/A		#N/A
YPL120W	0.0878661	VPS30	#N/A		#N/A
YDL182W	0.087541	LYS20	#N/A		#N/A
YMR108W	0.0872364	ILV2	#N/A		#N/A
YDL167C	0.0869121	NRP1	#N/A		#N/A
YGL181W	0.0862892	GTS1	#N/A		#N/A
YKR044W	0.0862112	UIP5	#N/A		#N/A
YDR405W	0.0861374	MRP20	#N/A		#N/A
YDR175C	0.085998	RSM24	#N/A		#N/A
YER190W	0.0859919	YRF1-2	#N/A		#N/A
YOR128C	0.0857162	ADE2	#N/A		#N/A
YKL089W	0.0853629	MIF2	-1.06		-1
YDR247W	0.0850907	VHS1	#N/A		#N/A
YBL107C	0.0847859	MIX23	#N/A		#N/A
YOL031C	0.0846366	SIL1	#N/A		#N/A
YDL060W	0.0843923	TSR1	#N/A		#N/A
YPL129W	0.0841288	TAF14	#N/A		#N/A
YDR395W	0.0841154	SXM1	#N/A		#N/A
YDR280W	0.0840781	RRP45	#N/A		#N/A
YNL026W	0.0839277	SAM50	#N/A		#N/A
YDL036C	0.0839001	PUS9	#N/A		#N/A
YER122C	0.083833	GLO3	#N/A		#N/A
YOR177C	0.0837679	MPC54	#N/A		#N/A
YLR209C	0.0836207	PNP1	-1.06		-1
YNL273W	0.0833668	TOF1	-1.06		2.67	YES	YES
YHR179W	0.083133	OYE2	#N/A		#N/A
YMR292W	0.0825861	GOT1	#N/A		#N/A
YGR296C-B	0.0825479	YGR296C-B	#N/A		#N/A
YPL001W	0.082243	HAT1	#N/A		#N/A
YOL111C	0.0819662	MDY2	#N/A		#N/A
YMR106C	0.0819432	YKU80	#N/A		#N/A
YGL044C	0.0817356	RNA15	#N/A		#N/A
YDL021W	0.0814486	GPM2	#N/A		#N/A
YDL195W	0.0813614	SEC31	#N/A		#N/A
YGL043W	0.0813026	DST1	#N/A		#N/A
YNL058C	0.0809579	YNL058C	-1.06		-1
YIL078W	0.0805199	THS1	#N/A		#N/A
YOR133W	0.0804405	EFT1	#N/A		#N/A
YCR018C	0.0803911	SRD1	#N/A		#N/A
YOR104W	0.0802549	PIN2	#N/A		#N/A
YKL204W	0.0801415	EAP1	#N/A		#N/A
YMR286W	0.0800541	MRPL33	#N/A		#N/A
YPL144W	0.0798998	POC4	#N/A		#N/A
YLR292C	0.0798998	SEC72	-1.06		-1
YBR169C	0.0797221	SSE2	#N/A		#N/A
YKL126W	0.0795999	YPK1	#N/A		#N/A
YGR288W	0.079536	MAL13	#N/A		#N/A
YNR039C	0.079083	ZRG17	#N/A		#N/A
YDL138W	0.0789926	RGT2	#N/A		#N/A
YLR378C	0.0789758	SEC61	#N/A		#N/A
YMR076C	0.0789754	PDS5	-1.06		2.67	YES	YES
YLR405W	0.0789051	DUS4	#N/A		#N/A
YIR020C-B	0.0788685	YIR020C-B	#N/A		#N/A
YPL108W	0.0786876	YPL108W	#N/A		#N/A
YOR224C	0.078513	RPB8	#N/A		#N/A
YDR322W	0.0784877	MRPL35	#N/A		#N/A
YOR276W	0.0773624	CAF20	#N/A		#N/A
YDR299W	0.0772644	BFR2	#N/A		#N/A
YIR004W	0.077223	DJP1	#N/A		#N/A
YCL039W	0.0772205	GID7	#N/A		#N/A
YCR082W	0.0770524	AHC2	#N/A		#N/A
YGR148C	0.0769687	RPL24B	#N/A		#N/A
YNL069C	0.076966	RPL16B	#N/A		#N/A
YMR024W	0.0767313	MRPL3	#N/A		#N/A
YOR020W-A	0.0764773	YOR020W-A	#N/A		#N/A
YMR148W	0.0760234	OSW5	#N/A		#N/A
YMR071C	0.0759451	TVP18	#N/A		#N/A
YAR007C	0.0759345	RFA1	-1.06		2.67	YES	YES
YBL062W	0.0757689	YBL062W	#N/A		#N/A
YER026C	0.0755402	CHO1	#N/A		#N/A
YGR001C	0.0751266	EFM5	#N/A		#N/A
YDR037W	0.0749202	KRS1	#N/A		#N/A
YMR154C	0.0748873	RIM13	#N/A		#N/A
YNL010W	0.0748824	YNL010W	#N/A		#N/A
YMR264W	0.0747961	CUE1	#N/A		#N/A
YGL231C	0.0747742	EMC4	#N/A		#N/A
YGR118W	0.0747664	RPS23A	#N/A		#N/A
YJL024C	0.074755	APS3	#N/A		#N/A
YBR038W	0.0744379	CHS2	-1.06		-1
YJL056C	0.0743695	ZAP1	#N/A		#N/A
YNL161W	0.0742553	CBK1	#N/A		#N/A
YLR379W	0.0740889	YLR379W	#N/A		#N/A
YFR028C	0.0740413	CDC14	-1.06		-1
YGR248W	0.0739901	SOL4	#N/A		#N/A
YLR361C-A	0.073819	YLR361C-A	#N/A		#N/A
YER037W	0.0737679	PHM8	#N/A		#N/A
YKR011C	0.0732878	YKR011C	#N/A		#N/A
YGL100W	0.0732504	SEH1	#N/A		#N/A
YLL066C	0.0730242	YLL066C	#N/A		#N/A
YDR038C	0.0729576	ENA5	#N/A		#N/A
YLR466C-A	0.0725143	YLR466C-A	#N/A		#N/A
YML031W	0.0722675	NDC1	#N/A		#N/A
YOR368W	0.0722583	RAD17	-1.06		2.67	YES	YES
YDR073W	0.072006	SNF11	#N/A		#N/A
YPL065W	0.0712721	VPS28	#N/A		#N/A
YBR175W	0.0711625	SWD3	#N/A		#N/A
YCL012C	0.0709767	YCL012C	#N/A		#N/A
YMR210W	0.070965	MGL2	#N/A		#N/A
YAR071W	0.0703528	PHO11	-1.06		-1
YNL179C	0.0702221	YNL179C	#N/A		#N/A
YCL040W	0.07022	GLK1	#N/A		#N/A
YDR127W	0.0702015	ARO1	#N/A		#N/A
YIL046W	0.0699411	MET30	#N/A		#N/A
YOR238W	0.0697111	YOR238W	#N/A		#N/A
YNL339W-A	0.0695482	YNL339W-A	#N/A		#N/A
[truncated: 462 more rows]
