# Supplementary material for: The microprotein Nrs1 rewires the G1/S transcriptional machinery during nitrogen limitation in budding yeast
Source: PLoS Biol. 2022 Mar 3;20(3):e3001548. doi: 10.1371/journal.pbio.3001548 (PMC8893695; doi:10.1371/journal.pbio.3001548)
Supplement: S1 Data — (XLSX) [file pbio.3001548.s015.xlsx]

## Sheet: Fig2D_rep1
Notations: BG=autofluorescence (background); FP=fluorescent protein (GFPmut3); blobs=large autofluorescent regions, not relevant to this particular dataset;																																								eGFP	Veff
Definitions: Veff=effective laser excitation volume;F=intensity; e=molecular brightness;n=number (of FP oligomers in excitation volume);																																								0.05	0.467
Units: Areas are in pixels, Concentrations in nM
	<True brightness bg Blobs>	<True brightness bg other>	<True brightness bg all>	eGFP	Veff
	0.0164013	0.00905693	0.0115749	0.05	0.467
Original FOV	Cell index in FOV	area	nuc area	cyto area	Blob area	Roundness	<F_FP>nuc	<e_FP>nuc	<n_FP>nuc	<F_tot>nuc	<e_tot>nuc	Fluo fract nuc	<F_bg>nuc	<e_bg>nuc	<F_FP>cyt	<e_FP>cyt	<n_FP>cyt	<F_tot>cyt	<e_tot>cyt	Fluo fract cyt	<F_bg>cyt	<e_bg>cyt	<F_FP>blob	<e_FP>blob	<n_FP>blob	<F_tot>blob	<e_tot>blob	Fluo fract blob	<F_bg>blob	<e_bg>blob	<Concentration>nuc	<Concentration>cyt	<Concentration>blob	CellCentroidX	CellCentroidY	Cell-averaged concentration:
Nrs1GFP_pad_01.tif	1	653	0	653	0	0.848764								0.00905693	0.0529683	0.207179	0.255664	0.410873	0.0367915	0.128917	0.357905	0.0115749								0.0115749		3.76694		49.4946	203.821	3.76694
Nrs1GFP_pad_01.tif	2	440	0	440	0	0.865211								0.00905693	0.0603324	0.193237	0.31222	0.481705	0.0343276	0.125248	0.421372	0.0115749								0.0115749		4.29065		63.9068	136.798	4.29065
Nrs1GFP_pad_01.tif	3	906	109	797	0	0.560132	0.413916	0.0640459	6.46281	0.692661	0.0419169	0.597574	0.278744	0.00905693	0.0538529	0.0314633	1.71161	0.438269	0.0140187	0.122877	0.384416	0.0115749								0.0115749	29.4364	3.82985		76.8311	106.552	6.91055
Nrs1GFP_pad_01.tif	4	455	0	455	0	0.876447								0.00905693	0.0620423	0.186975	0.331821	0.532418	0.0320141	0.116529	0.470375	0.0115749								0.0115749		4.41225		72.5451	168.688	4.41225
Nrs1GFP_pad_01.tif	5	524	0	524	0	0.835628								0.00905693	0.0529809	0.257365	0.205859	0.412214	0.0431657	0.128528	0.359233	0.0115749								0.0115749		3.76783		78.063	71.6489	3.76783
Nrs1GFP_pad_01.tif	6	416	0	416	0	0.85301								0.00905693	0.0748581	0.127455	0.587331	0.587981	0.026328	0.127314	0.513123	0.0115749								0.0115749		5.32367		86.1995	208.978	5.32367
Nrs1GFP_pad_01.tif	7	715	0	715	0	0.846718								0.00905693	0.0538434	0.248362	0.216794	0.426923	0.0414383	0.12612	0.37308	0.0115749								0.0115749		3.82917		112.973	174.441	3.82917
Nrs1GFP_pad_01.tif	8	435	0	435	0	0.860595								0.00905693	0.0489853	0.0952832	0.514102	0.391034	0.0220611	0.125271	0.342049	0.0115749								0.0115749		3.48368		113.453	77.4805	3.48368
Nrs1GFP_pad_01.tif	9	567	0	567	0	0.760879								0.00905693	0.0565023	0.178617	0.316332	0.456261	0.032261	0.123838	0.399759	0.0115749								0.0115749		4.01826		118.302	116.189	4.01826
Nrs1GFP_pad_01.tif	10	689	0	689	0	0.78665								0.00905693	0.0458538	0.0526553	0.87083	0.324746	0.0173754	0.141199	0.278892	0.0115749								0.0115749		3.26097		126.313	212.48	3.26097
Nrs1GFP_pad_01.tif	11	540	0	540	0	0.877444								0.00905693	0.0702188	0.172353	0.407412	0.575278	0.0311996	0.122061	0.505059	0.0115749								0.0115749		4.99374		152.715	232.011	4.99374
Nrs1GFP_pad_01.tif	12	693	0	693	0	0.75361								0.00905693	0.0551552	0.135214	0.407911	0.418182	0.027882	0.131893	0.363027	0.0115749								0.0115749		3.92246		158.825	183.811	3.92246
Nrs1GFP_pad_01.tif	13	357	0	357	0	0.945839								0.00905693	0.0642334	0.215363	0.298257	0.578571	0.0341996	0.111021	0.514338	0.0115749								0.0115749		4.56808		159.77	149.095	4.56808
Nrs1GFP_pad_01.tif	14	461	0	461	0	0.822169								0.00905693	0.0596967	0.20849	0.286329	0.513449	0.0344694	0.116266	0.453752	0.0115749								0.0115749		4.24544		168.879	119.304	4.24544
Nrs1GFP_pad_01.tif	15	470	0	470	0	0.884871								0.00905693	0.106152	0.504419	0.210444	0.730106	0.0832308	0.145393	0.623954	0.0115749								0.0115749		7.5492		219.06	169.409	7.5492
Nrs1GFP_pad_02.tif	1	927	0	927	0	0.793618								0.00905693	0.0596029	-0.033026	-1.80473	0.454746	0.0057291	0.131068	0.395144	0.0115749								0.0115749		4.23877		33.3743	153.63	4.23877
Nrs1GFP_pad_02.tif	2	514	0	514	0	0.862721								0.00905693	0.0927973	0.198573	0.467321	0.659241	0.0378974	0.140764	0.566444	0.0115749								0.0115749		6.59945		52.4572	117.586	6.59945
Nrs1GFP_pad_02.tif	3	818	128	690	0	0.797978	0.771353	0.109939	7.01621	1.20859	0.0734421	0.638223	0.437241	0.00905693	0.0743632	0.209076	0.355675	0.586377	0.0366216	0.126818	0.512014	0.0115749								0.0115749	54.8562	5.28848		76.9988	138.407	13.0448
Nrs1GFP_pad_02.tif	4	589	0	589	0	0.870996								0.00905693	0.0636672	0.0317399	2.0059	0.571222	0.0138224	0.111458	0.507555	0.0115749								0.0115749		4.52781		86.9745	54.961	4.52781
Nrs1GFP_pad_02.tif	5	345	0	345	0	0.898693								0.00905693	0.0646925	0.37657	0.171794	0.558696	0.0538384	0.115792	0.494003	0.0115749								0.0115749		4.60073		98.8087	108.948	4.60073
Nrs1GFP_pad_02.tif	6	848	104	744	0	0.853468	0.699936	0.109427	6.39637	1.06058	0.0752971	0.659958	0.360641	0.00905693	0.0745401	0.117574	0.633985	0.592204	0.0249168	0.125869	0.517664	0.0115749								0.0115749	49.7773	5.30106		109.167	164.185	10.7557
Nrs1GFP_pad_02.tif	7	810	82	728	0	0.68294	0.937256	0.102589	9.13606	1.45854	0.0691604	0.6426	0.521281	0.00905693	0.107261	0.244568	0.438572	0.728846	0.0458633	0.147165	0.621586	0.0115749								0.0115749	66.6547	7.62804		119.32	87.4901	13.6036
Nrs1GFP_pad_02.tif	8	689	0	689	0	0.868589								0.00905693	0.0725969	0.146992	0.493883	0.546226	0.0295727	0.132906	0.473629	0.0115749								0.0115749		5.16286		119.179	51.7779	5.16286
Nrs1GFP_pad_02.tif	9	476	0	476	0	0.811766								0.00905693	0.0486089	0.0564814	0.860618	0.430042	0.0166508	0.113033	0.381433	0.0115749								0.0115749		3.45691		119.263	129.17	3.45691
Nrs1GFP_pad_02.tif	10	1241	0	1241	0	0.557866								0.00905693	0.0591096	0.1825	0.323888	0.494561	0.0320037	0.119519	0.435451	0.0115749								0.0115749		4.20369		143.986	161.531	4.20369
Nrs1GFP_pad_02.tif	11	396	0	396	0	0.844359								0.00905693	0.0865073	-0.102799	-0.841518	0.685985	-0.00284847	0.126107	0.599478	0.0115749								0.0115749		6.15213		137.586	29.4899	6.15213
Nrs1GFP_pad_02.tif	12	658	0	658	0	0.863768								0.00905693	0.0796333	0.105798	0.752692	0.592477	0.0242391	0.134407	0.512844	0.0115749								0.0115749		5.66326		146.579	111.085	5.66326
Nrs1GFP_pad_02.tif	13	670	89	581	0	0.869083	1.07797	0.100547	10.7211	1.6236	0.0698003	0.663937	0.54563	0.00905693	0.121776	0.0790705	1.54009	0.766523	0.0222977	0.158868	0.644747	0.0115749								0.0115749	76.6615	8.66031		176.858	97.6522	17.6933
Nrs1GFP_pad_02.tif	14	815	0	815	0	0.88628								0.00905693	0.0988899	0.212747	0.464825	0.71638	0.0393448	0.138041	0.61749	0.0115749								0.0115749		7.03274		182.89	155.656	7.03274
Nrs1GFP_pad_02.tif	15	778	0	778	0	0.829433								0.00905693	0.0763507	0.0553434	1.37958	0.550707	0.017643	0.138641	0.474356	0.0115749								0.0115749		5.42982		202.496	114.42	5.42982
Nrs1GFP_pad_02.tif	16	706	0	706	0	0.875432								0.00905693	0.0700373	-0.0582898	-1.20154	0.570326	0.00299532	0.122802	0.500288	0.0115749								0.0115749		4.98083		226.846	89.3343	4.98083
Nrs1GFP_pad_02.tif	17	438	0	438	0	0.887089								0.00905693	0.124155	0.0636921	1.9493	0.790639	0.0197589	0.157031	0.666484	0.0115749								0.0115749		8.8295		230.098	56.8607	8.8295
Nrs1GFP_pad_03.tif	1	963	49	914	0	0.832469	0.965002	0.107208	9.00126	1.50918	0.0718164	0.63942	0.544181	0.00905693	0.0822951	0.192782	0.426881	0.553884	0.0384984	0.148578	0.471589	0.0115749								0.0115749	68.6279	5.85257		43.6417	183.841	9.04674
Nrs1GFP_pad_03.tif	2	488	0	488	0	0.830286								0.00905693	0.0761244	0.126346	0.602507	0.532377	0.027986	0.14299	0.456253	0.0115749								0.0115749		5.41372		56.7357	123.814	5.41372
Nrs1GFP_pad_03.tif	3	508	0	508	0	0.871258								0.00905693	0.165396	0.1154	1.43324	0.917028	0.030301	0.180361	0.751631	0.0115749								0.0115749		11.7625		79.9154	180.756	11.7625
Nrs1GFP_pad_03.tif	4	836	0	836	0	0.845057								0.00905693	0.104625	0.0663799	1.57616	0.744378	0.0192779	0.140554	0.639753	0.0115749								0.0115749		7.44063		89.0144	102.022	7.44063
Nrs1GFP_pad_03.tif	5	641	0	641	0	0.898777								0.00905693	0.0653926	0.408332	0.160146	0.518019	0.0616598	0.126236	0.452626	0.0115749								0.0115749		4.65052		93.7207	154.769	4.65052
Nrs1GFP_pad_03.tif	6	825	0	825	0	0.835443								0.00905693	0.0861148	0.232619	0.370197	0.66897	0.0400293	0.128728	0.582855	0.0115749								0.0115749		6.12421		118.839	135.543	6.12421
Nrs1GFP_pad_03.tif	7	1014	93	921	0	0.816661	1.16348	0.0813734	14.298	1.73763	0.0574784	0.669577	0.574154	0.00905693	0.0962313	0.0111254	8.6497	0.614387	0.0115045	0.15663	0.518155	0.0115749								0.0115749	82.7431	6.84367		131.54	240.079	13.8049
Nrs1GFP_pad_03.tif	8	938	82	856	0	0.632923	1.04797	0.0360049	29.1063	1.60122	0.0266939	0.654482	0.55325	0.00905693	0.119636	0.251797	0.47513	0.732126	0.0508295	0.163409	0.61249	0.0115749								0.0115749	74.5283	8.50816		130.372	99.1109	14.2796
Nrs1GFP_pad_03.tif	9	502	0	502	0	0.890137								0.00905693	0.116257	0.0877553	1.32479	0.759163	0.023241	0.153138	0.642906	0.0115749								0.0115749		8.26784		131.833	38.99	8.26784
Nrs1GFP_pad_03.tif	10	443	0	443	0	0.889449								0.00905693	0.0819485	0.181307	0.451987	0.669074	0.0323637	0.12248	0.587126	0.0115749								0.0115749		5.82792		138.932	165.632	5.82792
Nrs1GFP_pad_03.tif	11	797	59	738	0	0.881881	0.773835	0.19758	3.91657	1.17034	0.133709	0.661205	0.396504	0.00905693	0.0867218	0.072157	1.20185	0.641734	0.0197617	0.135137	0.555013	0.0115749								0.0115749	55.0327	6.16738		152.664	72.0251	9.78476
Nrs1GFP_pad_03.tif	12	796	0	796	0	0.820308								0.00905693	0.0900789	0.146702	0.614027	0.657726	0.0300812	0.136955	0.567647	0.0115749								0.0115749		6.40613		154.803	129.344	6.40613
Nrs1GFP_pad_03.tif	13	607	63	544	0	0.804783	1.21376	0.1376	8.82095	1.86667	0.0926394	0.650229	0.652905	0.00905693	0.152544	0.0136479	11.1771	0.851287	0.0119463	0.179192	0.698743	0.0115749								0.0115749	86.3189	10.8484		173.132	245.331	18.6815
Nrs1GFP_pad_03.tif	14	868	0	868	0	0.886696								0.00905693	0.0606571	-0.0128915	-4.70521	0.455127	0.0083141	0.133275	0.39447	0.0115749								0.0115749		4.31374		194.46	122.84	4.31374
Nrs1GFP_pad_03.tif	15	1103	0	1103	0	0.428839								0.00905693	0.0626804	0.104338	0.600745	0.556936	0.0220149	0.112545	0.494255	0.0115749								0.0115749		4.45763		221.26	90.1877	4.45763
Nrs1GFP_pad_03.tif	16	513	0	513	0	0.892								0.00905693	0.0943025	-0.00650239	-14.5027	0.720663	0.00920935	0.130855	0.62636	0.0115749								0.0115749		6.70649		227.961	130.957	6.70649
Nrs1GFP_pad_03.tif	17	417	0	417	0	0.808098								0.00905693	0.107575	-0.00580547	-18.53	0.815707	0.00928275	0.13188	0.708132	0.0115749								0.0115749		7.65041		230.398	65.2614	7.65041
Nrs1GFP_pad_04.tif	1	1273	0	1273	0	0.451808								0.00905693	0.0701695	0.0238763	2.93888	0.571995	0.0130839	0.122675	0.501826	0.0115749								0.0115749		4.99023		20.2129	115.181	4.99023
Nrs1GFP_pad_04.tif	2	1109	0	1109	0	0.808417								0.00905693	0.0692705	-0.0532015	-1.30204	0.554013	0.0034756	0.125034	0.484742	0.0115749								0.0115749		4.9263		74.2994	205.295	4.9263
Nrs1GFP_pad_04.tif	3	356	0	356	0	0.836901								0.00905693	0.0940872	0.20596	0.456821	0.691011	0.0380421	0.136159	0.596924	0.0115749								0.0115749		6.69118		69.8427	99.9438	6.69118
Nrs1GFP_pad_04.tif	4	588	0	588	0	0.858571								0.00905693	0.067932	0.150358	0.451803	0.495918	0.0305856	0.136982	0.427986	0.0115749								0.0115749		4.83111		84.5986	241.874	4.83111
Nrs1GFP_pad_04.tif	5	501	0	501	0	0.790286								0.00905693	0.0599197	0.246923	0.242666	0.533134	0.038026	0.112392	0.473214	0.0115749								0.0115749		4.2613		91.6567	169.661	4.2613
Nrs1GFP_pad_04.tif	6	957	0	957	0	0.862472								0.00905693	0.0965512	0.102815	0.939075	0.601149	0.0262291	0.160611	0.504598	0.0115749								0.0115749		6.86642		101.063	91.8662	6.86642
Nrs1GFP_pad_04.tif	7	834	78	756	0	0.798445	0.858511	0.100702	8.52529	1.30962	0.0691341	0.655544	0.451105	0.00905693	0.0828567	-0.0182849	-4.53143	0.593849	0.00740868	0.139525	0.510992	0.0115749								0.0115749	61.0546	5.89251		106.887	140.772	11.0515
Nrs1GFP_pad_04.tif	8	888	57	831	0	0.840049	1.11149	0.196732	5.64976	1.68684	0.132719	0.658916	0.575355	0.00905693	0.118045	0.0742979	1.58881	0.730265	0.0217139	0.161647	0.61222	0.0115749								0.0115749	79.0455	8.395		124.205	188.892	12.93
Nrs1GFP_pad_04.tif	9	925	0	925	0	0.835054								0.00905693	0.061361	-0.0786294	-0.780382	0.427027	-0.0013869	0.143693	0.365666	0.0115749								0.0115749		4.3638		134.049	112.636	4.3638
Nrs1GFP_pad_04.tif	10	920	0	920	0	0.727248								0.00905693	0.0928098	0.111165	0.834881	0.658261	0.0256164	0.140992	0.565451	0.0115749								0.0115749		6.60034		141.653	62.9717	6.60034
Nrs1GFP_pad_04.tif	11	301	0	301	0	0.753097								0.00905693	0.0749444	-0.17969	-0.417076	0.608804	-0.01197	0.123101	0.53386	0.0115749								0.0115749		5.3298		151.724	28.5615	5.3298
Nrs1GFP_pad_04.tif	12	829	70	759	0	0.817121	0.773876	0.152119	5.08731	1.21429	0.100232	0.63731	0.440409	0.00905693	0.0827192	0.0943733	0.87651	0.585507	0.0232724	0.141278	0.502788	0.0115749								0.0115749	55.0356	5.88272		160.409	177.241	10.0331
Nrs1GFP_pad_04.tif	13	955	0	955	0	0.824179								0.00905693	0.0778118	0.028809	2.70096	0.654084	0.0136251	0.118963	0.576272	0.0115749								0.0115749		5.53373		180.591	68.9801	5.53373
Nrs1GFP_pad_04.tif	14	1153	0	1153	0	0.862112								0.00905693	0.0769002	0.0303287	2.53556	0.579532	0.0140634	0.132694	0.502631	0.0115749								0.0115749		5.4689		187.951	23.2663	5.4689
Nrs1GFP_pad_04.tif	15	839	72	767	0	0.884891	0.838818	-0.0118822	-70.5942	1.28194	-0.00464425	0.654332	0.443127	0.00905693	0.116491	0.0941483	1.23731	0.767797	0.024103	0.151721	0.651306	0.0115749								0.0115749	59.6541	8.28446		193.434	108.899	12.6928
Nrs1GFP_pad_04.tif	16	601	0	601	0	0.822214								0.00905693	0.0655113	0.115706	0.566185	0.574875	0.0234414	0.113957	0.509364	0.0115749								0.0115749		4.65896		213.493	78.8586	4.65896
Nrs1GFP_pad_04.tif	17	870	72	798	0	0.848705	0.742083	0.0435841	17.0265	1.19306	0.0305329	0.622002	0.450972	0.00905693	0.0734177	0.0746078	0.984048	0.563534	0.0197868	0.130281	0.490116	0.0115749								0.0115749	52.7746	5.22123		225.217	40.9966	9.15668
Nrs1GFP_pad_05.tif	1	538	0	538	0	0.864626								0.00905693	0.0636017	0.023207	2.74063	0.517565	0.0130043	0.122886	0.453963	0.0115749								0.0115749		4.52315		67.7677	68.7937	4.52315
Nrs1GFP_pad_05.tif	2	473	0	473	0	0.880033								0.00905693	0.0826184	0.122714	0.673262	0.573256	0.0275923	0.144121	0.490637	0.0115749								0.0115749		5.87556		91.6892	32.4651	5.87556
Nrs1GFP_pad_05.tif	3	863	0	863	0	0.855828								0.00905693	0.0605607	-0.0164112	-3.69019	0.502665	0.00820311	0.120479	0.442104	0.0115749								0.0115749		4.30688		104.285	64.3731	4.30688
Nrs1GFP_pad_05.tif	4	1067	0	1067	0	0.494836								0.00905693	0.0782482	0.216186	0.361948	0.573993	0.039468	0.136323	0.495744	0.0115749								0.0115749		5.56476		120.378	106.839	5.56476
Nrs1GFP_pad_05.tif	5	984	0	984	0	0.524526								0.00905693	0.0834926	0.106433	0.784461	0.588211	0.0250393	0.141943	0.504719	0.0115749								0.0115749		5.93773		115.184	159.273	5.93773
Nrs1GFP_pad_05.tif	6	812	0	812	0	0.820797								0.00905693	0.0752828	0.216292	0.348061	0.560714	0.0390607	0.134262	0.485431	0.0115749								0.0115749		5.35387		127.006	31.8756	5.35387
Nrs1GFP_pad_05.tif	7	706	0	706	0	0.865333								0.00905693	0.0431376	-0.0294232	-1.46611	0.311544	0.00589811	0.138464	0.268406	0.0115749								0.0115749		3.06781		129.806	203.775	3.06781
Nrs1GFP_pad_05.tif	8	1187	0	1187	0	0.515986								0.00905693	0.0778459	0.273263	0.284876	0.589385	0.0461386	0.13208	0.511539	0.0115749								0.0115749		5.53615		155.366	48.0084	5.53615
Nrs1GFP_pad_05.tif	9	1164	0	1164	0	0.550854								0.00905693	0.0806331	-0.00654107	-12.3272	0.60567	0.00916308	0.13313	0.525037	0.0115749								0.0115749		5.73437		166.451	212.784	5.73437
Nrs1GFP_pad_05.tif	10	862	0	862	0	0.846009								0.00905693	0.111072	0.124778	0.890153	0.695302	0.0296586	0.159746	0.58423	0.0115749								0.0115749		7.89906		186.78	42.8898	7.89906
Nrs1GFP_pad_06.tif	1	1114	75	1039	0	0.869144	1.16381	0.0364816	31.9011	1.73267	0.0274777	0.671685	0.568861	0.00905693	0.105062	0.209195	0.502218	0.642974	0.0438659	0.163399	0.537913	0.0115749								0.0115749	82.7662	7.47164		117.098	43.0799	12.5408
Nrs1GFP_pad_06.tif	2	1119	60	1059	0	0.479792	0.73831	0.0930778	7.93219	1.1575	0.0626495	0.637849	0.41919	0.00905693	0.0626304	-0.0160869	-3.89325	0.471483	0.00790035	0.132837	0.408852	0.0115749								0.0115749	52.5063	4.45408		116.376	97.4683	7.0306
Nrs1GFP_pad_06.tif	3	890	0	890	0	0.895739								0.00905693	0.126447	0.15523	0.814583	0.718652	0.0368511	0.175951	0.592204	0.0115749								0.0115749		8.99254		125.406	197.213	8.99254
Nrs1GFP_pad_06.tif	4	370	0	370	0	0.837115								0.00905693	0.0798052	0.128658	0.620291	0.629459	0.0264191	0.126784	0.549654	0.0115749								0.0115749		5.67549		138.154	162.808	5.67549
Nrs1GFP_pad_06.tif	5	675	0	675	0	0.841042								0.00905693	0.0576953	-0.0765477	-0.753717	0.470963	0.000779417	0.122505	0.413268	0.0115749								0.0115749		4.1031		145.764	128.873	4.1031
Nrs1GFP_pad_06.tif	6	773	0	773	0	0.853714								0.00905693	0.0739404	-0.0217656	-3.39712	0.547283	0.00707041	0.135104	0.473343	0.0115749								0.0115749		5.25841		148.314	83.3609	5.25841
Nrs1GFP_pad_06.tif	7	802	74	728	0	0.907969	1.33157	0.0688536	19.3392	1.92838	0.0503473	0.690513	0.596808	0.00905693	0.120735	0.151525	0.796795	0.72603	0.0348478	0.166294	0.605296	0.0115749								0.0115749	94.6971	8.58626		154.002	40.7643	16.5316
Nrs1GFP_pad_06.tif	8	873	65	808	0	0.822392	0.738051	0.0951166	7.75944	1.15154	0.0642148	0.640926	0.413487	0.00905693	0.083894	-0.0263705	-3.18135	0.580693	0.0060928	0.144472	0.496799	0.0115749								0.0115749	52.4879	5.96628		161.197	181.411	9.43008
Nrs1GFP_pad_06.tif	9	581	0	581	0	0.87019								0.00905693	0.0722783	-0.0142034	-5.08879	0.560241	0.00824913	0.129013	0.487963	0.0115749								0.0115749		5.1402		169.391	107.954	5.1402
Nrs1GFP_pad_06.tif	10	914	0	914	0	0.779364								0.00905693	0.0582669	-0.0858659	-0.678581	0.423578	-0.001829	0.137559	0.365311	0.0115749								0.0115749		4.14376		180.29	140.947	4.14376
Nrs1GFP_pad_06.tif	11	508	0	508	0	0.924142								0.00905693	0.0666	-0.162307	-0.410333	0.556201	-0.00924598	0.119741	0.489601	0.0115749								0.0115749		4.73638		179.801	74.628	4.73638
Nrs1GFP_pad_06.tif	12	817	0	817	0	0.888455								0.00905693	0.0803315	0.0222275	3.61405	0.587454	0.0130316	0.136745	0.507123	0.0115749								0.0115749		5.71292		205.318	110.531	5.71292
Nrs1GFP_pad_06.tif	13	551	0	551	0	0.842255								0.00905693	0.0685494	-0.06903	-0.993037	0.585481	0.00213746	0.117082	0.516932	0.0115749								0.0115749		4.87501		208.285	73.6316	4.87501
Nrs1GFP_pad_07.tif	1	1149	0	1149	0	0.853271								0.00905693	0.0643879	0.0314963	2.0443	0.510357	0.0140882	0.126163	0.445969	0.0115749								0.0115749		4.57906		26.7998	97.0252	4.57906
Nrs1GFP_pad_07.tif	2	1022	0	1022	0	0.791303								0.00905693	0.0823396	-0.0451229	-1.82478	0.626517	0.00412339	0.131424	0.544177	0.0115749								0.0115749		5.85573		67.7681	110.788	5.85573
Nrs1GFP_pad_07.tif	3	776	0	776	0	0.580225								0.00905693	0.1048	0.109662	0.95567	0.686276	0.0265536	0.152709	0.581475	0.0115749								0.0115749		7.45307		108.378	102.7	7.45307
Nrs1GFP_pad_07.tif	4	781	0	781	0	0.881814								0.00905693	0.116221	0.154243	0.753494	0.775928	0.0329441	0.149783	0.659707	0.0115749								0.0115749		8.26527		122.91	38.886	8.26527
Nrs1GFP_pad_07.tif	5	1113	45	1068	0	0.680182	1.09824	0.0373694	29.3887	1.59111	0.0285992	0.690235	0.492871	0.00905693	0.0933586	0.134237	0.695477	0.608052	0.030408	0.153537	0.514694	0.0115749								0.0115749	78.1033	6.63937		137.925	73.5669	9.52875
Nrs1GFP_pad_07.tif	6	480	0	480	0	0.812083								0.00905693	0.08178	0.09332	0.876339	0.630625	0.0221756	0.129681	0.548845	0.0115749								0.0115749		5.81593		140.679	108.883	5.81593
Nrs1GFP_pad_07.tif	7	1386	77	1309	0	0.565878	0.773697	-0.0722308	-10.7114	1.10455	-0.0478824	0.700466	0.330849	0.00905693	0.0808687	-0.0821793	-0.984051	0.605233	-0.000952178	0.133616	0.524364	0.0115749								0.0115749	55.0228	5.75112		185.901	227.874	8.48844
Nrs1GFP_pad_07.tif	8	647	0	647	0	0.905267								0.00905693	0.0620357	-0.191831	-0.323388	0.525116	-0.0124549	0.118137	0.46308	0.0115749								0.0115749		4.41178		169.903	60.1159	4.41178
Nrs1GFP_pad_07.tif	9	876	0	876	0	0.885491								0.00905693	0.0781165	0.206616	0.378076	0.639897	0.0353848	0.122077	0.561781	0.0115749								0.0115749		5.5554		229.864	238.401	5.5554
Nrs1GFP_pad_07.tif	10	855	50	805	0	0.862707	0.737867	0.126505	5.83273	1.16	0.0837645	0.636092	0.422133	0.00905693	0.0749326	0.0559304	1.33975	0.579565	0.0173096	0.129291	0.504633	0.0115749								0.0115749	52.4748	5.32897		240.57	122.905	8.08603
Nrs1GFP_pad_07.tif	11	691	78	613	0	0.818296	0.886622	0.0981824	9.03035	1.36218	0.0670674	0.650885	0.475558	0.00905693	0.0894611	0.154556	0.578825	0.601468	0.0328416	0.148738	0.512007	0.0115749								0.0115749	63.0537	6.36219		242.841	159.051	12.7615
Nrs1GFP_pad_08.tif	1	693	0	693	0	0.879668								0.00905693	0.0658884	0.207951	0.316846	0.561977	0.0345987	0.117244	0.496089	0.0115749								0.0115749		4.68577		46.3781	224.457	4.68577
Nrs1GFP_pad_08.tif	2	1128	0	1128	0	0.845272								0.00905693	0.0670566	0.0207065	3.23843	0.550266	0.0126877	0.121862	0.483209	0.0115749								0.0115749		4.76885		76.6543	197.711	4.76885
Nrs1GFP_pad_08.tif	3	796	0	796	0	0.843284								0.00905693	0.0641329	0.0154634	4.1474	0.494472	0.0120792	0.1297	0.430339	0.0115749								0.0115749		4.56093		95.0101	81.0113	4.56093
Nrs1GFP_pad_08.tif	4	478	0	478	0	0.847581								0.00905693	0.138712	0.302398	0.458706	0.856276	0.0586865	0.161994	0.717564	0.0115749								0.0115749		9.86474		99.0293	227.36	9.86474
Nrs1GFP_pad_08.tif	5	1346	0	1346	0	0.491875								0.00905693	0.078241	0.117059	0.668389	0.616902	0.0249533	0.126829	0.538661	0.0115749								0.0115749		5.56425		127.509	159.694	5.56425
Nrs1GFP_pad_08.tif	6	1258	0	1268	0	0.475753								0.00905693	0.0724624	-0.490396	-0.147763	0.522161	-0.0580857	0.138774	0.449698	0.0115749								0.0115749		5.1533		123.518	120.502	5.1533
Nrs1GFP_pad_08.tif	7	891	67	824	0	0.815776	0.865091	0.0172884	50.0388	1.34701	0.0143434	0.642228	0.481924	0.00905693	0.0803999	-0.112494	-0.714702	0.618447	-0.0045545	0.130003	0.538047	0.0115749								0.0115749	61.5225	5.71778		114.247	195.196	9.9141
Nrs1GFP_pad_08.tif	8	669	0	669	0	0.878208								0.00905693	0.0783082	0.112057	0.698821	0.588341	0.0249491	0.1331	0.510033	0.0115749								0.0115749		5.56903		125.807	86.6652	5.56903
Nrs1GFP_pad_08.tif	9	562	0	562	0	0.84621								0.00905693	0.0597281	0.0126397	4.72545	0.518594	0.0116975	0.115173	0.458866	0.0115749								0.0115749		4.24767		148.342	196.181	4.24767
Nrs1GFP_pad_08.tif	10	1013	0	1013	0	0.506916								0.00905693	0.0746347	0.118516	0.629743	0.541066	0.0263263	0.13794	0.466431	0.0115749								0.0115749		5.30778		163.161	94.3672	5.30778
Nrs1GFP_pad_08.tif	11	507	0	507	0	0.857762								0.00905693	0.0891256	0.0547088	1.62909	0.676726	0.0172556	0.131701	0.5876	0.0115749								0.0115749		6.33833		160.209	138.844	6.33833
Nrs1GFP_pad_08.tif	12	622	0	622	0	0.874761								0.00905693	0.080281	0.211092	0.380313	0.642122	0.0365194	0.125025	0.561841	0.0115749								0.0115749		5.70933		181.476	51.7974	5.70933
Nrs1GFP_pad_08.tif	13	1074	0	1074	0	0.845725								0.00905693	0.0807853	0.297351	0.271683	0.532961	0.0548923	0.151578	0.452176	0.0115749								0.0115749		5.74519		215.065	40.0577	5.74519
Nrs1GFP_pad_09.tif	1	2640	42	2612	0	0.380888	1.0331	0.029982	34.4573	1.50595	0.0234118	0.68601	0.472854	0.00905693	0.0611344	-0.174772	-0.349796	0.435949	-0.014557	0.140233	0.374815	0.0115749								0.0115749	73.4707	4.34768		86.9795	79.9924	5.44157
Nrs1GFP_pad_09.tif	2	434	0	434	0	0.866059								0.00905693	0.0983598	0.237579	0.414008	0.68318	0.0441135	0.143973	0.58482	0.0115749								0.0115749		6.99503		99.424	139.516	6.99503
Nrs1GFP_pad_09.tif	3	1079	0	1079	0	0.546329								0.00905693	0.0712684	-0.0590026	-1.20789	0.491242	0.00133562	0.145078	0.419973	0.0115749								0.0115749		5.06838		128.703	119.763	5.06838
Nrs1GFP_pad_09.tif	4	880	0	880	0	0.849667								0.00905693	0.0580817	-0.195599	-0.296943	0.434943	-0.0160909	0.133539	0.376861	0.0115749								0.0115749		4.13059		133.433	162.482	4.13059
Nrs1GFP_pad_09.tif	5	946	0	946	0	0.802109								0.00905693	0.0616757	0.02282	2.70271	0.52685	0.0128913	0.117065	0.465174	0.0115749								0.0115749		4.38618		143.153	235.729	4.38618
Nrs1GFP_pad_09.tif	6	1118	0	1118	0	0.507592								0.00905693	0.0800053	0.212719	0.376107	0.622361	0.0374322	0.128551	0.542356	0.0115749								0.0115749		5.68972		166.623	92.636	5.68972
Nrs1GFP_pad_09.tif	7	1038	0	1038	0	0.818679								0.00905693	0.0648003	0.135924	0.476738	0.512042	0.0273116	0.126553	0.447242	0.0115749								0.0115749		4.60839		168.815	21.5626	4.60839
Nrs1GFP_pad_09.tif	8	1031	0	1031	0	0.862403								0.00905693	0.0804018	0.158017	0.508819	0.599224	0.0312239	0.134177	0.518822	0.0115749								0.0115749		5.71792		186.543	138.443	5.71792
Nrs1GFP_pad_09.tif	9	489	0	489	0	0.87717								0.00905693	0.0715146	0.226134	0.316248	0.569121	0.038536	0.125658	0.497606	0.0115749								0.0115749		5.08589		203.305	101.638	5.08589
Nrs1GFP_pad_09.tif	10	709	0	709	0	0.859041								0.00905693	0.0924323	0.28149	0.328369	0.67574	0.0484956	0.136787	0.583308	0.0115749								0.0115749		6.57349		211.773	72.0917	6.57349
Nrs1GFP_pad_10.tif	1	881	0	881	0	0.855773								0.00905693	0.116682	0.202231	0.576972	0.781385	0.040045	0.149327	0.664703	0.0115749								0.0115749		8.29804		78.3031	133.104	8.29804
Nrs1GFP_pad_10.tif	2	937	88	849	0	0.634502	0.951638	0.0480621	19.8002	1.46307	0.0344274	0.65044	0.51143	0.00905693	0.0931126	0.106373	0.875337	0.642167	0.0253204	0.144997	0.549055	0.0115749								0.0115749	67.6775	6.62187		90.9562	55.1451	12.356
Nrs1GFP_pad_10.tif	3	745	0	745	0	0.85851								0.00905693	0.0740639	0.0345813	2.14173	0.54604	0.0146954	0.135638	0.471976	0.0115749								0.0115749		5.26719		123.415	188.662	5.26719
Nrs1GFP_pad_10.tif	4	922	0	922	0	0.861299								0.00905693	0.0510502	0.0157015	3.25129	0.385087	0.0121219	0.132568	0.334037	0.0115749								0.0115749		3.63053		129.782	94.2918	3.63053
Nrs1GFP_pad_10.tif	5	842	0	842	0	0.867713								0.00905693	0.0623131	0.132358	0.470794	0.48842	0.0269844	0.127581	0.426107	0.0115749								0.0115749		4.43151		129.15	50.1425	4.43151
Nrs1GFP_pad_10.tif	6	930	0	930	0	0.836125								0.00905693	0.0739254	0.188157	0.392893	0.580968	0.034044	0.127245	0.507042	0.0115749								0.0115749		5.25734		142.261	151.988	5.25734
Nrs1GFP_pad_10.tif	7	424	0	424	0	0.856547								0.00905693	0.0702182	0.0224643	3.12577	0.619104	0.0128099	0.113419	0.548886	0.0115749								0.0115749		4.99369		158.377	69.2099	4.99369
Nrs1GFP_pad_10.tif	8	835	0	835	0	0.847732								0.00905693	0.0560864	0.137325	0.408422	0.45018	0.0272416	0.124587	0.394093	0.0115749								0.0115749		3.98869		177.842	168.392	3.98869
Nrs1GFP_pad_10.tif	9	1277	0	1277	0	0.453227								0.00905693	0.0861021	0.131322	0.655657	0.632459	0.0278771	0.136139	0.546357	0.0115749								0.0115749		6.12331		198.937	117.936	6.12331
Nrs1GFP_pad_11.tif	1	1285	0	1285	0	0.469583								0.00905693	0.0766007	0.0203921	3.75639	0.576576	0.0127463	0.132854	0.499975	0.0115749								0.0115749		5.4476		29.0584	219.098	5.4476
Nrs1GFP_pad_11.tif	2	798	0	798	0	0.845403								0.00905693	0.0534005	0.0218007	2.44948	0.411591	0.0129016	0.129742	0.358191	0.0115749								0.0115749		3.79768		78.4574	208.727	3.79768
Nrs1GFP_pad_11.tif	3	424	0	424	0	0.821663								0.00905693	0.0901437	0.136134	0.662171	0.701651	0.0275774	0.128474	0.611507	0.0115749								0.0115749		6.41074		75.8231	176.469	6.41074
Nrs1GFP_pad_11.tif	4	679	0	679	0	0.80947								0.00905693	0.0599887	-0.00394889	-15.1913	0.519072	0.00978079	0.115569	0.459083	0.0115749								0.0115749		4.26621		99.2239	72.2784	4.26621
Nrs1GFP_pad_11.tif	5	754	0	754	0	0.849709								0.00905693	0.0865371	0.0245283	3.52806	0.537467	0.0136605	0.161009	0.45093	0.0115749								0.0115749		6.15424		124.906	102.631	6.15424
Nrs1GFP_pad_11.tif	6	757	0	757	0	0.800489								0.00905693	0.0493897	0.0567378	0.87049	0.423514	0.0168417	0.116619	0.374124	0.0115749								0.0115749		3.51244		135.362	136.457	3.51244
Nrs1GFP_pad_11.tif	7	361	0	361	0	0.837501								0.00905693	0.076898	0.00304001	25.2953	0.609972	0.0104989	0.126068	0.533074	0.0115749								0.0115749		5.46874		141.629	237.393	5.46874
Nrs1GFP_pad_11.tif	8	568	0	568	0	0.818992								0.00905693	0.0651491	0.0936137	0.695935	0.538468	0.0215007	0.12099	0.473319	0.0115749								0.0115749		4.63319		162.086	21.5088	4.63319
Nrs1GFP_pad_11.tif	9	971	0	971	0	0.804507								0.00905693	0.0483109	-0.0923577	-0.523084	0.362616	-0.00227196	0.133229	0.314305	0.0115749								0.0115749		3.43572		178.317	227.357	3.43572
Nrs1GFP_pad_11.tif	10	468	0	468	0	0.829849								0.00905693	0.0848966	-0.129096	-0.657623	0.626496	-0.00748752	0.13551	0.541599	0.0115749								0.0115749		6.03758		176.748	159.902	6.03758
Nrs1GFP_pad_11.tif	11	931	0	931	0	0.830777								0.00905693	0.0644156	0.092851	0.693753	0.472234	0.0226614	0.136406	0.407819	0.0115749								0.0115749		4.58103		185.523	122.037	4.58103
Nrs1GFP_pad_11.tif	12	710	0	710	0	0.84244								0.00905693	0.0753195	0.235788	0.319438	0.617746	0.0389123	0.121926	0.542427	0.0115749								0.0115749		5.35649		191.514	41.4915	5.35649
Nrs1GFP_pad_11.tif	13	790	79	711	0	0.826479	0.725514	-0.0110179	-65.849	1.12468	-0.00389297	0.645083	0.399169	0.00905693	0.0707836	0.0867327	0.816112	0.495921	0.0223023	0.142732	0.425138	0.0115749								0.0115749	51.5963	5.03391		207.985	79.8595	9.69014
Nrs1GFP_pad_11.tif	14	916	0	916	0	0.854213								0.00905693	0.0533837	0.0046248	11.5429	0.370633	0.0105738	0.144034	0.31725	0.0115749								0.0115749		3.79648		221.129	210.883	3.79648
Nrs1GFP_pad_11.tif	15	701	0	701	0	0.839661								0.00905693	0.0546732	-0.145784	-0.375028	0.44679	-0.00768103	0.122369	0.392117	0.0115749								0.0115749		3.88819		222.369	113.974	3.88819
Nrs1GFP_pad_11.tif	16	885	80	805	0	0.766319	0.774444	0.157062	4.93081	1.21188	0.103639	0.639047	0.437431	0.00905693	0.0974916	0.0656088	1.48595	0.694161	0.0191637	0.140445	0.59667	0.0115749								0.0115749	55.076	6.9333		235.128	59.2339	11.2852
Nrs1GFP_pad_12.tif	1	713	0	713	0	0.766977								0.00905693	0.0526438	0.0187673	2.80508	0.388079	0.0125505	0.135652	0.335435	0.0115749								0.0115749		3.74386		15.7251	72.331	3.74386
Nrs1GFP_pad_12.tif	2	733	0	733	0	0.829197								0.00905693	0.0491353	-0.0509489	-0.964404	0.400205	0.00389847	0.122776	0.351069	0.0115749								0.0115749		3.49435		33.2947	134.668	3.49435
Nrs1GFP_pad_12.tif	3	409	0	409	0	0.85135								0.00905693	0.0650028	0.287042	0.226457	0.546944	0.0443135	0.118847	0.481941	0.0115749								0.0115749		4.6228		59.3667	54.7628	4.6228
Nrs1GFP_pad_12.tif	4	782	0	782	0	0.850394								0.00905693	0.0456611	-0.06954	-0.656615	0.353389	0.00109407	0.129209	0.307728	0.0115749								0.0115749		3.24727		78.1087	143.697	3.24727
Nrs1GFP_pad_12.tif	5	660	0	660	0	0.856112								0.00905693	0.0545678	0.0302879	1.80163	0.463106	0.0137798	0.11783	0.408538	0.0115749								0.0115749		3.88069		92.2788	48.25	3.88069
Nrs1GFP_pad_12.tif	6	676	0	676	0	0.809716								0.00905693	0.0666993	-0.0753465	-0.885235	0.444379	-0.00147167	0.150096	0.377679	0.0115749								0.0115749		4.74345		119.346	77.2885	4.74345
Nrs1GFP_pad_12.tif	7	707	0	707	0	0.833314								0.00905693	0.0539495	0.10215	0.52814	0.400283	0.0237824	0.134779	0.346333	0.0115749								0.0115749		3.83672		120.093	148.624	3.83672
Nrs1GFP_pad_12.tif	8	515	0	515	0	0.848083								0.00905693	0.0530397	0.16376	0.323887	0.439612	0.0299361	0.120651	0.386572	0.0115749								0.0115749		3.77201		134.551	112.845	3.77201
Nrs1GFP_pad_12.tif	9	898	0	898	0	0.597767								0.00905693	0.0833397	0.00150382	55.4186	0.646158	0.0102759	0.128977	0.562818	0.0115749								0.0115749		5.92686		153.872	204.766	5.92686
Nrs1GFP_pad_12.tif	10	556	0	556	0	0.86371								0.00905693	0.061743	0.449228	0.137442	0.565378	0.0593695	0.109207	0.503635	0.0115749								0.0115749		4.39096		150.34	168.676	4.39096
Nrs1GFP_pad_12.tif	11	919	0	919	0	0.461875								0.00905693	0.0940584	0.148117	0.635026	0.655713	0.0311611	0.143444	0.561654	0.0115749								0.0115749		6.68913		165.966	109.095	6.68913
Nrs1GFP_pad_12.tif	12	1047	0	1047	0	0.438613								0.00905693	0.0697135	0.066821	1.04329	0.589064	0.018113	0.118346	0.519351	0.0115749								0.0115749		4.9578		197.759	212.643	4.9578
Nrs1GFP_pad_12.tif	13	805	0	805	0	0.818753								0.00905693	0.0594236	-0.015396	-3.85967	0.477764	0.00822026	0.124379	0.41834	0.0115749								0.0115749		4.22602		212.568	122.101	4.22602
Nrs1GFP_pad_12.tif	14	483	0	483	0	0.868491								0.00905693	0.0748069	0.184219	0.406075	0.659317	0.0311633	0.113461	0.58451	0.0115749								0.0115749		5.32003		216.174	156.683	5.32003
Nrs1GFP_pad_12.tif	15	526	0	526	0	0.849999								0.00905693	0.05955	0.0126	4.72618	0.52424	0.0116913	0.113593	0.46469	0.0115749								0.0115749		4.23501		227.759	83.0684	4.23501
Nrs1GFP_pad_13.tif	1	1405	0	1405	0	0.510207								0.00905693	0.0910713	0.0478943	1.90151	0.663843	0.0165574	0.137188	0.572772	0.0115749								0.0115749		6.4767		49.8883	80.5473	6.4767
Nrs1GFP_pad_13.tif	2	1388	0	1388	0	0.470155								0.00905693	0.0640676	-0.00546722	-11.7185	0.540706	0.00955556	0.118489	0.476638	0.0115749								0.0115749		4.55628		62.9128	159.941	4.55628
Nrs1GFP_pad_13.tif	3	1066	75	991	0	0.831694	0.98708	0.124066	7.95611	1.53933	0.0828049	0.641238	0.552254	0.00905693	0.10002	0.116286	0.860121	0.65106	0.0276612	0.153626	0.55104	0.0115749								0.0115749	70.198	7.1131		65.258	213.252	11.5515
Nrs1GFP_pad_13.tif	4	793	0	793	0	0.875803								0.00905693	0.0592533	0.0883173	0.670913	0.473077	0.0211869	0.125251	0.413824	0.0115749								0.0115749		4.2139		90.6948	14.348	4.2139
Nrs1GFP_pad_13.tif	5	863	0	863	0	0.845487								0.00905693	0.0621866	-0.0609919	-1.01959	0.442352	0.00137331	0.140582	0.380166	0.0115749								0.0115749		4.42251		93.4635	52.0904	4.42251
Nrs1GFP_pad_13.tif	6	961	0	961	0	0.810254								0.00905693	0.0696694	0.0222064	3.13736	0.563163	0.0128901	0.123711	0.493494	0.0115749								0.0115749		4.95466		98.9303	181.354	4.95466
Nrs1GFP_pad_13.tif	7	772	0	772	0	0.847151								0.00905693	0.0627397	0.109094	0.575099	0.508938	0.0235966	0.123276	0.446198	0.0115749								0.0115749		4.46185		102.867	123.267	4.46185
Nrs1GFP_pad_13.tif	8	858	0	858	0	0.849352								0.00905693	0.0721873	0.0814789	0.885962	0.565035	0.0205056	0.127757	0.492848	0.0115749								0.0115749		5.13373		113.283	235.462	5.13373
Nrs1GFP_pad_13.tif	9	466	0	466	0	0.847737								0.00905693	0.0920932	-0.00130127	-70.772	0.67897	0.00982838	0.135637	0.586877	0.0115749								0.0115749		6.54937		127.485	33.4442	6.54937
Nrs1GFP_pad_13.tif	10	1300	50	1250	0	0.610815	1.74748	0.109456	15.9651	2.451	0.080638	0.712964	0.703524	0.00905693	0.151189	0.1144	1.32159	0.79696	0.0310815	0.189708	0.645771	0.0115749								0.0115749	124.275	10.7521		138.778	183.752	15.1184
Nrs1GFP_pad_13.tif	11	941	0	941	0	0.882738								0.00905693	0.056943	-0.11566	-0.492329	0.464081	-0.004037	0.122701	0.407138	0.0115749								0.0115749		4.04961		150.732	72.9256	4.04961
Nrs1GFP_pad_13.tif	12	939	0	939	0	0.86689								0.00905693	0.065446	-0.0835866	-0.782973	0.490628	-0.00111895	0.133392	0.425182	0.0115749								0.0115749		4.65432		150.163	228.651	4.65432
Nrs1GFP_pad_13.tif	13	1096	0	1096	0	0.845375								0.00905693	0.068907	0.133209	0.517284	0.57208	0.0262257	0.12045	0.503173	0.0115749								0.0115749		4.90045		164.946	34.1861	4.90045
Nrs1GFP_pad_13.tif	14	929	0	929	0	0.884091								0.00905693	0.0687443	-0.0367663	-1.86976	0.461356	0.00437179	0.149005	0.392612	0.0115749								0.0115749		4.88888		190.961	197.193	4.88888
Nrs1GFP_pad_13.tif	15	1141	70	1071	0	0.541581	0.939798	0.0573596	16.3843	1.425	0.0409129	0.659507	0.485202	0.00905693	0.106606	0.150802	0.706925	0.689589	0.0330986	0.154594	0.582983	0.0115749								0.0115749	66.8354	7.58148		209.265	81.7415	11.2167
Nrs1GFP_pad_14.tif	1	1404	0	1404	0	0.504023								0.00905693	0.0571281	-0.133592	-0.42763	0.4526	-0.00674842	0.126222	0.395472	0.0115749								0.0115749		4.06277		63.0342	68.349	4.06277
Nrs1GFP_pad_14.tif	2	983	0	983	0	0.848343								0.00905693	0.0856045	0.171939	0.497879	0.619786	0.0337242	0.138119	0.534182	0.0115749								0.0115749		6.08792		65.1974	19.3215	6.08792
Nrs1GFP_pad_14.tif	3	1259	0	1259	0	0.796786								0.00905693	0.0621645	0.0657003	0.946183	0.446227	0.0191152	0.139311	0.384063	0.0115749								0.0115749		4.42094		67.807	237.581	4.42094
Nrs1GFP_pad_14.tif	4	644	0	644	0	0.855605								0.00905693	0.0629837	-0.0672608	-0.93641	0.465062	0.000898086	0.135431	0.402078	0.0115749								0.0115749		4.4792		77.0901	106.452	4.4792
Nrs1GFP_pad_14.tif	5	1020	99	921	0	0.807584	0.734673	0.125674	5.84585	1.16111	0.0828446	0.632733	0.426438	0.00905693	0.063866	-0.0171655	-3.72061	0.438491	0.00738884	0.14565	0.374625	0.0115749								0.0115749	52.2476	4.54195		110.172	96.3157	9.1722
Nrs1GFP_pad_14.tif	6	732	0	732	0	0.876793								0.00905693	0.0737449	0.175918	0.4192	0.573156	0.0327201	0.128665	0.499411	0.0115749								0.0115749		5.24451		120.739	137.518	5.24451
Nrs1GFP_pad_14.tif	7	943	0	943	0	0.863386								0.00905693	0.0616392	0.0290418	2.12243	0.485419	0.0137928	0.126982	0.42378	0.0115749								0.0115749		4.38359		143.882	106.829	4.38359
Nrs1GFP_pad_14.tif	8	905	0	905	0	0.796418								0.00905693	0.0870552	0.0961952	0.904985	0.613923	0.0235741	0.141802	0.526867	0.0115749								0.0115749		6.19109		151.954	155.029	6.19109
Nrs1GFP_pad_14.tif	9	723	0	723	0	0.842585								0.00905693	0.0550325	-0.0491101	-1.12059	0.434855	0.00389494	0.126554	0.379822	0.0115749								0.0115749		3.91374		158.739	207.726	3.91374
Nrs1GFP_pad_14.tif	10	1063	0	1063	0	0.811175								0.00905693	0.0574985	0.0493476	1.16517	0.433678	0.0165829	0.132583	0.37618	0.0115749								0.0115749		4.08911		183.335	174.717	4.08911
Nrs1GFP_pad_14.tif	11	804	0	804	0	0.879927								0.00905693	0.0934448	0.0959771	0.973616	0.630659	0.0240807	0.14817	0.537214	0.0115749								0.0115749		6.6455		194.963	206.511	6.6455
Nrs1GFP_pad_14.tif	12	1046	0	1046	0	0.88192								0.00905693	0.0670791	0.0737568	0.909464	0.477294	0.0203139	0.14054	0.410215	0.0115749								0.0115749		4.77045		226.065	226.012	4.77045
Nrs1GFP_pad_15.tif	1	1185	0	1185	0	0.871578								0.00905693	0.0658407	0.111562	0.590172	0.514262	0.0243762	0.12803	0.448421	0.0115749								0.0115749		4.68238		58.7502	165.263	4.68238
Nrs1GFP_pad_15.tif	2	482	0	482	0	0.854673								0.00905693	0.0991772	0.156843	0.632334	0.673755	0.0329585	0.147201	0.574578	0.0115749								0.0115749		7.05317		97.5581	169.952	7.05317
Nrs1GFP_pad_15.tif	3	1377	0	1377	0	0.506949								0.00905693	0.0582426	-0.0304212	-1.91454	0.493391	0.00661741	0.118045	0.435149	0.0115749								0.0115749		4.14203		101.799	120.273	4.14203
Nrs1GFP_pad_15.tif	4	971	0	971	0	0.812215								0.00905693	0.0474951	0.0226281	2.09894	0.328321	0.0131738	0.14466	0.280826	0.0115749								0.0115749		3.3777		149.036	187.054	3.3777
Nrs1GFP_pad_15.tif	5	1040	0	1040	0	0.85829								0.00905693	0.0695257	-0.152219	-0.456747	0.619279	-0.00681413	0.112269	0.549753	0.0115749								0.0115749		4.94445		182.471	200.978	4.94445
Nrs1GFP_pad_15.tif	6	886	0	886	0	0.838157								0.00905693	0.0663175	0.0519562	1.27641	0.507111	0.0168557	0.130775	0.440793	0.0115749								0.0115749		4.71629		199.686	67.9165	4.71629
Nrs1GFP_pad_15.tif	7	557	0	557	0	0.834244								0.00905693	0.0830033	-0.0161984	-5.12415	0.655745	0.00805935	0.126579	0.572742	0.0115749								0.0115749		5.90293		215.668	182.957	5.90293
Nrs1GFP_pad_16.tif	1	1177	0	1177	0	0.575113								0.00905693	0.0617252	-0.0103345	-5.97276	0.491419	0.00882291	0.125606	0.429694	0.0115749								0.0115749		4.3897		47.6542	152.134	4.3897
Nrs1GFP_pad_16.tif	2	740	0	740	0	0.886375								0.00905693	0.0695544	0.0730245	0.952481	0.503041	0.0200714	0.138268	0.433486	0.0115749								0.0115749		4.94649		54.9311	113.339	4.94649
Nrs1GFP_pad_16.tif	3	874	0	874	0	0.883469								0.00905693	0.0587953	0.00289948	20.2779	0.477231	0.010506	0.123201	0.418436	0.0115749								0.0115749		4.18134		74.0812	82.6098	4.18134
Nrs1GFP_pad_16.tif	4	656	0	656	0	0.809526								0.00905693	0.0523372	-0.246355	-0.212446	0.412881	-0.0211205	0.126761	0.360544	0.0115749								0.0115749		3.72205		90.2607	157.221	3.72205
Nrs1GFP_pad_16.tif	5	488	0	488	0	0.882598								0.00905693	0.0718404	0.017096	4.20217	0.598258	0.0122379	0.120083	0.526418	0.0115749								0.0115749		5.10906		91.0553	123.98	5.10906
Nrs1GFP_pad_16.tif	6	554	0	554	0	0.834165								0.00905693	0.0590741	0.02944	2.0066	0.419404	0.0140912	0.140852	0.36033	0.0115749								0.0115749		4.20116		96.1083	55.1101	4.20116
Nrs1GFP_pad_16.tif	7	893	0	893	0	0.880204								0.00905693	0.0719582	-0.0304529	-2.36293	0.629563	0.00677114	0.114299	0.557605	0.0115749								0.0115749		5.11744		101.863	192.121	5.11744
Nrs1GFP_pad_16.tif	8	1100	0	1100	0	0.890811								0.00905693	0.0647748	-0.0352205	-1.83912	0.476091	0.00520809	0.136055	0.411316	0.0115749								0.0115749		4.60658		120.947	76.7445	4.60658
Nrs1GFP_pad_16.tif	9	533	0	533	0	0.86607								0.00905693	0.0610093	-0.0227621	-2.6803	0.443621	0.00685264	0.137526	0.382612	0.0115749								0.0115749		4.33879		122.261	150.169	4.33879
Nrs1GFP_pad_16.tif	10	543	0	543	0	0.849989								0.00905693	0.106262	0.0579937	1.8323	0.695488	0.0186671	0.152788	0.589226	0.0115749								0.0115749		7.55701		147.175	45.6851	7.55701
Nrs1GFP_pad_16.tif	11	650	0	650	0	0.863577								0.00905693	0.0724688	0.0212679	3.40743	0.530769	0.0128983	0.136535	0.4583	0.0115749								0.0115749		5.15375		154.112	82.2215	5.15375
Nrs1GFP_pad_16.tif	12	1108	0	1108	0	0.533574								0.00905693	0.0726926	-0.0425272	-1.70932	0.508168	0.00383565	0.143048	0.435475	0.0115749								0.0115749		5.16967		177.229	43.5235	5.16967
Nrs1GFP_pad_17.tif	1	818	0	818	0	0.844517								0.00905693	0.0622899	0.086303	0.721758	0.51577	0.0205998	0.120771	0.45348	0.0115749								0.0115749		4.42986		23.7824	146.996	4.42986
Nrs1GFP_pad_17.tif	2	1056	0	1056	0	0.551962								0.00905693	0.10515	0.235297	0.446883	0.697206	0.0453159	0.150817	0.592056	0.0115749								0.0115749		7.47796		34.0398	185.018	7.47796
Nrs1GFP_pad_17.tif	3	935	0	935	0	0.884511								0.00905693	0.0695903	-0.154113	-0.451553	0.510802	-0.010998	0.136237	0.441212	0.0115749								0.0115749		4.94904		55.339	116.239	4.94904
Nrs1GFP_pad_17.tif	4	939	0	939	0	0.854709								0.00905693	0.0526642	0.163065	0.322965	0.41853	0.030637	0.125831	0.365866	0.0115749								0.0115749		3.74531		72.9883	148.487	3.74531
Nrs1GFP_pad_17.tif	5	717	0	717	0	0.893374								0.00905693	0.0652271	-0.0772892	-0.843936	0.525593	0.000546647	0.124102	0.460366	0.0115749								0.0115749		4.63875		74.5146	186.576	4.63875
Nrs1GFP_pad_17.tif	6	380	0	380	0	0.899281								0.00905693	0.0604153	0.00183719	32.8847	0.476711	0.0103408	0.126734	0.416295	0.0115749								0.0115749		4.29654		103.771	127.487	4.29654
Nrs1GFP_pad_17.tif	7	768	0	768	0	0.835169								0.00905693	0.050746	-0.156931	-0.323365	0.436328	-0.00802273	0.116302	0.385582	0.0115749								0.0115749		3.60889		122.023	151.638	3.60889
Nrs1GFP_pad_17.tif	8	421	0	421	0	0.889693								0.00905693	0.0639553	-0.0478877	-1.33553	0.515914	0.00420358	0.123965	0.451959	0.0115749								0.0115749		4.5483		134.748	117.855	4.5483
Nrs1GFP_pad_17.tif	9	826	0	826	0	0.865728								0.00905693	0.0556737	0.000697993	79.7625	0.472579	0.0102935	0.117808	0.416905	0.0115749								0.0115749		3.95933		208.433	62.0799	3.95933
Nrs1GFP_pad_17.tif	10	581	0	581	0	0.804659								0.00905693	0.0635744	0.110392	0.575897	0.492685	0.0243259	0.129037	0.429111	0.0115749								0.0115749		4.52121		224.971	134.095	4.52121
Nrs1GFP_pad_17.tif	11	485	0	485	0	0.831811								0.00905693	0.0757914	0.0754655	1.00432	0.596082	0.0196985	0.127149	0.520291	0.0115749								0.0115749		5.39004		228.742	103.6	5.39004
Nrs1GFP_pad_17.tif	12	859	0	859	0	0.514753								0.00905693	0.0786196	-0.036486	-2.15479	0.595169	0.0052262	0.132096	0.516549	0.0115749								0.0115749		5.59118		242.973	64.2584	5.59118
Nrs1GFP_pad_18.tif	1	727	59	668	0	0.856887	1.04311	0.187597	5.56037	1.61271	0.124538	0.646805	0.569602	0.00905693	0.0898593	-0.00051524	-174.403	0.640719	0.00987925	0.140248	0.550859	0.0115749								0.0115749	74.1826	6.39051		55.2765	104.312	11.8922
Nrs1GFP_pad_18.tif	2	459	0	459	0	0.84194								0.00905693	0.183705	0.125797	1.46032	0.972113	0.03316	0.188975	0.788408	0.0115749								0.0115749		13.0645		62.7407	71.9564	13.0645
Nrs1GFP_pad_18.tif	3	871	0	871	0	0.820508								0.00905693	0.0573346	0.0474601	1.20806	0.434615	0.0163088	0.13192	0.377281	0.0115749								0.0115749		4.07745		91.5936	217.239	4.07745
Nrs1GFP_pad_18.tif	4	412	0	412	0	0.839595								0.00905693	0.0548179	-0.103659	-0.52883	0.480825	-0.00156271	0.114008	0.426007	0.0115749								0.0115749		3.89848		113.136	182.34	3.89848
Nrs1GFP_pad_18.tif	5	470	0	470	0	0.884871								0.00905693	0.067292	-0.0720095	-0.934488	0.562872	0.00158225	0.119551	0.49558	0.0115749								0.0115749		4.78559		119.762	231.551	4.78559
Nrs1GFP_pad_18.tif	6	462	0	462	0	0.859567								0.00905693	0.0822126	-0.0185679	-4.42767	0.587987	0.00736028	0.13982	0.505774	0.0115749								0.0115749		5.8467		129.517	126.095	5.8467
Nrs1GFP_pad_18.tif	7	715	0	715	0	0.860502								0.00905693	0.0540279	0.044394	1.21701	0.41958	0.0158009	0.128766	0.365553	0.0115749								0.0115749		3.84229		138.365	157.559	3.84229
Nrs1GFP_pad_18.tif	8	598	0	598	0	0.875068								0.00905693	0.069508	0.045261	1.53572	0.543813	0.0158805	0.127816	0.474305	0.0115749								0.0115749		4.94319		138.038	202.952	4.94319
Nrs1GFP_pad_18.tif	9	807	0	807	0	0.795437								0.00905693	0.085969	0.158177	0.5435	0.639529	0.0312819	0.134425	0.55356	0.0115749								0.0115749		6.11384		157.431	61.9802	6.11384
Nrs1GFP_pad_18.tif	10	934	0	934	0	0.86887								0.00905693	0.0677934	0.0707764	0.957853	0.54834	0.0188942	0.123634	0.480547	0.0115749								0.0115749		4.82125		160.723	119.418	4.82125
Nrs1GFP_pad_18.tif	11	907	0	907	0	0.873558								0.00905693	0.0693733	-0.0680911	-1.01883	0.524256	0.00103289	0.132327	0.454883	0.0115749								0.0115749		4.93361		183.074	175.83	4.93361
Nrs1GFP_pad_18.tif	12	453	0	453	0	0.830935								0.00905693	0.0949848	0.0939978	1.0105	0.72947	0.0223072	0.130211	0.634485	0.0115749								0.0115749		6.75502		190.413	140.905	6.75502

## Sheet: Fig2D_rep2
Notations: BG=autofluorescence (background); FP=fluorescent protein (GFPmut3); blobs=large autofluorescent regions, not relevant to this particular dataset;																																								eGFP	Veff
Definitions: Veff=effective laser excitation volume;F=intensity; e=molecular brightness;n=number (of FP oligomers in excitation volume);																																								0.05	0.45
Units: Areas are in pixels, Concentrations in nM
Original FOV	Cell index in FOV	area	nuc area	cyto area	Blob area	Roundness	<F_FP>nuc	<e_FP>nuc	<n_FP>nuc	<F_tot>nuc	<e_tot>nuc	Fluo fract nuc	<F_bg>nuc	<e_bg>nuc	<F_FP>cyt	<e_FP>cyt	<n_FP>cyt	<F_tot>cyt	<e_tot>cyt	Fluo fract cyt	<F_bg>cyt	<e_bg>cyt	<F_FP>blob	<e_FP>blob	<n_FP>blob	<F_tot>blob	<e_tot>blob	Fluo fract blob	<F_bg>blob	<e_bg>blob	<Concentration>nuc	<Concentration>cyt	<Concentration>blob	CellCentroidX	CellCentroidY	Cell-averaged Concentration:
Nrs1GFP_01.tif	1	956	0	956	0	0.598823								-0.107148	0.139406	0.361902	0.385203	0.652981	0.00223708	0.213491	0.513575	-0.095391								-0.095391		10.2886		29.681	187.492	10.2886
Nrs1GFP_01.tif	2	943	0	943	0	0.534098								-0.107148	0.333779	0.352159	0.947807	0.944698	0.0627364	0.353318	0.610919	-0.095391								-0.095391		24.634		50.5631	56.8462	24.634
Nrs1GFP_01.tif	3	1297	0	1297	0	0.459834								-0.107148	0.0847909	0.654322	0.129586	0.531843	0.0241345	0.159428	0.447052	-0.095391								-0.095391		6.25786		57.4086	163.15	6.25786
Nrs1GFP_01.tif	4	552	75	477	0	0.898997	1.03496	0.371447	2.7863	1.722	0.180498	0.601023	0.687038	-0.107148	0.247852	0.405378	0.611409	0.865094	0.0480807	0.286503	0.617243	-0.095391								-0.095391	76.3838	18.2923		56.8279	27.8297	26.1852
Nrs1GFP_01.tif	5	920	106	814	0	0.889855	0.788013	0.154914	5.08679	1.29009	0.0529238	0.610818	0.502081	-0.107148	0.101892	0.566999	0.179703	0.55645	0.0258993	0.18311	0.454558	-0.095391								-0.095391	58.1581	7.51995		62.9	86.2402	13.3543
Nrs1GFP_01.tif	6	489	0	489	0	0.811631								-0.107148	0.165736	0.337791	0.490649	0.713599	0.00521727	0.232254	0.547863	-0.095391								-0.095391		12.2319		74.8139	141.881	12.2319
Nrs1GFP_01.tif	7	523	0	523	0	0.808081								-0.107148	0.165142	0.356363	0.46341	0.676769	0.0148438	0.244015	0.511627	-0.095391								-0.095391		12.188		87.304	36.3862	12.188
Nrs1GFP_01.tif	8	1048	78	970	0	0.864893	0.745709	0.237216	3.14359	1.1891	0.108809	0.627119	0.443393	-0.107148	0.104859	0.456525	0.22969	0.501495	0.0200107	0.209093	0.396636	-0.095391								-0.095391	55.0359	7.73896		99.8874	183.982	11.2592
Nrs1GFP_01.tif	9	404	0	404	0	0.934704								-0.107148	0.193381	0.51236	0.377432	0.725866	0.0665226	0.266414	0.532485	-0.095391								-0.095391		14.2722		92.1683	73.5248	14.2722
Nrs1GFP_01.tif	10	858	0	858	0	0.85455								-0.107148	0.200681	0.417753	0.480382	0.733858	0.0449335	0.27346	0.533177	-0.095391								-0.095391		14.8109		106.376	144.738	14.8109
Nrs1GFP_01.tif	11	708	0	708	0	0.844042								-0.107148	0.151395	0.42924	0.352706	0.660805	0.0248059	0.229108	0.50941	-0.095391								-0.095391		11.1735		158.466	101.148	11.1735
Nrs1GFP_01.tif	12	1060	0	1060	0	0.587228								-0.107148	0.152364	0.523199	0.291217	0.640613	0.0517354	0.237842	0.488249	-0.095391								-0.095391		11.245		196.973	109.376	11.245
Nrs1GFP_01.tif	13	959	0	959	0	0.832358								-0.107148	0.112512	0.512273	0.219634	0.607769	0.0171018	0.185124	0.495256	-0.095391								-0.095391		8.30379		233.746	140.125	8.30379
Nrs1GFP_02.tif	1	457	0	457	0	0.850264								-0.107148	0.189233	0.410713	0.460742	0.770678	0.0288781	0.245541	0.581445	-0.095391								-0.095391		13.966		25.8578	232.407	13.966
Nrs1GFP_02.tif	2	1259	0	1259	0	0.538293								-0.107148	0.100449	0.506139	0.198462	0.546902	0.0150917	0.183669	0.446453	-0.095391								-0.095391		7.4135		41.1597	55.4702	7.4135
Nrs1GFP_02.tif	3	779	0	779	0	0.889405								-0.107148	0.0255625	0.0370678	0.689614	0.034018	0.00414386	0.75144	0.0084555	-0.095391								-0.095391		1.8866		37.1617	101.293	1.8866
Nrs1GFP_02.tif	4	649	0	649	0	0.887882								-0.107148	0.0843715	0.619993	0.136085	0.524037	0.0197878	0.161003	0.439666	-0.095391								-0.095391		6.22691		32.2111	176.371	6.22691
Nrs1GFP_02.tif	5	847	61	786	0	0.866814	0.737622	0.309884	2.38032	1.22541	0.143879	0.601939	0.487788	-0.107148	0.0910376	0.534402	0.170354	0.466858	0.0274191	0.195001	0.37582	-0.095391								-0.095391	54.439	6.71889		53.1747	216.135	10.1556
Nrs1GFP_02.tif	6	355	0	355	0	0.853789								-0.107148	0.0964167	0.80109	0.120357	0.55507	0.0603292	0.173702	0.458654	-0.095391								-0.095391		7.11588		63.4817	33.3042	7.11588
Nrs1GFP_02.tif	7	980	86	894	0	0.850585	0.993042	0.21005	4.72765	1.56337	0.0943336	0.635193	0.57033	-0.107148	0.234508	0.382088	0.613752	0.782774	0.0476548	0.299585	0.548266	-0.095391								-0.095391	73.29	17.3075		78.8745	115.31	22.2202
Nrs1GFP_02.tif	8	925	0	925	0	0.784304								-0.107148	0.102908	0.61414	0.167564	0.596541	0.0270085	0.172508	0.493633	-0.095391								-0.095391		7.59496		83.9611	197.728	7.59496
Nrs1GFP_02.tif	9	869	79	790	0	0.844116	0.728831	0.175176	4.16057	1.18987	0.0657832	0.612528	0.461042	-0.107148	0.121178	0.548336	0.220992	0.598418	0.0349617	0.202497	0.47724	-0.095391								-0.095391	53.7903	8.94333		91.8769	163.7	13.0203
Nrs1GFP_02.tif	10	907	0	907	0	0.842295								-0.107148	0.126674	0.542718	0.233407	0.648401	0.0292728	0.195364	0.521727	-0.095391								-0.095391		9.34902		94.8545	51.5557	9.34902
Nrs1GFP_02.tif	11	852	0	852	0	0.864991								-0.107148	0.0768938	0.563085	0.136558	0.492019	0.00751699	0.156282	0.415125	-0.095391								-0.095391		5.67503		121.742	23.4941	5.67503
Nrs1GFP_02.tif	12	743	0	743	0	0.844392								-0.107148	0.0903447	0.547137	0.165123	0.555182	0.00916745	0.16273	0.464837	-0.095391								-0.095391		6.66775		121.937	186.607	6.66775
Nrs1GFP_02.tif	13	978	0	978	0	0.821319								-0.107148	0.106282	0.496475	0.214073	0.596472	0.0100703	0.178184	0.49019	-0.095391								-0.095391		7.84399		125.605	224.316	7.84399
Nrs1GFP_02.tif	14	607	0	607	0	0.851104								-0.107148	0.102174	0.601661	0.169819	0.639374	0.0159998	0.159803	0.5372	-0.095391								-0.095391		7.54078		123.763	152.349	7.54078
Nrs1GFP_02.tif	15	694	74	620	0	0.831276	0.723037	0.27346	2.64404	1.1277	0.136882	0.641159	0.404666	-0.107148	0.111422	0.601127	0.185356	0.633548	0.0271058	0.17587	0.522126	-0.095391								-0.095391	53.3626	8.22335		124.455	83.8271	13.0365
Nrs1GFP_02.tif	16	936	0	936	0	0.82845								-0.107148	0.095063	0.625701	0.15193	0.544444	0.0305156	0.174605	0.449381	-0.095391								-0.095391		7.01598		150.425	50.9391	7.01598
Nrs1GFP_02.tif	18	1236	0	1236	0	0.503243								-0.107148	0.18975	0.377411	0.502768	0.702144	0.032381	0.270244	0.512394	-0.095391								-0.095391		14.0042		162.333	105.692	14.0042
Nrs1GFP_02.tif	19	833	0	833	0	0.824604								-0.107148	0.0986043	0.705834	0.139699	0.586795	0.0392459	0.168039	0.48819	-0.095391								-0.095391		7.27734		154.808	196.617	7.27734
Nrs1GFP_02.tif	22	950	62	888	0	0.873409	0.987817	0.264085	3.74053	1.58468	0.124262	0.623355	0.596861	-0.107148	0.144136	0.399292	0.360977	0.649324	0.0144177	0.221978	0.505189	-0.095391								-0.095391	72.9043	10.6377		193.14	55.6432	14.7014
Nrs1GFP_02.tif	23	897	0	897	0	0.766662								-0.107148	0.105176	0.597833	0.175929	0.556076	0.0357253	0.18914	0.4509	-0.095391								-0.095391		7.76236		193.8	97.0602	7.76236
Nrs1GFP_02.tif	24	743	0	743	0	0.816861								-0.107148	0.132993	0.369732	0.359702	0.60821	0.00631441	0.218663	0.475217	-0.095391								-0.095391		9.81536		202.1	20.7941	9.81536
Nrs1GFP_02.tif	25	1132	0	1132	0	0.59806								-0.107148	0.208478	0.358735	0.581147	0.770892	0.0274213	0.270437	0.562415	-0.095391								-0.095391		15.3864		227.252	92.5247	15.3864
Nrs1GFP_02.tif	26	614	0	614	0	0.854712								-0.107148	0.323433	0.314195	1.0294	0.965309	0.0418435	0.335056	0.641876	-0.095391								-0.095391		23.8705		225.399	44.6824	23.8705
Nrs1GFP_03.tif	1	823	43	780	0	0.862584	0.799065	0.365793	2.18448	1.28256	0.187505	0.623025	0.483493	-0.107148	0.120554	0.567975	0.212253	0.607372	0.0362775	0.198485	0.486817	-0.095391								-0.095391	58.9738	8.89734		31.1543	55.9162	11.5137
Nrs1GFP_03.tif	2	1203	0	1203	0	0.492524								-0.107148	0.185462	0.517095	0.358661	0.754572	0.0551483	0.245784	0.56911	-0.095391								-0.095391		13.6877		52.3042	112.117	13.6877
Nrs1GFP_03.tif	3	1040	0	1040	0	0.899032								-0.107148	0.047565	0.637055	0.0746639	0.385481	-0.00501351	0.123391	0.337916	-0.095391								-0.095391		3.51046		65.6769	75.5058	3.51046
Nrs1GFP_03.tif	4	562	0	562	0	0.859069								-0.107148	0.106725	1.0544	0.101219	0.649466	0.0935513	0.164328	0.542741	-0.095391								-0.095391		7.87669		65.3434	40.9217	7.87669
Nrs1GFP_03.tif	5	510	0	510	0	0.773715								-0.107148	0.128364	0.603116	0.212835	0.643039	0.0440458	0.199621	0.514675	-0.095391								-0.095391		9.47373		97.9392	224.404	9.47373
Nrs1GFP_03.tif	6	757	0	757	0	0.868299								-0.107148	0.0580557	0.565132	0.10273	0.388639	0.00327923	0.149382	0.330584	-0.095391								-0.095391		4.28471		101.997	59.5205	4.28471
Nrs1GFP_03.tif	7	430	0	430	0	0.858077								-0.107148	0.0989964	0.639896	0.154707	0.579767	0.0301606	0.170752	0.480771	-0.095391								-0.095391		7.30627		104.409	162.065	7.30627
Nrs1GFP_03.tif	8	905	0	905	0	0.873805								-0.107148	0.0919303	0.539141	0.170512	0.514144	0.0180651	0.178803	0.422213	-0.095391								-0.095391		6.78477		115.065	27.3039	6.78477
Nrs1GFP_03.tif	9	528	0	528	0	0.86468								-0.107148	0.0984288	0.379496	0.259367	0.560511	-0.0119983	0.175605	0.462083	-0.095391								-0.095391		7.26439		114.562	90.108	7.26439
Nrs1GFP_03.tif	10	824	0	824	0	0.808714								-0.107148	0.118488	0.553489	0.214075	0.63483	0.0257194	0.186645	0.516342	-0.095391								-0.095391		8.74483		117.823	199.556	8.74483
Nrs1GFP_03.tif	11	1231	0	1231	0	0.47221								-0.107148	0.068553	0.916584	0.0747919	0.494435	0.0449183	0.138649	0.425882	-0.095391								-0.095391		5.05945		135.639	124.394	5.05945
Nrs1GFP_03.tif	12	1379	0	1379	0	0.490169								-0.107148	0.0886631	0.766681	0.115645	0.541842	0.0456722	0.163633	0.453179	-0.095391								-0.095391		6.54365		145.361	172.395	6.54365
Nrs1GFP_03.tif	13	710	0	710	0	0.870235								-0.107148	0.163011	0.447194	0.364519	0.713028	0.0286534	0.228618	0.550017	-0.095391								-0.095391		12.0308		150.251	91.6789	12.0308
Nrs1GFP_03.tif	14	979	0	979	0	0.854584								-0.107148	0.0903214	0.557016	0.162152	0.481767	0.0269218	0.187479	0.391446	-0.095391								-0.095391		6.66603		166.649	25.3626	6.66603
Nrs1GFP_03.tif	15	518	0	518	0	0.911066								-0.107148	0.161525	0.44471	0.363215	0.699903	0.0292545	0.230782	0.538378	-0.095391								-0.095391		11.9211		161.583	59.5849	11.9211
Nrs1GFP_03.tif	16	848	0	848	0	0.839453								-0.107148	0.135072	0.45136	0.299255	0.616274	0.024443	0.219175	0.481202	-0.095391								-0.095391		9.96876		184.494	89.5248	9.96876
Nrs1GFP_03.tif	17	731	0	731	0	0.782821								-0.107148	0.0999847	0.501661	0.199307	0.528523	0.017558	0.189178	0.428538	-0.095391								-0.095391		7.37922		196.464	56.896	7.37922
Nrs1GFP_04.tif	1	734	0	734	0	0.819619								-0.107148	0.0971221	0.550165	0.176533	0.521117	0.024923	0.186373	0.423995	-0.095391								-0.095391		7.16794		24.0095	16.154	7.16794
Nrs1GFP_04.tif	2	901	0	901	0	0.8752								-0.107148	0.0826522	0.623932	0.13247	0.488624	0.0262846	0.169153	0.405972	-0.095391								-0.095391		6.10002		25.1065	160.147	6.10002
Nrs1GFP_04.tif	3	1303	0	1303	0	0.520655								-0.107148	0.117993	0.514653	0.229268	0.628396	0.0191563	0.187769	0.510403	-0.095391								-0.095391		8.70832		45.9002	191.325	8.70832
Nrs1GFP_04.tif	4	378	0	378	0	0.924021								-0.107148	0.142227	0.31976	0.444793	0.70172	-0.0112468	0.202684	0.559493	-0.095391								-0.095391		10.4968		24.3148	48.5952	10.4968
Nrs1GFP_04.tif	5	906	0	906	0	0.880057								-0.107148	0.0788277	0.564431	0.139659	0.529029	0.0029254	0.149005	0.450201	-0.095391								-0.095391		5.81776		39.1181	227.233	5.81776
Nrs1GFP_04.tif	6	1023	0	1023	0	0.839585								-0.107148	0.0489667	0.677079	0.0723205	0.392375	0.00100986	0.124796	0.343409	-0.095391								-0.095391		3.61391		43.6823	110.615	3.61391
Nrs1GFP_04.tif	7	1016	0	1016	0	0.593171								-0.107148	0.0864614	0.66939	0.129164	0.564862	0.0216712	0.153066	0.478401	-0.095391								-0.095391		6.38115		52.6171	66.6161	6.38115
Nrs1GFP_04.tif	8	744	51	693	0	0.843915	0.663948	0.160506	4.13658	1.09412	0.0552735	0.606834	0.43017	-0.107148	0.0912861	0.576139	0.158445	0.53088	0.0200801	0.171952	0.439594	-0.095391								-0.095391	49.0016	6.73723		52.9261	31.8723	9.63439
Nrs1GFP_04.tif	9	816	0	816	0	0.859051								-0.107148	0.0898168	0.626489	0.143365	0.544424	0.0237018	0.164976	0.454607	-0.095391								-0.095391		6.62879		56.4105	145.629	6.62879
Nrs1GFP_04.tif	10	998	97	901	0	0.857835	0.789542	0.118561	6.65938	1.25464	0.0348901	0.629298	0.465097	-0.107148	0.137184	0.352029	0.389693	0.669811	-0.00375522	0.204809	0.532628	-0.095391								-0.095391	58.271	10.1246		83.4639	217.856	14.8042
Nrs1GFP_04.tif	12	829	0	829	0	0.868873								-0.107148	0.0760096	0.748495	0.10155	0.48848	0.0359212	0.155604	0.41247	-0.095391								-0.095391		5.60977		88.7431	171.884	5.60977
Nrs1GFP_04.tif	13	874	0	874	0	0.83882								-0.107148	0.144941	0.434884	0.333285	0.632208	0.0261804	0.229261	0.487268	-0.095391								-0.095391		10.6971		97.3478	71.9119	10.6971
Nrs1GFP_04.tif	14	807	74	733	0	0.584315	0.622814	0.145768	4.27265	0.987838	0.0523106	0.630482	0.365024	-0.107148	0.0724259	0.702954	0.103031	0.49352	0.0217691	0.146754	0.421094	-0.095391								-0.095391	45.9658	5.34528		114.599	150.414	9.07009
Nrs1GFP_04.tif	15	885	96	789	0	0.78199	1.01184	0.150611	6.71825	1.67083	0.0489476	0.605589	0.658994	-0.107148	0.192666	0.519554	0.370829	0.747845	0.0630361	0.257628	0.55518	-0.095391								-0.095391	74.6772	14.2194		123.69	41.896	20.7775
Nrs1GFP_04.tif	16	1405	0	1405	0	0.488223								-0.107148	0.0810473	0.673282	0.120376	0.53669	0.0206887	0.151013	0.455643	-0.095391								-0.095391		5.98157		143.012	124.574	5.98157
Nrs1GFP_04.tif	17	1365	0	1365	0	0.583613								-0.107148	0.0909227	0.4781	0.190175	0.552894	-0.00108122	0.164449	0.461971	-0.095391								-0.095391		6.71041		188.202	194.572	6.71041
Nrs1GFP_05.tif	1	1074	0	1074	0	0.850339								-0.107148	0.0802975	0.610187	0.131595	0.55149	0.00734195	0.145601	0.471192	-0.095391								-0.095391		5.92624		45.2551	53.5019	5.92624
Nrs1GFP_05.tif	2	583	0	583	0	0.836268								-0.107148	0.0804471	0.540185	0.148925	0.519211	0.00308574	0.154941	0.438764	-0.095391								-0.095391		5.93727		53.6724	160.877	5.93727
Nrs1GFP_05.tif	4	1022	0	1022	0	0.838764								-0.107148	0.0998943	0.561188	0.178005	0.55362	0.023081	0.180438	0.453726	-0.095391								-0.095391		7.37255		79.8992	28.0088	7.37255
Nrs1GFP_05.tif	5	1023	0	1023	0	0.86395								-0.107148	0.121239	0.492883	0.24598	0.605327	0.0224327	0.200287	0.484088	-0.095391								-0.095391		8.94789		85.4809	68.2424	8.94789
Nrs1GFP_05.tif	6	743	0	743	0	0.829669								-0.107148	0.0937382	0.532442	0.176053	0.520121	0.0177595	0.180224	0.426383	-0.095391								-0.095391		6.91821		82.8533	156.439	6.91821
Nrs1GFP_05.tif	7	856	0	856	0	0.803								-0.107148	0.0679454	0.534621	0.127091	0.463143	-0.00296503	0.146705	0.395197	-0.095391								-0.095391		5.0146		111.179	127.265	5.0146
Nrs1GFP_05.tif	8	1095	92	1003	0	0.540617	0.770999	0.0186761	41.2827	1.25924	-0.0301094	0.612274	0.48824	-0.107148	0.16369	0.495829	0.330134	0.722084	0.0386332	0.226691	0.558394	-0.095391								-0.095391	56.9024	12.0809		121.785	47.1744	15.8467
Nrs1GFP_05.tif	9	748	0	748	0	0.817105								-0.107148	0.101451	0.343289	0.295525	0.508489	-0.00786848	0.199514	0.407039	-0.095391								-0.095391		7.4874		135.631	158.992	7.4874
Nrs1GFP_05.tif	10	881	86	795	0	0.859436	0.793159	0.12326	6.43487	1.25407	0.0385773	0.632468	0.46091	-0.107148	0.122072	0.496566	0.245832	0.627925	0.0196884	0.194405	0.505853	-0.095391								-0.095391	58.5379	9.00932		150.958	124.675	13.8441
Nrs1GFP_05.tif	11	966	0	966	0	0.850099								-0.107148	0.0899705	0.666015	0.135088	0.578934	0.022937	0.155407	0.488963	-0.095391								-0.095391		6.64013		167.837	56.0197	6.64013
Nrs1GFP_05.tif	12	625	0	625	0	0.810712								-0.107148	0.0875147	0.415966	0.210389	0.512	-0.00798621	0.170927	0.424485	-0.095391								-0.095391		6.45889		168.13	20.0784	6.45889
Nrs1GFP_05.tif	13	740	0	740	0	0.755939								-0.107148	0.143794	0.414266	0.347106	0.658378	0.0159215	0.218407	0.514584	-0.095391								-0.095391		10.6125		167.496	94.0365	10.6125
Nrs1GFP_05.tif	14	962	76	886	0	0.812434	0.856609	0.107857	7.94211	1.37171	0.0271184	0.624482	0.515101	-0.107148	0.158012	0.394055	0.400989	0.693059	0.0161986	0.227992	0.535047	-0.095391								-0.095391	63.2207	11.6618		170.485	191.026	15.7351
Nrs1GFP_05.tif	16	914	0	914	0	0.827115								-0.107148	0.0745283	0.45831	0.162615	0.439168	-0.00142616	0.169703	0.36464	-0.095391								-0.095391		5.50045		188.993	129.188	5.50045
Nrs1GFP_05.tif	17	583	0	583	0	0.819912								-0.107148	0.160571	0.320773	0.500575	0.688765	0.00162902	0.233129	0.528194	-0.095391								-0.095391		11.8507		204.108	57.5746	11.8507
Nrs1GFP_05.tif	18	834	0	834	0	0.808689								-0.107148	0.0579793	0.644377	0.0899774	0.414269	0.00814388	0.139956	0.356289	-0.095391								-0.095391		4.27908		212.321	95.9856	4.27908
Nrs1GFP_05.tif	19	827	59	768	0	0.783709	0.810818	0.238973	3.39292	1.27288	0.113329	0.636994	0.462064	-0.107148	0.173961	0.423334	0.41093	0.766667	0.0223107	0.226906	0.592706	-0.095391								-0.095391	59.8411	12.8389		218.024	179.149	16.1922
Nrs1GFP_05.tif	20	1014	100	914	0	0.824375	0.698372	0.176187	3.9638	1.1605	0.0633589	0.601785	0.462128	-0.107148	0.111217	0.446427	0.249126	0.548961	0.0143783	0.202595	0.437744	-0.095391								-0.095391	51.5423	8.20816		232	216.294	12.4817
Nrs1GFP_05.tif	21	906	0	906	0	0.862203								-0.107148	0.130046	0.491874	0.264388	0.618929	0.0280017	0.210114	0.488884	-0.095391								-0.095391		9.59783		234.307	140.074	9.59783

## Sheet: Fig2E
This sheet provides results of the manual scoring of Nrs1-GFP signal strength and localization, obtained from high-content miscroscopy images of WT cells expressing Nrs1-GFP, grown and imaged in nitrogen-limited medium.
A score of 0 corresponded to no nuclear signal, a score of 1 with dim nuclear signal and a score of 2, strong nuclear prominence of Nrs1 GFPmut3 signal
Scores of small unbudded cells:		Summary:		Scores of large unbudded & small-budded cells:		Summary:		Scores of medium-to-large budded cells:		Summary:
1		Number with 0	287	2		Number with 0	133	0		Number with 0	171
1		Number with 1	322	2		Number with 1	180	0		Number with 1	12
1		Number with 2	99	1		Number with 2	286	0		Number with 2	3
0		% with 0	40.5367	2		% with 0	22.2037	0		% with 0	91.9355
0		% with 1	45.4802	2		% with 1	30.0501	0		% with 1	6.45161
1		% with 2	13.9831	0		% with 2	47.7462	0		% with 2	1.6129
1		Total number	708	2		Total number	599	0		Total number	186
0				1				0
0				2				1
0				2				0
0				0				0
2				0				0
0				2				0
1				1				0
2				2				0
2				2				1
1				2				0
1				2				0
1				2				1
2				0				2
0				2				0
1				2				0
1				2				0
0				2				0
0				2				0
2				2				0
1				1				0
0				0				0
0				1				0
2				2				0
1				2				0
1				2				0
1				1				0
0				1				0
0				0				0
1				1				0
1				1				0
0				2				0
0				0				0
1				2				0
1				2				0
1				2				0
1				1				0
2				2				0
2				0				0
0				0				0
0				2				0
0				1				1
2				1				0
0				0				0
0				2				0
1				2				0
0				1				1
1				2				0
1				1				0
1				1				0
0				0				0
1				2				0
1				2				0
1				2				0
0				2				0
2				0				0
1				1				0
1				1				0
1				2				2
0				1				0
0				2				0
0				2				0
0				1				0
1				2				1
1				0				0
1				2				0
1				0				0
0				1				1
0				0				0
2				0				0
1				2				0
0				2				0
1				2				0
1				1				0
0				1				0
0				2				0
1				1				0
1				0				0
1				2				0
1				0				0
2				2				0
1				1				0
1				1				0
0				2				0
1				1				0
2				0				0
0				1				0
1				2				1
0				1				0
1				1				0
0				1				0
1				1				0
0				1				0
0				1				0
0				0				0
1				2				0
0				2				0
1				2				0
1				2				0
1				0				0
1				2				0
2				1				0
2				1				0
2				2				0
1				0				0
1				1				0
0				0				0
0				1				0
1				2				0
1				2				0
0				0				0
1				2				1
1				0				0
1				2				0
1				2				0
1				2				1
1				2				0
0				0				0
0				0				0
0				2				0
0				2				1
0				2				0
1				2				0
1				1				0
0				2				0
0				2				0
1				0				0
1				1				0
1				1				0
1				2				0
1				2				0
0				0				0
0				0				0
0				2				0
2				1				0
1				2				0
0				1				0
1				0				0
1				2				0
2				2				0
1				2				0
1				2				0
0				2				0
1				2				0
1				0				0
1				0				0
1				2				0
1				1				0
2				1				0
0				2				0
1				2				0
0				1				0
0				1				0
2				2				0
0				0				0
0				2				1
1				2				0
0				0				0
0				0				0
2				2				0
0				2				0
0				1				0
0				1				0
0				0				2
1				2				0
2				1				0
0				2				0
0				2				0
0				1				0
1				2				0
2				1				0
0				2				0
0				1				0
0				0				0
1				0				0
0				1				0
0				2				0
1				0				0
0				0				0
1				1				0
0				1
0				1
1				2
0				2
2				2
1				1
1				2
0				2
1				0
0				2
2				0
0				2
0				0
1				1
1				1
0				2
0				2
0				0
2				2
1				2
1				2
0				0
2				1
0				2
0				2
0				2
0				1
1				2
1				2
1				2
1				2
1				2
2				1
1				2
0				1
1				2
1				1
1				2
1				0
0				0
1				1
0				2
0				2
1				1
1				0
2				0
1				1
1				1
0				2
1				1
1				2
1				0
1				2
2				0
1				2
1				2
0				2
0				1
0				2
1				2
1				0
2				1
0				2
1				1
0				1
1				0
0				2
0				1
0				0
0				1
1				2
2				1
0				2
2				0
2				2
1				2
1				0
0				1
1				1
2				2
1				2
0				2
1				0
1				1
0				1
1				1
1				0
1				2
1				1
2				2
1				2
0				0
1				2
1				2
1				0
0				1
2				2
1				2
2				2
0				1
0				2
0				1
1				1
0				2
0				2
0				1
2				2
0				0
1				2
0				2
1				1
0				1
1				1
1				2
2				1
0				2
0				2
1				1
0				0
1				2
2				0
0				1
2				2
1				0
1				1
1				1
1				2
1				1
1				0
0				2
1				2
0				1
1				1
0				0
2				0
0				1
2				1
0				2
0				2
1				1
0				0
2				0
0				2
1				2
1				2
0				2
0				0
0				2
0				2
0				1
1				2
1				2
1				1
1				1
0				0
2				0
1				2
1				2
0				2
1				1
1				2
1				2
1				0
0				1
1				2
1				2
1				2
1				1
0				2
2				0
1				2
0				1
0				0
1				1
1				2
1				0
2				1
0				1
2				1
1				2
1				0
0				0
1				0
1				2
0				2
0				1
2				0
2				1
2				1
1				1
0				1
0				1
0				1
2				0
2				1
1				1
1				1
0				2
1				2
1				2
1				1
0				1
0				2
0				1
0				2
1				1
2				1
0				0
1				2
1				2
1				0
1				2
1				2
1				2
0				0
1				1
2				0
0				2
2				2
2				1
1				0
1				2
1				1
0				1
1				0
0				1
1				1
1				0
1				2
1				2
2				2
1				2
1				2
0				0
0				0
1				2
0				1
0				1
0				2
2				0
0				1
2				0
2				0
0				2
1				1
1				2
0				2
0				0
0				2
1				1
2				1
1				2
0				2
0				1
1				1
0				0
0				0
1				1
0				2
2				0
0				0
1				1
1				1
0				1
0				2
1				2
1				2
0				2
1				0
2				1
1				1
0				0
0				2
1				2
1				2
1				2
1				2
1				2
0				2
0				2
0				0
1				0
0				2
0				2
0				2
0				0
2				2
1				2
0				1
0				0
0				2
1				2
1				2
1				0
1				2
0				1
1				2
0				2
1				0
0				2
1				1
1				2
1				2
0				1
0				2
0				2
0				2
0				2
1				2
1				0
1				1
1				2
0				0
0				2
0				1
2				0
0				1
0				0
1				2
1				2
1				2
1				1
1				0
1				2
0				2
0				2
0				2
0				2
1				2
2				2
1				0
1				1
2				0
0				2
2				1
1				0
0				2
0				2
0				0
0				2
0				2
0				2
0				1
1				1
1				1
0				2
1				2
0				1
1				2
1				2
0				0
0				1
0				0
0				1
1				2
0				0
1				0
1				1
2				2
0				2
1				0
0				2
0				2
2				0
1				1
2				2
2				2
0				1
0				1
0				2
0				2
0				0
0				2
1				0
0				2
1				2
1				0
1				1
2				2
2				2
2				2
1				0
0				2
2				0
2				1
2				1
1				2
0				1
1				1
0				2
1				1
2				1
1				1
1				1
2				0
1				0
2				2
0				2
0				2
1				2
0				2
0				1
2				2
2				2
1				1
0				0
0				0
0				1
0				1
1				0
1				2
0				0
0				2
0
1
1
1
2
2
1
0
0
2
0
0
1
0
0
1
1
1
0
0
1
1
0
0
0
1
1
1
1
1
1
0
1
2
1
0
1
1
1
1
1
1
2
1
1
0
0
1
1
2
1
2
1
1
0
0
0
1
0
0
0
2
0
0
1
1
0
0
0
0
0
1
0
0
2
2
1
1
1
1
2
1
0
0
2
1
1
1
0
1
0
1
1
0
0
0
2
1
2
1
0
1
0
1
1
1
1
1
0
