# Supplementary material for: The microprotein Nrs1 rewires the G1/S transcriptional machinery during nitrogen limitation in budding yeast
Source: PLoS Biol. 2022 Mar 3;20(3):e3001548. doi: 10.1371/journal.pbio.3001548 (PMC8893695; doi:10.1371/journal.pbio.3001548)
Supplement: S2 Data — (XLSX) [file pbio.3001548.s016.xlsx]

## Sheet: Template
Bin diameters and # of cells per bin for each samples were copied directly from Beckman Coulter Counter output files and pasted below. Size curves were smoothed using a 4-points moving average in Excel.
Bin diameter (um)	Bin volume (fL)	Sample1 (#cells)	Sample1 (% cells in bin)	Sample2 (#cells)	Sample2 (% cells in bin)	Sample3 (#cells)	Sample3 (% cells in bin)	Sample4 (#cells)	Sample4 (% cells in bin)
	0		#DIV/0!		#DIV/0!		#DIV/0!		#DIV/0!
	0		#DIV/0!		#DIV/0!		#DIV/0!		#DIV/0!
	0		#DIV/0!		#DIV/0!		#DIV/0!		#DIV/0!
	0		#DIV/0!		#DIV/0!		#DIV/0!		#DIV/0!
	0		#DIV/0!		#DIV/0!		#DIV/0!		#DIV/0!
	0		#DIV/0!		#DIV/0!		#DIV/0!		#DIV/0!
	0		#DIV/0!		#DIV/0!		#DIV/0!		#DIV/0!
	0		#DIV/0!		#DIV/0!		#DIV/0!		#DIV/0!
	0		#DIV/0!		#DIV/0!		#DIV/0!		#DIV/0!
	0		#DIV/0!		#DIV/0!		#DIV/0!		#DIV/0!
	0		#DIV/0!		#DIV/0!		#DIV/0!		#DIV/0!
	0		#DIV/0!		#DIV/0!		#DIV/0!		#DIV/0!
	0		#DIV/0!		#DIV/0!		#DIV/0!		#DIV/0!
	0		#DIV/0!		#DIV/0!		#DIV/0!		#DIV/0!
	0		#DIV/0!		#DIV/0!		#DIV/0!		#DIV/0!
	0		#DIV/0!		#DIV/0!		#DIV/0!		#DIV/0!
	0		#DIV/0!		#DIV/0!		#DIV/0!		#DIV/0!
	0		#DIV/0!		#DIV/0!		#DIV/0!		#DIV/0!
	0		#DIV/0!		#DIV/0!		#DIV/0!		#DIV/0!
	0		#DIV/0!		#DIV/0!		#DIV/0!		#DIV/0!
	0		#DIV/0!		#DIV/0!		#DIV/0!		#DIV/0!
	0		#DIV/0!		#DIV/0!		#DIV/0!		#DIV/0!
	0		#DIV/0!		#DIV/0!		#DIV/0!		#DIV/0!
	0		#DIV/0!		#DIV/0!		#DIV/0!		#DIV/0!
	0		#DIV/0!		#DIV/0!		#DIV/0!		#DIV/0!
	0		#DIV/0!		#DIV/0!		#DIV/0!		#DIV/0!
	0		#DIV/0!		#DIV/0!		#DIV/0!		#DIV/0!
	0		#DIV/0!		#DIV/0!		#DIV/0!		#DIV/0!
	0		#DIV/0!		#DIV/0!		#DIV/0!		#DIV/0!
	0		#DIV/0!		#DIV/0!		#DIV/0!		#DIV/0!
	0		#DIV/0!		#DIV/0!		#DIV/0!		#DIV/0!
	0		#DIV/0!		#DIV/0!		#DIV/0!		#DIV/0!
	0		#DIV/0!		#DIV/0!		#DIV/0!		#DIV/0!
	0		#DIV/0!		#DIV/0!		#DIV/0!		#DIV/0!
	0		#DIV/0!		#DIV/0!		#DIV/0!		#DIV/0!
	0		#DIV/0!		#DIV/0!		#DIV/0!		#DIV/0!
	0		#DIV/0!		#DIV/0!		#DIV/0!		#DIV/0!
	0		#DIV/0!		#DIV/0!		#DIV/0!		#DIV/0!
	0		#DIV/0!		#DIV/0!		#DIV/0!		#DIV/0!
	0		#DIV/0!		#DIV/0!		#DIV/0!		#DIV/0!
	0		#DIV/0!		#DIV/0!		#DIV/0!		#DIV/0!
	0		#DIV/0!		#DIV/0!		#DIV/0!		#DIV/0!
	0		#DIV/0!		#DIV/0!		#DIV/0!		#DIV/0!
	0		#DIV/0!		#DIV/0!		#DIV/0!		#DIV/0!
	0		#DIV/0!		#DIV/0!		#DIV/0!		#DIV/0!
	0		#DIV/0!		#DIV/0!		#DIV/0!		#DIV/0!
	0		#DIV/0!		#DIV/0!		#DIV/0!		#DIV/0!
	0		#DIV/0!		#DIV/0!		#DIV/0!		#DIV/0!
	0		#DIV/0!		#DIV/0!		#DIV/0!		#DIV/0!
	0		#DIV/0!		#DIV/0!		#DIV/0!		#DIV/0!
	0		#DIV/0!		#DIV/0!		#DIV/0!		#DIV/0!
	0		#DIV/0!		#DIV/0!		#DIV/0!		#DIV/0!
	0		#DIV/0!		#DIV/0!		#DIV/0!		#DIV/0!
	0		#DIV/0!		#DIV/0!		#DIV/0!		#DIV/0!
	0		#DIV/0!		#DIV/0!		#DIV/0!		#DIV/0!
	0		#DIV/0!		#DIV/0!		#DIV/0!		#DIV/0!
	0		#DIV/0!		#DIV/0!		#DIV/0!		#DIV/0!
	0		#DIV/0!		#DIV/0!		#DIV/0!		#DIV/0!
	0		#DIV/0!		#DIV/0!		#DIV/0!		#DIV/0!
	0		#DIV/0!		#DIV/0!		#DIV/0!		#DIV/0!
	0		#DIV/0!		#DIV/0!		#DIV/0!		#DIV/0!
	0		#DIV/0!		#DIV/0!		#DIV/0!		#DIV/0!
	0		#DIV/0!		#DIV/0!		#DIV/0!		#DIV/0!
	0		#DIV/0!		#DIV/0!		#DIV/0!		#DIV/0!
	0		#DIV/0!		#DIV/0!		#DIV/0!		#DIV/0!
	0		#DIV/0!		#DIV/0!		#DIV/0!		#DIV/0!
	0		#DIV/0!		#DIV/0!		#DIV/0!		#DIV/0!
	0		#DIV/0!		#DIV/0!		#DIV/0!		#DIV/0!
	0		#DIV/0!		#DIV/0!		#DIV/0!		#DIV/0!
	0		#DIV/0!		#DIV/0!		#DIV/0!		#DIV/0!
	0		#DIV/0!		#DIV/0!		#DIV/0!		#DIV/0!
	0		#DIV/0!		#DIV/0!		#DIV/0!		#DIV/0!
	0		#DIV/0!		#DIV/0!		#DIV/0!		#DIV/0!
	0		#DIV/0!		#DIV/0!		#DIV/0!		#DIV/0!
	0		#DIV/0!		#DIV/0!		#DIV/0!		#DIV/0!
	0		#DIV/0!		#DIV/0!		#DIV/0!		#DIV/0!
	0		#DIV/0!		#DIV/0!		#DIV/0!		#DIV/0!
	0		#DIV/0!		#DIV/0!		#DIV/0!		#DIV/0!
	0		#DIV/0!		#DIV/0!		#DIV/0!		#DIV/0!
	0		#DIV/0!		#DIV/0!		#DIV/0!		#DIV/0!
	0		#DIV/0!		#DIV/0!		#DIV/0!		#DIV/0!
	0		#DIV/0!		#DIV/0!		#DIV/0!		#DIV/0!
	0		#DIV/0!		#DIV/0!		#DIV/0!		#DIV/0!
	0		#DIV/0!		#DIV/0!		#DIV/0!		#DIV/0!
	0		#DIV/0!		#DIV/0!		#DIV/0!		#DIV/0!
	0		#DIV/0!		#DIV/0!		#DIV/0!		#DIV/0!
	0		#DIV/0!		#DIV/0!		#DIV/0!		#DIV/0!
	0		#DIV/0!		#DIV/0!		#DIV/0!		#DIV/0!
	0		#DIV/0!		#DIV/0!		#DIV/0!		#DIV/0!
	0		#DIV/0!		#DIV/0!		#DIV/0!		#DIV/0!
	0		#DIV/0!		#DIV/0!		#DIV/0!		#DIV/0!
	0		#DIV/0!		#DIV/0!		#DIV/0!		#DIV/0!
	0		#DIV/0!		#DIV/0!		#DIV/0!		#DIV/0!
	0		#DIV/0!		#DIV/0!		#DIV/0!		#DIV/0!
	0		#DIV/0!		#DIV/0!		#DIV/0!		#DIV/0!
	0		#DIV/0!		#DIV/0!		#DIV/0!		#DIV/0!
	0		#DIV/0!		#DIV/0!		#DIV/0!		#DIV/0!
	0		#DIV/0!		#DIV/0!		#DIV/0!		#DIV/0!
	0		#DIV/0!		#DIV/0!		#DIV/0!		#DIV/0!
	0		#DIV/0!		#DIV/0!		#DIV/0!		#DIV/0!
	0		#DIV/0!		#DIV/0!		#DIV/0!		#DIV/0!
	0		#DIV/0!		#DIV/0!		#DIV/0!		#DIV/0!
	0		#DIV/0!		#DIV/0!		#DIV/0!		#DIV/0!
	0		#DIV/0!		#DIV/0!		#DIV/0!		#DIV/0!
	0		#DIV/0!		#DIV/0!		#DIV/0!		#DIV/0!
	0		#DIV/0!		#DIV/0!		#DIV/0!		#DIV/0!
	0		#DIV/0!		#DIV/0!		#DIV/0!		#DIV/0!
	0		#DIV/0!		#DIV/0!		#DIV/0!		#DIV/0!
	0		#DIV/0!		#DIV/0!		#DIV/0!		#DIV/0!
	0		#DIV/0!		#DIV/0!		#DIV/0!		#DIV/0!
	0		#DIV/0!		#DIV/0!		#DIV/0!		#DIV/0!
	0		#DIV/0!		#DIV/0!		#DIV/0!		#DIV/0!
	0		#DIV/0!		#DIV/0!		#DIV/0!		#DIV/0!
	0		#DIV/0!		#DIV/0!		#DIV/0!		#DIV/0!
	0		#DIV/0!		#DIV/0!		#DIV/0!		#DIV/0!
	0		#DIV/0!		#DIV/0!		#DIV/0!		#DIV/0!
	0		#DIV/0!		#DIV/0!		#DIV/0!		#DIV/0!
	0		#DIV/0!		#DIV/0!		#DIV/0!		#DIV/0!
	0		#DIV/0!		#DIV/0!		#DIV/0!		#DIV/0!
	0		#DIV/0!		#DIV/0!		#DIV/0!		#DIV/0!
	0		#DIV/0!		#DIV/0!		#DIV/0!		#DIV/0!
	0		#DIV/0!		#DIV/0!		#DIV/0!		#DIV/0!
	0		#DIV/0!		#DIV/0!		#DIV/0!		#DIV/0!
	0		#DIV/0!		#DIV/0!		#DIV/0!		#DIV/0!
	0		#DIV/0!		#DIV/0!		#DIV/0!		#DIV/0!
	0		#DIV/0!		#DIV/0!		#DIV/0!		#DIV/0!
	0		#DIV/0!		#DIV/0!		#DIV/0!		#DIV/0!
	0		#DIV/0!		#DIV/0!		#DIV/0!		#DIV/0!
	0		#DIV/0!		#DIV/0!		#DIV/0!		#DIV/0!
	0		#DIV/0!		#DIV/0!		#DIV/0!		#DIV/0!
	0		#DIV/0!		#DIV/0!		#DIV/0!		#DIV/0!
	0		#DIV/0!		#DIV/0!		#DIV/0!		#DIV/0!
	0		#DIV/0!		#DIV/0!		#DIV/0!		#DIV/0!
	0		#DIV/0!		#DIV/0!		#DIV/0!		#DIV/0!
	0		#DIV/0!		#DIV/0!		#DIV/0!		#DIV/0!
	0		#DIV/0!		#DIV/0!		#DIV/0!		#DIV/0!
	0		#DIV/0!		#DIV/0!		#DIV/0!		#DIV/0!
	0		#DIV/0!		#DIV/0!		#DIV/0!		#DIV/0!
	0		#DIV/0!		#DIV/0!		#DIV/0!		#DIV/0!
	0		#DIV/0!		#DIV/0!		#DIV/0!		#DIV/0!
	0		#DIV/0!		#DIV/0!		#DIV/0!		#DIV/0!
	0		#DIV/0!		#DIV/0!		#DIV/0!		#DIV/0!
	0		#DIV/0!		#DIV/0!		#DIV/0!		#DIV/0!
	0		#DIV/0!		#DIV/0!		#DIV/0!		#DIV/0!
	0		#DIV/0!		#DIV/0!		#DIV/0!		#DIV/0!
	0		#DIV/0!		#DIV/0!		#DIV/0!		#DIV/0!
	0		#DIV/0!		#DIV/0!		#DIV/0!		#DIV/0!
	0		#DIV/0!		#DIV/0!		#DIV/0!		#DIV/0!
	0		#DIV/0!		#DIV/0!		#DIV/0!		#DIV/0!
	0		#DIV/0!		#DIV/0!		#DIV/0!		#DIV/0!
	0		#DIV/0!		#DIV/0!		#DIV/0!		#DIV/0!
	0		#DIV/0!		#DIV/0!		#DIV/0!		#DIV/0!
	0		#DIV/0!		#DIV/0!		#DIV/0!		#DIV/0!
	0		#DIV/0!		#DIV/0!		#DIV/0!		#DIV/0!
	0		#DIV/0!		#DIV/0!		#DIV/0!		#DIV/0!
	0		#DIV/0!		#DIV/0!		#DIV/0!		#DIV/0!
	0		#DIV/0!		#DIV/0!		#DIV/0!		#DIV/0!
	0		#DIV/0!		#DIV/0!		#DIV/0!		#DIV/0!
	0		#DIV/0!		#DIV/0!		#DIV/0!		#DIV/0!
	0		#DIV/0!		#DIV/0!		#DIV/0!		#DIV/0!
	0		#DIV/0!		#DIV/0!		#DIV/0!		#DIV/0!
	0		#DIV/0!		#DIV/0!		#DIV/0!		#DIV/0!
	0		#DIV/0!		#DIV/0!		#DIV/0!		#DIV/0!
	0		#DIV/0!		#DIV/0!		#DIV/0!		#DIV/0!
	0		#DIV/0!		#DIV/0!		#DIV/0!		#DIV/0!
	0		#DIV/0!		#DIV/0!		#DIV/0!		#DIV/0!
	0		#DIV/0!		#DIV/0!		#DIV/0!		#DIV/0!
	0		#DIV/0!		#DIV/0!		#DIV/0!		#DIV/0!
	0		#DIV/0!		#DIV/0!		#DIV/0!		#DIV/0!
	0		#DIV/0!		#DIV/0!		#DIV/0!		#DIV/0!
	0		#DIV/0!		#DIV/0!		#DIV/0!		#DIV/0!
	0		#DIV/0!		#DIV/0!		#DIV/0!		#DIV/0!
	0		#DIV/0!		#DIV/0!		#DIV/0!		#DIV/0!
	0		#DIV/0!		#DIV/0!		#DIV/0!		#DIV/0!
	0		#DIV/0!		#DIV/0!		#DIV/0!		#DIV/0!
	0		#DIV/0!		#DIV/0!		#DIV/0!		#DIV/0!
	0		#DIV/0!		#DIV/0!		#DIV/0!		#DIV/0!
	0		#DIV/0!		#DIV/0!		#DIV/0!		#DIV/0!
	0		#DIV/0!		#DIV/0!		#DIV/0!		#DIV/0!
	0		#DIV/0!		#DIV/0!		#DIV/0!		#DIV/0!
	0		#DIV/0!		#DIV/0!		#DIV/0!		#DIV/0!
	0		#DIV/0!		#DIV/0!		#DIV/0!		#DIV/0!
	0		#DIV/0!		#DIV/0!		#DIV/0!		#DIV/0!
	0		#DIV/0!		#DIV/0!		#DIV/0!		#DIV/0!
	0		#DIV/0!		#DIV/0!		#DIV/0!		#DIV/0!
	0		#DIV/0!		#DIV/0!		#DIV/0!		#DIV/0!
	0		#DIV/0!		#DIV/0!		#DIV/0!		#DIV/0!
	0		#DIV/0!		#DIV/0!		#DIV/0!		#DIV/0!
	0		#DIV/0!		#DIV/0!		#DIV/0!		#DIV/0!
	0		#DIV/0!		#DIV/0!		#DIV/0!		#DIV/0!
	0		#DIV/0!		#DIV/0!		#DIV/0!		#DIV/0!
	0		#DIV/0!		#DIV/0!		#DIV/0!		#DIV/0!
	0		#DIV/0!		#DIV/0!		#DIV/0!		#DIV/0!
	0		#DIV/0!		#DIV/0!		#DIV/0!		#DIV/0!
	0		#DIV/0!		#DIV/0!		#DIV/0!		#DIV/0!
	0		#DIV/0!		#DIV/0!		#DIV/0!		#DIV/0!
	0		#DIV/0!		#DIV/0!		#DIV/0!		#DIV/0!
	0		#DIV/0!		#DIV/0!		#DIV/0!		#DIV/0!
	0		#DIV/0!		#DIV/0!		#DIV/0!		#DIV/0!
	0		#DIV/0!		#DIV/0!		#DIV/0!		#DIV/0!
	0		#DIV/0!		#DIV/0!		#DIV/0!		#DIV/0!
	0		#DIV/0!		#DIV/0!		#DIV/0!		#DIV/0!
	0		#DIV/0!		#DIV/0!		#DIV/0!		#DIV/0!
	0		#DIV/0!		#DIV/0!		#DIV/0!		#DIV/0!
	0		#DIV/0!		#DIV/0!		#DIV/0!		#DIV/0!
	0		#DIV/0!		#DIV/0!		#DIV/0!		#DIV/0!
	0		#DIV/0!		#DIV/0!		#DIV/0!		#DIV/0!
	0		#DIV/0!		#DIV/0!		#DIV/0!		#DIV/0!
	0		#DIV/0!		#DIV/0!		#DIV/0!		#DIV/0!
	0		#DIV/0!		#DIV/0!		#DIV/0!		#DIV/0!
	0		#DIV/0!		#DIV/0!		#DIV/0!		#DIV/0!
	0		#DIV/0!		#DIV/0!		#DIV/0!		#DIV/0!
	0		#DIV/0!		#DIV/0!		#DIV/0!		#DIV/0!
	0		#DIV/0!		#DIV/0!		#DIV/0!		#DIV/0!
	0		#DIV/0!		#DIV/0!		#DIV/0!		#DIV/0!
	0		#DIV/0!		#DIV/0!		#DIV/0!		#DIV/0!
	0		#DIV/0!		#DIV/0!		#DIV/0!		#DIV/0!
	0		#DIV/0!		#DIV/0!		#DIV/0!		#DIV/0!
	0		#DIV/0!		#DIV/0!		#DIV/0!		#DIV/0!
	0		#DIV/0!		#DIV/0!		#DIV/0!		#DIV/0!
	0		#DIV/0!		#DIV/0!		#DIV/0!		#DIV/0!
	0		#DIV/0!		#DIV/0!		#DIV/0!		#DIV/0!
	0		#DIV/0!		#DIV/0!		#DIV/0!		#DIV/0!
	0		#DIV/0!		#DIV/0!		#DIV/0!		#DIV/0!
	0		#DIV/0!		#DIV/0!		#DIV/0!		#DIV/0!
	0		#DIV/0!		#DIV/0!		#DIV/0!		#DIV/0!
	0		#DIV/0!		#DIV/0!		#DIV/0!		#DIV/0!
	0		#DIV/0!		#DIV/0!		#DIV/0!		#DIV/0!
	0		#DIV/0!		#DIV/0!		#DIV/0!		#DIV/0!
	0		#DIV/0!		#DIV/0!		#DIV/0!		#DIV/0!
	0		#DIV/0!		#DIV/0!		#DIV/0!		#DIV/0!
	0		#DIV/0!		#DIV/0!		#DIV/0!		#DIV/0!
	0		#DIV/0!		#DIV/0!		#DIV/0!		#DIV/0!
	0		#DIV/0!		#DIV/0!		#DIV/0!		#DIV/0!
	0		#DIV/0!		#DIV/0!		#DIV/0!		#DIV/0!
	0		#DIV/0!		#DIV/0!		#DIV/0!		#DIV/0!
	0		#DIV/0!		#DIV/0!		#DIV/0!		#DIV/0!
	0		#DIV/0!		#DIV/0!		#DIV/0!		#DIV/0!
	0		#DIV/0!		#DIV/0!		#DIV/0!		#DIV/0!
	0		#DIV/0!		#DIV/0!		#DIV/0!		#DIV/0!
	0		#DIV/0!		#DIV/0!		#DIV/0!		#DIV/0!
	0		#DIV/0!		#DIV/0!		#DIV/0!		#DIV/0!
	0		#DIV/0!		#DIV/0!		#DIV/0!		#DIV/0!
	0		#DIV/0!		#DIV/0!		#DIV/0!		#DIV/0!
	0		#DIV/0!		#DIV/0!		#DIV/0!		#DIV/0!
	0		#DIV/0!		#DIV/0!		#DIV/0!		#DIV/0!
	0		#DIV/0!		#DIV/0!		#DIV/0!		#DIV/0!
	0		#DIV/0!		#DIV/0!		#DIV/0!		#DIV/0!
	0		#DIV/0!		#DIV/0!		#DIV/0!		#DIV/0!
	0		#DIV/0!		#DIV/0!		#DIV/0!		#DIV/0!
	0		#DIV/0!		#DIV/0!		#DIV/0!		#DIV/0!
	0		#DIV/0!		#DIV/0!		#DIV/0!		#DIV/0!
	0		#DIV/0!		#DIV/0!		#DIV/0!		#DIV/0!
	0		#DIV/0!		#DIV/0!		#DIV/0!		#DIV/0!
	0		#DIV/0!		#DIV/0!		#DIV/0!		#DIV/0!
	0		#DIV/0!		#DIV/0!		#DIV/0!		#DIV/0!
	0		#DIV/0!		#DIV/0!		#DIV/0!		#DIV/0!
	Total cells and %:	0	#DIV/0!	0	#DIV/0!	0	#DIV/0!	0	#DIV/0!

## Sheet: Fig3A
Bin diameters and # of cells per bin for each samples were copied directly from Beckman Coulter Counter output files and pasted below. Size curves were smoothed using a 4-points moving average in Excel.
Bin diameter (um)	Bin volume (fL)	WT (#cells)	WT (% cells in bin)	WT+pGAL1-NRS1 (#cells)	WT+pGAL1-NRS1 (% cells in bin)
0	0	0	0	0	0
1.00488	0.531302	0	0	0	0
1.26623	1.06301	0	0	0	0
1.44932	1.59401	0	0	0	0
1.5951	2.12502	0	0	0	0
1.71843	2.65702	0	0	0	0
1.82602	3.18798	0	0	0	0
1.92225	3.71902	0	0	0	0
2.00969	4.24997	0	0	0	0
2.09028	4.78203	0	0	0	0
2.16495	5.31303	0	0	0	0
2.23479	5.84398	4	0.00538047	13	0.0196425
2.30065	6.37603	195	0.262298	318	0.480486
2.36282	6.90702	552	0.742504	745	1.12567
2.42188	7.43801	290	0.390084	424	0.640648
2.4783	7.97004	120	0.161414	262	0.395872
2.53216	8.50104	96	0.129131	232	0.350543
2.58382	9.03203	92	0.123751	291	0.43969
2.63349	9.56299	96	0.129131	272	0.410982
2.681	10.09	92	0.123751	374	0.5651
2.728	10.63	141	0.189661	394	0.595319
2.77261	11.16	134	0.180246	513	0.775124
2.81582	11.69	166	0.223289	497	0.750948
2.85775	12.22	159	0.213874	590	0.891468
2.89848	12.75	248	0.333589	593	0.896
2.9381	13.28	191	0.256917	732	1.10602
2.97668	13.81	244	0.328208	712	1.0758
3.01498	14.35	378	0.508454	788	1.19064
3.05165	14.88	396	0.532666	821	1.2405
3.08746	15.41	403	0.542082	1030	1.55629
3.12246	15.94	478	0.642966	911	1.37649
3.15669	16.47	463	0.622789	941	1.42182
3.19019	17	640	0.860875	987	1.49132
3.22301	17.5301	669	0.899883	1007	1.52154
3.25517	18.0601	729	0.98059	1133	1.71192
3.28729	18.6	725	0.97521	960	1.45052
3.31822	19.13	835	1.12317	1080	1.63184
3.34859	19.66	944	1.26979	1000	1.51096
3.37841	20.19	909	1.22271	1110	1.67717
3.40772	20.72	888	1.19446	1066	1.61069
3.43653	21.25	1040	1.39892	1179	1.78142
3.46487	21.7801	1142	1.53612	1123	1.69681
3.49275	22.3101	987	1.32763	1136	1.71645
3.5207	22.85	994	1.33705	1076	1.6258
3.54771	23.3799	1093	1.47021	1103	1.66659
3.57432	23.91	1139	1.53209	1113	1.6817
3.60054	24.44	976	1.31283	1063	1.60615
3.62638	24.97	1043	1.40296	1010	1.52607
3.65186	25.5	1054	1.41775	1162	1.75574
3.67698	26.0299	1157	1.5563	1004	1.51701
3.70224	26.57	1164	1.56572	1093	1.65148
3.72669	27.0999	1167	1.56975	917	1.38555
3.75083	27.63	1188	1.598	1037	1.56687
3.77466	28.16	1128	1.51729	888	1.34173
3.7982	28.6901	1153	1.55092	848	1.2813
3.82144	29.22	1220	1.64104	894	1.3508
3.84441	29.7501	1079	1.45138	924	1.39613
3.8671	30.2799	1054	1.41775	861	1.30094
3.88996	30.8201	1157	1.5563	871	1.31605
3.91213	31.3501	1036	1.39354	705	1.06523
3.93405	31.88	1075	1.446	888	1.34173
3.95573	32.41	1089	1.46483	848	1.2813
3.97718	32.9401	1199	1.61279	871	1.31605
3.99839	33.4699	1008	1.35588	831	1.25561
4.01939	34	1043	1.40296	709	1.07127
4.04017	34.5301	1072	1.44196	742	1.12113
4.06112	35.07	1033	1.38951	656	0.991191
4.08147	35.5999	994	1.33705	643	0.971549
4.10163	36.13	1072	1.44196	659	0.995724
4.12159	36.66	1058	1.42313	586	0.885424
4.14136	37.1901	948	1.27517	556	0.840095
4.16094	37.7201	877	1.17967	540	0.815919
4.18033	38.2499	778	1.0465	546	0.824985
4.19991	38.7899	997	1.34108	593	0.896
4.21896	39.3201	835	1.12317	454	0.685977
4.23783	39.8501	913	1.22809	566	0.855205
4.25653	40.3799	746	1.00346	487	0.735839
4.27507	40.9099	799	1.07475	487	0.735839
4.29346	41.4401	792	1.06533	497	0.750948
4.31168	41.9699	672	0.903918	457	0.69051
4.32976	42.5001	683	0.918715	447	0.6754
4.34802	43.0401	654	0.879706	493	0.744904
4.36579	43.57	676	0.909299	397	0.599852
4.38342	44.0999	725	0.97521	401	0.605896
4.40091	44.6299	676	0.909299	361	0.545457
4.41826	45.1598	683	0.918715	391	0.590786
4.43548	45.6899	601	0.808415	341	0.515238
4.45257	46.2201	527	0.708876	338	0.510705
4.46952	46.75	580	0.780168	351	0.530348
4.48666	47.2899	516	0.69408	311	0.469909
4.50336	47.8199	481	0.647001	318	0.480486
4.51994	48.35	506	0.680629	318	0.480486
4.5364	48.8802	562	0.755956	282	0.426091
4.55273	49.4099	446	0.599922	229	0.34601
4.56895	49.9399	506	0.680629	298	0.450267
4.58506	50.47	428	0.57571	202	0.305214
4.60135	51.0099	478	0.642966	288	0.435157
4.61723	51.5398	478	0.642966	219	0.330901
4.63301	52.0701	357	0.480207	229	0.34601
4.64867	52.5999	463	0.622789	235	0.355076
4.66423	53.1298	350	0.470791	212	0.320324
4.67969	53.6599	357	0.480207	219	0.330901
4.69505	54.19	350	0.470791	192	0.290105
4.71031	54.7201	311	0.418331	126	0.190381
4.72575	55.26	332	0.446579	192	0.290105
4.74081	55.79	347	0.466755	166	0.25082
4.75578	56.3202	315	0.423712	176	0.265929
4.77065	56.8501	272	0.365872	126	0.190381
4.78543	57.3801	297	0.3995	199	0.300681
4.80012	57.9102	294	0.395464	156	0.23571
4.81471	58.4398	202	0.271714	123	0.185848
4.82923	58.9702	191	0.256917	132	0.199447
4.84392	59.5099	209	0.281129	132	0.199447
4.85826	60.04	205	0.275749	139	0.210024
4.87251	60.5699	258	0.34704	126	0.190381
4.88668	61.0999	233	0.313412	132	0.199447
4.90077	61.6299	205	0.275749	132	0.199447
4.91478	62.16	226	0.303996	146	0.2206
4.92871	62.69	166	0.223289	129	0.194914
4.94282	63.23	177	0.238086	83	0.12541
4.95659	63.7599	152	0.204458	123	0.185848
4.97029	64.2901	145	0.195042	99	0.149585
4.98391	64.82	216	0.290545	109	0.164695
4.99746	65.3502	138	0.185626	73	0.1103
5.01093	65.88	120	0.161414	113	0.170739
5.02433	66.4099	138	0.185626	89	0.134476
5.03766	66.9399	134	0.180246	123	0.185848
5.05117	67.4799	124	0.166794	70	0.105767
5.06436	68.0099	138	0.185626	60	0.0906577
5.07748	68.5399	131	0.17621	73	0.1103
5.09054	69.0701	124	0.166794	73	0.1103
5.10352	69.5998	81	0.108954	63	0.0951906
5.11645	70.1302	117	0.157379	70	0.105767
5.1293	70.6599	99	0.133167	70	0.105767
5.1421	71.1902	99	0.133167	99	0.149585
5.15506	71.7298	99	0.133167	50	0.0755481
5.16773	72.26	88	0.11837	56	0.0846139
5.18033	72.7899	96	0.129131	73	0.1103
5.19288	73.3202	88	0.11837	53	0.080081
5.20536	73.8501	85	0.114335	40	0.0604385
5.21778	74.38	99	0.133167	70	0.105767
5.23014	74.9098	110	0.147963	60	0.0906577
5.24268	75.4499	92	0.123751	73	0.1103
5.25493	75.98	64	0.0860875	43	0.0649714
5.26712	76.51	96	0.129131	66	0.0997235
5.27925	77.0398	71	0.0955033	46	0.0695043
5.29133	77.5699	53	0.0712912	60	0.0906577
5.30336	78.1002	67	0.0901228	30	0.0453289
5.31533	78.6302	60	0.080707	60	0.0906577
5.32724	79.1599	60	0.080707	33	0.0498617
5.33933	79.7001	60	0.080707	23	0.0347521
5.35114	80.2301	53	0.0712912	36	0.0543946
5.36289	80.7598	71	0.0955033	53	0.080081
5.3746	81.29	50	0.0672558	20	0.0302192
5.38626	81.8202	57	0.0766716	56	0.0846139
5.39786	82.35	57	0.0766716	36	0.0543946
5.40942	82.8802	32	0.0430437	40	0.0604385
5.42092	83.4099	39	0.0524595	56	0.0846139
5.4326	83.9502	53	0.0712912	46	0.0695043
5.444	84.4798	53	0.0712912	53	0.080081
5.45536	85.0098	39	0.0524595	26	0.039285
5.46668	85.5401	42	0.0564949	46	0.0695043
5.47795	86.0702	42	0.0564949	20	0.0302192
5.48917	86.6002	50	0.0672558	33	0.0498617
5.50034	87.1299	32	0.0430437	30	0.0453289
5.51168	87.6699	53	0.0712912	33	0.0498617
5.52277	88.2002	39	0.0524595	23	0.0347521
5.53381	88.7302	28	0.0376633	40	0.0604385
5.5448	89.2599	25	0.0336279	17	0.0256864
5.55576	89.7902	50	0.0672558	26	0.039285
5.56667	90.3202	25	0.0336279	30	0.0453289
5.57753	90.8499	25	0.0336279	36	0.0543946
5.58836	91.3801	32	0.0430437	23	0.0347521
5.59934	91.9198	53	0.0712912	17	0.0256864
5.61008	92.4498	35	0.0470791	43	0.0649714
5.62078	92.9798	28	0.0376633	13	0.0196425
5.63144	93.5098	35	0.0470791	23	0.0347521
5.64206	94.0398	32	0.0430437	20	0.0302192
5.65264	94.5698	35	0.0470791	26	0.039285
5.66318	95.0998	28	0.0376633	13	0.0196425
5.67368	95.6298	28	0.0376633	17	0.0256864
5.68434	96.1698	21	0.0282474	7	0.0105767
5.69477	96.7002	46	0.0618754	23	0.0347521
5.70515	97.2299	32	0.0430437	30	0.0453289
5.7155	97.76	42	0.0564949	7	0.0105767
5.72581	98.29	28	0.0376633	13	0.0196425
5.73608	98.8199	18	0.0242121	13	0.0196425
5.74632	99.35	21	0.0282474	30	0.0453289
5.75671	99.8899	25	0.0336279	10	0.0151096
5.76649	100.4	21	0.0282474	13	0.0196425
5.77605	100.9	14	0.0188316	26	0.039285
5.78748	101.5	39	0.0524595	17	0.0256864
5.79696	102	28	0.0376633	26	0.039285
5.80642	102.5	25	0.0336279	20	0.0302192
5.81773	103.1	25	0.0336279	7	0.0105767
5.82712	103.6	14	0.0188316	13	0.0196425
5.83648	104.1	18	0.0242121	23	0.0347521
5.84767	104.7	14	0.0188316	13	0.0196425
5.85696	105.2	18	0.0242121	33	0.0498617
5.86623	105.7	11	0.0147963	23	0.0347521
5.8773	106.3	11	0.0147963	17	0.0256864
5.88651	106.8	18	0.0242121	3	0.00453289
5.89568	107.3	25	0.0336279	20	0.0302192
5.90665	107.9	11	0.0147963	3	0.00453289
5.91576	108.4	7	0.00941582	10	0.0151096
5.92484	108.9	18	0.0242121	17	0.0256864
5.93389	109.4	11	0.0147963	7	0.0105767
5.94472	110	11	0.0147963	7	0.0105767
5.95371	110.5	7	0.00941582	10	0.0151096
5.96268	111	14	0.0188316	7	0.0105767
5.9734	111.6	7	0.00941582	3	0.00453289
5.98231	112.1	4	0.00538047	26	0.039285
5.99119	112.6	11	0.0147963	17	0.0256864
6.00181	113.2	11	0.0147963	13	0.0196425
6.01064	113.7	11	0.0147963	3	0.00453289
6.01944	114.2	4	0.00538047	7	0.0105767
6.02996	114.8	4	0.00538047	17	0.0256864
6.0387	115.3	18	0.0242121	7	0.0105767
6.04742	115.8	21	0.0282474	3	0.00453289
6.05784	116.4	14	0.0188316	7	0.0105767
6.06651	116.9	11	0.0147963	10	0.0151096
6.07514	117.4	7	0.00941582	3	0.00453289
6.08376	117.9	18	0.0242121	7	0.0105767
6.09406	118.5	11	0.0147963	13	0.0196425
6.10262	119	11	0.0147963	10	0.0151096
6.11115	119.5	7	0.00941582	7	0.0105767
6.12136	120.1	7	0.00941582	3	0.00453289
6.12985	120.6	7	0.00941582	3	0.00453289
6.13831	121.1	11	0.0147963	3	0.00453289
6.14843	121.7	4	0.00538047	7	0.0105767
6.15684	122.2	14	0.0188316	10	0.0151096
6.16522	122.7	4	0.00538047	7	0.0105767
6.17525	123.3	7	0.00941582	7	0.0105767
6.18359	123.8	7	0.00941582	13	0.0196425
6.1919	124.3	21	0.0282474	10	0.0151096
6.20185	124.9	7	0.00941582	3	0.00453289
6.21011	125.4	4	0.00538047	3	0.00453289
6.21836	125.9	14	0.0188316	10	0.0151096
6.22822	126.5	11	0.0147963	7	0.0105767
6.23642	127	4	0.00538047	3	0.00453289
6.24459	127.5	0	0	10	0.0151096
6.25274	128	4	0.00538047	7	0.0105767
6.2625	128.6	7	0.00941582	0	0
6.2706	129.1	7	0.00941582	7	0.0105767
6.27869	129.6	4	0.00538047	7	0.0105767
6.28836	130.2	7	0.00941582	7	0.0105767
6.2964	130.7	14	0.0188316	7	0.0105767
6.30442	131.2	4	0.00538047	3	0.00453289
6.31401	131.8	7	0.00941582	0	0
6.32199	132.3	7	0.00941582	7	0.0105767
6.32994	132.8	7	0.00941582	0	0
6.33946	133.4	4	0.00538047	10	0.0151096
6.34737	133.9	0	0	3	0.00453289
6.35526	134.4	7	0.00941582	7	0.0105767
6.36471	135	0	0	7	0.0105767
6.37255	135.5	343	0.461375	411	0.621005
6.3804	136.001	0	0	0	0
	Total cells and %:	74343	100	66183	100

## Sheet: Fig3B_left
Bin diameters and # of cells per bin for each samples were copied directly from Beckman Coulter Counter output files and pasted below. Size curves were smoothed using a 4-points moving average in Excel.
Bin diameter (um)	Bin volume (fL)	WT (#cells)	WT (% cells in bin)	WT+pGAL1-NRS1 (#cells)	WT+pGAL1-NRS1 (% cells in bin)	cln3 (#cells)	cln3 (% cells in bin)	cln3+pGAL1-NRS1 (#cells)	cln3+pGAL1-NRS1 (% cells in bin)
0	0	0	0	0	0	0	0	0	0
1.00488	0.531302	0	0	0	0	0	0	0	0
1.26623	1.06301	0	0	0	0	0	0	0	0
1.44932	1.59401	0	0	0	0	0	0	0	0
1.5951	2.12502	0	0	0	0	0	0	0	0
1.71843	2.65702	0	0	0	0	0	0	0	0
1.82602	3.18798	0	0	0	0	0	0	0	0
1.92225	3.71902	0	0	0	0	0	0	0	0
2.00969	4.24997	0	0	0	0	0	0	0	0
2.09028	4.78203	0	0	0	0	0	0	0	0
2.16495	5.31303	0	0	0	0	0	0	0	0
2.23479	5.84398	4	0.00538047	13	0.0196425	33	0.081669	56	0.156403
2.30065	6.37603	195	0.262298	318	0.480486	366	0.905784	465	1.2987
2.36282	6.90702	552	0.742504	745	1.12567	549	1.35868	455	1.27077
2.42188	7.43801	290	0.390084	424	0.640648	183	0.452892	222	0.620025
2.4783	7.97004	120	0.161414	262	0.395872	87	0.215309	136	0.379835
2.53216	8.50104	96	0.129131	232	0.350543	106	0.262331	174	0.485966
2.58382	9.03203	92	0.123751	291	0.43969	104	0.257381	149	0.416143
2.63349	9.56299	96	0.129131	272	0.410982	63	0.155914	136	0.379835
2.681	10.09	92	0.123751	374	0.5651	76	0.188086	225	0.628404
2.728	10.63	141	0.189661	394	0.595319	57	0.141065	184	0.513895
2.77261	11.16	134	0.180246	513	0.775124	63	0.155914	172	0.48038
2.81582	11.69	166	0.223289	497	0.750948	49	0.121266	220	0.614439
2.85775	12.22	159	0.213874	590	0.891468	41	0.101468	217	0.606061
2.89848	12.75	248	0.333589	593	0.896	74	0.183137	243	0.678676
2.9381	13.28	191	0.256917	732	1.10602	49	0.121266	245	0.684262
2.97668	13.81	244	0.328208	712	1.0758	46	0.113842	260	0.726156
3.01498	14.35	378	0.508454	788	1.19064	60	0.148489	293	0.818321
3.05165	14.88	396	0.532666	821	1.2405	38	0.0940431	270	0.754085
3.08746	15.41	403	0.542082	1030	1.55629	49	0.121266	288	0.804357
3.12246	15.94	478	0.642966	911	1.37649	60	0.148489	232	0.647954
3.15669	16.47	463	0.622789	941	1.42182	27	0.0668201	258	0.72057
3.19019	17	640	0.860875	987	1.49132	57	0.141065	311	0.868594
3.22301	17.5301	669	0.899883	1007	1.52154	27	0.0668201	339	0.946795
3.25517	18.0601	729	0.98059	1133	1.71192	46	0.113842	328	0.916073
3.28729	18.6	725	0.97521	960	1.45052	33	0.081669	321	0.896523
3.31822	19.13	835	1.12317	1080	1.63184	41	0.101468	384	1.07248
3.34859	19.66	944	1.26979	1000	1.51096	35	0.0866187	344	0.96076
3.37841	20.19	909	1.22271	1110	1.67717	27	0.0668201	379	1.05851
3.40772	20.72	888	1.19446	1066	1.61069	33	0.081669	311	0.868594
3.43653	21.25	1040	1.39892	1179	1.78142	44	0.108892	361	1.00824
3.46487	21.7801	1142	1.53612	1123	1.69681	16	0.0395971	349	0.974724
3.49275	22.3101	987	1.32763	1136	1.71645	30	0.0742446	313	0.87418
3.5207	22.85	994	1.33705	1076	1.6258	38	0.0940431	341	0.952381
3.54771	23.3799	1093	1.47021	1103	1.66659	57	0.141065	331	0.924452
3.57432	23.91	1139	1.53209	1113	1.6817	38	0.0940431	412	1.15068
3.60054	24.44	976	1.31283	1063	1.60615	27	0.0668201	389	1.08644
3.62638	24.97	1043	1.40296	1010	1.52607	55	0.136115	427	1.19257
3.65186	25.5	1054	1.41775	1162	1.75574	55	0.136115	384	1.07248
3.67698	26.0299	1157	1.5563	1004	1.51701	49	0.121266	404	1.12833
3.70224	26.57	1164	1.56572	1093	1.65148	76	0.188086	331	0.924452
3.72669	27.0999	1167	1.56975	917	1.38555	55	0.136115	382	1.06689
3.75083	27.63	1188	1.598	1037	1.56687	90	0.222734	349	0.974724
3.77466	28.16	1128	1.51729	888	1.34173	68	0.168288	374	1.04455
3.7982	28.6901	1153	1.55092	848	1.2813	68	0.168288	339	0.946795
3.82144	29.22	1220	1.64104	894	1.3508	117	0.289554	311	0.868594
3.84441	29.7501	1079	1.45138	924	1.39613	90	0.222734	334	0.932831
3.8671	30.2799	1054	1.41775	861	1.30094	106	0.262331	349	0.974724
3.88996	30.8201	1157	1.5563	871	1.31605	150	0.371223	339	0.946795
3.91213	31.3501	1036	1.39354	705	1.06523	161	0.398446	328	0.916073
3.93405	31.88	1075	1.446	888	1.34173	104	0.257381	323	0.902109
3.95573	32.41	1089	1.46483	848	1.2813	183	0.452892	384	1.07248
3.97718	32.9401	1199	1.61279	871	1.31605	156	0.386072	283	0.790392
3.99839	33.4699	1008	1.35588	831	1.25561	207	0.512287	268	0.748499
4.01939	34	1043	1.40296	709	1.07127	147	0.363798	321	0.896523
4.04017	34.5301	1072	1.44196	742	1.12113	216	0.534561	349	0.974724
4.06112	35.07	1033	1.38951	656	0.991191	213	0.527136	331	0.924452
4.08147	35.5999	994	1.33705	643	0.971549	218	0.53951	339	0.946795
4.10163	36.13	1072	1.44196	659	0.995724	210	0.519712	308	0.860215
4.12159	36.66	1058	1.42313	586	0.885424	224	0.554359	283	0.790392
4.14136	37.1901	948	1.27517	556	0.840095	213	0.527136	283	0.790392
4.16094	37.7201	877	1.17967	540	0.815919	202	0.499913	283	0.790392
4.18033	38.2499	778	1.0465	546	0.824985	281	0.695424	291	0.812736
4.19991	38.7899	997	1.34108	593	0.896	300	0.742446	275	0.768049
4.21896	39.3201	835	1.12317	454	0.685977	196	0.485064	283	0.790392
4.23783	39.8501	913	1.22809	566	0.855205	281	0.695424	278	0.776428
4.25653	40.3799	746	1.00346	487	0.735839	240	0.593956	308	0.860215
4.27507	40.9099	799	1.07475	487	0.735839	243	0.601381	273	0.762463
4.29346	41.4401	792	1.06533	497	0.750948	232	0.574158	278	0.776428
4.31168	41.9699	672	0.903918	457	0.69051	248	0.613755	298	0.832286
4.32976	42.5001	683	0.918715	447	0.6754	229	0.566733	240	0.670297
4.34802	43.0401	654	0.879706	493	0.744904	202	0.499913	275	0.768049
4.36579	43.57	676	0.909299	397	0.599852	248	0.613755	220	0.614439
4.38342	44.0999	725	0.97521	401	0.605896	243	0.601381	301	0.840665
4.40091	44.6299	676	0.909299	361	0.545457	213	0.527136	207	0.578132
4.41826	45.1598	683	0.918715	391	0.590786	237	0.586532	255	0.712191
4.43548	45.6899	601	0.808415	341	0.515238	251	0.621179	230	0.642368
4.45257	46.2201	527	0.708876	338	0.510705	257	0.636028	250	0.698227
4.46952	46.75	580	0.780168	351	0.530348	257	0.636028	243	0.678676
4.48666	47.2899	516	0.69408	311	0.469909	237	0.586532	253	0.706605
4.50336	47.8199	481	0.647001	318	0.480486	218	0.53951	187	0.522273
4.51994	48.35	506	0.680629	318	0.480486	229	0.566733	253	0.706605
4.5364	48.8802	562	0.755956	282	0.426091	218	0.53951	225	0.628404
4.55273	49.4099	446	0.599922	229	0.34601	224	0.554359	177	0.494344
4.56895	49.9399	506	0.680629	298	0.450267	248	0.613755	192	0.536238
4.58506	50.47	428	0.57571	202	0.305214	254	0.628604	192	0.536238
4.60135	51.0099	478	0.642966	288	0.435157	240	0.593956	159	0.444072
4.61723	51.5398	478	0.642966	219	0.330901	281	0.695424	222	0.620025
4.63301	52.0701	357	0.480207	229	0.34601	232	0.574158	179	0.49993
4.64867	52.5999	463	0.622789	235	0.355076	243	0.601381	205	0.572546
4.66423	53.1298	350	0.470791	212	0.320324	281	0.695424	174	0.485966
4.67969	53.6599	357	0.480207	219	0.330901	254	0.628604	154	0.430108
4.69505	54.19	350	0.470791	192	0.290105	218	0.53951	184	0.513895
4.71031	54.7201	311	0.418331	126	0.190381	196	0.485064	210	0.58651
4.72575	55.26	332	0.446579	192	0.290105	235	0.581582	147	0.410557
4.74081	55.79	347	0.466755	166	0.25082	254	0.628604	141	0.3938
4.75578	56.3202	315	0.423712	176	0.265929	147	0.363798	169	0.472001
4.77065	56.8501	272	0.365872	126	0.190381	207	0.512287	162	0.452451
4.78543	57.3801	297	0.3995	199	0.300681	210	0.519712	144	0.402178
4.80012	57.9102	294	0.395464	156	0.23571	210	0.519712	159	0.444072
4.81471	58.4398	202	0.271714	123	0.185848	199	0.492489	141	0.3938
4.82923	58.9702	191	0.256917	132	0.199447	207	0.512287	157	0.438486
4.84392	59.5099	209	0.281129	132	0.199447	186	0.460316	119	0.332356
4.85826	60.04	205	0.275749	139	0.210024	240	0.593956	159	0.444072
4.87251	60.5699	258	0.34704	126	0.190381	213	0.527136	152	0.424522
4.88668	61.0999	233	0.313412	132	0.199447	194	0.480115	141	0.3938
4.90077	61.6299	205	0.275749	132	0.199447	180	0.445467	157	0.438486
4.91478	62.16	226	0.303996	146	0.2206	251	0.621179	149	0.416143
4.92871	62.69	166	0.223289	129	0.194914	199	0.492489	121	0.337942
4.94282	63.23	177	0.238086	83	0.12541	216	0.534561	136	0.379835
4.95659	63.7599	152	0.204458	123	0.185848	221	0.546935	124	0.34632
4.97029	64.2901	145	0.195042	99	0.149585	172	0.425669	119	0.332356
4.98391	64.82	216	0.290545	109	0.164695	224	0.554359	106	0.296048
4.99746	65.3502	138	0.185626	73	0.1103	237	0.586532	116	0.323977
5.01093	65.88	120	0.161414	113	0.170739	232	0.574158	119	0.332356
5.02433	66.4099	138	0.185626	89	0.134476	210	0.519712	131	0.365871
5.03766	66.9399	134	0.180246	123	0.185848	221	0.546935	126	0.351906
5.05117	67.4799	124	0.166794	70	0.105767	207	0.512287	111	0.310013
5.06436	68.0099	138	0.185626	60	0.0906577	210	0.519712	109	0.304427
5.07748	68.5399	131	0.17621	73	0.1103	216	0.534561	99	0.276498
5.09054	69.0701	124	0.166794	73	0.1103	191	0.47269	109	0.304427
5.10352	69.5998	81	0.108954	63	0.0951906	210	0.519712	96	0.268119
5.11645	70.1302	117	0.157379	70	0.105767	196	0.485064	83	0.231811
5.1293	70.6599	99	0.133167	70	0.105767	248	0.613755	99	0.276498
5.1421	71.1902	99	0.133167	99	0.149585	227	0.561784	126	0.351906
5.15506	71.7298	99	0.133167	50	0.0755481	254	0.628604	101	0.282084
5.16773	72.26	88	0.11837	56	0.0846139	259	0.640978	88	0.245776
5.18033	72.7899	96	0.129131	73	0.1103	202	0.499913	119	0.332356
5.19288	73.3202	88	0.11837	53	0.080081	196	0.485064	109	0.304427
5.20536	73.8501	85	0.114335	40	0.0604385	218	0.53951	86	0.24019
5.21778	74.38	99	0.133167	70	0.105767	210	0.519712	99	0.276498
5.23014	74.9098	110	0.147963	60	0.0906577	188	0.465266	91	0.254154
5.24268	75.4499	92	0.123751	73	0.1103	235	0.581582	73	0.203882
5.25493	75.98	64	0.0860875	43	0.0649714	186	0.460316	101	0.282084
5.26712	76.51	96	0.129131	66	0.0997235	207	0.512287	99	0.276498
5.27925	77.0398	71	0.0955033	46	0.0695043	218	0.53951	83	0.231811
5.29133	77.5699	53	0.0712912	60	0.0906577	166	0.41082	114	0.318391
5.30336	78.1002	67	0.0901228	30	0.0453289	221	0.546935	83	0.231811
5.31533	78.6302	60	0.080707	60	0.0906577	240	0.593956	83	0.231811
5.32724	79.1599	60	0.080707	33	0.0498617	177	0.438043	91	0.254154
5.33933	79.7001	60	0.080707	23	0.0347521	229	0.566733	101	0.282084
5.35114	80.2301	53	0.0712912	36	0.0543946	232	0.574158	76	0.212261
5.36289	80.7598	71	0.0955033	53	0.080081	237	0.586532	71	0.198296
5.3746	81.29	50	0.0672558	20	0.0302192	218	0.53951	56	0.156403
5.38626	81.8202	57	0.0766716	56	0.0846139	196	0.485064	78	0.217847
5.39786	82.35	57	0.0766716	36	0.0543946	183	0.452892	73	0.203882
5.40942	82.8802	32	0.0430437	40	0.0604385	183	0.452892	68	0.189918
5.42092	83.4099	39	0.0524595	56	0.0846139	218	0.53951	81	0.226225
5.4326	83.9502	53	0.0712912	46	0.0695043	235	0.581582	63	0.175953
5.444	84.4798	53	0.0712912	53	0.080081	199	0.492489	76	0.212261
5.45536	85.0098	39	0.0524595	26	0.039285	229	0.566733	93	0.25974
5.46668	85.5401	42	0.0564949	46	0.0695043	161	0.398446	68	0.189918
5.47795	86.0702	42	0.0564949	20	0.0302192	172	0.425669	73	0.203882
5.48917	86.6002	50	0.0672558	33	0.0498617	180	0.445467	76	0.212261
5.50034	87.1299	32	0.0430437	30	0.0453289	191	0.47269	48	0.134059
5.51168	87.6699	53	0.0712912	33	0.0498617	196	0.485064	56	0.156403
5.52277	88.2002	39	0.0524595	23	0.0347521	172	0.425669	73	0.203882
5.53381	88.7302	28	0.0376633	40	0.0604385	150	0.371223	35	0.0977517
5.5448	89.2599	25	0.0336279	17	0.0256864	196	0.485064	76	0.212261
5.55576	89.7902	50	0.0672558	26	0.039285	123	0.304403	53	0.148024
5.56667	90.3202	25	0.0336279	30	0.0453289	188	0.465266	68	0.189918
5.57753	90.8499	25	0.0336279	36	0.0543946	158	0.391021	78	0.217847
5.58836	91.3801	32	0.0430437	23	0.0347521	191	0.47269	63	0.175953
5.59934	91.9198	53	0.0712912	17	0.0256864	164	0.40587	58	0.161989
5.61008	92.4498	35	0.0470791	43	0.0649714	188	0.465266	58	0.161989
5.62078	92.9798	28	0.0376633	13	0.0196425	191	0.47269	61	0.170367
5.63144	93.5098	35	0.0470791	23	0.0347521	213	0.527136	61	0.170367
5.64206	94.0398	32	0.0430437	20	0.0302192	177	0.438043	56	0.156403
5.65264	94.5698	35	0.0470791	26	0.039285	180	0.445467	38	0.10613
5.66318	95.0998	28	0.0376633	13	0.0196425	216	0.534561	63	0.175953
5.67368	95.6298	28	0.0376633	17	0.0256864	175	0.433093	40	0.111716
5.68434	96.1698	21	0.0282474	7	0.0105767	158	0.391021	51	0.142438
5.69477	96.7002	46	0.0618754	23	0.0347521	186	0.460316	40	0.111716
5.70515	97.2299	32	0.0430437	30	0.0453289	158	0.391021	56	0.156403
5.7155	97.76	42	0.0564949	7	0.0105767	166	0.41082	40	0.111716
5.72581	98.29	28	0.0376633	13	0.0196425	194	0.480115	35	0.0977517
5.73608	98.8199	18	0.0242121	13	0.0196425	196	0.485064	40	0.111716
5.74632	99.35	21	0.0282474	30	0.0453289	164	0.40587	33	0.0921659
5.75671	99.8899	25	0.0336279	10	0.0151096	172	0.425669	40	0.111716
5.76649	100.4	21	0.0282474	13	0.0196425	158	0.391021	48	0.134059
5.77605	100.9	14	0.0188316	26	0.039285	131	0.324201	38	0.10613
5.78748	101.5	39	0.0524595	17	0.0256864	145	0.358849	38	0.10613
5.79696	102	28	0.0376633	26	0.039285	139	0.344	48	0.134059
5.80642	102.5	25	0.0336279	20	0.0302192	104	0.257381	40	0.111716
5.81773	103.1	25	0.0336279	7	0.0105767	221	0.546935	53	0.148024
5.82712	103.6	14	0.0188316	13	0.0196425	169	0.418244	48	0.134059
5.83648	104.1	18	0.0242121	23	0.0347521	156	0.386072	25	0.0698227
5.84767	104.7	14	0.0188316	13	0.0196425	150	0.371223	35	0.0977517
5.85696	105.2	18	0.0242121	33	0.0498617	169	0.418244	25	0.0698227
5.86623	105.7	11	0.0147963	23	0.0347521	172	0.425669	33	0.0921659
5.8773	106.3	11	0.0147963	17	0.0256864	139	0.344	38	0.10613
5.88651	106.8	18	0.0242121	3	0.00453289	145	0.358849	28	0.0782014
5.89568	107.3	25	0.0336279	20	0.0302192	117	0.289554	25	0.0698227
5.90665	107.9	11	0.0147963	3	0.00453289	142	0.351424	28	0.0782014
5.91576	108.4	7	0.00941582	10	0.0151096	145	0.358849	20	0.0558581
5.92484	108.9	18	0.0242121	17	0.0256864	123	0.304403	43	0.120095
5.93389	109.4	11	0.0147963	7	0.0105767	142	0.351424	20	0.0558581
5.94472	110	11	0.0147963	7	0.0105767	136	0.336575	20	0.0558581
5.95371	110.5	7	0.00941582	10	0.0151096	123	0.304403	25	0.0698227
5.96268	111	14	0.0188316	7	0.0105767	120	0.296978	13	0.0363078
5.9734	111.6	7	0.00941582	3	0.00453289	156	0.386072	38	0.10613
5.98231	112.1	4	0.00538047	26	0.039285	117	0.289554	38	0.10613
5.99119	112.6	11	0.0147963	17	0.0256864	101	0.249957	33	0.0921659
6.00181	113.2	11	0.0147963	13	0.0196425	93	0.230158	23	0.0642368
6.01064	113.7	11	0.0147963	3	0.00453289	87	0.215309	25	0.0698227
6.01944	114.2	4	0.00538047	7	0.0105767	90	0.222734	15	0.0418936
6.02996	114.8	4	0.00538047	17	0.0256864	87	0.215309	20	0.0558581
6.0387	115.3	18	0.0242121	7	0.0105767	93	0.230158	18	0.0502723
6.04742	115.8	21	0.0282474	3	0.00453289	87	0.215309	20	0.0558581
6.05784	116.4	14	0.0188316	7	0.0105767	115	0.284604	15	0.0418936
6.06651	116.9	11	0.0147963	10	0.0151096	145	0.358849	18	0.0502723
6.07514	117.4	7	0.00941582	3	0.00453289	134	0.331626	18	0.0502723
6.08376	117.9	18	0.0242121	7	0.0105767	117	0.289554	23	0.0642368
6.09406	118.5	11	0.0147963	13	0.0196425	101	0.249957	23	0.0642368
6.10262	119	11	0.0147963	10	0.0151096	76	0.188086	15	0.0418936
6.11115	119.5	7	0.00941582	7	0.0105767	106	0.262331	20	0.0558581
6.12136	120.1	7	0.00941582	3	0.00453289	112	0.27718	13	0.0363078
6.12985	120.6	7	0.00941582	3	0.00453289	79	0.195511	15	0.0418936
6.13831	121.1	11	0.0147963	3	0.00453289	87	0.215309	23	0.0642368
6.14843	121.7	4	0.00538047	7	0.0105767	96	0.237583	18	0.0502723
6.15684	122.2	14	0.0188316	10	0.0151096	85	0.21036	20	0.0558581
6.16522	122.7	4	0.00538047	7	0.0105767	52	0.128691	8	0.0223432
6.17525	123.3	7	0.00941582	7	0.0105767	87	0.215309	15	0.0418936
6.18359	123.8	7	0.00941582	13	0.0196425	85	0.21036	15	0.0418936
6.1919	124.3	21	0.0282474	10	0.0151096	57	0.141065	5	0.0139645
6.20185	124.9	7	0.00941582	3	0.00453289	57	0.141065	10	0.0279291
6.21011	125.4	4	0.00538047	3	0.00453289	71	0.175712	13	0.0363078
6.21836	125.9	14	0.0188316	10	0.0151096	82	0.202935	10	0.0279291
6.22822	126.5	11	0.0147963	7	0.0105767	49	0.121266	8	0.0223432
6.23642	127	4	0.00538047	3	0.00453289	57	0.141065	10	0.0279291
6.24459	127.5	0	0	10	0.0151096	71	0.175712	18	0.0502723
6.25274	128	4	0.00538047	7	0.0105767	65	0.160863	5	0.0139645
6.2625	128.6	7	0.00941582	0	0	63	0.155914	20	0.0558581
6.2706	129.1	7	0.00941582	7	0.0105767	60	0.148489	18	0.0502723
6.27869	129.6	4	0.00538047	7	0.0105767	76	0.188086	8	0.0223432
6.28836	130.2	7	0.00941582	7	0.0105767	57	0.141065	10	0.0279291
6.2964	130.7	14	0.0188316	7	0.0105767	57	0.141065	8	0.0223432
6.30442	131.2	4	0.00538047	3	0.00453289	63	0.155914	13	0.0363078
6.31401	131.8	7	0.00941582	0	0	76	0.188086	10	0.0279291
6.32199	132.3	7	0.00941582	7	0.0105767	52	0.128691	8	0.0223432
6.32994	132.8	7	0.00941582	0	0	41	0.101468	18	0.0502723
6.33946	133.4	4	0.00538047	10	0.0151096	44	0.108892	8	0.0223432
6.34737	133.9	0	0	3	0.00453289	57	0.141065	8	0.0223432
6.35526	134.4	7	0.00941582	7	0.0105767	38	0.0940431	10	0.0279291
6.36471	135	0	0	7	0.0105767	68	0.168288	8	0.0223432
6.37255	135.5	343	0.461375	411	0.621005	2737	6.77358	589	1.64502
6.3804	136.001	0	0	0	0	0	0	0	0
	Total cells and %:	74343	100	66183	100	40407	100	35805	100

## Sheet: Fig3B_right
Bin diameters and # of cells per bin for each samples were copied directly from Beckman Coulter Counter output files and pasted below. Size curves were smoothed using a 4-points moving average in Excel.
Bin diameter (um)	Bin volume (fL)	WT (#cells)	WT (% cells in bin)	WT+pGAL1-NRS1 (#cells)	WT+pGAL1-NRS1 (% cells in bin)	bck2 (#cells)	bck2 (% cells in bin)	bck2+pGAL1-NRS1 (#cells)	bck2+pGAL1-NRS1 (% cells in bin)
0	0	0	0	0	0	0	0	0	0
1.00488	0.531302	0	0	0	0	0	0	0	0
1.26623	1.06301	0	0	0	0	0	0	0	0
1.44932	1.59401	0	0	0	0	0	0	0	0
1.5951	2.12502	0	0	0	0	0	0	0	0
1.71843	2.65702	0	0	0	0	0	0	0	0
1.82602	3.18798	0	0	0	0	0	0	0	0
1.92225	3.71902	0	0	0	0	0	0	0	0
2.00969	4.24997	0	0	0	0	0	0	0	0
2.09028	4.78203	0	0	0	0	0	0	0	0
2.16495	5.31303	0	0	0	0	0	0	0	0
2.23479	5.84398	24	0.0430131	0	0	4	0.00595389	4	0.00529956
2.30065	6.37603	328	0.587845	211	0.279529	175	0.260483	159	0.210657
2.36282	6.90702	576	1.03231	788	1.04393	1120	1.66709	678	0.898275
2.42188	7.43801	325	0.582469	573	0.759101	1174	1.74747	541	0.716765
2.4783	7.97004	174	0.311845	322	0.42658	669	0.995788	242	0.320623
2.53216	8.50104	116	0.207896	247	0.327222	379	0.564131	151	0.200058
2.58382	9.03203	129	0.231195	251	0.332521	318	0.473334	112	0.148388
2.63349	9.56299	119	0.213273	369	0.488845	361	0.537338	101	0.133814
2.681	10.09	135	0.241948	455	0.602777	293	0.436122	166	0.219932
2.728	10.63	113	0.20252	512	0.678289	250	0.372118	166	0.219932
2.77261	11.16	178	0.319014	659	0.873033	354	0.526919	130	0.172236
2.81582	11.69	159	0.284962	598	0.792221	247	0.367653	173	0.229206
2.85775	12.22	211	0.378157	870	1.15256	215	0.320021	245	0.324598
2.89848	12.75	196	0.351273	784	1.03863	258	0.384026	220	0.291476
2.9381	13.28	227	0.406832	824	1.09162	254	0.378072	252	0.333872
2.97668	13.81	309	0.553793	906	1.20025	218	0.324487	242	0.320623
3.01498	14.35	257	0.460598	1024	1.35658	193	0.287275	307	0.406741
3.05165	14.88	380	0.68104	1042	1.38042	165	0.245598	350	0.463711
3.08746	15.41	438	0.784988	1117	1.47978	200	0.297694	404	0.535255
3.12246	15.94	444	0.795742	1146	1.5182	215	0.320021	400	0.529956
3.15669	16.47	502	0.89969	1121	1.48508	190	0.28281	415	0.549829
3.19019	17	548	0.982132	1257	1.66525	211	0.314068	519	0.687618
3.22301	17.5301	569	1.01977	1336	1.76991	197	0.293229	573	0.759162
3.25517	18.0601	557	0.998262	1271	1.6838	150	0.223271	552	0.731339
3.28729	18.6	704	1.26172	1397	1.85072	208	0.309602	591	0.78301
3.31822	19.13	658	1.17927	1296	1.71692	211	0.314068	646	0.855879
3.34859	19.66	817	1.46424	1458	1.93154	336	0.500127	624	0.826731
3.37841	20.19	716	1.28322	1407	1.86397	315	0.468869	646	0.855879
3.40772	20.72	713	1.27785	1400	1.8547	290	0.431657	840	1.11291
3.43653	21.25	830	1.48754	1411	1.86927	365	0.543292	772	1.02281
3.46487	21.7801	732	1.3119	1411	1.86927	404	0.601343	851	1.12748
3.49275	22.3101	784	1.40509	1346	1.78316	354	0.526919	797	1.05594
3.5207	22.85	860	1.5413	1364	1.80701	376	0.559665	786	1.04136
3.54771	23.3799	900	1.61299	1314	1.74077	419	0.62367	779	1.03209
3.57432	23.91	799	1.43198	1293	1.71295	397	0.590923	819	1.08508
3.60054	24.44	974	1.74561	1300	1.72222	458	0.68172	736	0.975119
3.62638	24.97	912	1.6345	1304	1.72752	537	0.799309	750	0.993667
3.65186	25.5	958	1.71694	1228	1.62683	476	0.708513	797	1.05594
3.67698	26.0299	906	1.62374	1253	1.65995	537	0.799309	833	1.10363
3.70224	26.57	833	1.49291	1193	1.58047	583	0.867779	894	1.18445
3.72669	27.0999	937	1.6793	1132	1.49966	519	0.772517	880	1.1659
3.75083	27.63	955	1.71156	1035	1.37115	548	0.815683	822	1.08906
3.77466	28.16	885	1.58611	1017	1.34731	569	0.84694	833	1.10363
3.7982	28.6901	799	1.43198	1017	1.34731	555	0.826102	865	1.14603
3.82144	29.22	909	1.62912	945	1.25192	544	0.809729	801	1.06124
3.84441	29.7501	857	1.53592	988	1.30889	594	0.884152	865	1.14603
3.8671	30.2799	879	1.57535	931	1.23337	608	0.904991	869	1.15133
3.88996	30.8201	765	1.37104	895	1.18568	533	0.793355	844	1.11821
3.91213	31.3501	958	1.71694	892	1.18171	512	0.762098	948	1.256
3.93405	31.88	872	1.56281	931	1.23337	515	0.766563	887	1.17518
3.95573	32.41	857	1.53592	928	1.2294	530	0.78889	692	0.916823
3.97718	32.9401	830	1.48754	813	1.07705	522	0.776982	833	1.10363
3.99839	33.4699	802	1.43735	820	1.08632	558	0.830567	765	1.01354
4.01939	34	778	1.39434	809	1.07175	551	0.820148	714	0.945971
4.04017	34.5301	845	1.51442	802	1.06248	573	0.852894	833	1.10363
4.06112	35.07	667	1.1954	748	0.990938	569	0.84694	829	1.09833
4.08147	35.5999	756	1.35491	809	1.07175	633	0.942203	819	1.08508
4.10163	36.13	695	1.24559	716	0.948545	454	0.675766	793	1.05064
4.12159	36.66	640	1.14702	788	1.04393	465	0.692139	829	1.09833
4.14136	37.1901	732	1.3119	655	0.867734	501	0.745724	707	0.936697
4.16094	37.7201	680	1.2187	648	0.85846	562	0.836521	865	1.14603
4.18033	38.2499	637	1.14164	551	0.729956	537	0.799309	700	0.927423
4.19991	38.7899	634	1.13626	559	0.740554	573	0.852894	732	0.969819
4.21896	39.3201	615	1.10221	591	0.782947	533	0.793355	671	0.889001
4.23783	39.8501	536	0.960625	469	0.621324	533	0.793355	710	0.940671
4.25653	40.3799	557	0.998262	566	0.749828	623	0.927318	682	0.903575
4.27507	40.9099	551	0.987508	584	0.773674	487	0.724886	746	0.988367
4.29346	41.4401	569	1.01977	566	0.749828	469	0.698093	671	0.889001
4.31168	41.9699	588	1.05382	512	0.678289	555	0.826102	718	0.951271
4.32976	42.5001	520	0.93195	483	0.639871	497	0.73977	656	0.869127
4.34802	43.0401	447	0.801118	512	0.678289	483	0.718932	689	0.912849
4.36579	43.57	523	0.937326	483	0.639871	537	0.799309	674	0.892975
4.38342	44.0999	432	0.774235	426	0.564358	616	0.916899	627	0.830706
4.40091	44.6299	426	0.763482	440	0.582905	469	0.698093	599	0.793609
4.41826	45.1598	468	0.838755	466	0.617349	533	0.793355	660	0.874427
4.43548	45.6899	358	0.641612	433	0.573631	551	0.820148	656	0.869127
4.45257	46.2201	441	0.790365	376	0.498119	562	0.836521	620	0.821431
4.46952	46.75	432	0.774235	312	0.413333	544	0.809729	664	0.879727
4.48666	47.2899	358	0.641612	290	0.384187	476	0.708513	563	0.745913
4.50336	47.8199	352	0.630858	329	0.435854	487	0.724886	563	0.745913
4.51994	48.35	416	0.74556	362	0.479572	522	0.776982	537	0.711466
4.5364	48.8802	306	0.548417	308	0.408033	472	0.702559	563	0.745913
4.55273	49.4099	279	0.500027	297	0.393461	497	0.73977	577	0.764461
4.56895	49.9399	279	0.500027	315	0.417307	512	0.762098	599	0.793609
4.58506	50.47	276	0.49465	347	0.4597	480	0.714466	530	0.702191
4.60135	51.0099	318	0.569923	265	0.351068	494	0.735305	490	0.649196
4.61723	51.5398	254	0.455222	218	0.288803	530	0.78889	563	0.745913
4.63301	52.0701	248	0.444468	261	0.345769	548	0.815683	462	0.612099
4.64867	52.5999	288	0.516157	244	0.323247	501	0.745724	516	0.683643
4.66423	53.1298	236	0.422962	158	0.209316	433	0.644508	483	0.639922
4.67969	53.6599	217	0.38891	165	0.218589	483	0.718932	465	0.616074
4.69505	54.19	211	0.378157	233	0.308675	555	0.826102	447	0.592226
4.71031	54.7201	236	0.422962	154	0.204017	472	0.702559	364	0.48226
4.72575	55.26	230	0.412209	190	0.251709	462	0.687674	472	0.625348
4.74081	55.79	184	0.329767	193	0.255683	472	0.702559	494	0.654495
4.75578	56.3202	171	0.306468	179	0.237136	530	0.78889	447	0.592226
4.77065	56.8501	168	0.301091	165	0.218589	451	0.671301	462	0.612099
4.78543	57.3801	144	0.258078	150	0.198718	390	0.580504	386	0.511407
4.80012	57.9102	129	0.231195	154	0.204017	505	0.751678	462	0.612099
4.81471	58.4398	202	0.362027	175	0.231837	419	0.62367	433	0.573677
4.82923	58.9702	162	0.290338	201	0.266282	347	0.5165	433	0.573677
4.84392	59.5099	150	0.268832	136	0.180171	444	0.660881	343	0.454437
4.85826	60.04	174	0.311845	143	0.189444	422	0.628135	400	0.529956
4.87251	60.5699	119	0.213273	136	0.180171	397	0.590923	357	0.472986
4.88668	61.0999	104	0.18639	154	0.204017	419	0.62367	364	0.48226
4.90077	61.6299	129	0.231195	97	0.128504	454	0.675766	332	0.439863
4.91478	62.16	98	0.175637	97	0.128504	390	0.580504	343	0.454437
4.92871	62.69	101	0.181013	104	0.137778	354	0.526919	346	0.458412
4.94282	63.23	113	0.20252	79	0.104658	426	0.634089	335	0.443838
4.95659	63.7599	95	0.17026	104	0.137778	383	0.570085	433	0.573677
4.97029	64.2901	101	0.181013	68	0.0900853	372	0.553712	350	0.463711
4.98391	64.82	64	0.114702	79	0.104658	344	0.512034	332	0.439863
4.99746	65.3502	104	0.18639	118	0.156325	386	0.57455	296	0.392167
5.01093	65.88	89	0.159507	86	0.113931	397	0.590923	321	0.425289
5.02433	66.4099	83	0.148754	90	0.119231	347	0.5165	335	0.443838
5.03766	66.9399	73	0.130831	75	0.0993588	369	0.549246	325	0.430589
5.05117	67.4799	73	0.130831	86	0.113931	333	0.495661	303	0.401441
5.06436	68.0099	86	0.15413	86	0.113931	361	0.537338	292	0.386868
5.07748	68.5399	40	0.0716884	61	0.0808118	336	0.500127	328	0.434564
5.09054	69.0701	73	0.130831	50	0.0662392	394	0.586458	278	0.368319
5.10352	69.5998	67	0.120078	86	0.113931	315	0.468869	281	0.372294
5.11645	70.1302	107	0.191767	64	0.0847862	401	0.596877	224	0.296775
5.1293	70.6599	86	0.15413	43	0.0569657	344	0.512034	270	0.35772
5.1421	71.1902	67	0.120078	50	0.0662392	311	0.462915	195	0.258353
5.15506	71.7298	52	0.093195	68	0.0900853	293	0.436122	260	0.344471
5.16773	72.26	40	0.0716884	64	0.0847862	333	0.495661	224	0.296775
5.18033	72.7899	31	0.0555585	50	0.0662392	225	0.334906	252	0.333872
5.19288	73.3202	46	0.0824417	50	0.0662392	276	0.410818	202	0.267628
5.20536	73.8501	46	0.0824417	43	0.0569657	240	0.357233	234	0.310024
5.21778	74.38	58	0.103948	39	0.0516666	243	0.361699	162	0.214632
5.23014	74.9098	49	0.0878183	32	0.0423931	272	0.404864	177	0.234505
5.24268	75.4499	43	0.0770651	43	0.0569657	250	0.372118	202	0.267628
5.25493	75.98	37	0.0663118	25	0.0331196	315	0.468869	202	0.267628
5.26712	76.51	34	0.0609352	14	0.018547	261	0.388491	184	0.24378
5.27925	77.0398	31	0.0555585	72	0.0953845	272	0.404864	188	0.249079
5.29133	77.5699	15	0.0268832	32	0.0423931	218	0.324487	195	0.258353
5.30336	78.1002	34	0.0609352	39	0.0516666	254	0.378072	159	0.210657
5.31533	78.6302	31	0.0555585	21	0.0278205	225	0.334906	169	0.223906
5.32724	79.1599	55	0.0985716	43	0.0569657	261	0.388491	159	0.210657
5.33933	79.7001	24	0.0430131	50	0.0662392	208	0.309602	126	0.166936
5.35114	80.2301	34	0.0609352	29	0.0384187	208	0.309602	177	0.234505
5.36289	80.7598	24	0.0430131	32	0.0423931	250	0.372118	123	0.162961
5.3746	81.29	31	0.0555585	32	0.0423931	200	0.297694	123	0.162961
5.38626	81.8202	31	0.0555585	36	0.0476922	193	0.287275	180	0.23848
5.39786	82.35	34	0.0609352	25	0.0331196	172	0.256017	115	0.152362
5.40942	82.8802	21	0.0376364	29	0.0384187	147	0.218805	97	0.128514
5.42092	83.4099	43	0.0770651	11	0.0145726	190	0.28281	155	0.205358
5.4326	83.9502	28	0.0501819	39	0.0516666	186	0.276856	159	0.210657
5.444	84.4798	31	0.0555585	43	0.0569657	140	0.208386	137	0.18151
5.45536	85.0098	21	0.0376364	36	0.0476922	157	0.23369	94	0.12454
5.46668	85.5401	15	0.0268832	32	0.0423931	172	0.256017	108	0.143088
5.47795	86.0702	24	0.0430131	29	0.0384187	122	0.181594	105	0.139113
5.48917	86.6002	24	0.0430131	21	0.0278205	143	0.212851	126	0.166936
5.50034	87.1299	31	0.0555585	29	0.0384187	161	0.239644	94	0.12454
5.51168	87.6699	18	0.0322598	11	0.0145726	161	0.239644	87	0.115265
5.52277	88.2002	21	0.0376364	32	0.0423931	161	0.239644	83	0.109966
5.53381	88.7302	15	0.0268832	29	0.0384187	154	0.229225	94	0.12454
5.5448	89.2599	18	0.0322598	14	0.018547	140	0.208386	94	0.12454
5.55576	89.7902	12	0.0215065	43	0.0569657	143	0.212851	105	0.139113
5.56667	90.3202	31	0.0555585	21	0.0278205	122	0.181594	69	0.0914174
5.57753	90.8499	6	0.0107533	21	0.0278205	111	0.16522	97	0.128514
5.58836	91.3801	21	0.0376364	25	0.0331196	129	0.192013	72	0.095392
5.59934	91.9198	15	0.0268832	32	0.0423931	136	0.202432	108	0.143088
5.61008	92.4498	21	0.0376364	11	0.0145726	115	0.171174	83	0.109966
5.62078	92.9798	15	0.0268832	25	0.0331196	111	0.16522	94	0.12454
5.63144	93.5098	18	0.0322598	36	0.0476922	104	0.154801	105	0.139113
5.64206	94.0398	12	0.0215065	7	0.00927349	125	0.186059	72	0.095392
5.65264	94.5698	12	0.0215065	25	0.0331196	104	0.154801	105	0.139113
5.66318	95.0998	9	0.0161299	14	0.018547	100	0.148847	76	0.100692
5.67368	95.6298	21	0.0376364	21	0.0278205	143	0.212851	76	0.100692
5.68434	96.1698	9	0.0161299	7	0.00927349	86	0.128009	79	0.104666
5.69477	96.7002	24	0.0430131	14	0.018547	107	0.159266	83	0.109966
5.70515	97.2299	6	0.0107533	18	0.0238461	75	0.111635	40	0.0529956
5.7155	97.76	15	0.0268832	14	0.018547	97	0.144382	58	0.0768436
5.72581	98.29	18	0.0322598	21	0.0278205	100	0.148847	54	0.071544
5.73608	98.8199	6	0.0107533	7	0.00927349	47	0.0699582	69	0.0914174
5.74632	99.35	18	0.0322598	4	0.00529914	86	0.128009	47	0.0622698
5.75671	99.8899	15	0.0268832	7	0.00927349	79	0.117589	69	0.0914174
5.76649	100.4	12	0.0215065	4	0.00529914	72	0.10717	58	0.0768436
5.77605	100.9	6	0.0107533	7	0.00927349	72	0.10717	25	0.0331222
5.78748	101.5	12	0.0215065	11	0.0145726	61	0.0907968	36	0.047696
5.79696	102	6	0.0107533	7	0.00927349	64	0.0952622	43	0.0569702
5.80642	102.5	9	0.0161299	4	0.00529914	64	0.0952622	36	0.047696
5.81773	103.1	9	0.0161299	14	0.018547	82	0.122055	43	0.0569702
5.82712	103.6	21	0.0376364	18	0.0238461	72	0.10717	50	0.0662445
5.83648	104.1	15	0.0268832	14	0.018547	32	0.0476311	40	0.0529956
5.84767	104.7	15	0.0268832	4	0.00529914	68	0.101216	32	0.0423965
5.85696	105.2	12	0.0215065	25	0.0331196	89	0.132474	18	0.023848
5.86623	105.7	6	0.0107533	11	0.0145726	61	0.0907968	29	0.0384218
5.8773	106.3	15	0.0268832	11	0.0145726	39	0.0580504	40	0.0529956
5.88651	106.8	0	0	7	0.00927349	50	0.0744236	47	0.0622698
5.89568	107.3	6	0.0107533	4	0.00529914	79	0.117589	18	0.023848
5.90665	107.9	9	0.0161299	11	0.0145726	39	0.0580504	50	0.0662445
5.91576	108.4	6	0.0107533	4	0.00529914	57	0.0848429	47	0.0622698
5.92484	108.9	3	0.00537663	11	0.0145726	43	0.0640043	25	0.0331222
5.93389	109.4	12	0.0215065	14	0.018547	72	0.10717	40	0.0529956
5.94472	110	3	0.00537663	11	0.0145726	54	0.0803775	36	0.047696
5.95371	110.5	12	0.0215065	0	0	39	0.0580504	25	0.0331222
5.96268	111	0	0	11	0.0145726	75	0.111635	18	0.023848
5.9734	111.6	9	0.0161299	11	0.0145726	43	0.0640043	14	0.0185485
5.98231	112.1	9	0.0161299	4	0.00529914	47	0.0699582	18	0.023848
5.99119	112.6	9	0.0161299	14	0.018547	32	0.0476311	25	0.0331222
6.00181	113.2	6	0.0107533	7	0.00927349	36	0.053585	22	0.0291476
6.01064	113.7	3	0.00537663	7	0.00927349	25	0.0372118	14	0.0185485
6.01944	114.2	0	0	7	0.00927349	36	0.053585	22	0.0291476
6.02996	114.8	6	0.0107533	0	0	29	0.0431657	7	0.00927423
6.0387	115.3	9	0.0161299	4	0.00529914	29	0.0431657	7	0.00927423
6.04742	115.8	0	0	7	0.00927349	39	0.0580504	11	0.0145738
6.05784	116.4	0	0	11	0.0145726	68	0.101216	25	0.0331222
6.06651	116.9	3	0.00537663	7	0.00927349	39	0.0580504	36	0.047696
6.07514	117.4	12	0.0215065	7	0.00927349	32	0.0476311	18	0.023848
6.08376	117.9	9	0.0161299	4	0.00529914	25	0.0372118	14	0.0185485
6.09406	118.5	9	0.0161299	0	0	32	0.0476311	22	0.0291476
6.10262	119	12	0.0215065	7	0.00927349	47	0.0699582	11	0.0145738
6.11115	119.5	3	0.00537663	4	0.00529914	36	0.053585	7	0.00927423
6.12136	120.1	12	0.0215065	4	0.00529914	29	0.0431657	14	0.0185485
6.12985	120.6	6	0.0107533	7	0.00927349	25	0.0372118	36	0.047696
6.13831	121.1	3	0.00537663	11	0.0145726	32	0.0476311	29	0.0384218
6.14843	121.7	3	0.00537663	14	0.018547	32	0.0476311	7	0.00927423
6.15684	122.2	9	0.0161299	14	0.018547	25	0.0372118	4	0.00529956
6.16522	122.7	3	0.00537663	7	0.00927349	29	0.0431657	7	0.00927423
6.17525	123.3	12	0.0215065	4	0.00529914	47	0.0699582	36	0.047696
6.18359	123.8	6	0.0107533	4	0.00529914	18	0.0267925	29	0.0384218
6.1919	124.3	6	0.0107533	0	0	32	0.0476311	18	0.023848
6.20185	124.9	6	0.0107533	11	0.0145726	7	0.0104193	7	0.00927423
6.21011	125.4	0	0	0	0	11	0.0163732	11	0.0145738
6.21836	125.9	3	0.00537663	7	0.00927349	25	0.0372118	7	0.00927423
6.22822	126.5	0	0	11	0.0145726	18	0.0267925	11	0.0145738
6.23642	127	3	0.00537663	0	0	18	0.0267925	4	0.00529956
6.24459	127.5	15	0.0268832	4	0.00529914	29	0.0431657	22	0.0291476
6.25274	128	3	0.00537663	4	0.00529914	32	0.0476311	25	0.0331222
6.2625	128.6	0	0	0	0	18	0.0267925	11	0.0145738
6.2706	129.1	6	0.0107533	18	0.0238461	29	0.0431657	18	0.023848
6.27869	129.6	0	0	11	0.0145726	29	0.0431657	7	0.00927423
6.28836	130.2	0	0	4	0.00529914	21	0.0312579	4	0.00529956
6.2964	130.7	3	0.00537663	7	0.00927349	29	0.0431657	11	0.0145738
6.30442	131.2	3	0.00537663	4	0.00529914	14	0.0208386	11	0.0145738
6.31401	131.8	9	0.0161299	4	0.00529914	11	0.0163732	7	0.00927423
6.32199	132.3	0	0	4	0.00529914	11	0.0163732	7	0.00927423
6.32994	132.8	3	0.00537663	0	0	7	0.0104193	4	0.00529956
6.33946	133.4	3	0.00537663	0	0	11	0.0163732	18	0.023848
6.34737	133.9	9	0.0161299	7	0.00927349	25	0.0372118	7	0.00927423
6.35526	134.4	0	0	7	0.00927349	7	0.0104193	7	0.00927423
6.36471	135	3	0.00537663	0	0	14	0.0208386	11	0.0145738
6.37255	135.5	184	0.329767	294	0.389487	1016	1.51229	527	0.698217
6.3804	136.001	0	0	0	0	0	0	0	0
	Total cells and %:	55797	100	75484	100	67183	100	75478	100

## Sheet: Fig3C_left
Bin diameters and # of cells per bin for each samples were copied directly from Beckman Coulter Counter output files and pasted below. Size curves were smoothed using a 4-points moving average in Excel.
Bin diameter (um)	Bin volume (fL)	WT (#cells)	WT (% cells in bin)	WT+pGAL1-NRS1 (#cells)	WT+pGAL1-NRS1 (% cells in bin)	whi5 (#cells)	whi5 (% cells in bin)	whi5+pGAL1-NRS1 (#cells)	whi5+pGAL1-NRS1 (% cells in bin)
0	0	0	0	0	0	0	0	0	0
1.00488	0.531302	0	0	0	0	0	0	0	0
1.26623	1.06301	0	0	0	0	0	0	0	0
1.44932	1.59401	0	0	0	0	0	0	0	0
1.5951	2.12502	0	0	0	0	0	0	0	0
1.71843	2.65702	0	0	0	0	0	0	0	0
1.82602	3.18798	0	0	0	0	0	0	0	0
1.92225	3.71902	0	0	0	0	0	0	0	0
2.00969	4.24997	0	0	0	0	0	0	0	0
2.09028	4.78203	0	0	0	0	4	0.0055325	0	0
2.16495	5.31303	0	0	0	0	0	0	0	0
2.23479	5.84398	4	0.00538047	13	0.0196425	50	0.0691563	0	0
2.30065	6.37603	195	0.262298	318	0.480486	551	0.762102	189	0.21688
2.36282	6.90702	552	0.742504	745	1.12567	1020	1.41079	815	0.935223
2.42188	7.43801	290	0.390084	424	0.640648	728	1.00692	886	1.0167
2.4783	7.97004	120	0.161414	262	0.395872	566	0.782849	563	0.64605
2.53216	8.50104	96	0.129131	232	0.350543	494	0.683264	618	0.709163
2.58382	9.03203	92	0.123751	291	0.43969	573	0.792531	642	0.736703
2.63349	9.56299	96	0.129131	272	0.410982	760	1.05118	693	0.795226
2.681	10.09	92	0.123751	374	0.5651	746	1.03181	791	0.907683
2.728	10.63	141	0.189661	394	0.595319	854	1.18119	1031	1.18309
2.77261	11.16	134	0.180246	513	0.775124	941	1.30152	1063	1.21981
2.81582	11.69	166	0.223289	497	0.750948	1034	1.43015	1264	1.45046
2.85775	12.22	159	0.213874	590	0.891468	1038	1.43568	1346	1.54455
2.89848	12.75	248	0.333589	593	0.896	1308	1.80913	1303	1.49521
2.9381	13.28	191	0.256917	732	1.10602	1197	1.6556	1586	1.81996
2.97668	13.81	244	0.328208	712	1.0758	1290	1.78423	1638	1.87963
3.01498	14.35	378	0.508454	788	1.19064	1510	2.08852	1669	1.9152
3.05165	14.88	396	0.532666	821	1.2405	1406	1.94467	1803	2.06897
3.08746	15.41	403	0.542082	1030	1.55629	1474	2.03873	1756	2.01503
3.12246	15.94	478	0.642966	911	1.37649	1593	2.20332	1937	2.22273
3.15669	16.47	463	0.622789	941	1.42182	1524	2.10788	1842	2.11372
3.19019	17	640	0.860875	987	1.49132	1517	2.0982	1823	2.09192
3.22301	17.5301	669	0.899883	1007	1.52154	1597	2.20885	1945	2.23191
3.25517	18.0601	729	0.98059	1133	1.71192	1553	2.14799	1886	2.16421
3.28729	18.6	725	0.97521	960	1.45052	1564	2.16321	1842	2.11372
3.31822	19.13	835	1.12317	1080	1.63184	1676	2.31812	1996	2.29044
3.34859	19.66	944	1.26979	1000	1.51096	1622	2.24343	1905	2.18601
3.37841	20.19	909	1.22271	1110	1.67717	1514	2.09405	1783	2.04602
3.40772	20.72	888	1.19446	1066	1.61069	1622	2.24343	1929	2.21355
3.43653	21.25	1040	1.39892	1179	1.78142	1568	2.16874	1893	2.17224
3.46487	21.7801	1142	1.53612	1123	1.69681	1413	1.95436	1677	1.92438
3.49275	22.3101	987	1.32763	1136	1.71645	1474	2.03873	1850	2.1229
3.5207	22.85	994	1.33705	1076	1.6258	1416	1.95851	1708	1.95995
3.54771	23.3799	1093	1.47021	1103	1.66659	1236	1.70954	1630	1.87045
3.57432	23.91	1139	1.53209	1113	1.6817	1380	1.90871	1563	1.79356
3.60054	24.44	976	1.31283	1063	1.60615	1222	1.69018	1453	1.66734
3.62638	24.97	1043	1.40296	1010	1.52607	1182	1.63485	1500	1.72127
3.65186	25.5	1054	1.41775	1162	1.75574	1142	1.57953	1386	1.59045
3.67698	26.0299	1157	1.5563	1004	1.51701	1157	1.60028	1488	1.7075
3.70224	26.57	1164	1.56572	1093	1.65148	1117	1.54495	1429	1.6398
3.72669	27.0999	1167	1.56975	917	1.38555	1132	1.5657	1311	1.50439
3.75083	27.63	1188	1.598	1037	1.56687	915	1.26556	1177	1.35062
3.77466	28.16	1128	1.51729	888	1.34173	879	1.21577	1201	1.37816
3.7982	28.6901	1153	1.55092	848	1.2813	894	1.23651	1023	1.17391
3.82144	29.22	1220	1.64104	894	1.3508	825	1.14108	1016	1.16587
3.84441	29.7501	1079	1.45138	924	1.39613	822	1.13693	1035	1.18768
3.8671	30.2799	1054	1.41775	861	1.30094	789	1.09129	1031	1.18309
3.88996	30.8201	1157	1.5563	871	1.31605	739	1.02213	1083	1.24276
3.91213	31.3501	1036	1.39354	705	1.06523	833	1.15214	874	1.00293
3.93405	31.88	1075	1.446	888	1.34173	688	0.951591	850	0.975386
3.95573	32.41	1089	1.46483	848	1.2813	706	0.976487	842	0.966206
3.97718	32.9401	1199	1.61279	871	1.31605	699	0.966805	831	0.953583
3.99839	33.4699	1008	1.35588	831	1.25561	555	0.767635	768	0.88129
4.01939	34	1043	1.40296	709	1.07127	562	0.777317	716	0.821619
4.04017	34.5301	1072	1.44196	742	1.12113	501	0.692946	783	0.898502
4.06112	35.07	1033	1.38951	656	0.991191	505	0.698479	835	0.958173
4.08147	35.5999	994	1.33705	643	0.971549	472	0.652835	634	0.727523
4.10163	36.13	1072	1.44196	659	0.995724	414	0.572614	598	0.686213
4.12159	36.66	1058	1.42313	586	0.885424	378	0.522822	571	0.65523
4.14136	37.1901	948	1.27517	556	0.840095	407	0.562932	547	0.627689
4.16094	37.7201	877	1.17967	540	0.815919	472	0.652835	583	0.669
4.18033	38.2499	778	1.0465	546	0.824985	418	0.578147	555	0.63687
4.19991	38.7899	997	1.34108	593	0.896	440	0.608575	524	0.601297
4.21896	39.3201	835	1.12317	454	0.685977	400	0.55325	472	0.541626
4.23783	39.8501	913	1.22809	566	0.855205	292	0.403873	413	0.473923
4.25653	40.3799	746	1.00346	487	0.735839	288	0.39834	484	0.555396
4.27507	40.9099	799	1.07475	487	0.735839	328	0.453665	457	0.524413
4.29346	41.4401	792	1.06533	497	0.750948	292	0.403873	350	0.401629
4.31168	41.9699	672	0.903918	457	0.69051	274	0.378976	248	0.284583
4.32976	42.5001	683	0.918715	447	0.6754	278	0.384509	327	0.375237
4.34802	43.0401	654	0.879706	493	0.744904	299	0.413555	331	0.379827
4.36579	43.57	676	0.909299	397	0.599852	177	0.244813	339	0.389007
4.38342	44.0999	725	0.97521	401	0.605896	205	0.283541	283	0.324746
4.40091	44.6299	676	0.909299	361	0.545457	234	0.323651	256	0.293763
4.41826	45.1598	683	0.918715	391	0.590786	278	0.384509	295	0.338516
4.43548	45.6899	601	0.808415	341	0.515238	205	0.283541	228	0.261633
4.45257	46.2201	527	0.708876	338	0.510705	169	0.233748	268	0.307533
4.46952	46.75	580	0.780168	351	0.530348	151	0.208852	228	0.261633
4.48666	47.2899	516	0.69408	311	0.469909	155	0.214385	303	0.347696
4.50336	47.8199	481	0.647001	318	0.480486	144	0.19917	189	0.21688
4.51994	48.35	506	0.680629	318	0.480486	169	0.233748	197	0.22606
4.5364	48.8802	562	0.755956	282	0.426091	133	0.183956	197	0.22606
4.55273	49.4099	446	0.599922	229	0.34601	112	0.15491	240	0.275403
4.56895	49.9399	506	0.680629	298	0.450267	130	0.179806	181	0.2077
4.58506	50.47	428	0.57571	202	0.305214	115	0.159059	161	0.18475
4.60135	51.0099	478	0.642966	288	0.435157	155	0.214385	154	0.176717
4.61723	51.5398	478	0.642966	219	0.330901	97	0.134163	146	0.167537
4.63301	52.0701	357	0.480207	229	0.34601	133	0.183956	177	0.20311
4.64867	52.5999	463	0.622789	235	0.355076	123	0.170124	114	0.130816
4.66423	53.1298	350	0.470791	212	0.320324	105	0.145228	197	0.22606
4.67969	53.6599	357	0.480207	219	0.330901	90	0.124481	165	0.18934
4.69505	54.19	350	0.470791	192	0.290105	79	0.109267	185	0.21229
4.71031	54.7201	311	0.418331	126	0.190381	86	0.118949	110	0.126226
4.72575	55.26	332	0.446579	192	0.290105	83	0.114799	142	0.162947
4.74081	55.79	347	0.466755	166	0.25082	97	0.134163	110	0.126226
4.75578	56.3202	315	0.423712	176	0.265929	68	0.0940526	134	0.153767
4.77065	56.8501	272	0.365872	126	0.190381	86	0.118949	134	0.153767
4.78543	57.3801	297	0.3995	199	0.300681	54	0.0746888	98	0.112456
4.80012	57.9102	294	0.395464	156	0.23571	72	0.0995851	94	0.107866
4.81471	58.4398	202	0.271714	123	0.185848	76	0.105118	98	0.112456
4.82923	58.9702	191	0.256917	132	0.199447	50	0.0691563	110	0.126226
4.84392	59.5099	209	0.281129	132	0.199447	50	0.0691563	98	0.112456
4.85826	60.04	205	0.275749	139	0.210024	65	0.0899032	67	0.0768834
4.87251	60.5699	258	0.34704	126	0.190381	72	0.0995851	71	0.0814734
4.88668	61.0999	233	0.313412	132	0.199447	86	0.118949	63	0.0722933
4.90077	61.6299	205	0.275749	132	0.199447	79	0.109267	55	0.0631132
4.91478	62.16	226	0.303996	146	0.2206	40	0.055325	63	0.0722933
4.92871	62.69	166	0.223289	129	0.194914	61	0.0843707	75	0.0860635
4.94282	63.23	177	0.238086	83	0.12541	36	0.0497925	71	0.0814734
4.95659	63.7599	152	0.204458	123	0.185848	86	0.118949	83	0.0952436
4.97029	64.2901	145	0.195042	99	0.149585	36	0.0497925	67	0.0768834
4.98391	64.82	216	0.290545	109	0.164695	58	0.0802213	75	0.0860635
4.99746	65.3502	138	0.185626	73	0.1103	54	0.0746888	39	0.044753
5.01093	65.88	120	0.161414	113	0.170739	54	0.0746888	63	0.0722933
5.02433	66.4099	138	0.185626	89	0.134476	25	0.0345781	47	0.0539331
5.03766	66.9399	134	0.180246	123	0.185848	43	0.0594744	43	0.049343
5.05117	67.4799	124	0.166794	70	0.105767	32	0.04426	83	0.0952436
5.06436	68.0099	138	0.185626	60	0.0906577	47	0.0650069	83	0.0952436
5.07748	68.5399	131	0.17621	73	0.1103	36	0.0497925	16	0.0183602
5.09054	69.0701	124	0.166794	73	0.1103	40	0.055325	43	0.049343
5.10352	69.5998	81	0.108954	63	0.0951906	32	0.04426	47	0.0539331
5.11645	70.1302	117	0.157379	70	0.105767	47	0.0650069	43	0.049343
5.1293	70.6599	99	0.133167	70	0.105767	40	0.055325	51	0.0585232
5.1421	71.1902	99	0.133167	99	0.149585	40	0.055325	51	0.0585232
5.15506	71.7298	99	0.133167	50	0.0755481	47	0.0650069	31	0.0355729
5.16773	72.26	88	0.11837	56	0.0846139	36	0.0497925	31	0.0355729
5.18033	72.7899	96	0.129131	73	0.1103	25	0.0345781	20	0.0229503
5.19288	73.3202	88	0.11837	53	0.080081	25	0.0345781	47	0.0539331
5.20536	73.8501	85	0.114335	40	0.0604385	36	0.0497925	47	0.0539331
5.21778	74.38	99	0.133167	70	0.105767	22	0.0304288	31	0.0355729
5.23014	74.9098	110	0.147963	60	0.0906577	54	0.0746888	28	0.0321304
5.24268	75.4499	92	0.123751	73	0.1103	22	0.0304288	39	0.044753
5.25493	75.98	64	0.0860875	43	0.0649714	22	0.0304288	39	0.044753
5.26712	76.51	96	0.129131	66	0.0997235	50	0.0691563	43	0.049343
5.27925	77.0398	71	0.0955033	46	0.0695043	25	0.0345781	20	0.0229503
5.29133	77.5699	53	0.0712912	60	0.0906577	25	0.0345781	20	0.0229503
5.30336	78.1002	67	0.0901228	30	0.0453289	25	0.0345781	24	0.0275403
5.31533	78.6302	60	0.080707	60	0.0906577	43	0.0594744	20	0.0229503
5.32724	79.1599	60	0.080707	33	0.0498617	25	0.0345781	31	0.0355729
5.33933	79.7001	60	0.080707	23	0.0347521	22	0.0304288	20	0.0229503
5.35114	80.2301	53	0.0712912	36	0.0543946	40	0.055325	31	0.0355729
5.36289	80.7598	71	0.0955033	53	0.080081	22	0.0304288	20	0.0229503
5.3746	81.29	50	0.0672558	20	0.0302192	29	0.0401107	24	0.0275403
5.38626	81.8202	57	0.0766716	56	0.0846139	25	0.0345781	35	0.0401629
5.39786	82.35	57	0.0766716	36	0.0543946	14	0.0193638	35	0.0401629
5.40942	82.8802	32	0.0430437	40	0.0604385	18	0.0248963	20	0.0229503
5.42092	83.4099	39	0.0524595	56	0.0846139	14	0.0193638	20	0.0229503
5.4326	83.9502	53	0.0712912	46	0.0695043	36	0.0497925	16	0.0183602
5.444	84.4798	53	0.0712912	53	0.080081	54	0.0746888	28	0.0321304
5.45536	85.0098	39	0.0524595	26	0.039285	29	0.0401107	20	0.0229503
5.46668	85.5401	42	0.0564949	46	0.0695043	22	0.0304288	35	0.0401629
5.47795	86.0702	42	0.0564949	20	0.0302192	25	0.0345781	16	0.0183602
5.48917	86.6002	50	0.0672558	33	0.0498617	29	0.0401107	16	0.0183602
5.50034	87.1299	32	0.0430437	30	0.0453289	47	0.0650069	12	0.0137702
5.51168	87.6699	53	0.0712912	33	0.0498617	18	0.0248963	12	0.0137702
5.52277	88.2002	39	0.0524595	23	0.0347521	29	0.0401107	28	0.0321304
5.53381	88.7302	28	0.0376633	40	0.0604385	50	0.0691563	20	0.0229503
5.5448	89.2599	25	0.0336279	17	0.0256864	43	0.0594744	12	0.0137702
5.55576	89.7902	50	0.0672558	26	0.039285	36	0.0497925	8	0.0091801
5.56667	90.3202	25	0.0336279	30	0.0453289	18	0.0248963	16	0.0183602
5.57753	90.8499	25	0.0336279	36	0.0543946	29	0.0401107	12	0.0137702
5.58836	91.3801	32	0.0430437	23	0.0347521	18	0.0248963	8	0.0091801
5.59934	91.9198	53	0.0712912	17	0.0256864	29	0.0401107	28	0.0321304
5.61008	92.4498	35	0.0470791	43	0.0649714	29	0.0401107	16	0.0183602
5.62078	92.9798	28	0.0376633	13	0.0196425	14	0.0193638	8	0.0091801
5.63144	93.5098	35	0.0470791	23	0.0347521	14	0.0193638	20	0.0229503
5.64206	94.0398	32	0.0430437	20	0.0302192	22	0.0304288	16	0.0183602
5.65264	94.5698	35	0.0470791	26	0.039285	18	0.0248963	12	0.0137702
5.66318	95.0998	28	0.0376633	13	0.0196425	11	0.0152144	4	0.00459005
5.67368	95.6298	28	0.0376633	17	0.0256864	29	0.0401107	8	0.0091801
5.68434	96.1698	21	0.0282474	7	0.0105767	18	0.0248963	16	0.0183602
5.69477	96.7002	46	0.0618754	23	0.0347521	29	0.0401107	0	0
5.70515	97.2299	32	0.0430437	30	0.0453289	25	0.0345781	12	0.0137702
5.7155	97.76	42	0.0564949	7	0.0105767	14	0.0193638	24	0.0275403
5.72581	98.29	28	0.0376633	13	0.0196425	7	0.00968188	4	0.00459005
5.73608	98.8199	18	0.0242121	13	0.0196425	14	0.0193638	16	0.0183602
5.74632	99.35	21	0.0282474	30	0.0453289	14	0.0193638	4	0.00459005
5.75671	99.8899	25	0.0336279	10	0.0151096	4	0.0055325	12	0.0137702
5.76649	100.4	21	0.0282474	13	0.0196425	22	0.0304288	12	0.0137702
5.77605	100.9	14	0.0188316	26	0.039285	14	0.0193638	12	0.0137702
5.78748	101.5	39	0.0524595	17	0.0256864	22	0.0304288	0	0
5.79696	102	28	0.0376633	26	0.039285	7	0.00968188	8	0.0091801
5.80642	102.5	25	0.0336279	20	0.0302192	7	0.00968188	8	0.0091801
5.81773	103.1	25	0.0336279	7	0.0105767	11	0.0152144	4	0.00459005
5.82712	103.6	14	0.0188316	13	0.0196425	14	0.0193638	8	0.0091801
5.83648	104.1	18	0.0242121	23	0.0347521	11	0.0152144	4	0.00459005
5.84767	104.7	14	0.0188316	13	0.0196425	18	0.0248963	0	0
5.85696	105.2	18	0.0242121	33	0.0498617	4	0.0055325	4	0.00459005
5.86623	105.7	11	0.0147963	23	0.0347521	4	0.0055325	8	0.0091801
5.8773	106.3	11	0.0147963	17	0.0256864	7	0.00968188	4	0.00459005
5.88651	106.8	18	0.0242121	3	0.00453289	18	0.0248963	4	0.00459005
5.89568	107.3	25	0.0336279	20	0.0302192	7	0.00968188	4	0.00459005
5.90665	107.9	11	0.0147963	3	0.00453289	22	0.0304288	8	0.0091801
5.91576	108.4	7	0.00941582	10	0.0151096	22	0.0304288	0	0
5.92484	108.9	18	0.0242121	17	0.0256864	29	0.0401107	8	0.0091801
5.93389	109.4	11	0.0147963	7	0.0105767	4	0.0055325	8	0.0091801
5.94472	110	11	0.0147963	7	0.0105767	7	0.00968188	8	0.0091801
5.95371	110.5	7	0.00941582	10	0.0151096	14	0.0193638	0	0
5.96268	111	14	0.0188316	7	0.0105767	11	0.0152144	12	0.0137702
5.9734	111.6	7	0.00941582	3	0.00453289	25	0.0345781	4	0.00459005
5.98231	112.1	4	0.00538047	26	0.039285	7	0.00968188	4	0.00459005
5.99119	112.6	11	0.0147963	17	0.0256864	29	0.0401107	0	0
6.00181	113.2	11	0.0147963	13	0.0196425	11	0.0152144	4	0.00459005
6.01064	113.7	11	0.0147963	3	0.00453289	4	0.0055325	12	0.0137702
6.01944	114.2	4	0.00538047	7	0.0105767	11	0.0152144	8	0.0091801
6.02996	114.8	4	0.00538047	17	0.0256864	7	0.00968188	8	0.0091801
6.0387	115.3	18	0.0242121	7	0.0105767	7	0.00968188	4	0.00459005
6.04742	115.8	21	0.0282474	3	0.00453289	7	0.00968188	0	0
6.05784	116.4	14	0.0188316	7	0.0105767	7	0.00968188	0	0
6.06651	116.9	11	0.0147963	10	0.0151096	14	0.0193638	0	0
6.07514	117.4	7	0.00941582	3	0.00453289	14	0.0193638	4	0.00459005
6.08376	117.9	18	0.0242121	7	0.0105767	7	0.00968188	16	0.0183602
6.09406	118.5	11	0.0147963	13	0.0196425	7	0.00968188	4	0.00459005
6.10262	119	11	0.0147963	10	0.0151096	4	0.0055325	12	0.0137702
6.11115	119.5	7	0.00941582	7	0.0105767	7	0.00968188	8	0.0091801
6.12136	120.1	7	0.00941582	3	0.00453289	18	0.0248963	4	0.00459005
6.12985	120.6	7	0.00941582	3	0.00453289	0	0	4	0.00459005
6.13831	121.1	11	0.0147963	3	0.00453289	4	0.0055325	0	0
6.14843	121.7	4	0.00538047	7	0.0105767	11	0.0152144	4	0.00459005
6.15684	122.2	14	0.0188316	10	0.0151096	7	0.00968188	12	0.0137702
6.16522	122.7	4	0.00538047	7	0.0105767	4	0.0055325	0	0
6.17525	123.3	7	0.00941582	7	0.0105767	11	0.0152144	4	0.00459005
6.18359	123.8	7	0.00941582	13	0.0196425	0	0	4	0.00459005
6.1919	124.3	21	0.0282474	10	0.0151096	0	0	0	0
6.20185	124.9	7	0.00941582	3	0.00453289	4	0.0055325	4	0.00459005
6.21011	125.4	4	0.00538047	3	0.00453289	4	0.0055325	0	0
6.21836	125.9	14	0.0188316	10	0.0151096	11	0.0152144	4	0.00459005
6.22822	126.5	11	0.0147963	7	0.0105767	4	0.0055325	0	0
6.23642	127	4	0.00538047	3	0.00453289	7	0.00968188	4	0.00459005
6.24459	127.5	0	0	10	0.0151096	4	0.0055325	4	0.00459005
6.25274	128	4	0.00538047	7	0.0105767	7	0.00968188	0	0
6.2625	128.6	7	0.00941582	0	0	7	0.00968188	0	0
6.2706	129.1	7	0.00941582	7	0.0105767	0	0	4	0.00459005
6.27869	129.6	4	0.00538047	7	0.0105767	4	0.0055325	0	0
6.28836	130.2	7	0.00941582	7	0.0105767	0	0	4	0.00459005
6.2964	130.7	14	0.0188316	7	0.0105767	0	0	8	0.0091801
6.30442	131.2	4	0.00538047	3	0.00453289	0	0	0	0
6.31401	131.8	7	0.00941582	0	0	0	0	0	0
6.32199	132.3	7	0.00941582	7	0.0105767	0	0	0	0
6.32994	132.8	7	0.00941582	0	0	7	0.00968188	4	0.00459005
6.33946	133.4	4	0.00538047	10	0.0151096	4	0.0055325	0	0
6.34737	133.9	0	0	3	0.00453289	0	0	0	0
6.35526	134.4	7	0.00941582	7	0.0105767	0	0	0	0
6.36471	135	0	0	7	0.0105767	0	0	0	0
6.37255	135.5	343	0.461375	411	0.621005	180	0.248963	209	0.23983
6.3804	136.001	0	0	0	0	0	0	0	0
	Total cells and %:	74343	100	66183	100	72300	100	87145	100

## Sheet: Fig3C_middle
Bin diameters and # of cells per bin for each samples were copied directly from Beckman Coulter Counter output files and pasted below. Size curves were smoothed using a 4-points moving average in Excel.
Bin diameter (um)	Bin volume (fL)	WT (#cells)	WT (% cells in bin)	WT+pGAL-WHI5 (#cells)	WT+pGAL-WHI5 (% cells in bin)	nrs1 (#cells)	nrs1 (% cells in bin)	nrs1+pGAL-WHI5 (#cells)	nrs1+pGAL-WHI5 (% cells in bin)
0	0	0	0	0	0	0	0	0	0
1.00488	0.531302	0	0	0	0	0	0	0	0
1.26623	1.06301	0	0	0	0	0	0	0	0
1.44932	1.59401	0	0	0	0	0	0	0	0
1.5951	2.12502	0	0	0	0	0	0	0	0
1.71843	2.65702	0	0	0	0	0	0	0	0
1.82602	3.18798	0	0	0	0	0	0	0	0
1.92225	3.71902	0	0	0	0	0	0	0	0
2.00969	4.24997	0	0	0	0	0	0	0	0
2.09028	4.78203	0	0	0	0	0	0	0	0
2.16495	5.31303	0	0	0	0	0	0	0	0
2.23479	5.84398	0	0	0	0	0	0	0	0
2.30065	6.37603	12	0.00816299	29	0.0255926	0	0	6	0.00423313
2.36282	6.90702	185	0.125846	650	0.573627	169	0.105219	145	0.102301
2.42188	7.43801	752	0.511547	1285	1.13402	960	0.597695	1050	0.740798
2.4783	7.97004	758	0.515629	664	0.585982	1103	0.686727	1038	0.732332
2.53216	8.50104	358	0.243529	305	0.269164	506	0.315035	510	0.359816
2.58382	9.03203	203	0.138091	228	0.201211	409	0.254643	336	0.237055
2.63349	9.56299	328	0.223122	262	0.231216	350	0.21791	284	0.200368
2.681	10.09	406	0.276181	334	0.294756	357	0.222268	244	0.172147
2.728	10.63	400	0.2721	296	0.261221	402	0.250285	313	0.220828
2.77261	11.16	412	0.280263	354	0.312406	597	0.371692	394	0.277976
2.81582	11.69	507	0.344886	339	0.299169	636	0.395973	441	0.311135
2.85775	12.22	507	0.344886	373	0.329174	720	0.448271	592	0.417669
2.89848	12.75	692	0.470732	431	0.380359	856	0.532945	534	0.376749
2.9381	13.28	710	0.482977	397	0.350354	947	0.589601	568	0.400737
2.97668	13.81	842	0.57277	441	0.389184	953	0.593337	557	0.392976
3.01498	14.35	901	0.612904	509	0.449194	1206	0.750855	539	0.380276
3.05165	14.88	1200	0.816299	427	0.376829	1330	0.828057	505	0.356289
3.08746	15.41	1236	0.840788	417	0.368004	1498	0.932653	574	0.40497
3.12246	15.94	1242	0.844869	499	0.440369	1453	0.904636	609	0.429663
3.15669	16.47	1337	0.909493	456	0.402422	1693	1.05406	632	0.44589
3.19019	17	1600	1.0884	548	0.483612	1848	1.15056	638	0.450123
3.22301	17.5301	1564	1.06391	514	0.453607	1680	1.04597	754	0.531964
3.25517	18.0601	1564	1.06391	557	0.491554	1861	1.15866	626	0.441657
3.28729	18.6	1642	1.11697	538	0.474787	1978	1.2315	696	0.491043
3.31822	19.13	1773	1.20608	553	0.488024	1991	1.23959	632	0.44589
3.34859	19.66	1659	1.12853	543	0.479199	1998	1.24395	684	0.482577
3.37841	20.19	1761	1.19792	567	0.500379	1933	1.20348	951	0.670952
3.40772	20.72	1815	1.23465	606	0.534797	1991	1.23959	771	0.543958
3.43653	21.25	1904	1.29519	669	0.590395	2173	1.35291	783	0.552424
3.46487	21.7801	1839	1.25098	717	0.632755	2030	1.26388	905	0.638498
3.49275	22.3101	1970	1.34009	674	0.594807	2114	1.31617	974	0.687179
3.5207	22.85	1946	1.32376	751	0.66276	2147	1.33672	945	0.666718
3.54771	23.3799	2101	1.4292	703	0.6204	2179	1.35664	1021	0.720338
3.57432	23.91	2268	1.5428	761	0.671585	2023	1.25952	980	0.691412
3.60054	24.44	2041	1.38839	771	0.68041	1959	1.21967	945	0.666718
3.62638	24.97	2113	1.43737	747	0.65923	2017	1.25578	1015	0.716105
3.65186	25.5	2012	1.36866	824	0.727183	2160	1.34481	1015	0.716105
3.67698	26.0299	1994	1.35642	887	0.782781	2276	1.41704	1067	0.752792
3.70224	26.57	2077	1.41288	868	0.766013	1985	1.23586	939	0.662485
3.72669	27.0999	1904	1.29519	785	0.692765	2017	1.25578	1032	0.728099
3.75083	27.63	2018	1.37274	800	0.706003	2147	1.33672	1189	0.838866
3.77466	28.16	1880	1.27887	969	0.855146	2056	1.28006	1212	0.855093
3.7982	28.6901	1946	1.32376	911	0.803961	2276	1.41704	1073	0.757025
3.82144	29.22	1910	1.29928	1037	0.915156	1991	1.23959	1212	0.855093
3.84441	29.7501	1994	1.35642	843	0.74395	1965	1.22341	1142	0.805706
3.8671	30.2799	1773	1.20608	834	0.736008	1985	1.23586	1113	0.785246
3.88996	30.8201	1904	1.29519	960	0.847203	1855	1.15492	1200	0.846627
3.91213	31.3501	1827	1.24281	814	0.718358	2011	1.25205	1287	0.908007
3.93405	31.88	2012	1.36866	897	0.791606	1959	1.21967	1015	0.716105
3.95573	32.41	1922	1.30744	902	0.796018	1946	1.21158	1189	0.838866
3.97718	32.9401	1892	1.28703	911	0.803961	1887	1.17484	1090	0.769019
3.99839	33.4699	1809	1.23057	955	0.842791	1771	1.10262	1229	0.867087
4.01939	34	1659	1.12853	1047	0.923981	1719	1.07025	1264	0.89178
4.04017	34.5301	1671	1.1367	916	0.808373	1771	1.10262	1264	0.89178
4.06112	35.07	1737	1.18159	936	0.826023	1576	0.981216	1345	0.948927
4.08147	35.5999	1677	1.14078	945	0.833966	1803	1.12255	1253	0.884019
4.10163	36.13	1582	1.07615	1003	0.885151	1641	1.02169	1247	0.879786
4.12159	36.66	1624	1.10472	1018	0.898389	1557	0.969387	1200	0.846627
4.14136	37.1901	1534	1.0435	1047	0.923981	1719	1.07025	1154	0.814173
4.16094	37.7201	1510	1.02718	1062	0.937219	1589	0.98931	1305	0.920706
4.18033	38.2499	1504	1.02309	936	0.826023	1427	0.888449	1183	0.834633
4.19991	38.7899	1283	0.872759	979	0.863971	1595	0.993046	1351	0.95316
4.21896	39.3201	1295	0.880922	1037	0.915156	1343	0.836151	1351	0.95316
4.23783	39.8501	1349	0.917656	960	0.847203	1362	0.84798	1264	0.89178
4.25653	40.3799	1182	0.804054	1008	0.889564	1472	0.916466	1287	0.908007
4.27507	40.9099	1331	0.905411	911	0.803961	1381	0.859809	1264	0.89178
4.29346	41.4401	1379	0.938063	882	0.778368	1310	0.815605	980	0.691412
4.31168	41.9699	1343	0.913574	906	0.799548	1330	0.828057	1264	0.89178
4.32976	42.5001	1254	0.853032	999	0.881621	1161	0.722838	1369	0.96586
4.34802	43.0401	1009	0.686371	960	0.847203	1167	0.726573	1218	0.859326
4.36579	43.57	1158	0.787728	882	0.778368	1252	0.779494	1305	0.920706
4.38342	44.0999	1045	0.71086	960	0.847203	1193	0.742761	1247	0.879786
4.40091	44.6299	1051	0.714942	1057	0.932806	1174	0.730931	1061	0.748559
4.41826	45.1598	1104	0.750995	1052	0.928394	1135	0.70665	1171	0.826166
4.43548	45.6899	1063	0.723105	882	0.778368	1012	0.63007	1079	0.761258
4.45257	46.2201	889	0.604741	906	0.799548	947	0.589601	1142	0.805706
4.46952	46.75	955	0.649638	921	0.812786	986	0.613883	1108	0.781719
4.48666	47.2899	1033	0.702697	848	0.748363	1077	0.670539	1108	0.781719
4.50336	47.8199	877	0.596578	819	0.72277	914	0.569056	1264	0.89178
4.51994	48.35	955	0.649638	902	0.796018	811	0.504928	1032	0.728099
4.5364	48.8802	937	0.637393	800	0.706003	1090	0.678633	1090	0.769019
4.55273	49.4099	866	0.589096	829	0.731595	979	0.609525	1079	0.761258
4.56895	49.9399	860	0.585014	887	0.782781	843	0.524851	1096	0.773252
4.58506	50.47	818	0.556444	805	0.710415	837	0.521115	1050	0.740798
4.60135	51.0099	883	0.60066	863	0.761601	895	0.557226	945	0.666718
4.61723	51.5398	860	0.585014	742	0.654818	584	0.363598	1015	0.716105
4.63301	52.0701	692	0.470732	824	0.727183	843	0.524851	835	0.589111
4.64867	52.5999	645	0.438761	732	0.645993	824	0.513022	963	0.679418
4.66423	53.1298	710	0.482977	747	0.65923	746	0.464459	858	0.605338
4.67969	53.6599	657	0.446924	756	0.667173	856	0.532945	963	0.679418
4.69505	54.19	698	0.474814	703	0.6204	713	0.443913	823	0.580645
4.71031	54.7201	776	0.527873	708	0.624812	655	0.407802	934	0.658958
4.72575	55.26	692	0.470732	771	0.68041	681	0.42399	899	0.634264
4.74081	55.79	657	0.446924	839	0.74042	837	0.521115	1021	0.720338
4.75578	56.3202	692	0.470732	717	0.632755	681	0.42399	841	0.593344
4.77065	56.8501	639	0.434679	722	0.637168	707	0.440178	922	0.650491
4.78543	57.3801	549	0.373457	683	0.60275	739	0.460101	928	0.654725
4.80012	57.9102	734	0.499303	717	0.632755	674	0.419632	928	0.654725
4.81471	58.4398	621	0.422435	640	0.564802	603	0.375427	818	0.577117
4.82923	58.9702	531	0.361212	577	0.509205	590	0.367333	760	0.536197
4.84392	59.5099	513	0.348968	664	0.585982	642	0.399709	731	0.515737
4.85826	60.04	525	0.357131	591	0.52156	655	0.407802	754	0.531964
4.87251	60.5699	501	0.340805	650	0.573627	590	0.367333	742	0.523497
4.88668	61.0999	406	0.276181	606	0.534797	629	0.391615	655	0.462117
4.90077	61.6299	442	0.30067	528	0.465962	577	0.35924	708	0.49951
4.91478	62.16	436	0.296589	533	0.470374	499	0.310677	829	0.584878
4.92871	62.69	519	0.353049	611	0.53921	448	0.278924	673	0.474816
4.94282	63.23	472	0.321078	679	0.59922	525	0.326865	696	0.491043
4.95659	63.7599	400	0.2721	557	0.491554	506	0.315035	783	0.552424
4.97029	64.2901	448	0.304752	441	0.389184	512	0.318771	673	0.474816
4.98391	64.82	466	0.316996	567	0.500379	376	0.234097	557	0.392976
4.99746	65.3502	394	0.268018	538	0.474787	512	0.318771	679	0.47905
5.01093	65.88	448	0.304752	528	0.465962	435	0.270831	557	0.392976
5.02433	66.4099	466	0.316996	422	0.372416	454	0.28266	632	0.44589
5.03766	66.9399	358	0.243529	514	0.453607	473	0.294489	597	0.421197
5.05117	67.4799	412	0.280263	494	0.435957	441	0.274566	563	0.397209
5.06436	68.0099	340	0.231285	494	0.435957	376	0.234097	713	0.503037
5.07748	68.5399	370	0.251692	582	0.513617	402	0.250285	650	0.458589
5.09054	69.0701	358	0.243529	461	0.406834	272	0.169347	534	0.376749
5.10352	69.5998	352	0.239448	485	0.428014	350	0.21791	597	0.421197
5.11645	70.1302	340	0.231285	494	0.435957	331	0.20608	476	0.335829
5.1293	70.6599	233	0.158498	533	0.470374	331	0.20608	592	0.417669
5.1421	71.1902	316	0.214959	494	0.435957	344	0.214174	476	0.335829
5.15506	71.7298	316	0.214959	368	0.324761	370	0.230362	603	0.42543
5.16773	72.26	310	0.210877	519	0.458019	370	0.230362	603	0.42543
5.18033	72.7899	298	0.202714	451	0.398009	285	0.177441	464	0.327362
5.19288	73.3202	328	0.223122	359	0.316819	350	0.21791	615	0.433896
5.20536	73.8501	292	0.198633	349	0.307994	344	0.214174	470	0.331595
5.21778	74.38	346	0.235366	422	0.372416	298	0.185535	557	0.392976
5.23014	74.9098	269	0.182987	315	0.277989	331	0.20608	557	0.392976
5.24268	75.4499	257	0.174824	359	0.316819	285	0.177441	516	0.364049
5.25493	75.98	197	0.134009	334	0.294756	266	0.165611	522	0.368283
5.26712	76.51	310	0.210877	373	0.329174	311	0.193628	452	0.318896
5.27925	77.0398	227	0.154417	349	0.307994	253	0.157518	545	0.38451
5.29133	77.5699	263	0.178905	305	0.269164	324	0.201722	389	0.274448
5.30336	78.1002	298	0.202714	383	0.337999	266	0.165611	400	0.282209
5.31533	78.6302	155	0.105439	305	0.269164	272	0.169347	278	0.196135
5.32724	79.1599	221	0.150335	334	0.294756	292	0.181799	423	0.298436
5.33933	79.7001	191	0.129928	339	0.299169	246	0.153159	441	0.311135
5.35114	80.2301	191	0.129928	286	0.252396	214	0.133236	447	0.315368
5.36289	80.7598	233	0.158498	373	0.329174	318	0.197987	302	0.213068
5.3746	81.29	149	0.101357	427	0.376829	182	0.113313	377	0.265982
5.38626	81.8202	251	0.170742	378	0.333586	272	0.169347	452	0.318896
5.39786	82.35	143	0.0972756	262	0.231216	195	0.121407	464	0.327362
5.40942	82.8802	215	0.146254	242	0.213566	221	0.137594	360	0.253988
5.42092	83.4099	221	0.150335	378	0.333586	246	0.153159	389	0.274448
5.4326	83.9502	131	0.0891126	339	0.299169	246	0.153159	348	0.245522
5.444	84.4798	179	0.121765	242	0.213566	195	0.121407	354	0.249755
5.45536	85.0098	185	0.125846	286	0.252396	240	0.149424	394	0.277976
5.46668	85.5401	185	0.125846	247	0.217978	233	0.145066	476	0.335829
5.47795	86.0702	119	0.0809496	330	0.291226	246	0.153159	348	0.245522
5.48917	86.6002	161	0.10952	218	0.192386	188	0.117049	383	0.270215
5.50034	87.1299	203	0.138091	286	0.252396	143	0.0890317	296	0.208835
5.51168	87.6699	185	0.125846	276	0.243571	149	0.0927673	377	0.265982
5.52277	88.2002	131	0.0891126	218	0.192386	233	0.145066	412	0.290675
5.53381	88.7302	167	0.113602	238	0.210036	195	0.121407	336	0.237055
5.5448	89.2599	119	0.0809496	223	0.196798	169	0.105219	278	0.196135
5.55576	89.7902	137	0.0931941	262	0.231216	208	0.129501	360	0.253988
5.56667	90.3202	161	0.10952	228	0.201211	162	0.100861	267	0.188374
5.57753	90.8499	137	0.0931941	204	0.180031	214	0.133236	273	0.192608
5.58836	91.3801	119	0.0809496	228	0.201211	117	0.0728441	278	0.196135
5.59934	91.9198	96	0.0653039	194	0.171206	130	0.0809379	249	0.175675
5.61008	92.4498	125	0.0850311	218	0.192386	195	0.121407	249	0.175675
5.62078	92.9798	137	0.0931941	238	0.210036	149	0.0927673	331	0.233528
5.63144	93.5098	90	0.0612224	247	0.217978	143	0.0890317	336	0.237055
5.64206	94.0398	78	0.0530594	179	0.157968	149	0.0927673	313	0.220828
5.65264	94.5698	161	0.10952	257	0.226803	123	0.0765797	238	0.167914
5.66318	95.0998	107	0.0727866	204	0.180031	143	0.0890317	220	0.155215
5.67368	95.6298	131	0.0891126	150	0.132376	156	0.0971255	238	0.167914
5.68434	96.1698	101	0.0687051	223	0.196798	123	0.0765797	331	0.233528
5.69477	96.7002	101	0.0687051	179	0.157968	65	0.0404689	203	0.143221
5.70515	97.2299	90	0.0612224	165	0.145613	136	0.0846735	273	0.192608
5.7155	97.76	78	0.0530594	257	0.226803	104	0.0647503	267	0.188374
5.72581	98.29	107	0.0727866	150	0.132376	136	0.0846735	215	0.151687
5.73608	98.8199	101	0.0687051	155	0.136788	110	0.0684859	151	0.106534
5.74632	99.35	84	0.0571409	184	0.162381	84	0.0522983	186	0.131227
5.75671	99.8899	84	0.0571409	155	0.136788	110	0.0684859	255	0.179908
5.76649	100.4	107	0.0727866	170	0.150026	123	0.0765797	197	0.138988
5.77605	100.9	72	0.0489779	175	0.154438	130	0.0809379	249	0.175675
5.78748	101.5	143	0.0972756	189	0.166793	162	0.100861	145	0.102301
5.79696	102	84	0.0571409	155	0.136788	110	0.0684859	174	0.122761
5.80642	102.5	66	0.0448964	194	0.171206	84	0.0522983	174	0.122761
5.81773	103.1	66	0.0448964	179	0.157968	71	0.0442045	197	0.138988
5.82712	103.6	72	0.0489779	145	0.127963	162	0.100861	186	0.131227
5.83648	104.1	78	0.0530594	165	0.145613	78	0.0485627	249	0.175675
5.84767	104.7	78	0.0530594	194	0.171206	110	0.0684859	180	0.126994
5.85696	105.2	78	0.0530594	131	0.115608	104	0.0647503	197	0.138988
5.86623	105.7	113	0.0768681	184	0.162381	58	0.0361107	168	0.118528
5.8773	106.3	78	0.0530594	204	0.180031	65	0.0404689	180	0.126994
5.88651	106.8	54	0.0367334	126	0.111195	78	0.0485627	191	0.134755
5.89568	107.3	90	0.0612224	184	0.162381	58	0.0361107	162	0.114295
5.90665	107.9	60	0.0408149	111	0.0979579	97	0.0603921	122	0.0860737
5.91576	108.4	24	0.016326	111	0.0979579	110	0.0684859	133	0.0938344
5.92484	108.9	42	0.0285705	150	0.132376	65	0.0404689	203	0.143221
5.93389	109.4	60	0.0408149	136	0.12002	32	0.0199232	157	0.110767
5.94472	110	48	0.032652	136	0.12002	84	0.0522983	162	0.114295
5.95371	110.5	54	0.0367334	82	0.0723653	65	0.0404689	151	0.106534
5.96268	111	48	0.032652	150	0.132376	45	0.028017	128	0.0903068
5.9734	111.6	78	0.0530594	121	0.106783	58	0.0361107	116	0.0818406
5.98231	112.1	24	0.016326	145	0.127963	52	0.0323752	122	0.0860737
5.99119	112.6	48	0.032652	68	0.0600102	45	0.028017	157	0.110767
6.00181	113.2	36	0.024489	136	0.12002	52	0.0323752	168	0.118528
6.01064	113.7	60	0.0408149	102	0.0900154	78	0.0485627	157	0.110767
6.01944	114.2	72	0.0489779	111	0.0979579	78	0.0485627	133	0.0938344
6.02996	114.8	66	0.0448964	73	0.0644228	97	0.0603921	133	0.0938344
6.0387	115.3	36	0.024489	150	0.132376	58	0.0361107	174	0.122761
6.04742	115.8	54	0.0367334	102	0.0900154	65	0.0404689	104	0.0733743
6.05784	116.4	30	0.0204075	107	0.0944279	65	0.0404689	116	0.0818406
6.06651	116.9	48	0.032652	97	0.0856028	52	0.0323752	133	0.0938344
6.07514	117.4	36	0.024489	126	0.111195	58	0.0361107	139	0.0980676
6.08376	117.9	48	0.032652	73	0.0644228	65	0.0404689	93	0.0656136
6.09406	118.5	36	0.024489	107	0.0944279	32	0.0199232	139	0.0980676
6.10262	119	24	0.016326	97	0.0856028	52	0.0323752	70	0.0493865
6.11115	119.5	72	0.0489779	126	0.111195	39	0.0242814	151	0.106534
6.12136	120.1	24	0.016326	63	0.0555977	26	0.0161876	122	0.0860737
6.12985	120.6	36	0.024489	97	0.0856028	45	0.028017	104	0.0733743
6.13831	121.1	12	0.00816299	68	0.0600102	65	0.0404689	145	0.102301
6.14843	121.7	12	0.00816299	111	0.0979579	45	0.028017	81	0.0571473
6.15684	122.2	42	0.0285705	63	0.0555977	65	0.0404689	128	0.0903068
6.16522	122.7	30	0.0204075	82	0.0723653	13	0.00809379	122	0.0860737
6.17525	123.3	36	0.024489	78	0.0688353	65	0.0404689	186	0.131227
6.18359	123.8	42	0.0285705	92	0.0811903	58	0.0361107	139	0.0980676
6.1919	124.3	6	0.00408149	63	0.0555977	45	0.028017	87	0.0613804
6.20185	124.9	24	0.016326	121	0.106783	45	0.028017	99	0.0698467
6.21011	125.4	24	0.016326	68	0.0600102	32	0.0199232	75	0.0529142
6.21836	125.9	54	0.0367334	107	0.0944279	26	0.0161876	122	0.0860737
6.22822	126.5	18	0.0122445	116	0.10237	45	0.028017	104	0.0733743
6.23642	127	36	0.024489	87	0.0767778	58	0.0361107	122	0.0860737
6.24459	127.5	6	0.00408149	63	0.0555977	52	0.0323752	70	0.0493865
6.25274	128	0	0	63	0.0555977	26	0.0161876	81	0.0571473
6.2625	128.6	12	0.00816299	97	0.0856028	19	0.0118294	87	0.0613804
6.2706	129.1	12	0.00816299	78	0.0688353	19	0.0118294	93	0.0656136
6.27869	129.6	24	0.016326	63	0.0555977	32	0.0199232	75	0.0529142
6.28836	130.2	30	0.0204075	44	0.0388302	19	0.0118294	93	0.0656136
6.2964	130.7	24	0.016326	53	0.0467727	32	0.0199232	75	0.0529142
6.30442	131.2	36	0.024489	78	0.0688353	32	0.0199232	151	0.106534
6.31401	131.8	18	0.0122445	53	0.0467727	39	0.0242814	133	0.0938344
6.32199	132.3	12	0.00816299	48	0.0423602	39	0.0242814	58	0.0409203
6.32994	132.8	18	0.0122445	63	0.0555977	65	0.0404689	41	0.0289264
6.33946	133.4	36	0.024489	63	0.0555977	32	0.0199232	93	0.0656136
6.34737	133.9	18	0.0122445	29	0.0255926	26	0.0161876	70	0.0493865
6.35526	134.4	36	0.024489	78	0.0688353	19	0.0118294	81	0.0571473
6.36471	135	24	0.016326	63	0.0555977	13	0.00809379	64	0.0451534
6.37255	135.5	842	0.57277	3539	3.12318	1343	0.836151	4257	3.00341
6.3804	136.001	0	0	0	0	0	0	0	0
	Total cells and %:	147005	100	113314	100	160617	100	141739	100

## Sheet: Fig3C_right
Bin diameters and # of cells per bin for each samples were copied directly from Beckman Coulter Counter output files and pasted below. Size curves were smoothed using a 4-points moving average in Excel.
Bin diameter (um)	Bin volume (fL)	WT (#cells)	WT (% cells in bin)	whi5 (#cells)	whi5 (% cells in bin)	whi5nrs1 clone1 (#cells)	whi5nrs1 clone2 (#cells)	whi5nrs1 clone3 (#cells)	whi5nrs1 (% cells in bin, average of 3 clones)
0	0	0	0	0	0	0	0	0	0
1.05982	0.623297	0	0	0	0	0	0	0	0
1.33543	1.24699	0	0	0	0	0	0	0	0
1.52855	1.86998	0	0	0	0	0	0	0	0
1.68232	2.49301	0	0	0	0	0	0	0	0
1.81237	3.11702	0	0	0	0	0	0	0	0
1.92586	3.74001	0	0	0	0	0	0	0	0
2.02735	4.363	0	0	0	0	0	0	0	0
2.11973	4.98701	0	0	0	0	0	0	0	0
2.20456	5.61002	0	0	0	0	0	0	0	0
2.28332	6.23303	0	0	4	0.00564358	18	24	26	0.0423487
2.35699	6.85602	0	0	178	0.251139	407	454	469	0.824931
2.42643	7.48001	0	0	726	1.02431	552	418	383	0.830921
2.49201	8.10304	0	0	512	0.722378	247	194	155	0.36545
2.5543	8.72598	268	0.142979	288	0.406338	123	158	129	0.253916
2.61379	9.34998	496	0.264618	285	0.402105	105	131	104	0.210356
2.6706	9.97298	252	0.134443	178	0.251139	139	125	109	0.229689
2.72543	10.5999	181	0.0965642	238	0.335793	114	99	104	0.195717
2.77757	11.22	87	0.0464149	214	0.301932	108	108	69	0.174989
2.82782	11.8401	165	0.0880282	217	0.306164	111	96	101	0.19015
2.87711	12.47	173	0.0922962	253	0.356956	108	93	121	0.199582
2.92402	13.09	142	0.0757576	278	0.392229	83	72	104	0.16089
2.96947	13.7099	134	0.0714895	238	0.335793	123	114	75	0.191365
3.01428	14.34	260	0.138711	281	0.396461	117	122	121	0.22284
3.05711	14.96	181	0.0965642	349	0.492402	173	137	127	0.268683
3.09877	15.58	197	0.1051	377	0.531907	176	155	127	0.281613
3.13999	16.21	244	0.130175	416	0.586932	185	179	193	0.344807
3.17952	16.83	276	0.147247	448	0.632081	259	272	250	0.482851
3.2181	17.4501	323	0.172322	470	0.663121	284	263	253	0.493775
3.25637	18.0801	339	0.180858	566	0.798567	370	332	340	0.643462
3.29317	18.7	528	0.28169	569	0.802799	441	412	394	0.769726
3.32917	19.32	591	0.315301	666	0.939656	524	451	458	0.884029
3.36497	19.95	716	0.381989	755	1.06523	555	511	498	0.965443
3.39948	20.5701	811	0.432672	932	1.31495	654	642	561	1.14557
3.43329	21.19	953	0.508429	876	1.23594	623	663	596	1.16339
3.46699	21.8201	913	0.487089	847	1.19503	712	711	668	1.29199
3.49952	22.4401	1189	0.634336	900	1.26981	771	750	763	1.41253
3.53145	23.0599	1150	0.61353	972	1.37139	876	834	682	1.47304
3.56333	23.6901	1283	0.684486	868	1.22466	857	837	777	1.5258
3.59414	24.3099	1457	0.777315	826	1.1654	771	729	924	1.50449
3.62444	24.9299	1535	0.818929	1011	1.42641	774	819	708	1.42128
3.65472	25.56	1803	0.961908	982	1.3855	860	807	812	1.53173
3.68403	26.1799	1622	0.865344	1011	1.42641	817	810	840	1.52681
3.71289	26.8	2110	1.12569	1018	1.43629	826	756	725	1.42351
3.74176	27.43	2157	1.15077	940	1.32624	866	792	725	1.46917
3.76974	28.05	2055	1.09635	1053	1.48567	826	792	797	1.49283
3.79731	28.6699	2252	1.20145	890	1.2557	799	792	696	1.41124
3.82493	29.3001	2283	1.21799	1000	1.41089	910	810	659	1.46293
3.85172	29.9201	1897	1.01206	911	1.28533	789	714	740	1.38565
3.87814	30.54	2457	1.31082	1018	1.43629	876	717	694	1.40818
3.90463	31.1701	1921	1.02486	957	1.35023	879	711	728	1.42837
3.93034	31.7899	2126	1.13423	897	1.26557	817	738	765	1.43317
3.95573	32.41	2236	1.19292	840	1.18515	718	828	699	1.38839
3.9812	33.04	2299	1.22653	858	1.21055	740	768	760	1.40371
4.00595	33.6601	2181	1.16357	847	1.19503	746	792	679	1.36929
4.03039	34.2799	2142	1.14277	975	1.37562	882	834	858	1.59132
4.05493	34.9099	2205	1.17638	843	1.18938	854	822	688	1.45669
4.0788	35.5301	1740	0.928297	819	1.15552	762	687	714	1.3362
4.10239	36.1501	1827	0.974712	940	1.32624	758	801	639	1.35578
4.12608	36.78	1968	1.04994	957	1.35023	826	822	691	1.44234
4.14914	37.4001	1866	0.995519	811	1.14424	752	750	653	1.32973
4.17194	38.0201	2102	1.12143	865	1.22042	765	765	714	1.3864
4.19486	38.6501	1992	1.06274	783	1.10473	709	690	673	1.28046
4.21717	39.2701	2102	1.12143	733	1.03419	758	741	659	1.33155
4.23924	39.8899	1945	1.03767	740	1.04406	731	714	584	1.25014
4.26145	40.5201	2055	1.09635	730	1.02995	758	678	639	1.27937
4.28307	41.14	1827	0.974712	751	1.05958	681	660	694	1.25921
4.30448	41.76	2047	1.09208	787	1.11037	666	651	604	1.18619
4.32602	42.3901	1622	0.865344	737	1.03983	564	574	541	1.03787
4.34701	43.0101	2102	1.12143	783	1.10473	657	633	590	1.16064
4.36779	43.6299	1748	0.932565	673	0.949532	614	550	521	1.03903
4.38872	44.2601	2086	1.11289	662	0.934012	592	571	547	1.05622
4.40911	44.8799	1929	1.02913	612	0.863468	503	550	481	0.948303
4.42933	45.5001	2031	1.08355	637	0.89874	632	463	524	0.997421
4.44967	46.1298	1819	0.970444	619	0.873344	447	454	460	0.842356
4.46952	46.75	1992	1.06274	587	0.828195	623	580	483	1.03813
4.48919	47.3699	1630	0.869612	502	0.708269	493	475	412	0.850886
4.50901	48.0001	1866	0.995519	573	0.808443	499	484	412	0.859972
4.52834	48.6201	1630	0.869612	527	0.743542	456	376	363	0.735879
4.5475	49.2399	2110	1.12569	552	0.778814	515	445	478	0.888103
4.56682	49.8701	1693	0.903222	491	0.692749	429	347	365	0.703444
4.58566	50.4899	1779	0.949104	537	0.757651	506	442	406	0.834043
4.60436	51.1101	1638	0.87388	456	0.643368	416	323	354	0.673789
4.6232	51.74	1937	1.0334	484	0.682873	459	356	435	0.772157
4.64159	52.3599	1575	0.840269	477	0.672997	388	361	325	0.662178
4.65984	52.98	1716	0.915493	488	0.688517	422	347	288	0.649151
4.67795	53.6001	1457	0.777315	434	0.612328	342	311	374	0.636283
4.6962	54.2298	1701	0.90749	420	0.592576	379	347	296	0.629327
4.71403	54.8499	1527	0.814661	384	0.541784	296	305	302	0.558812
4.73173	55.47	1559	0.831733	409	0.577056	370	302	351	0.631998
4.74957	56.0998	1480	0.789586	384	0.541784	302	299	216	0.502493
4.76701	56.7201	1575	0.840269	406	0.572823	290	236	259	0.484408
4.78431	57.3399	1488	0.793854	335	0.47265	253	254	242	0.462957
4.80177	57.9699	1496	0.798122	374	0.527675	284	272	253	0.499366
4.81883	58.59	1323	0.705826	352	0.496635	250	239	233	0.446022
4.83577	59.2101	1378	0.735169	303	0.427501	290	251	204	0.457858
4.85286	59.84	1394	0.743705	270	0.380942	268	230	207	0.433957
4.86956	60.46	1464	0.78105	263	0.371065	237	212	222	0.414504
4.88615	61.08	1236	0.659411	338	0.476882	244	191	242	0.418577
4.90289	61.7099	1252	0.667947	235	0.33156	228	161	167	0.341709
4.91926	62.3301	1315	0.701558	295	0.416214	234	200	184	0.380519
4.93551	62.9499	1268	0.676483	217	0.306164	216	197	219	0.390999
4.95192	63.5798	1338	0.713828	242	0.341437	213	167	176	0.342571
4.96797	64.2001	1205	0.642872	231	0.325917	194	176	161	0.327315
4.98391	64.82	1268	0.676483	246	0.34708	182	170	173	0.324425
5	65.4498	1071	0.571383	260	0.366833	166	140	129	0.267775
5.01574	66.0699	1252	0.667947	260	0.366833	148	149	190	0.302666
5.03138	66.6899	1047	0.558579	267	0.376709	179	164	161	0.311125
5.04718	67.3201	1079	0.575651	196	0.276535	170	152	161	0.298429
5.06262	67.9399	1102	0.587921	160	0.225743	182	155	141	0.294237
5.07798	68.5601	1063	0.567115	185	0.261016	163	158	132	0.279167
5.09348	69.1899	882	0.470551	278	0.392229	145	134	121	0.246601
5.10865	69.8099	866	0.462015	192	0.270892	166	152	132	0.277187
5.12373	70.4299	1110	0.59219	206	0.290644	166	102	112	0.233081
5.13896	71.0599	913	0.487089	203	0.286412	117	122	101	0.209797
5.15387	71.6802	842	0.44921	178	0.251139	136	114	124	0.230891
5.16868	72.2999	921	0.491357	203	0.286412	111	120	141	0.231147
5.18365	72.9299	1063	0.567115	174	0.245496	145	131	115	0.240824
5.1983	73.55	756	0.403329	199	0.280768	129	120	121	0.228586
5.21287	74.1702	890	0.474819	210	0.296288	111	114	115	0.210463
5.22758	74.7998	716	0.381989	160	0.225743	83	90	95	0.166204
5.24199	75.4201	874	0.466283	135	0.190471	123	128	89	0.209192
5.25631	76.0399	795	0.424136	189	0.266659	126	102	106	0.205874
5.27079	76.6701	748	0.399061	164	0.231387	120	108	121	0.215889
5.28496	77.2901	653	0.348378	199	0.280768	89	93	127	0.192431
5.29905	77.9099	827	0.441208	214	0.301932	117	111	115	0.212093
5.3133	78.5401	567	0.302497	164	0.231387	92	102	92	0.176943
5.32724	79.1599	512	0.273154	142	0.200347	105	134	104	0.21222
5.34111	79.7798	598	0.319035	142	0.200347	89	78	69	0.145286
5.35514	80.4102	646	0.344644	128	0.180595	114	99	104	0.195717
5.36886	81.0298	575	0.306765	164	0.231387	114	87	72	0.167393
5.38252	81.6499	622	0.33184	167	0.235619	102	99	72	0.16786
5.39633	82.28	677	0.361182	157	0.221511	86	93	83	0.161988
5.40985	82.9	551	0.293961	167	0.235619	102	57	95	0.156767
5.4233	83.5198	409	0.218203	139	0.196114	102	99	83	0.175034
5.43691	84.1502	646	0.344644	135	0.190471	126	99	89	0.192923
5.45022	84.7697	685	0.36545	103	0.145322	102	75	83	0.160124
5.46348	85.3899	559	0.298229	146	0.205991	99	99	86	0.175243
5.47688	86.0198	567	0.302497	125	0.176362	92	75	75	0.149083
5.49001	86.6399	520	0.277422	139	0.196114	83	75	89	0.152972
5.50308	87.2602	614	0.327571	128	0.180595	92	57	89	0.14703
5.51629	87.8901	488	0.26035	153	0.215867	71	99	69	0.14785
5.52923	88.5101	457	0.243811	103	0.145322	83	96	83	0.162105
5.54211	89.13	512	0.273154	128	0.180595	86	63	98	0.153133
5.55514	89.7602	457	0.243811	142	0.200347	74	66	101	0.149965
5.5679	90.3801	709	0.378254	146	0.205991	74	69	89	0.144003
5.5806	91	354	0.18886	107	0.150966	62	102	52	0.133386
5.59345	91.63	323	0.172322	93	0.131213	86	84	63	0.143354
5.60604	92.2502	409	0.218203	157	0.221511	71	87	55	0.131265
5.61857	92.8701	409	0.218203	100	0.141089	83	78	78	0.147662
5.63124	93.4998	315	0.168054	64	0.0902973	102	81	78	0.16059
5.64366	94.1198	323	0.172322	100	0.141089	83	45	69	0.121291
5.65603	94.7401	386	0.205933	89	0.12557	96	60	63	0.134267
5.66854	95.3701	394	0.210201	96	0.135446	77	84	60	0.136156
5.68079	95.9897	386	0.205933	110	0.155198	83	57	60	0.122877
5.693	96.61	409	0.218203	93	0.131213	55	75	60	0.117753
5.70535	97.2401	378	0.201665	107	0.150966	108	45	46	0.12085
5.71745	97.8601	402	0.214469	89	0.12557	71	60	49	0.110578
5.7295	98.4802	362	0.193128	85	0.119926	80	63	60	0.124857
5.74169	99.1101	339	0.180858	117	0.165075	49	54	49	0.094039
5.75364	99.7302	346	0.184592	85	0.119926	65	69	52	0.114632
5.76649	100.4	276	0.147247	96	0.135446	83	63	46	0.117474
5.77796	101	339	0.180858	89	0.12557	49	57	49	0.0959027
5.78937	101.6	276	0.147247	96	0.135446	55	75	66	0.121666
5.80075	102.2	370	0.197397	71	0.100174	80	72	29	0.110231
5.81208	102.8	283	0.150982	93	0.131213	68	78	63	0.129144
5.82524	103.5	276	0.147247	85	0.119926	71	36	60	0.102842
5.83648	104.1	307	0.163786	103	0.145322	77	42	46	0.100933
5.84767	104.7	315	0.168054	82	0.115693	49	57	40	0.0900333
5.85882	105.3	331	0.17659	82	0.115693	40	33	35	0.0666212
5.87177	106	244	0.130175	93	0.131213	31	57	40	0.0795509
5.88283	106.6	236	0.125907	64	0.0902973	59	63	60	0.112628
5.89385	107.2	173	0.0922962	68	0.0959409	74	48	55	0.108783
5.90482	107.8	236	0.125907	57	0.080421	74	36	58	0.103285
5.91757	108.5	197	0.1051	50	0.0705447	40	45	37	0.0753805
5.92846	109.1	283	0.150982	96	0.135446	62	45	29	0.082975
5.93931	109.7	260	0.138711	61	0.0860646	31	51	40	0.0758234
5.95012	110.3	283	0.150982	85	0.119926	46	45	43	0.0827876
5.96089	110.9	268	0.142979	85	0.119926	59	60	43	0.099677
5.9734	111.6	291	0.15525	82	0.115693	46	36	60	0.0882831
5.98409	112.2	244	0.130175	39	0.0550249	31	33	58	0.0763797
5.99474	112.8	197	0.1051	68	0.0959409	52	60	40	0.0936441
6.00535	113.4	213	0.113636	57	0.080421	43	39	46	0.0792695
6.01768	114.1	213	0.113636	57	0.080421	37	42	35	0.0704654
6.02821	114.7	283	0.150982	50	0.0705447	37	18	32	0.0535988
6.0387	115.3	181	0.0965642	103	0.145322	40	45	23	0.0662503
6.04916	115.9	220	0.117371	50	0.0705447	22	24	40	0.0538084
6.06131	116.6	181	0.0965642	82	0.115693	37	45	46	0.0795029
6.07169	117.2	205	0.109368	53	0.0747774	40	33	40	0.069882
6.08203	117.8	213	0.113636	61	0.0860646	49	42	40	0.0807145
6.09234	118.4	299	0.159518	50	0.0705447	18	39	23	0.049711
6.10433	119.1	291	0.15525	53	0.0747774	40	42	32	0.070256
6.11456	119.7	236	0.125907	18	0.0253961	28	9	26	0.0388534
6.12476	120.3	142	0.0757576	68	0.0959409	43	45	20	0.0660408
6.13492	120.9	173	0.0922962	71	0.100174	28	27	20	0.046123
6.14506	121.5	134	0.0714895	28	0.0395051	43	39	35	0.0720958
6.15684	122.2	157	0.0837601	28	0.0395051	40	30	20	0.054975
6.1669	122.8	165	0.0880282	32	0.0451486	55	21	9	0.0509452
6.17692	123.4	181	0.0965642	43	0.0606685	40	36	49	0.0776152
6.18692	124	165	0.0880282	53	0.0747774	25	15	32	0.0447468
6.19854	124.7	134	0.0714895	53	0.0747774	37	48	12	0.0591932
6.20846	125.3	165	0.0880282	57	0.080421	25	39	37	0.0629177
6.21836	125.9	150	0.0800256	43	0.0606685	37	36	20	0.0569554
6.22822	126.5	181	0.0965642	64	0.0902973	40	30	43	0.0699747
6.23969	127.2	134	0.0714895	53	0.0747774	9	48	35	0.057887
6.24948	127.8	181	0.0965642	21	0.0296288	18	24	35	0.0482181
6.25925	128.4	150	0.0800256	36	0.0507922	28	27	26	0.050036
6.26898	129	150	0.0800256	64	0.0902973	18	21	32	0.0443979
6.27869	129.6	134	0.0714895	21	0.0296288	46	12	23	0.049243
6.28997	130.3	142	0.0757576	32	0.0451486	46	30	32	0.0662951
6.29961	130.9	157	0.0837601	21	0.0296288	40	21	29	0.0552532
6.30922	131.5	181	0.0965642	43	0.0606685	52	18	23	0.0564647
6.3188	132.1	157	0.0837601	43	0.0606685	28	30	32	0.0558127
6.32994	132.8	181	0.0965642	53	0.0747774	34	27	14	0.0457041
6.33946	133.4	165	0.0880282	39	0.0550249	15	18	14	0.0290481
6.34895	134	126	0.0672215	39	0.0550249	6	42	26	0.046543
6.35841	134.6	165	0.0880282	36	0.0507922	6	18	9	0.0205461
6.36942	135.3	134	0.0714895	43	0.0606685	22	18	40	0.0500808
6.37882	135.9	134	0.0714895	28	0.0395051	25	27	29	0.0502454
6.38819	136.5	165	0.0880282	32	0.0451486	25	30	32	0.0540656
6.39754	137.1	118	0.0629535	43	0.0606685	18	18	26	0.0386211
6.40841	137.8	118	0.0629535	18	0.0253961	28	18	17	0.0385752
6.4177	138.4	110	0.0586854	28	0.0395051	25	9	20	0.0331934
6.42696	139	150	0.0800256	32	0.0451486	18	36	23	0.0478472
6.43619	139.6	118	0.0629535	32	0.0451486	22	27	29	0.0484983
6.4454	140.2	118	0.0629535	21	0.0296288	25	24	14	0.0385992
6.45611	140.9	87	0.0464149	36	0.0507922	15	24	17	0.0347321
6.46526	141.5	134	0.0714895	50	0.0705447	37	12	14	0.0381324
6.47438	142.1	102	0.0544174	28	0.0395051	3	6	17	0.0165613
6.48348	142.7	79	0.0421468	21	0.0296288	40	3	26	0.0421141
6.49407	143.4	79	0.0421468	25	0.0352724	22	21	6	0.0297711
6.50311	144	118	0.0629535	50	0.0705447	15	12	20	0.0292336
6.51213	144.6	102	0.0544174	11	0.0155198	25	18	23	0.0407411
6.52113	145.2	110	0.0586854	18	0.0253961	15	24	6	0.0275584
6.53159	145.9	87	0.0464149	32	0.0451486	22	21	20	0.0389013
6.54053	146.5	87	0.0464149	14	0.0197525	18	24	20	0.0384357
6.54945	147.1	63	0.0336108	39	0.0550249	15	12	12	0.0240163
6.55834	147.7	87	0.0464149	21	0.0296288	18	3	23	0.0273459
6.56721	148.3	71	0.0378788	25	0.0352724	25	30	9	0.0390659
6.57753	149	126	0.0672215	39	0.0550249	18	27	14	0.0363865
6.58634	149.6	94	0.0501494	21	0.0296288	22	6	20	0.0295825
6.59514	150.2	102	0.0544174	28	0.0395051	28	15	9	0.0314942
6.60391	150.8	71	0.0378788	21	0.0296288	15	9	26	0.0312828
6.61411	151.5	71	0.0378788	21	0.0296288	3	24	23	0.0316569
6.62283	152.1	79	0.0421468	21	0.0296288	28	30	6	0.0388565
6.63153	152.7	79	0.0421468	21	0.0296288	12	12	9	0.0203127
6.6402	153.3	71	0.0378788	25	0.0352724	18	33	23	0.0459835
6.65029	154	118	0.0629535	28	0.0395051	12	12	17	0.02553
6.65892	154.6	102	0.0544174	21	0.0296288	15	9	9	0.020196
6.66752	155.2	126	0.0672215	21	0.0296288	25	12	12	0.0298398
6.6761	155.8	71	0.0378788	11	0.0155198	18	27	20	0.0402994
6.68609	156.5	118	0.0629535	18	0.0253961	25	27	32	0.0522019
6.69462	157.1	39	0.0208067	14	0.0197525	12	12	9	0.0203127
6.70313	157.7	79	0.0421468	28	0.0395051	6	21	9	0.0224099
6.71162	158.3	142	0.0757576	18	0.0253961	9	18	12	0.0242497
6.72009	158.9	5527	2.94868	1783	2.51563	1199	1150	1160	2.16919
6.72856	159.502	0	0	0	0	0	0	0	0
	Total cells and %:	187440	100	70877	100	57239	53655	51112	100

## Sheet: Fig3D_top
Bin diameters and # of cells per bin for each samples were copied directly from Beckman Coulter Counter output files and pasted below. Size curves were smoothed using a 4-points moving average in Excel.
Bin diameter (um)	Bin volume (fL)	WT (#cells)	WT (% cells in bin)	WT+pGAL1-NRS1 (#cells)	WT+pGAL1-NRS1 (% cells in bin)	swi6 (#cells)	swi6 (% cells in bin)	swi6+pGAL1-NRS1 (#cells)	swi6+pGAL1-NRS1 (% cells in bin)
0	0	0	0	0	0	0	0	0	0
1.00488	0.531302	0	0	0	0	0	0	0	0
1.26623	1.06301	0	0	0	0	0	0	0	0
1.44932	1.59401	0	0	0	0	0	0	0	0
1.5951	2.12502	0	0	0	0	0	0	0	0
1.71843	2.65702	0	0	0	0	0	0	0	0
1.82602	3.18798	0	0	0	0	0	0	0	0
1.92225	3.71902	0	0	0	0	0	0	0	0
2.00969	4.24997	0	0	0	0	0	0	0	0
2.09028	4.78203	0	0	0	0	0	0	10	0.0191263
2.16495	5.31303	0	0	0	0	0	0	26	0.0497284
2.23479	5.84398	24	0.0430131	0	0	0	0	83	0.158748
2.30065	6.37603	328	0.587845	211	0.279529	46	0.0581469	501	0.958228
2.36282	6.90702	576	1.03231	788	1.04393	1114	1.40817	1041	1.99105
2.42188	7.43801	325	0.582469	573	0.759101	2552	3.22589	571	1.09211
2.4783	7.97004	174	0.311845	322	0.42658	1937	2.44849	236	0.451381
2.53216	8.50104	116	0.207896	247	0.327222	1059	1.33864	179	0.342361
2.58382	9.03203	129	0.231195	251	0.332521	840	1.06181	115	0.219953
2.63349	9.56299	119	0.213273	369	0.488845	717	0.906333	115	0.219953
2.681	10.09	135	0.241948	455	0.602777	553	0.699027	77	0.147273
2.728	10.63	113	0.20252	512	0.678289	553	0.699027	102	0.195088
2.77261	11.16	178	0.319014	659	0.873033	489	0.618127	83	0.158748
2.81582	11.69	159	0.284962	598	0.792221	510	0.644672	70	0.133884
2.85775	12.22	211	0.378157	870	1.15256	418	0.528378	70	0.133884
2.89848	12.75	196	0.351273	784	1.03863	447	0.565036	45	0.0860684
2.9381	13.28	227	0.406832	824	1.09162	359	0.453799	86	0.164486
2.97668	13.81	309	0.553793	906	1.20025	401	0.506889	64	0.122408
3.01498	14.35	257	0.460598	1024	1.35658	308	0.389331	64	0.122408
3.05165	14.88	380	0.68104	1042	1.38042	295	0.372898	57	0.10902
3.08746	15.41	438	0.784988	1117	1.47978	283	0.35773	80	0.15301
3.12246	15.94	444	0.795742	1146	1.5182	278	0.351409	83	0.158748
3.15669	16.47	502	0.89969	1121	1.48508	283	0.35773	64	0.122408
3.19019	17	548	0.982132	1257	1.66525	270	0.341297	67	0.128146
3.22301	17.5301	569	1.01977	1336	1.76991	236	0.298319	48	0.0918063
3.25517	18.0601	557	0.998262	1271	1.6838	236	0.298319	70	0.133884
3.28729	18.6	704	1.26172	1397	1.85072	219	0.27683	64	0.122408
3.31822	19.13	658	1.17927	1296	1.71692	173	0.218683	89	0.170224
3.34859	19.66	817	1.46424	1458	1.93154	181	0.228795	61	0.11667
3.37841	20.19	716	1.28322	1407	1.86397	194	0.245228	96	0.183613
3.40772	20.72	713	1.27785	1400	1.8547	165	0.20857	86	0.164486
3.43653	21.25	830	1.48754	1411	1.86927	194	0.245228	121	0.231428
3.46487	21.7801	732	1.3119	1411	1.86927	173	0.218683	89	0.170224
3.49275	22.3101	784	1.40509	1346	1.78316	215	0.271773	153	0.292633
3.5207	22.85	860	1.5413	1364	1.80701	203	0.256605	134	0.256293
3.54771	23.3799	900	1.61299	1314	1.74077	160	0.20225	102	0.195088
3.57432	23.91	799	1.43198	1293	1.71295	211	0.266717	144	0.275419
3.60054	24.44	974	1.74561	1300	1.72222	211	0.266717	147	0.281157
3.62638	24.97	912	1.6345	1304	1.72752	207	0.261661	198	0.378701
3.65186	25.5	958	1.71694	1228	1.62683	287	0.362786	179	0.342361
3.67698	26.0299	906	1.62374	1253	1.65995	262	0.331184	169	0.323235
3.70224	26.57	833	1.49291	1193	1.58047	304	0.384275	195	0.372963
3.72669	27.0999	937	1.6793	1132	1.49966	283	0.35773	179	0.342361
3.75083	27.63	955	1.71156	1035	1.37115	354	0.447478	239	0.457119
3.77466	28.16	885	1.58611	1017	1.34731	350	0.442422	243	0.464769
3.7982	28.6901	799	1.43198	1017	1.34731	304	0.384275	220	0.420779
3.82144	29.22	909	1.62912	945	1.25192	342	0.432309	278	0.531711
3.84441	29.7501	857	1.53592	988	1.30889	388	0.490456	284	0.543187
3.8671	30.2799	879	1.57535	931	1.23337	409	0.517002	259	0.495371
3.88996	30.8201	765	1.37104	895	1.18568	388	0.490456	284	0.543187
3.91213	31.3501	958	1.71694	892	1.18171	405	0.511945	275	0.525974
3.93405	31.88	872	1.56281	931	1.23337	388	0.490456	329	0.629256
3.95573	32.41	857	1.53592	928	1.2294	435	0.549867	329	0.629256
3.97718	32.9401	830	1.48754	813	1.07705	447	0.565036	319	0.610129
3.99839	33.4699	802	1.43735	820	1.08632	494	0.624447	322	0.615867
4.01939	34	778	1.39434	809	1.07175	477	0.602958	306	0.585265
4.04017	34.5301	845	1.51442	802	1.06248	494	0.624447	361	0.69046
4.06112	35.07	667	1.1954	748	0.990938	477	0.602958	421	0.805218
4.08147	35.5999	756	1.35491	809	1.07175	456	0.576413	319	0.610129
4.10163	36.13	695	1.24559	716	0.948545	413	0.522058	294	0.562314
4.12159	36.66	640	1.14702	788	1.04393	506	0.639616	335	0.640731
4.14136	37.1901	732	1.3119	655	0.867734	515	0.650992	431	0.824344
4.16094	37.7201	680	1.2187	648	0.85846	544	0.68765	389	0.744013
4.18033	38.2499	637	1.14164	551	0.729956	532	0.672481	431	0.824344
4.19991	38.7899	634	1.13626	559	0.740554	553	0.699027	444	0.849208
4.21896	39.3201	615	1.10221	591	0.782947	502	0.634559	342	0.65412
4.23783	39.8501	536	0.960625	469	0.621324	489	0.618127	396	0.757402
4.25653	40.3799	557	0.998262	566	0.749828	481	0.608014	421	0.805218
4.27507	40.9099	551	0.987508	584	0.773674	515	0.650992	358	0.684722
4.29346	41.4401	569	1.01977	566	0.749828	561	0.709139	326	0.623518
4.31168	41.9699	588	1.05382	512	0.678289	570	0.720516	361	0.69046
4.32976	42.5001	520	0.93195	483	0.639871	527	0.666161	348	0.665596
4.34802	43.0401	447	0.801118	512	0.678289	439	0.554924	450	0.860684
4.36579	43.57	523	0.937326	483	0.639871	477	0.602958	374	0.715324
4.38342	44.0999	432	0.774235	426	0.564358	523	0.661105	402	0.768878
4.40091	44.6299	426	0.763482	440	0.582905	447	0.565036	358	0.684722
4.41826	45.1598	468	0.838755	466	0.617349	532	0.672481	351	0.671333
4.43548	45.6899	358	0.641612	433	0.573631	468	0.591581	405	0.774616
4.45257	46.2201	441	0.790365	376	0.498119	456	0.576413	425	0.812868
4.46952	46.75	432	0.774235	312	0.413333	447	0.565036	396	0.757402
4.48666	47.2899	358	0.641612	290	0.384187	544	0.68765	294	0.562314
4.50336	47.8199	352	0.630858	329	0.435854	553	0.699027	399	0.76314
4.51994	48.35	416	0.74556	362	0.479572	439	0.554924	389	0.744013
4.5364	48.8802	306	0.548417	308	0.408033	456	0.576413	319	0.610129
4.55273	49.4099	279	0.500027	297	0.393461	523	0.661105	319	0.610129
4.56895	49.9399	279	0.500027	315	0.417307	494	0.624447	358	0.684722
4.58506	50.47	276	0.49465	347	0.4597	502	0.634559	335	0.640731
4.60135	51.0099	318	0.569923	265	0.351068	489	0.618127	342	0.65412
4.61723	51.5398	254	0.455222	218	0.288803	498	0.629503	338	0.646469
4.63301	52.0701	248	0.444468	261	0.345769	464	0.586525	342	0.65412
4.64867	52.5999	288	0.516157	244	0.323247	532	0.672481	348	0.665596
4.66423	53.1298	236	0.422962	158	0.209316	422	0.533434	389	0.744013
4.67969	53.6599	217	0.38891	165	0.218589	430	0.543547	313	0.598654
4.69505	54.19	211	0.378157	233	0.308675	456	0.576413	300	0.573789
4.71031	54.7201	236	0.422962	154	0.204017	418	0.528378	252	0.481983
4.72575	55.26	230	0.412209	190	0.251709	473	0.597902	364	0.696198
4.74081	55.79	184	0.329767	193	0.255683	405	0.511945	326	0.623518
4.75578	56.3202	171	0.306468	179	0.237136	401	0.506889	319	0.610129
4.77065	56.8501	168	0.301091	165	0.218589	388	0.490456	300	0.573789
4.78543	57.3801	144	0.258078	150	0.198718	380	0.480344	259	0.495371
4.80012	57.9102	129	0.231195	154	0.204017	367	0.463911	303	0.579527
4.81471	58.4398	202	0.362027	175	0.231837	401	0.506889	326	0.623518
4.82923	58.9702	162	0.290338	201	0.266282	338	0.427253	322	0.615867
4.84392	59.5099	150	0.268832	136	0.180171	329	0.415877	332	0.634993
4.85826	60.04	174	0.311845	143	0.189444	401	0.506889	303	0.579527
4.87251	60.5699	119	0.213273	136	0.180171	367	0.463911	271	0.518323
4.88668	61.0999	104	0.18639	154	0.204017	350	0.442422	291	0.556576
4.90077	61.6299	129	0.231195	97	0.128504	350	0.442422	284	0.543187
4.91478	62.16	98	0.175637	97	0.128504	405	0.511945	265	0.506847
4.92871	62.69	101	0.181013	104	0.137778	384	0.4854	345	0.659858
4.94282	63.23	113	0.20252	79	0.104658	375	0.474024	287	0.548925
4.95659	63.7599	95	0.17026	104	0.137778	308	0.389331	291	0.556576
4.97029	64.2901	101	0.181013	68	0.0900853	422	0.533434	214	0.409303
4.98391	64.82	64	0.114702	79	0.104658	329	0.415877	313	0.598654
4.99746	65.3502	104	0.18639	118	0.156325	359	0.453799	265	0.506847
5.01093	65.88	89	0.159507	86	0.113931	274	0.346353	294	0.562314
5.02433	66.4099	83	0.148754	90	0.119231	359	0.453799	306	0.585265
5.03766	66.9399	73	0.130831	75	0.0993588	401	0.506889	255	0.487721
5.05117	67.4799	73	0.130831	86	0.113931	257	0.324864	275	0.525974
5.06436	68.0099	86	0.15413	86	0.113931	333	0.420933	287	0.548925
5.07748	68.5399	40	0.0716884	61	0.0808118	342	0.432309	214	0.409303
5.09054	69.0701	73	0.130831	50	0.0662392	316	0.399444	300	0.573789
5.10352	69.5998	67	0.120078	86	0.113931	274	0.346353	233	0.445643
5.11645	70.1302	107	0.191767	64	0.0847862	333	0.420933	182	0.348099
5.1293	70.6599	86	0.15413	43	0.0569657	316	0.399444	214	0.409303
5.1421	71.1902	67	0.120078	50	0.0662392	257	0.324864	214	0.409303
5.15506	71.7298	52	0.093195	68	0.0900853	295	0.372898	220	0.420779
5.16773	72.26	40	0.0716884	64	0.0847862	321	0.405764	140	0.267768
5.18033	72.7899	31	0.0555585	50	0.0662392	287	0.362786	182	0.348099
5.19288	73.3202	46	0.0824417	50	0.0662392	342	0.432309	208	0.397827
5.20536	73.8501	46	0.0824417	43	0.0569657	257	0.324864	217	0.415041
5.21778	74.38	58	0.103948	39	0.0516666	274	0.346353	208	0.397827
5.23014	74.9098	49	0.0878183	32	0.0423931	194	0.245228	179	0.342361
5.24268	75.4499	43	0.0770651	43	0.0569657	283	0.35773	208	0.397827
5.25493	75.98	37	0.0663118	25	0.0331196	283	0.35773	208	0.397827
5.26712	76.51	34	0.0609352	14	0.018547	304	0.384275	179	0.342361
5.27925	77.0398	31	0.0555585	72	0.0953845	287	0.362786	204	0.390177
5.29133	77.5699	15	0.0268832	32	0.0423931	219	0.27683	163	0.311759
5.30336	78.1002	34	0.0609352	39	0.0516666	270	0.341297	153	0.292633
5.31533	78.6302	31	0.0555585	21	0.0278205	224	0.28315	217	0.415041
5.32724	79.1599	55	0.0985716	43	0.0569657	236	0.298319	156	0.29837
5.33933	79.7001	24	0.0430131	50	0.0662392	253	0.319808	198	0.378701
5.35114	80.2301	34	0.0609352	29	0.0384187	249	0.314752	188	0.359575
5.36289	80.7598	24	0.0430131	32	0.0423931	118	0.149159	185	0.353837
5.3746	81.29	31	0.0555585	32	0.0423931	270	0.341297	179	0.342361
5.38626	81.8202	31	0.0555585	36	0.0476922	194	0.245228	172	0.328973
5.39786	82.35	34	0.0609352	25	0.0331196	240	0.303375	192	0.367225
5.40942	82.8802	21	0.0376364	29	0.0384187	207	0.261661	227	0.434167
5.42092	83.4099	43	0.0770651	11	0.0145726	181	0.228795	125	0.239079
5.4326	83.9502	28	0.0501819	39	0.0516666	215	0.271773	156	0.29837
5.444	84.4798	31	0.0555585	43	0.0569657	165	0.20857	128	0.244817
5.45536	85.0098	21	0.0376364	36	0.0476922	177	0.223739	128	0.244817
5.46668	85.5401	15	0.0268832	32	0.0423931	211	0.266717	163	0.311759
5.47795	86.0702	24	0.0430131	29	0.0384187	215	0.271773	166	0.317497
5.48917	86.6002	24	0.0430131	21	0.0278205	160	0.20225	169	0.323235
5.50034	87.1299	31	0.0555585	29	0.0384187	143	0.180761	163	0.311759
5.51168	87.6699	18	0.0322598	11	0.0145726	143	0.180761	144	0.275419
5.52277	88.2002	21	0.0376364	32	0.0423931	160	0.20225	176	0.336623
5.53381	88.7302	15	0.0268832	29	0.0384187	224	0.28315	150	0.286895
5.5448	89.2599	18	0.0322598	14	0.018547	215	0.271773	102	0.195088
5.55576	89.7902	12	0.0215065	43	0.0569657	177	0.223739	150	0.286895
5.56667	90.3202	31	0.0555585	21	0.0278205	139	0.175705	96	0.183613
5.57753	90.8499	6	0.0107533	21	0.0278205	148	0.187081	115	0.219953
5.58836	91.3801	21	0.0376364	25	0.0331196	190	0.240172	134	0.256293
5.59934	91.9198	15	0.0268832	32	0.0423931	228	0.288206	125	0.239079
5.61008	92.4498	21	0.0376364	11	0.0145726	110	0.139047	134	0.256293
5.62078	92.9798	15	0.0268832	25	0.0331196	228	0.288206	169	0.323235
5.63144	93.5098	18	0.0322598	36	0.0476922	148	0.187081	102	0.195088
5.64206	94.0398	12	0.0215065	7	0.00927349	169	0.213627	140	0.267768
5.65264	94.5698	12	0.0215065	25	0.0331196	169	0.213627	86	0.164486
5.66318	95.0998	9	0.0161299	14	0.018547	156	0.197194	115	0.219953
5.67368	95.6298	21	0.0376364	21	0.0278205	118	0.149159	140	0.267768
5.68434	96.1698	9	0.0161299	7	0.00927349	118	0.149159	115	0.219953
5.69477	96.7002	24	0.0430131	14	0.018547	156	0.197194	131	0.250555
5.70515	97.2299	6	0.0107533	18	0.0238461	152	0.192138	118	0.22569
5.7155	97.76	15	0.0268832	14	0.018547	165	0.20857	128	0.244817
5.72581	98.29	18	0.0322598	21	0.0278205	122	0.154216	80	0.15301
5.73608	98.8199	6	0.0107533	7	0.00927349	160	0.20225	105	0.200826
5.74632	99.35	18	0.0322598	4	0.00529914	160	0.20225	83	0.158748
5.75671	99.8899	15	0.0268832	7	0.00927349	152	0.192138	93	0.177875
5.76649	100.4	12	0.0215065	4	0.00529914	135	0.170648	115	0.219953
5.77605	100.9	6	0.0107533	7	0.00927349	152	0.192138	112	0.214215
5.78748	101.5	12	0.0215065	11	0.0145726	156	0.197194	134	0.256293
5.79696	102	6	0.0107533	7	0.00927349	135	0.170648	112	0.214215
5.80642	102.5	9	0.0161299	4	0.00529914	101	0.12767	115	0.219953
5.81773	103.1	9	0.0161299	14	0.018547	156	0.197194	134	0.256293
5.82712	103.6	21	0.0376364	18	0.0238461	135	0.170648	99	0.18935
5.83648	104.1	15	0.0268832	14	0.018547	105	0.132727	67	0.128146
5.84767	104.7	15	0.0268832	4	0.00529914	131	0.165592	131	0.250555
5.85696	105.2	12	0.0215065	25	0.0331196	127	0.160536	93	0.177875
5.86623	105.7	6	0.0107533	11	0.0145726	114	0.144103	89	0.170224
5.8773	106.3	15	0.0268832	11	0.0145726	80	0.101125	64	0.122408
5.88651	106.8	0	0	7	0.00927349	110	0.139047	160	0.306021
5.89568	107.3	6	0.0107533	4	0.00529914	93	0.117558	73	0.139622
5.90665	107.9	9	0.0161299	11	0.0145726	63	0.0796359	80	0.15301
5.91576	108.4	6	0.0107533	4	0.00529914	76	0.0960688	64	0.122408
5.92484	108.9	3	0.00537663	11	0.0145726	97	0.122614	99	0.18935
5.93389	109.4	12	0.0215065	14	0.018547	89	0.112502	70	0.133884
5.94472	110	3	0.00537663	11	0.0145726	93	0.117558	57	0.10902
5.95371	110.5	12	0.0215065	0	0	114	0.144103	80	0.15301
5.96268	111	0	0	11	0.0145726	68	0.0859563	96	0.183613
5.9734	111.6	9	0.0161299	11	0.0145726	89	0.112502	89	0.170224
5.98231	112.1	9	0.0161299	4	0.00529914	93	0.117558	80	0.15301
5.99119	112.6	9	0.0161299	14	0.018547	114	0.144103	83	0.158748
6.00181	113.2	6	0.0107533	7	0.00927349	93	0.117558	77	0.147273
6.01064	113.7	3	0.00537663	7	0.00927349	93	0.117558	67	0.128146
6.01944	114.2	0	0	7	0.00927349	127	0.160536	112	0.214215
6.02996	114.8	6	0.0107533	0	0	139	0.175705	70	0.133884
6.0387	115.3	9	0.0161299	4	0.00529914	101	0.12767	93	0.177875
6.04742	115.8	0	0	7	0.00927349	93	0.117558	86	0.164486
6.05784	116.4	0	0	11	0.0145726	105	0.132727	77	0.147273
6.06651	116.9	3	0.00537663	7	0.00927349	80	0.101125	80	0.15301
6.07514	117.4	12	0.0215065	7	0.00927349	127	0.160536	77	0.147273
6.08376	117.9	9	0.0161299	4	0.00529914	89	0.112502	83	0.158748
6.09406	118.5	9	0.0161299	0	0	101	0.12767	73	0.139622
6.10262	119	12	0.0215065	7	0.00927349	101	0.12767	73	0.139622
6.11115	119.5	3	0.00537663	4	0.00529914	89	0.112502	77	0.147273
6.12136	120.1	12	0.0215065	4	0.00529914	80	0.101125	32	0.0612042
6.12985	120.6	6	0.0107533	7	0.00927349	93	0.117558	70	0.133884
6.13831	121.1	3	0.00537663	11	0.0145726	114	0.144103	67	0.128146
6.14843	121.7	3	0.00537663	14	0.018547	105	0.132727	61	0.11667
6.15684	122.2	9	0.0161299	14	0.018547	63	0.0796359	48	0.0918063
6.16522	122.7	3	0.00537663	7	0.00927349	101	0.12767	54	0.103282
6.17525	123.3	12	0.0215065	4	0.00529914	93	0.117558	80	0.15301
6.18359	123.8	6	0.0107533	4	0.00529914	59	0.0745797	64	0.122408
6.1919	124.3	6	0.0107533	0	0	114	0.144103	77	0.147273
6.20185	124.9	6	0.0107533	11	0.0145726	118	0.149159	38	0.07268
6.21011	125.4	0	0	0	0	89	0.112502	67	0.128146
6.21836	125.9	3	0.00537663	7	0.00927349	97	0.122614	70	0.133884
6.22822	126.5	0	0	11	0.0145726	72	0.0910125	57	0.10902
6.23642	127	3	0.00537663	0	0	68	0.0859563	64	0.122408
6.24459	127.5	15	0.0268832	4	0.00529914	59	0.0745797	45	0.0860684
6.25274	128	3	0.00537663	4	0.00529914	84	0.106181	48	0.0918063
6.2625	128.6	0	0	0	0	59	0.0745797	73	0.139622
6.2706	129.1	6	0.0107533	18	0.0238461	59	0.0745797	57	0.10902
6.27869	129.6	0	0	11	0.0145726	101	0.12767	51	0.0975442
6.28836	130.2	0	0	4	0.00529914	89	0.112502	54	0.103282
6.2964	130.7	3	0.00537663	7	0.00927349	68	0.0859563	26	0.0497284
6.30442	131.2	3	0.00537663	4	0.00529914	63	0.0796359	51	0.0975442
6.31401	131.8	9	0.0161299	4	0.00529914	76	0.0960688	57	0.10902
6.32199	132.3	0	0	4	0.00529914	63	0.0796359	64	0.122408
6.32994	132.8	3	0.00537663	0	0	59	0.0745797	54	0.103282
6.33946	133.4	3	0.00537663	0	0	55	0.0695234	61	0.11667
6.34737	133.9	9	0.0161299	7	0.00927349	84	0.106181	42	0.0803305
6.35526	134.4	0	0	7	0.00927349	68	0.0859563	51	0.0975442
6.36471	135	3	0.00537663	0	0	63	0.0796359	64	0.122408
6.37255	135.5	184	0.329767	294	0.389487	8704	11.0024	6155	11.7722
6.3804	136.001	0	0	0	0	0	0	0	0
	Total cells and %:	55797	100	75484	100	79110	100	52284	100

## Sheet: Fig3D_bottom
Bin diameters and # of cells per bin for each samples were copied directly from Beckman Coulter Counter output files and pasted below. Size curves were smoothed using a 4-points moving average in Excel.
Bin diameter (um)	Bin volume (fL)	WT (#cells)	WT (% cells in bin)	WT+pGAL1-NRS1 (#cells)	WT+pGAL1-NRS1 (% cells in bin)	swi4 (#cells)	swi4 (% cells in bin)	swi4+pGAL1-NRS1 (#cells)	swi4+pGAL1-NRS1 (% cells in bin)
0	0	0	0	0	0	0	0	0	0
1.00488	0.531302	0	0	0	0	0	0	0	0
1.26623	1.06301	0	0	0	0	0	0	0	0
1.44932	1.59401	0	0	0	0	0	0	0	0
1.5951	2.12502	0	0	0	0	0	0	0	0
1.71843	2.65702	0	0	0	0	0	0	0	0
1.82602	3.18798	0	0	0	0	0	0	0	0
1.92225	3.71902	0	0	0	0	0	0	0	0
2.00969	4.24997	0	0	0	0	0	0	0	0
2.09028	4.78203	0	0	0	0	0	0	0	0
2.16495	5.31303	0	0	0	0	0	0	9	0.016552
2.23479	5.84398	24	0.0430131	0	0	33	0.0674033	38	0.0698863
2.30065	6.37603	328	0.587845	211	0.279529	599	1.22347	669	1.23037
2.36282	6.90702	576	1.03231	788	1.04393	994	2.03027	1310	2.40924
2.42188	7.43801	325	0.582469	573	0.759101	499	1.01922	647	1.18991
2.4783	7.97004	174	0.311845	322	0.42658	193	0.394207	268	0.492883
2.53216	8.50104	116	0.207896	247	0.327222	163	0.332932	142	0.261154
2.58382	9.03203	129	0.231195	251	0.332521	187	0.381952	110	0.202303
2.63349	9.56299	119	0.213273	369	0.488845	137	0.279826	145	0.266672
2.681	10.09	135	0.241948	455	0.602777	122	0.249188	107	0.196785
2.728	10.63	113	0.20252	512	0.678289	142	0.290039	136	0.25012
2.77261	11.16	178	0.319014	659	0.873033	172	0.351314	85	0.156325
2.81582	11.69	159	0.284962	598	0.792221	187	0.381952	123	0.226211
2.85775	12.22	211	0.378157	870	1.15256	83	0.16953	63	0.115864
2.89848	12.75	196	0.351273	784	1.03863	151	0.308421	95	0.174716
2.9381	13.28	227	0.406832	824	1.09162	137	0.279826	107	0.196785
2.97668	13.81	309	0.553793	906	1.20025	193	0.394207	69	0.126899
3.01498	14.35	257	0.460598	1024	1.35658	142	0.290039	85	0.156325
3.05165	14.88	380	0.68104	1042	1.38042	119	0.243061	79	0.14529
3.08746	15.41	438	0.784988	1117	1.47978	134	0.273698	76	0.139773
3.12246	15.94	444	0.795742	1146	1.5182	92	0.187912	79	0.14529
3.15669	16.47	502	0.89969	1121	1.48508	142	0.290039	60	0.110347
3.19019	17	548	0.982132	1257	1.66525	119	0.243061	63	0.115864
3.22301	17.5301	569	1.01977	1336	1.76991	98	0.200167	69	0.126899
3.25517	18.0601	557	0.998262	1271	1.6838	104	0.212423	82	0.150807
3.28729	18.6	704	1.26172	1397	1.85072	107	0.21855	69	0.126899
3.31822	19.13	658	1.17927	1296	1.71692	101	0.206295	57	0.10483
3.34859	19.66	817	1.46424	1458	1.93154	116	0.236933	95	0.174716
3.37841	20.19	716	1.28322	1407	1.86397	122	0.249188	60	0.110347
3.40772	20.72	713	1.27785	1400	1.8547	83	0.16953	57	0.10483
3.43653	21.25	830	1.48754	1411	1.86927	131	0.267571	66	0.121382
3.46487	21.7801	732	1.3119	1411	1.86927	92	0.187912	85	0.156325
3.49275	22.3101	784	1.40509	1346	1.78316	125	0.255316	66	0.121382
3.5207	22.85	860	1.5413	1364	1.80701	119	0.243061	114	0.209659
3.54771	23.3799	900	1.61299	1314	1.74077	145	0.296166	50	0.0919557
3.57432	23.91	799	1.43198	1293	1.71295	131	0.267571	79	0.14529
3.60054	24.44	974	1.74561	1300	1.72222	107	0.21855	123	0.226211
3.62638	24.97	912	1.6345	1304	1.72752	163	0.332932	129	0.237246
3.65186	25.5	958	1.71694	1228	1.62683	131	0.267571	104	0.191268
3.67698	26.0299	906	1.62374	1253	1.65995	187	0.381952	114	0.209659
3.70224	26.57	833	1.49291	1193	1.58047	184	0.375825	123	0.226211
3.72669	27.0999	937	1.6793	1132	1.49966	208	0.424845	110	0.202303
3.75083	27.63	955	1.71156	1035	1.37115	202	0.41259	180	0.331041
3.77466	28.16	885	1.58611	1017	1.34731	220	0.449356	186	0.342075
3.7982	28.6901	799	1.43198	1017	1.34731	178	0.36357	186	0.342075
3.82144	29.22	909	1.62912	945	1.25192	199	0.406463	180	0.331041
3.84441	29.7501	857	1.53592	988	1.30889	279	0.569865	224	0.411962
3.8671	30.2799	879	1.57535	931	1.23337	276	0.563737	246	0.452422
3.88996	30.8201	765	1.37104	895	1.18568	288	0.588247	215	0.39541
3.91213	31.3501	958	1.71694	892	1.18171	217	0.443228	218	0.400927
3.93405	31.88	872	1.56281	931	1.23337	285	0.58212	237	0.43587
3.95573	32.41	857	1.53592	928	1.2294	270	0.551482	293	0.53886
3.97718	32.9401	830	1.48754	813	1.07705	243	0.496334	262	0.481848
3.99839	33.4699	802	1.43735	820	1.08632	377	0.770032	284	0.522308
4.01939	34	778	1.39434	809	1.07175	300	0.612758	249	0.457939
4.04017	34.5301	845	1.51442	802	1.06248	374	0.763904	297	0.546217
4.06112	35.07	667	1.1954	748	0.990938	303	0.618885	287	0.527826
4.08147	35.5999	756	1.35491	809	1.07175	306	0.625013	319	0.586677
4.10163	36.13	695	1.24559	716	0.948545	386	0.788415	278	0.511274
4.12159	36.66	640	1.14702	788	1.04393	365	0.745522	221	0.406444
4.14136	37.1901	732	1.3119	655	0.867734	312	0.637268	347	0.638173
4.16094	37.7201	680	1.2187	648	0.85846	326	0.665863	278	0.511274
4.18033	38.2499	637	1.14164	551	0.729956	332	0.678118	328	0.603229
4.19991	38.7899	634	1.13626	559	0.740554	386	0.788415	322	0.592195
4.21896	39.3201	615	1.10221	591	0.782947	341	0.696501	379	0.697024
4.23783	39.8501	536	0.960625	469	0.621324	368	0.751649	331	0.608747
4.25653	40.3799	557	0.998262	566	0.749828	380	0.77616	347	0.638173
4.27507	40.9099	551	0.987508	584	0.773674	294	0.600502	353	0.649207
4.29346	41.4401	569	1.01977	566	0.749828	377	0.770032	417	0.766911
4.31168	41.9699	588	1.05382	512	0.678289	386	0.788415	369	0.678633
4.32976	42.5001	520	0.93195	483	0.639871	315	0.643395	404	0.743002
4.34802	43.0401	447	0.801118	512	0.678289	300	0.612758	388	0.713576
4.36579	43.57	523	0.937326	483	0.639871	359	0.733267	347	0.638173
4.38342	44.0999	432	0.774235	426	0.564358	359	0.733267	338	0.621621
4.40091	44.6299	426	0.763482	440	0.582905	341	0.696501	344	0.632655
4.41826	45.1598	468	0.838755	466	0.617349	341	0.696501	319	0.586677
4.43548	45.6899	358	0.641612	433	0.573631	448	0.915051	372	0.684151
4.45257	46.2201	441	0.790365	376	0.498119	404	0.82518	413	0.759554
4.46952	46.75	432	0.774235	312	0.413333	368	0.751649	369	0.678633
4.48666	47.2899	358	0.641612	290	0.384187	404	0.82518	347	0.638173
4.50336	47.8199	352	0.630858	329	0.435854	326	0.665863	338	0.621621
4.51994	48.35	416	0.74556	362	0.479572	332	0.678118	350	0.64369
4.5364	48.8802	306	0.548417	308	0.408033	344	0.702629	357	0.656564
4.55273	49.4099	279	0.500027	297	0.393461	318	0.649523	394	0.724611
4.56895	49.9399	279	0.500027	315	0.417307	386	0.788415	350	0.64369
4.58506	50.47	276	0.49465	347	0.4597	320	0.653608	353	0.649207
4.60135	51.0099	318	0.569923	265	0.351068	318	0.649523	252	0.463457
4.61723	51.5398	254	0.455222	218	0.288803	365	0.745522	290	0.533343
4.63301	52.0701	248	0.444468	261	0.345769	297	0.60663	401	0.737485
4.64867	52.5999	288	0.516157	244	0.323247	335	0.684246	366	0.673116
4.66423	53.1298	236	0.422962	158	0.209316	368	0.751649	325	0.597712
4.67969	53.6599	217	0.38891	165	0.218589	404	0.82518	344	0.632655
4.69505	54.19	211	0.378157	233	0.308675	347	0.708756	363	0.667598
4.71031	54.7201	236	0.422962	154	0.204017	374	0.763904	363	0.667598
4.72575	55.26	230	0.412209	190	0.251709	338	0.690374	369	0.678633
4.74081	55.79	184	0.329767	193	0.255683	368	0.751649	357	0.656564
4.75578	56.3202	171	0.306468	179	0.237136	392	0.80067	353	0.649207
4.77065	56.8501	168	0.301091	165	0.218589	326	0.665863	347	0.638173
4.78543	57.3801	144	0.258078	150	0.198718	356	0.727139	360	0.662081
4.80012	57.9102	129	0.231195	154	0.204017	323	0.659736	369	0.678633
4.81471	58.4398	202	0.362027	175	0.231837	326	0.665863	334	0.614264
4.82923	58.9702	162	0.290338	201	0.266282	383	0.782287	388	0.713576
4.84392	59.5099	150	0.268832	136	0.180171	344	0.702629	306	0.562769
4.85826	60.04	174	0.311845	143	0.189444	359	0.733267	369	0.678633
4.87251	60.5699	119	0.213273	136	0.180171	365	0.745522	363	0.667598
4.88668	61.0999	104	0.18639	154	0.204017	285	0.58212	344	0.632655
4.90077	61.6299	129	0.231195	97	0.128504	282	0.575992	316	0.58116
4.91478	62.16	98	0.175637	97	0.128504	380	0.77616	328	0.603229
4.92871	62.69	101	0.181013	104	0.137778	335	0.684246	357	0.656564
4.94282	63.23	113	0.20252	79	0.104658	309	0.63114	353	0.649207
4.95659	63.7599	95	0.17026	104	0.137778	306	0.625013	379	0.697024
4.97029	64.2901	101	0.181013	68	0.0900853	255	0.520844	297	0.546217
4.98391	64.82	64	0.114702	79	0.104658	374	0.763904	325	0.597712
4.99746	65.3502	104	0.18639	118	0.156325	326	0.665863	369	0.678633
5.01093	65.88	89	0.159507	86	0.113931	335	0.684246	306	0.562769
5.02433	66.4099	83	0.148754	90	0.119231	279	0.569865	300	0.551734
5.03766	66.9399	73	0.130831	75	0.0993588	285	0.58212	334	0.614264
5.05117	67.4799	73	0.130831	86	0.113931	252	0.514716	382	0.702542
5.06436	68.0099	86	0.15413	86	0.113931	255	0.520844	316	0.58116
5.07748	68.5399	40	0.0716884	61	0.0808118	246	0.502461	344	0.632655
5.09054	69.0701	73	0.130831	50	0.0662392	220	0.449356	297	0.546217
5.10352	69.5998	67	0.120078	86	0.113931	220	0.449356	297	0.546217
5.11645	70.1302	107	0.191767	64	0.0847862	243	0.496334	256	0.470813
5.1293	70.6599	86	0.15413	43	0.0569657	276	0.563737	262	0.481848
5.1421	71.1902	67	0.120078	50	0.0662392	264	0.539227	246	0.452422
5.15506	71.7298	52	0.093195	68	0.0900853	231	0.471823	363	0.667598
5.16773	72.26	40	0.0716884	64	0.0847862	264	0.539227	271	0.4984
5.18033	72.7899	31	0.0555585	50	0.0662392	279	0.569865	284	0.522308
5.19288	73.3202	46	0.0824417	50	0.0662392	223	0.455483	249	0.457939
5.20536	73.8501	46	0.0824417	43	0.0569657	243	0.496334	316	0.58116
5.21778	74.38	58	0.103948	39	0.0516666	228	0.465696	290	0.533343
5.23014	74.9098	49	0.0878183	32	0.0423931	261	0.533099	350	0.64369
5.24268	75.4499	43	0.0770651	43	0.0569657	243	0.496334	249	0.457939
5.25493	75.98	37	0.0663118	25	0.0331196	252	0.514716	199	0.365984
5.26712	76.51	34	0.0609352	14	0.018547	223	0.455483	293	0.53886
5.27925	77.0398	31	0.0555585	72	0.0953845	202	0.41259	252	0.463457
5.29133	77.5699	15	0.0268832	32	0.0423931	291	0.594375	234	0.430353
5.30336	78.1002	34	0.0609352	39	0.0516666	226	0.461611	221	0.406444
5.31533	78.6302	31	0.0555585	21	0.0278205	202	0.41259	275	0.505756
5.32724	79.1599	55	0.0985716	43	0.0569657	193	0.394207	334	0.614264
5.33933	79.7001	24	0.0430131	50	0.0662392	181	0.369697	306	0.562769
5.35114	80.2301	34	0.0609352	29	0.0384187	181	0.369697	290	0.533343
5.36289	80.7598	24	0.0430131	32	0.0423931	226	0.461611	262	0.481848
5.3746	81.29	31	0.0555585	32	0.0423931	175	0.357442	205	0.377018
5.38626	81.8202	31	0.0555585	36	0.0476922	211	0.430973	259	0.476331
5.39786	82.35	34	0.0609352	25	0.0331196	187	0.381952	202	0.371501
5.40942	82.8802	21	0.0376364	29	0.0384187	172	0.351314	230	0.422996
5.42092	83.4099	43	0.0770651	11	0.0145726	190	0.38808	316	0.58116
5.4326	83.9502	28	0.0501819	39	0.0516666	160	0.326804	227	0.417479
5.444	84.4798	31	0.0555585	43	0.0569657	157	0.320676	240	0.441387
5.45536	85.0098	21	0.0376364	36	0.0476922	163	0.332932	211	0.388053
5.46668	85.5401	15	0.0268832	32	0.0423931	142	0.290039	180	0.331041
5.47795	86.0702	24	0.0430131	29	0.0384187	202	0.41259	227	0.417479
5.48917	86.6002	24	0.0430131	21	0.0278205	151	0.308421	234	0.430353
5.50034	87.1299	31	0.0555585	29	0.0384187	154	0.314549	202	0.371501
5.51168	87.6699	18	0.0322598	11	0.0145726	154	0.314549	189	0.347593
5.52277	88.2002	21	0.0376364	32	0.0423931	175	0.357442	221	0.406444
5.53381	88.7302	15	0.0268832	29	0.0384187	151	0.308421	221	0.406444
5.5448	89.2599	18	0.0322598	14	0.018547	148	0.302294	192	0.35311
5.55576	89.7902	12	0.0215065	43	0.0569657	157	0.320676	202	0.371501
5.56667	90.3202	31	0.0555585	21	0.0278205	148	0.302294	237	0.43587
5.57753	90.8499	6	0.0107533	21	0.0278205	145	0.296166	189	0.347593
5.58836	91.3801	21	0.0376364	25	0.0331196	113	0.230805	189	0.347593
5.59934	91.9198	15	0.0268832	32	0.0423931	148	0.302294	205	0.377018
5.61008	92.4498	21	0.0376364	11	0.0145726	148	0.302294	189	0.347593
5.62078	92.9798	15	0.0268832	25	0.0331196	134	0.273698	174	0.320006
5.63144	93.5098	18	0.0322598	36	0.0476922	139	0.283911	151	0.277706
5.64206	94.0398	12	0.0215065	7	0.00927349	125	0.255316	164	0.301615
5.65264	94.5698	12	0.0215065	25	0.0331196	131	0.267571	155	0.285063
5.66318	95.0998	9	0.0161299	14	0.018547	163	0.332932	151	0.277706
5.67368	95.6298	21	0.0376364	21	0.0278205	160	0.326804	151	0.277706
5.68434	96.1698	9	0.0161299	7	0.00927349	86	0.175657	161	0.296097
5.69477	96.7002	24	0.0430131	14	0.018547	113	0.230805	151	0.277706
5.70515	97.2299	6	0.0107533	18	0.0238461	116	0.236933	148	0.272189
5.7155	97.76	15	0.0268832	14	0.018547	104	0.212423	180	0.331041
5.72581	98.29	18	0.0322598	21	0.0278205	119	0.243061	110	0.202303
5.73608	98.8199	6	0.0107533	7	0.00927349	107	0.21855	133	0.244602
5.74632	99.35	18	0.0322598	4	0.00529914	116	0.236933	174	0.320006
5.75671	99.8899	15	0.0268832	7	0.00927349	50	0.102126	148	0.272189
5.76649	100.4	12	0.0215065	4	0.00529914	83	0.16953	142	0.261154
5.77605	100.9	6	0.0107533	7	0.00927349	110	0.224678	145	0.266672
5.78748	101.5	12	0.0215065	11	0.0145726	125	0.255316	114	0.209659
5.79696	102	6	0.0107533	7	0.00927349	101	0.206295	133	0.244602
5.80642	102.5	9	0.0161299	4	0.00529914	83	0.16953	123	0.226211
5.81773	103.1	9	0.0161299	14	0.018547	92	0.187912	139	0.255637
5.82712	103.6	21	0.0376364	18	0.0238461	92	0.187912	98	0.180233
5.83648	104.1	15	0.0268832	14	0.018547	65	0.132764	107	0.196785
5.84767	104.7	15	0.0268832	4	0.00529914	83	0.16953	117	0.215176
5.85696	105.2	12	0.0215065	25	0.0331196	68	0.138892	129	0.237246
5.86623	105.7	6	0.0107533	11	0.0145726	116	0.236933	123	0.226211
5.8773	106.3	15	0.0268832	11	0.0145726	83	0.16953	145	0.266672
5.88651	106.8	0	0	7	0.00927349	65	0.132764	110	0.202303
5.89568	107.3	6	0.0107533	4	0.00529914	83	0.16953	101	0.185751
5.90665	107.9	9	0.0161299	11	0.0145726	68	0.138892	142	0.261154
5.91576	108.4	6	0.0107533	4	0.00529914	68	0.138892	126	0.231728
5.92484	108.9	3	0.00537663	11	0.0145726	95	0.19404	110	0.202303
5.93389	109.4	12	0.0215065	14	0.018547	74	0.151147	98	0.180233
5.94472	110	3	0.00537663	11	0.0145726	74	0.151147	110	0.202303
5.95371	110.5	12	0.0215065	0	0	62	0.126637	142	0.261154
5.96268	111	0	0	11	0.0145726	45	0.0919136	98	0.180233
5.9734	111.6	9	0.0161299	11	0.0145726	62	0.126637	92	0.169199
5.98231	112.1	9	0.0161299	4	0.00529914	68	0.138892	69	0.126899
5.99119	112.6	9	0.0161299	14	0.018547	68	0.138892	92	0.169199
6.00181	113.2	6	0.0107533	7	0.00927349	53	0.108254	114	0.209659
6.01064	113.7	3	0.00537663	7	0.00927349	65	0.132764	101	0.185751
6.01944	114.2	0	0	7	0.00927349	30	0.0612758	73	0.134255
6.02996	114.8	6	0.0107533	0	0	59	0.120509	107	0.196785
6.0387	115.3	9	0.0161299	4	0.00529914	56	0.114381	79	0.14529
6.04742	115.8	0	0	7	0.00927349	62	0.126637	101	0.185751
6.05784	116.4	0	0	11	0.0145726	33	0.0674033	76	0.139773
6.06651	116.9	3	0.00537663	7	0.00927349	59	0.120509	85	0.156325
6.07514	117.4	12	0.0215065	7	0.00927349	50	0.102126	88	0.161842
6.08376	117.9	9	0.0161299	4	0.00529914	50	0.102126	92	0.169199
6.09406	118.5	9	0.0161299	0	0	33	0.0674033	63	0.115864
6.10262	119	12	0.0215065	7	0.00927349	62	0.126637	57	0.10483
6.11115	119.5	3	0.00537663	4	0.00529914	50	0.102126	69	0.126899
6.12136	120.1	12	0.0215065	4	0.00529914	50	0.102126	63	0.115864
6.12985	120.6	6	0.0107533	7	0.00927349	42	0.0857861	69	0.126899
6.13831	121.1	3	0.00537663	11	0.0145726	36	0.0735309	54	0.0993122
6.14843	121.7	3	0.00537663	14	0.018547	36	0.0735309	73	0.134255
6.15684	122.2	9	0.0161299	14	0.018547	36	0.0735309	88	0.161842
6.16522	122.7	3	0.00537663	7	0.00927349	39	0.0796585	69	0.126899
6.17525	123.3	12	0.0215065	4	0.00529914	33	0.0674033	63	0.115864
6.18359	123.8	6	0.0107533	4	0.00529914	33	0.0674033	76	0.139773
6.1919	124.3	6	0.0107533	0	0	47	0.0959987	54	0.0993122
6.20185	124.9	6	0.0107533	11	0.0145726	30	0.0612758	73	0.134255
6.21011	125.4	0	0	0	0	42	0.0857861	66	0.121382
6.21836	125.9	3	0.00537663	7	0.00927349	53	0.108254	76	0.139773
6.22822	126.5	0	0	11	0.0145726	59	0.120509	63	0.115864
6.23642	127	3	0.00537663	0	0	27	0.0551482	57	0.10483
6.24459	127.5	15	0.0268832	4	0.00529914	39	0.0796585	63	0.115864
6.25274	128	3	0.00537663	4	0.00529914	39	0.0796585	57	0.10483
6.2625	128.6	0	0	0	0	24	0.0490206	63	0.115864
6.2706	129.1	6	0.0107533	18	0.0238461	47	0.0959987	50	0.0919557
6.27869	129.6	0	0	11	0.0145726	33	0.0674033	47	0.0864384
6.28836	130.2	0	0	4	0.00529914	6	0.0122552	47	0.0864384
6.2964	130.7	3	0.00537663	7	0.00927349	24	0.0490206	92	0.169199
6.30442	131.2	3	0.00537663	4	0.00529914	24	0.0490206	47	0.0864384
6.31401	131.8	9	0.0161299	4	0.00529914	21	0.042893	60	0.110347
6.32199	132.3	0	0	4	0.00529914	50	0.102126	22	0.0404605
6.32994	132.8	3	0.00537663	0	0	36	0.0735309	60	0.110347
6.33946	133.4	3	0.00537663	0	0	21	0.042893	76	0.139773
6.34737	133.9	9	0.0161299	7	0.00927349	33	0.0674033	60	0.110347
6.35526	134.4	0	0	7	0.00927349	27	0.0551482	50	0.0919557
6.36471	135	3	0.00537663	0	0	24	0.0490206	54	0.0993122
6.37255	135.5	184	0.329767	294	0.389487	2146	4.38326	3856	7.09162
6.3804	136.001	0	0	0	0	0	0	0	0
	Total cells and %:	55797	100	75484	100	48959	100	54374	100

## Sheet: Fig3E_topleft
Bin diameters and # of cells per bin for each samples were copied directly from Beckman Coulter Counter output files and pasted below. Size curves were smoothed using a 4-points moving average in Excel.
Galactose, 30C
Bin diameter (um)	Bin volume (fL)	WT (#cells)	WT (% cells in bin)	WT+GAL1-NRS1 (#cells)	WT+GAL1-NRS1 (% cells in bin)	swi4-ts (#cells)	swi4-ts (% cells in bin)	swi4-ts+GAL1-NRS1 (#cells)	swi4-ts+GAL1-NRS1 (% cells in bin)
0	0	0	0	0	0	0	0	0	0
1.05982	0.623297	0	0	0	0	0	0	0	0
1.33543	1.24699	0	0	0	0	0	0	0	0
1.52855	1.86998	0	0	0	0	0	0	0	0
1.68232	2.49301	0	0	0	0	0	0	0	0
1.81237	3.11702	0	0	0	0	0	0	0	0
1.92586	3.74001	0	0	0	0	0	0	0	0
2.02735	4.363	0	0	0	0	0	0	0	0
2.11973	4.98701	0	0	0	0	0	0	0	0
2.20456	5.61002	0	0	0	0	0	0	0	0
2.28332	6.23303	0	0	0	0	0	0	0	0
2.35699	6.85602	0	0	0	0	0	0	0	0
2.42643	7.48001	277	0.364373	519	0.864539	616	1.85118	414	1.78172
2.49201	8.10304	430	0.565633	361	0.601346	228	0.685179	190	0.817697
2.5543	8.72598	266	0.349903	219	0.364805	150	0.450775	115	0.494922
2.61379	9.34998	139	0.182844	204	0.339819	129	0.387667	103	0.443278
2.6706	9.97298	142	0.18679	198	0.329824	125	0.375646	82	0.352901
2.72543	10.5999	146	0.192052	235	0.391458	122	0.366631	76	0.327079
2.77757	11.22	120	0.157851	287	0.478078	90	0.270465	68	0.292649
2.82782	11.8401	113	0.148643	309	0.514725	97	0.291501	70	0.301257
2.87711	12.47	135	0.177583	340	0.566365	83	0.249429	58	0.249613
2.92402	13.09	157	0.206522	466	0.776253	118	0.35461	45	0.193665
2.96947	13.7099	182	0.239408	445	0.741271	76	0.228393	52	0.223791
3.01428	14.34	190	0.249931	609	1.01446	81	0.243419	66	0.284042
3.05711	14.96	160	0.210468	633	1.05444	65	0.195336	56	0.241005
3.09877	15.58	281	0.369635	744	1.23934	81	0.243419	45	0.193665
3.13999	16.21	306	0.40252	853	1.42091	62	0.18632	60	0.25822
3.17952	16.83	288	0.378843	880	1.46588	90	0.270465	60	0.25822
3.2181	17.4501	372	0.489338	948	1.57916	88	0.264455	70	0.301257
3.25637	18.0801	394	0.518278	1032	1.71908	95	0.285491	56	0.241005
3.29317	18.7	525	0.690599	1081	1.80071	134	0.402693	68	0.292649
3.32917	19.32	558	0.734008	1103	1.83735	143	0.429739	78	0.335686
3.36497	19.95	587	0.772155	1168	1.94563	131	0.393677	103	0.443278
3.39948	20.5701	645	0.84845	1038	1.72908	141	0.423729	91	0.391634
3.43329	21.19	744	0.978677	1060	1.76572	141	0.423729	97	0.417456
3.46699	21.8201	799	1.05103	1239	2.0639	164	0.492848	124	0.533655
3.49952	22.4401	897	1.17994	1174	1.95562	161	0.483832	111	0.477707
3.53145	23.0599	850	1.11811	1118	1.86234	203	0.610049	140	0.602513
3.56333	23.6901	879	1.15626	1171	1.95063	215	0.646111	119	0.512136
3.59414	24.3099	1025	1.34831	1103	1.83735	198	0.595023	146	0.628335
3.62444	24.9299	1017	1.33779	1013	1.68743	208	0.625075	126	0.542262
3.65472	25.56	1017	1.33779	1047	1.74407	208	0.625075	146	0.628335
3.68403	26.1799	1054	1.38646	1106	1.84235	228	0.685179	155	0.667068
3.71289	26.8	1222	1.60745	1035	1.72408	231	0.694194	152	0.654157
3.74176	27.43	1101	1.44828	1032	1.71908	212	0.637096	177	0.761749
3.76974	28.05	1192	1.56799	1004	1.67244	217	0.652122	165	0.710105
3.79731	28.6699	1087	1.42987	973	1.6208	247	0.742277	165	0.710105
3.82493	29.3001	1207	1.58772	1004	1.67244	256	0.769323	155	0.667068
3.85172	29.9201	1134	1.49169	871	1.45089	240	0.721241	185	0.796178
3.87814	30.54	1094	1.43908	927	1.54418	256	0.769323	200	0.860733
3.90463	31.1701	1156	1.52063	914	1.52252	240	0.721241	171	0.735927
3.93034	31.7899	1163	1.52984	887	1.47755	217	0.652122	177	0.761749
3.95573	32.41	1196	1.57325	859	1.4309	274	0.823416	183	0.787571
3.9812	33.04	1178	1.54957	877	1.46089	217	0.652122	202	0.869341
4.00595	33.6601	1028	1.35226	735	1.22435	238	0.71523	190	0.817697
4.03039	34.2799	1138	1.49695	822	1.36927	224	0.673158	187	0.804786
4.05493	34.9099	1003	1.31937	720	1.19936	238	0.71523	208	0.895163
4.0788	35.5301	1116	1.46802	692	1.15272	277	0.832432	196	0.843519
4.10239	36.1501	1109	1.45881	655	1.09108	235	0.706215	202	0.869341
4.12608	36.78	1047	1.37725	680	1.13273	251	0.754297	192	0.826304
4.14914	37.4001	1087	1.42987	627	1.04444	247	0.742277	167	0.718712
4.17194	38.0201	1072	1.41014	717	1.19436	249	0.748287	181	0.778964
4.19486	38.6501	883	1.16152	544	0.906183	221	0.664142	190	0.817697
4.21717	39.2701	875	1.151	605	1.0078	208	0.625075	202	0.869341
4.23924	39.8899	806	1.06023	476	0.79291	235	0.706215	163	0.701498
4.26145	40.5201	948	1.24702	587	0.977812	265	0.79637	212	0.912377
4.28307	41.14	948	1.24702	575	0.957822	221	0.664142	159	0.684283
4.30448	41.76	886	1.16547	454	0.756263	189	0.567977	155	0.667068
4.32602	42.3901	868	1.14179	479	0.797908	240	0.721241	155	0.667068
4.34701	43.0101	941	1.23782	537	0.894523	258	0.775334	159	0.684283
4.36779	43.6299	861	1.13258	507	0.84455	242	0.727251	181	0.778964
4.38872	44.2601	799	1.05103	420	0.699627	226	0.679168	196	0.843519
4.40911	44.8799	715	0.94053	411	0.684635	235	0.706215	148	0.636943
4.42933	45.5001	766	1.00762	420	0.699627	203	0.610049	165	0.710105
4.44967	46.1298	722	0.949738	408	0.679638	231	0.694194	159	0.684283
4.46952	46.75	755	0.993147	395	0.657982	224	0.673158	177	0.761749
4.48919	47.3699	682	0.897121	377	0.627998	205	0.61606	165	0.710105
4.50901	48.0001	726	0.954999	358	0.596349	272	0.817406	157	0.675676
4.52834	48.6201	565	0.743216	321	0.534715	226	0.679168	150	0.64555
4.5475	49.2399	656	0.862919	361	0.601346	265	0.79637	183	0.787571
4.56682	49.8701	591	0.777417	315	0.52472	191	0.573987	179	0.770356
4.58566	50.4899	558	0.734008	309	0.514725	270	0.811396	163	0.701498
4.60436	51.1101	653	0.858973	287	0.478078	254	0.763313	187	0.804786
4.6232	51.74	558	0.734008	290	0.483076	254	0.763313	134	0.576691
4.64159	52.3599	511	0.672183	229	0.381463	208	0.625075	152	0.654157
4.65984	52.98	583	0.766893	272	0.453092	235	0.706215	163	0.701498
4.67795	53.6001	492	0.64719	256	0.426439	251	0.754297	161	0.69289
4.6962	54.2298	518	0.681391	241	0.401453	228	0.685179	138	0.593906
4.71403	54.8499	543	0.714276	222	0.369803	226	0.679168	155	0.667068
4.73173	55.47	485	0.637982	235	0.391458	210	0.631085	169	0.72732
4.74957	56.0998	456	0.599834	219	0.364805	215	0.646111	146	0.628335
4.76701	56.7201	445	0.585365	195	0.324827	242	0.727251	152	0.654157
4.78431	57.3399	390	0.513016	244	0.40645	224	0.673158	142	0.611121
4.80177	57.9699	357	0.469607	173	0.28818	240	0.721241	146	0.628335
4.81883	58.59	346	0.455137	207	0.344816	228	0.685179	122	0.525047
4.83577	59.2101	423	0.556425	173	0.28818	242	0.727251	134	0.576691
4.85286	59.84	354	0.465661	164	0.273188	268	0.805385	119	0.512136
4.86956	60.46	357	0.469607	170	0.283182	226	0.679168	109	0.4691
4.88615	61.08	321	0.422252	182	0.303172	215	0.646111	144	0.619728
4.90289	61.7099	314	0.413044	148	0.246535	254	0.763313	122	0.525047
4.91926	62.3301	317	0.41699	176	0.293177	203	0.610049	155	0.667068
4.93551	62.9499	281	0.369635	167	0.278185	208	0.625075	142	0.611121
4.95192	63.5798	252	0.331487	124	0.206557	212	0.637096	132	0.568084
4.96797	64.2001	354	0.465661	127	0.211554	191	0.573987	122	0.525047
4.98391	64.82	328	0.43146	145	0.241538	212	0.637096	119	0.512136
5	65.4498	274	0.360427	139	0.231543	198	0.595023	84	0.361508
5.01574	66.0699	274	0.360427	114	0.189899	194	0.583003	117	0.503529
5.03138	66.6899	277	0.364373	111	0.184901	205	0.61606	117	0.503529
5.04718	67.3201	284	0.373581	154	0.25653	157	0.471812	105	0.451885
5.06262	67.9399	277	0.364373	108	0.179904	152	0.456786	97	0.417456
5.07798	68.5601	314	0.413044	130	0.216551	203	0.610049	115	0.494922
5.09348	69.1899	241	0.317018	111	0.184901	161	0.483832	128	0.550869
5.10865	69.8099	255	0.335434	145	0.241538	194	0.583003	117	0.503529
5.12373	70.4299	230	0.302548	93	0.154917	173	0.519894	117	0.503529
5.13896	71.0599	252	0.331487	62	0.103278	196	0.589013	95	0.408848
5.15387	71.6802	255	0.335434	86	0.143257	150	0.450775	95	0.408848
5.16868	72.2999	222	0.292025	108	0.179904	175	0.525905	74	0.318471
5.18365	72.9299	160	0.210468	90	0.14992	122	0.366631	91	0.391634
5.1983	73.55	186	0.244669	102	0.169909	155	0.465801	89	0.383026
5.21287	74.1702	171	0.224938	80	0.133262	168	0.504868	82	0.352901
5.22758	74.7998	215	0.282817	90	0.14992	143	0.429739	93	0.400241
5.24199	75.4201	190	0.249931	83	0.13826	138	0.414713	72	0.309864
5.25631	76.0399	175	0.2302	68	0.113273	178	0.53492	84	0.361508
5.27079	76.6701	190	0.249931	77	0.128265	141	0.423729	95	0.408848
5.28496	77.2901	160	0.210468	83	0.13826	138	0.414713	87	0.374419
5.29905	77.9099	182	0.239408	90	0.14992	104	0.312538	87	0.374419
5.3133	78.5401	182	0.239408	74	0.123268	118	0.35461	97	0.417456
5.32724	79.1599	131	0.172321	71	0.11827	125	0.375646	95	0.408848
5.34111	79.7798	150	0.197314	83	0.13826	129	0.387667	62	0.266827
5.35514	80.4102	168	0.220992	77	0.128265	138	0.414713	64	0.275435
5.36886	81.0298	186	0.244669	71	0.11827	104	0.312538	89	0.383026
5.38252	81.6499	157	0.206522	56	0.0932836	106	0.318548	84	0.361508
5.39633	82.28	135	0.177583	43	0.0716285	122	0.366631	60	0.25822
5.40985	82.9	124	0.163113	40	0.0666311	125	0.375646	76	0.327079
5.4233	83.5198	160	0.210468	56	0.0932836	150	0.450775	62	0.266827
5.43691	84.1502	131	0.172321	59	0.0982809	111	0.333574	64	0.275435
5.45022	84.7697	146	0.192052	90	0.14992	115	0.345594	66	0.284042
5.46348	85.3899	212	0.27887	77	0.128265	150	0.450775	72	0.309864
5.47688	86.0198	120	0.157851	59	0.0982809	101	0.303522	74	0.318471
5.49001	86.6399	139	0.182844	80	0.133262	99	0.297512	60	0.25822
5.50308	87.2602	120	0.157851	59	0.0982809	108	0.324558	74	0.318471
5.51629	87.8901	98	0.128912	83	0.13826	131	0.393677	54	0.232398
5.52923	88.5101	91	0.119704	53	0.0882862	120	0.36062	70	0.301257
5.54211	89.13	128	0.168375	65	0.108276	106	0.318548	64	0.275435
5.55514	89.7602	124	0.163113	43	0.0716285	108	0.324558	43	0.185058
5.5679	90.3801	190	0.249931	56	0.0932836	99	0.297512	58	0.249613
5.5806	91	95	0.124965	28	0.0466418	95	0.285491	54	0.232398
5.59345	91.63	150	0.197314	59	0.0982809	90	0.270465	72	0.309864
5.60604	92.2502	124	0.163113	56	0.0932836	83	0.249429	66	0.284042
5.61857	92.8701	84	0.110496	40	0.0666311	101	0.303522	58	0.249613
5.63124	93.4998	139	0.182844	28	0.0466418	78	0.234403	39	0.167843
5.64366	94.1198	77	0.101288	40	0.0666311	99	0.297512	58	0.249613
5.65603	94.7401	106	0.139435	25	0.0416445	99	0.297512	41	0.17645
5.66854	95.3701	73	0.0960261	37	0.0616338	127	0.381656	49	0.21088
5.68079	95.9897	95	0.124965	22	0.0366471	115	0.345594	39	0.167843
5.693	96.61	142	0.18679	56	0.0932836	99	0.297512	64	0.275435
5.70535	97.2401	77	0.101288	40	0.0666311	76	0.228393	39	0.167843
5.71745	97.8601	113	0.148643	59	0.0982809	72	0.216372	58	0.249613
5.7295	98.4802	88	0.115757	37	0.0616338	55	0.165284	29	0.124806
5.74169	99.1101	77	0.101288	34	0.0566365	85	0.255439	60	0.25822
5.75364	99.7302	84	0.110496	40	0.0666311	51	0.153264	62	0.266827
5.76649	100.4	95	0.124965	46	0.0766258	106	0.318548	47	0.202272
5.77796	101	124	0.163113	40	0.0666311	67	0.201346	41	0.17645
5.78937	101.6	80	0.105234	15	0.0249867	83	0.249429	62	0.266827
5.80075	102.2	69	0.0907644	34	0.0566365	55	0.165284	47	0.202272
5.81208	102.8	66	0.0868181	40	0.0666311	60	0.18031	54	0.232398
5.82524	103.5	73	0.0960261	22	0.0366471	62	0.18632	47	0.202272
5.83648	104.1	91	0.119704	40	0.0666311	51	0.153264	43	0.185058
5.84767	104.7	80	0.105234	37	0.0616338	88	0.264455	37	0.159236
5.85882	105.3	62	0.0815564	49	0.0816231	81	0.243419	47	0.202272
5.87177	106	77	0.101288	43	0.0716285	58	0.1743	60	0.25822
5.88283	106.6	80	0.105234	25	0.0416445	88	0.264455	43	0.185058
5.89385	107.2	62	0.0815564	31	0.0516391	51	0.153264	35	0.150628
5.90482	107.8	77	0.101288	34	0.0566365	78	0.234403	52	0.223791
5.91757	108.5	62	0.0815564	22	0.0366471	44	0.132227	27	0.116199
5.92846	109.1	80	0.105234	34	0.0566365	39	0.117202	64	0.275435
5.93931	109.7	47	0.061825	22	0.0366471	69	0.207357	19	0.0817697
5.95012	110.3	84	0.110496	22	0.0366471	72	0.216372	29	0.124806
5.96089	110.9	62	0.0815564	43	0.0716285	44	0.132227	21	0.090377
5.9734	111.6	66	0.0868181	22	0.0366471	53	0.159274	29	0.124806
5.98409	112.2	69	0.0907644	25	0.0416445	58	0.1743	43	0.185058
5.99474	112.8	62	0.0815564	19	0.0316498	53	0.159274	31	0.133414
6.00535	113.4	95	0.124965	22	0.0366471	37	0.111191	16	0.0688587
6.01768	114.1	58	0.0762947	28	0.0466418	53	0.159274	27	0.116199
6.02821	114.7	58	0.0762947	15	0.0249867	58	0.1743	35	0.150628
6.0387	115.3	55	0.0723484	19	0.0316498	44	0.132227	47	0.202272
6.04916	115.9	58	0.0762947	22	0.0366471	37	0.111191	25	0.107592
6.06131	116.6	62	0.0815564	34	0.0566365	39	0.117202	35	0.150628
6.07169	117.2	55	0.0723484	25	0.0416445	55	0.165284	21	0.090377
6.08203	117.8	55	0.0723484	22	0.0366471	32	0.0961654	33	0.142021
6.09234	118.4	55	0.0723484	31	0.0516391	44	0.132227	31	0.133414
6.10433	119.1	44	0.0578787	19	0.0316498	39	0.117202	33	0.142021
6.11456	119.7	44	0.0578787	22	0.0366471	44	0.132227	31	0.133414
6.12476	120.3	51	0.0670867	19	0.0316498	46	0.138238	27	0.116199
6.13492	120.9	62	0.0815564	19	0.0316498	37	0.111191	47	0.202272
6.14506	121.5	44	0.0578787	22	0.0366471	46	0.138238	31	0.133414
6.15684	122.2	33	0.0434091	34	0.0566365	46	0.138238	25	0.107592
6.1669	122.8	47	0.061825	28	0.0466418	39	0.117202	41	0.17645
6.17692	123.4	40	0.052617	12	0.0199893	32	0.0961654	29	0.124806
6.18692	124	36	0.0473553	25	0.0416445	42	0.126217	19	0.0817697
6.19854	124.7	15	0.0197314	15	0.0249867	46	0.138238	25	0.107592
6.20846	125.3	55	0.0723484	19	0.0316498	42	0.126217	23	0.0989843
6.21836	125.9	40	0.052617	28	0.0466418	35	0.105181	33	0.142021
6.22822	126.5	36	0.0473553	28	0.0466418	37	0.111191	23	0.0989843
6.23969	127.2	36	0.0473553	12	0.0199893	65	0.195336	43	0.185058
6.24948	127.8	22	0.0289394	22	0.0366471	42	0.126217	41	0.17645
6.25925	128.4	51	0.0670867	22	0.0366471	32	0.0961654	23	0.0989843
6.26898	129	58	0.0762947	15	0.0249867	42	0.126217	33	0.142021
6.27869	129.6	11	0.0144697	9	0.014992	25	0.0751292	14	0.0602513
6.28997	130.3	40	0.052617	15	0.0249867	53	0.159274	25	0.107592
6.29961	130.9	47	0.061825	19	0.0316498	30	0.0901551	29	0.124806
6.30922	131.5	29	0.0381474	19	0.0316498	23	0.0691189	41	0.17645
6.3188	132.1	29	0.0381474	15	0.0249867	28	0.0841447	37	0.159236
6.32994	132.8	40	0.052617	6	0.00999467	18	0.054093	21	0.090377
6.33946	133.4	26	0.0342011	28	0.0466418	30	0.0901551	19	0.0817697
6.34895	134	36	0.0473553	15	0.0249867	39	0.117202	23	0.0989843
6.35841	134.6	22	0.0289394	15	0.0249867	35	0.105181	29	0.124806
6.36942	135.3	33	0.0434091	3	0.00499733	32	0.0961654	16	0.0688587
6.37882	135.9	26	0.0342011	12	0.0199893	30	0.0901551	23	0.0989843
6.38819	136.5	47	0.061825	15	0.0249867	30	0.0901551	33	0.142021
6.39754	137.1	29	0.0381474	15	0.0249867	23	0.0691189	14	0.0602513
6.40841	137.8	44	0.0578787	25	0.0416445	46	0.138238	31	0.133414
6.4177	138.4	36	0.0473553	15	0.0249867	28	0.0841447	23	0.0989843
6.42696	139	33	0.0434091	9	0.014992	37	0.111191	25	0.107592
6.43619	139.6	29	0.0381474	22	0.0366471	25	0.0751292	35	0.150628
6.4454	140.2	36	0.0473553	3	0.00499733	44	0.132227	21	0.090377
6.45611	140.9	55	0.0723484	3	0.00499733	23	0.0691189	21	0.090377
6.46526	141.5	18	0.0236777	25	0.0416445	28	0.0841447	21	0.090377
6.47438	142.1	36	0.0473553	15	0.0249867	46	0.138238	27	0.116199
6.48348	142.7	33	0.0434091	9	0.014992	16	0.0480827	31	0.133414
6.49407	143.4	18	0.0236777	22	0.0366471	30	0.0901551	14	0.0602513
6.50311	144	26	0.0342011	6	0.00999467	42	0.126217	10	0.0430367
6.51213	144.6	7	0.00920798	15	0.0249867	21	0.0631085	21	0.090377
6.52113	145.2	22	0.0289394	12	0.0199893	32	0.0961654	10	0.0430367
6.53159	145.9	22	0.0289394	15	0.0249867	18	0.054093	25	0.107592
6.54053	146.5	33	0.0434091	15	0.0249867	32	0.0961654	19	0.0817697
6.54945	147.1	22	0.0289394	6	0.00999467	25	0.0751292	14	0.0602513
6.55834	147.7	18	0.0236777	12	0.0199893	25	0.0751292	23	0.0989843
6.56721	148.3	26	0.0342011	12	0.0199893	21	0.0631085	25	0.107592
6.57753	149	36	0.0473553	9	0.014992	18	0.054093	33	0.142021
6.58634	149.6	18	0.0236777	15	0.0249867	23	0.0691189	12	0.051644
6.59514	150.2	29	0.0381474	12	0.0199893	14	0.0420724	21	0.090377
6.60391	150.8	36	0.0473553	9	0.014992	23	0.0691189	16	0.0688587
6.61411	151.5	15	0.0197314	15	0.0249867	21	0.0631085	21	0.090377
6.62283	152.1	26	0.0342011	6	0.00999467	16	0.0480827	8	0.0344293
6.63153	152.7	22	0.0289394	6	0.00999467	35	0.105181	25	0.107592
6.6402	153.3	15	0.0197314	12	0.0199893	21	0.0631085	21	0.090377
6.65029	154	7	0.00920798	9	0.014992	28	0.0841447	12	0.051644
6.65892	154.6	7	0.00920798	12	0.0199893	18	0.054093	23	0.0989843
6.66752	155.2	29	0.0381474	12	0.0199893	28	0.0841447	31	0.133414
6.6761	155.8	18	0.0236777	15	0.0249867	28	0.0841447	6	0.025822
6.68609	156.5	22	0.0289394	19	0.0316498	21	0.0631085	10	0.0430367
6.69462	157.1	33	0.0434091	15	0.0249867	18	0.054093	14	0.0602513
6.70313	157.7	22	0.0289394	12	0.0199893	28	0.0841447	21	0.090377
6.71162	158.3	11	0.0144697	0	0	21	0.0631085	14	0.0602513
6.72009	158.9	1499	1.97182	924	1.53918	3264	9.80887	3008	12.9454
6.72856	159.502	0	0	0	0	0	0	0	0
	Total cells and %:	76021	100	60032	100	33276	100	23236	100

[truncated: 9 more sheets: Fig3E_topright, Fig3E_bottomleft, Fig3E_bottomright, FigS2A, FigS2B, FigS2C, FigS2D, FigS2E_top, FigS2E_bottom]
