# Supplementary material for: The microprotein Nrs1 rewires the G1/S transcriptional machinery during nitrogen limitation in budding yeast
Source: PLoS Biol. 2022 Mar 3;20(3):e3001548. doi: 10.1371/journal.pbio.3001548 (PMC8893695; doi:10.1371/journal.pbio.3001548)
Supplement: S3 Data — (XLSX) [file pbio.3001548.s017.xlsx]

## Sheet: Fig4A
Data source: Data was directly imported from Tecan Sunrise plate reader software (Magellan) into Excel.
C1,C2… etc refer to different clones for the indicated constructions. Data shown on Fig4 is the mean over all clones/replicates.
Time (h)	Blank SC media	Blank SC media	Blank SC media	WT (SC media)	WT (SC media)	WT (SC media)	△nrs1 ( SC media)	△nrs1 ( SC media)	△nrs1 ( SC media)	△mbp1( SC media)	△mbp1( SC media)	△mbp1( SC media)	C1△mbp1△nrs1( SC media)	C1△mbp1△nrs1( SC media)	C1△mbp1△nrs1( SC media)	C2△mbp1△nrs1( SC media)	C2△mbp1△nrs1( SC media)	C2△mbp1△nrs1( SC media)	C3△mbp1△nrs1( SC media)	C3△mbp1△nrs1( SC media)	C3△mbp1△nrs1( SC media)	C8△mbp1△nrs1( SC media)	C8△mbp1△nrs1( SC media)	C8△mbp1△nrs1( SC media)	C9△mbp1△nrs1( SC media)	C9△mbp1△nrs1( SC media)	C9△mbp1△nrs1( SC media)										Blank (YNB media)	Blank (YNB media)	Blank (YNB media)	WT( YNB)	WT (YNB)	WT( YNB)	△nrs1 ( YNB)	△nrs1 ( YNB)	△nrs1 ( YNB)	△mbp1( YNB)	△mbp1( YNB)	△mbp1( YNB)	C1△mbp1△nrs1( YNB)
	A1	A2	A3	A4	A5	A6	A7	A8	A9	A10	A11	A12	B1	B2	B3	B4	B5	B6	B7	B8	B9	B10	B11	B12	C1	C2	C3	C4	C5	C6	C7	C8	C9	C10	C11	C12	D1	D2	D3	D4	D5	D6	D7	D8	D9	D10	D11	D12	E1
0	0.089	0.091	0.09	0.077	0.088	0.098	0.087	0.098	0.098	0.1	0.094	0.1	0.095	0.096	0.1	0.082	0.091	0.128	0.096	0.105	0.107	0.103	0.102	0.1	0.094	0.096	0.099	0.081	0.084	0.085	0.087	0.089	0.082	0.083	0.084	0.081	0.085	0.086	0.089	0.073	0.085	0.091	0.087	0.093	0.098	0.093	0.088	0.091	0.09
0.25	0.09	0.092	0.092	0.082	0.09	0.086	0.092	0.101	0.102	0.104	0.096	0.101	0.094	0.094	0.098	0.08	0.088	0.125	0.092	0.102	0.105	0.101	0.101	0.101	0.095	0.096	0.097	0.081	0.084	0.085	0.086	0.089	0.082	0.083	0.084	0.081	0.086	0.087	0.089	0.073	0.084	0.085	0.087	0.094	0.1	0.095	0.089	0.091	0.089
0.5	0.087	0.09	0.09	0.08	0.088	0.089	0.091	0.1	0.1	0.103	0.095	0.101	0.094	0.095	0.099	0.08	0.09	0.129	0.093	0.104	0.107	0.103	0.102	0.101	0.095	0.096	0.097	0.097	0.086	0.088	0.087	0.089	0.082	0.083	0.084	0.08	0.085	0.086	0.088	0.071	0.082	0.086	0.086	0.093	0.099	0.094	0.088	0.091	0.089
0.75	0.09	0.092	0.092	0.081	0.092	0.087	0.092	0.101	0.101	0.104	0.096	0.102	0.094	0.095	0.098	0.08	0.089	0.127	0.093	0.103	0.105	0.101	0.101	0.1	0.094	0.096	0.097	0.13	0.109	0.136	0.127	0.095	0.094	0.09	0.084	0.081	0.086	0.087	0.089	0.072	0.084	0.087	0.087	0.094	0.101	0.096	0.09	0.092	0.089
1	0.09	0.092	0.091	0.082	0.094	0.089	0.093	0.101	0.102	0.105	0.096	0.102	0.094	0.095	0.099	0.081	0.089	0.128	0.093	0.103	0.106	0.101	0.101	0.101	0.095	0.096	0.098	0.157	0.134	0.171	0.16	0.11	0.115	0.114	0.092	0.081	0.086	0.087	0.089	0.072	0.084	0.086	0.087	0.094	0.1	0.095	0.089	0.092	0.089
1.25	0.09	0.092	0.092	0.082	0.094	0.088	0.094	0.102	0.103	0.105	0.097	0.103	0.094	0.095	0.099	0.081	0.089	0.128	0.093	0.103	0.106	0.101	0.101	0.1	0.096	0.097	0.098	0.175	0.156	0.195	0.183	0.125	0.134	0.139	0.111	0.081	0.086	0.088	0.089	0.073	0.083	0.083	0.086	0.093	0.099	0.094	0.088	0.091	0.089
1.5	0.089	0.092	0.091	0.082	0.091	0.09	0.093	0.101	0.102	0.105	0.097	0.103	0.095	0.097	0.099	0.082	0.091	0.129	0.094	0.104	0.107	0.102	0.102	0.102	0.096	0.097	0.098	0.191	0.176	0.217	0.202	0.143	0.155	0.163	0.142	0.086	0.086	0.088	0.089	0.073	0.084	0.086	0.087	0.094	0.101	0.096	0.09	0.093	0.088
1.75	0.09	0.092	0.092	0.083	0.094	0.09	0.094	0.102	0.103	0.105	0.098	0.103	0.097	0.098	0.101	0.083	0.093	0.128	0.096	0.105	0.108	0.104	0.103	0.102	0.096	0.097	0.098	0.204	0.189	0.222	0.215	0.158	0.17	0.181	0.166	0.08	0.086	0.087	0.089	0.073	0.083	0.085	0.087	0.094	0.1	0.095	0.089	0.092	0.089
2	0.09	0.092	0.092	0.084	0.098	0.087	0.093	0.102	0.102	0.105	0.097	0.102	0.097	0.098	0.101	0.083	0.092	0.129	0.095	0.105	0.108	0.103	0.103	0.103	0.098	0.099	0.1	0.204	0.2	0.23	0.219	0.171	0.182	0.19	0.179	0.08	0.087	0.088	0.09	0.074	0.084	0.083	0.087	0.094	0.1	0.095	0.089	0.091	0.089
2.25	0.09	0.091	0.091	0.083	0.099	0.091	0.094	0.102	0.102	0.105	0.097	0.103	0.095	0.096	0.1	0.083	0.09	0.129	0.095	0.105	0.107	0.102	0.102	0.102	0.097	0.098	0.1	0.198	0.21	0.225	0.222	0.183	0.192	0.198	0.192	0.087	0.087	0.088	0.09	0.074	0.085	0.085	0.088	0.094	0.101	0.096	0.09	0.092	0.089
2.5	0.09	0.092	0.092	0.085	0.096	0.091	0.095	0.103	0.104	0.107	0.099	0.104	0.097	0.098	0.101	0.083	0.092	0.13	0.096	0.105	0.107	0.103	0.103	0.103	0.098	0.099	0.1	0.192	0.214	0.224	0.227	0.191	0.199	0.199	0.203	0.081	0.087	0.089	0.09	0.073	0.085	0.086	0.088	0.095	0.102	0.097	0.091	0.093	0.09
2.75	0.09	0.093	0.093	0.086	0.102	0.09	0.095	0.103	0.104	0.107	0.099	0.104	0.099	0.1	0.103	0.085	0.093	0.13	0.097	0.107	0.109	0.104	0.104	0.103	0.099	0.1	0.101	0.178	0.22	0.216	0.232	0.197	0.2	0.2	0.208	0.08	0.086	0.088	0.089	0.073	0.084	0.086	0.087	0.094	0.101	0.096	0.09	0.093	0.09
3	0.091	0.094	0.093	0.087	0.095	0.089	0.096	0.104	0.105	0.108	0.099	0.104	0.099	0.099	0.103	0.085	0.093	0.13	0.096	0.107	0.108	0.103	0.103	0.103	0.099	0.1	0.101	0.179	0.216	0.209	0.226	0.206	0.202	0.203	0.22	0.081	0.087	0.089	0.09	0.074	0.086	0.087	0.088	0.095	0.102	0.097	0.091	0.093	0.093
3.25	0.093	0.094	0.093	0.087	0.103	0.093	0.097	0.105	0.106	0.109	0.101	0.106	0.1	0.1	0.103	0.086	0.094	0.133	0.098	0.107	0.109	0.105	0.105	0.104	0.102	0.103	0.104	0.173	0.211	0.203	0.225	0.212	0.199	0.202	0.229	0.081	0.086	0.087	0.089	0.073	0.084	0.087	0.087	0.095	0.1	0.096	0.09	0.093	0.091
3.5	0.091	0.093	0.092	0.088	0.106	0.093	0.097	0.105	0.106	0.11	0.101	0.107	0.101	0.103	0.106	0.088	0.096	0.134	0.099	0.11	0.111	0.106	0.106	0.105	0.102	0.103	0.104	0.179	0.216	0.208	0.211	0.212	0.201	0.2	0.221	0.087	0.086	0.088	0.089	0.073	0.086	0.09	0.089	0.095	0.102	0.098	0.092	0.095	0.092
3.75	0.091	0.093	0.093	0.09	0.097	0.094	0.098	0.107	0.108	0.111	0.102	0.108	0.103	0.104	0.107	0.089	0.097	0.134	0.101	0.111	0.113	0.108	0.107	0.106	0.104	0.105	0.106	0.188	0.217	0.197	0.201	0.215	0.203	0.196	0.218	0.08	0.086	0.088	0.089	0.074	0.085	0.087	0.088	0.095	0.101	0.097	0.091	0.093	0.092
4	0.091	0.093	0.092	0.09	0.102	0.095	0.099	0.108	0.108	0.112	0.103	0.109	0.104	0.106	0.108	0.09	0.098	0.136	0.102	0.112	0.113	0.109	0.109	0.107	0.106	0.106	0.108	0.177	0.212	0.198	0.194	0.214	0.205	0.196	0.218	0.091	0.086	0.088	0.089	0.074	0.086	0.09	0.089	0.096	0.102	0.098	0.092	0.095	0.093
4.25	0.09	0.092	0.091	0.091	0.1	0.097	0.1	0.109	0.109	0.113	0.104	0.11	0.106	0.106	0.11	0.091	0.099	0.137	0.103	0.113	0.115	0.111	0.11	0.109	0.108	0.109	0.11	0.174	0.207	0.198	0.188	0.216	0.198	0.191	0.215	0.08	0.086	0.088	0.089	0.075	0.085	0.086	0.088	0.095	0.102	0.098	0.092	0.094	0.09
4.5	0.091	0.093	0.092	0.093	0.106	0.098	0.102	0.11	0.111	0.115	0.107	0.112	0.108	0.109	0.112	0.093	0.102	0.14	0.105	0.116	0.117	0.113	0.112	0.111	0.11	0.111	0.112	0.154	0.206	0.196	0.188	0.218	0.199	0.185	0.216	0.093	0.086	0.088	0.089	0.075	0.085	0.086	0.089	0.096	0.102	0.098	0.092	0.094	0.092
4.75	0.09	0.092	0.092	0.095	0.104	0.1	0.102	0.111	0.112	0.116	0.107	0.113	0.11	0.11	0.114	0.095	0.104	0.142	0.108	0.118	0.12	0.115	0.116	0.114	0.113	0.113	0.114	0.158	0.206	0.204	0.178	0.226	0.202	0.193	0.212	0.081	0.087	0.089	0.09	0.076	0.087	0.089	0.09	0.097	0.103	0.1	0.094	0.096	0.093
5	0.092	0.094	0.093	0.099	0.108	0.102	0.106	0.115	0.116	0.12	0.11	0.116	0.113	0.113	0.116	0.097	0.106	0.145	0.109	0.12	0.122	0.117	0.117	0.115	0.118	0.119	0.119	0.16	0.202	0.191	0.172	0.223	0.193	0.188	0.208	0.08	0.085	0.087	0.088	0.074	0.086	0.091	0.089	0.097	0.103	0.099	0.094	0.096	0.094
5.25	0.09	0.094	0.092	0.1	0.123	0.104	0.108	0.117	0.118	0.122	0.113	0.118	0.118	0.117	0.12	0.1	0.11	0.147	0.114	0.124	0.126	0.121	0.121	0.119	0.119	0.119	0.121	0.166	0.196	0.188	0.17	0.228	0.193	0.183	0.201	0.082	0.087	0.089	0.09	0.077	0.088	0.09	0.091	0.098	0.104	0.102	0.095	0.097	0.094
5.5	0.09	0.093	0.092	0.103	0.122	0.109	0.111	0.12	0.121	0.125	0.116	0.121	0.121	0.12	0.123	0.103	0.113	0.152	0.116	0.126	0.129	0.124	0.123	0.121	0.124	0.124	0.124	0.162	0.187	0.157	0.147	0.222	0.19	0.185	0.189	0.082	0.088	0.089	0.09	0.078	0.089	0.089	0.092	0.098	0.106	0.102	0.096	0.098	0.094
5.75	0.09	0.093	0.092	0.106	0.125	0.11	0.114	0.122	0.124	0.129	0.119	0.124	0.123	0.123	0.126	0.105	0.116	0.158	0.118	0.129	0.132	0.127	0.127	0.125	0.13	0.13	0.129	0.154	0.168	0.162	0.144	0.222	0.181	0.17	0.187	0.085	0.085	0.087	0.088	0.076	0.087	0.09	0.09	0.097	0.103	0.101	0.095	0.097	0.094
6	0.091	0.094	0.093	0.11	0.117	0.111	0.116	0.125	0.127	0.132	0.122	0.126	0.128	0.128	0.13	0.11	0.12	0.162	0.123	0.134	0.138	0.132	0.132	0.13	0.133	0.133	0.132	0.144	0.171	0.154	0.144	0.224	0.181	0.171	0.172	0.081	0.085	0.087	0.088	0.077	0.088	0.093	0.091	0.098	0.105	0.102	0.096	0.098	0.097
6.25	0.091	0.094	0.093	0.115	0.122	0.117	0.12	0.13	0.132	0.136	0.126	0.131	0.133	0.133	0.135	0.113	0.124	0.163	0.128	0.138	0.142	0.136	0.136	0.134	0.138	0.137	0.136	0.141	0.156	0.161	0.141	0.226	0.188	0.165	0.164	0.081	0.087	0.088	0.09	0.079	0.09	0.091	0.093	0.099	0.106	0.104	0.098	0.099	0.096
6.5	0.089	0.091	0.091	0.117	0.127	0.12	0.123	0.133	0.136	0.139	0.13	0.135	0.144	0.142	0.143	0.121	0.133	0.169	0.135	0.145	0.15	0.144	0.143	0.141	0.146	0.145	0.144	0.148	0.155	0.163	0.142	0.233	0.189	0.165	0.166	0.08	0.086	0.088	0.089	0.079	0.09	0.094	0.092	0.1	0.106	0.105	0.099	0.1	0.097
6.75	0.09	0.093	0.092	0.123	0.133	0.124	0.129	0.139	0.141	0.145	0.137	0.141	0.148	0.146	0.149	0.126	0.137	0.175	0.14	0.151	0.156	0.15	0.15	0.148	0.152	0.15	0.15	0.144	0.154	0.148	0.145	0.221	0.183	0.158	0.159	0.08	0.087	0.089	0.09	0.081	0.093	0.094	0.095	0.101	0.109	0.107	0.101	0.102	0.099
7	0.09	0.093	0.092	0.129	0.142	0.131	0.135	0.144	0.146	0.151	0.143	0.147	0.155	0.153	0.155	0.13	0.142	0.183	0.147	0.157	0.163	0.157	0.156	0.155	0.16	0.159	0.157	0.151	0.155	0.153	0.141	0.22	0.187	0.159	0.166	0.09	0.087	0.089	0.09	0.081	0.093	0.095	0.094	0.101	0.109	0.108	0.101	0.103	0.099
7.25	0.091	0.094	0.093	0.138	0.148	0.137	0.142	0.152	0.154	0.16	0.151	0.155	0.162	0.16	0.162	0.136	0.149	0.189	0.153	0.163	0.17	0.164	0.163	0.161	0.17	0.168	0.167	0.157	0.147	0.155	0.144	0.227	0.182	0.162	0.164	0.08	0.086	0.087	0.089	0.082	0.093	0.096	0.094	0.102	0.109	0.108	0.102	0.104	0.1
7.5	0.09	0.091	0.091	0.142	0.152	0.144	0.148	0.159	0.162	0.166	0.158	0.163	0.172	0.17	0.171	0.145	0.158	0.198	0.163	0.173	0.178	0.172	0.172	0.171	0.181	0.178	0.176	0.141	0.138	0.162	0.15	0.219	0.184	0.168	0.168	0.085	0.087	0.089	0.09	0.085	0.096	0.095	0.096	0.103	0.111	0.111	0.105	0.105	0.101
7.75	0.09	0.092	0.092	0.154	0.163	0.153	0.158	0.169	0.174	0.175	0.166	0.172	0.182	0.179	0.181	0.152	0.166	0.205	0.17	0.181	0.188	0.181	0.18	0.179	0.193	0.19	0.188	0.135	0.145	0.16	0.146	0.221	0.19	0.174	0.174	0.08	0.086	0.088	0.089	0.084	0.096	0.098	0.096	0.103	0.111	0.112	0.106	0.106	0.102
8	0.089	0.092	0.091	0.162	0.173	0.161	0.167	0.178	0.184	0.186	0.176	0.181	0.198	0.193	0.195	0.165	0.179	0.216	0.181	0.194	0.201	0.195	0.193	0.192	0.207	0.202	0.199	0.139	0.14	0.159	0.135	0.215	0.195	0.168	0.173	0.08	0.085	0.087	0.088	0.085	0.097	0.102	0.096	0.104	0.112	0.113	0.108	0.108	0.104
8.25	0.088	0.091	0.091	0.171	0.181	0.168	0.176	0.188	0.191	0.194	0.183	0.19	0.207	0.204	0.203	0.173	0.188	0.229	0.193	0.203	0.212	0.205	0.204	0.203	0.222	0.218	0.215	0.145	0.143	0.162	0.138	0.214	0.192	0.147	0.171	0.08	0.085	0.087	0.089	0.087	0.098	0.103	0.097	0.105	0.113	0.115	0.109	0.11	0.104
8.5	0.09	0.092	0.091	0.185	0.196	0.182	0.189	0.202	0.21	0.207	0.197	0.204	0.221	0.217	0.217	0.185	0.199	0.24	0.205	0.216	0.225	0.217	0.218	0.216	0.235	0.231	0.226	0.142	0.127	0.165	0.141	0.204	0.157	0.146	0.171	0.084	0.087	0.089	0.09	0.09	0.102	0.103	0.1	0.107	0.116	0.118	0.112	0.112	0.105
8.75	0.091	0.094	0.093	0.201	0.213	0.193	0.203	0.216	0.222	0.22	0.21	0.217	0.242	0.237	0.236	0.201	0.216	0.255	0.221	0.233	0.243	0.234	0.233	0.232	0.254	0.248	0.243	0.146	0.132	0.159	0.144	0.202	0.151	0.15	0.14	0.08	0.087	0.089	0.09	0.092	0.105	0.108	0.102	0.109	0.118	0.121	0.115	0.116	0.109
9	0.09	0.093	0.092	0.214	0.225	0.206	0.216	0.229	0.238	0.234	0.224	0.23	0.257	0.25	0.251	0.214	0.23	0.272	0.236	0.249	0.259	0.249	0.25	0.247	0.271	0.266	0.259	0.151	0.116	0.157	0.146	0.208	0.155	0.154	0.132	0.081	0.089	0.09	0.091	0.095	0.108	0.109	0.104	0.111	0.121	0.124	0.118	0.118	0.108
9.25	0.092	0.093	0.092	0.231	0.24	0.222	0.232	0.245	0.253	0.25	0.239	0.246	0.28	0.272	0.27	0.233	0.248	0.29	0.255	0.267	0.278	0.268	0.269	0.267	0.295	0.286	0.28	0.143	0.117	0.163	0.132	0.198	0.159	0.154	0.129	0.08	0.088	0.089	0.09	0.097	0.109	0.111	0.104	0.112	0.122	0.125	0.119	0.119	0.11
9.5	0.092	0.094	0.092	0.251	0.26	0.238	0.251	0.263	0.273	0.268	0.256	0.265	0.3	0.292	0.29	0.251	0.266	0.309	0.274	0.285	0.297	0.286	0.287	0.287	0.32	0.311	0.304	0.148	0.12	0.136	0.126	0.202	0.161	0.144	0.13	0.08	0.086	0.088	0.089	0.097	0.109	0.112	0.104	0.113	0.122	0.126	0.12	0.12	0.112
9.75	0.092	0.092	0.092	0.271	0.276	0.255	0.268	0.28	0.29	0.284	0.274	0.282	0.324	0.316	0.311	0.272	0.289	0.331	0.294	0.306	0.319	0.308	0.309	0.311	0.349	0.335	0.328	0.153	0.122	0.106	0.127	0.189	0.164	0.148	0.131	0.086	0.086	0.088	0.089	0.101	0.111	0.113	0.105	0.115	0.124	0.128	0.123	0.123	0.111
10	0.094	0.094	0.093	0.292	0.297	0.275	0.29	0.302	0.312	0.306	0.295	0.304	0.35	0.341	0.336	0.294	0.313	0.351	0.317	0.33	0.344	0.332	0.333	0.334	0.376	0.363	0.355	0.159	0.12	0.108	0.131	0.183	0.168	0.149	0.131	0.081	0.087	0.089	0.09	0.104	0.115	0.117	0.108	0.117	0.127	0.132	0.126	0.126	0.116
10.25	0.09	0.092	0.091	0.316	0.318	0.297	0.313	0.326	0.334	0.326	0.318	0.325	0.38	0.367	0.361	0.317	0.336	0.378	0.341	0.355	0.369	0.357	0.36	0.36	0.406	0.389	0.38	0.162	0.122	0.11	0.134	0.18	0.163	0.152	0.132	0.08	0.086	0.088	0.09	0.105	0.116	0.12	0.109	0.118	0.127	0.134	0.128	0.128	0.116
10.5	0.089	0.092	0.091	0.341	0.342	0.318	0.338	0.348	0.359	0.35	0.341	0.348	0.408	0.394	0.39	0.343	0.362	0.402	0.366	0.381	0.395	0.384	0.385	0.387	0.441	0.424	0.411	0.14	0.126	0.114	0.139	0.174	0.154	0.138	0.125	0.087	0.085	0.087	0.088	0.107	0.119	0.125	0.11	0.12	0.129	0.136	0.131	0.131	0.121
10.75	0.091	0.093	0.092	0.367	0.367	0.343	0.364	0.377	0.386	0.375	0.366	0.376	0.442	0.427	0.421	0.372	0.392	0.433	0.396	0.412	0.43	0.417	0.418	0.419	0.47	0.454	0.441	0.143	0.13	0.115	0.142	0.178	0.158	0.139	0.127	0.08	0.087	0.088	0.089	0.112	0.123	0.128	0.112	0.122	0.133	0.14	0.134	0.134	0.122
11	0.095	0.094	0.093	0.398	0.394	0.371	0.392	0.404	0.414	0.401	0.394	0.403	0.476	0.462	0.452	0.404	0.425	0.464	0.427	0.443	0.462	0.448	0.448	0.451	0.507	0.489	0.474	0.147	0.132	0.109	0.145	0.18	0.16	0.142	0.128	0.084	0.086	0.088	0.089	0.114	0.126	0.13	0.114	0.125	0.135	0.142	0.137	0.138	0.124
11.25	0.092	0.095	0.093	0.43	0.424	0.398	0.423	0.436	0.447	0.432	0.424	0.433	0.506	0.493	0.482	0.434	0.454	0.493	0.458	0.473	0.489	0.477	0.477	0.48	0.542	0.525	0.508	0.151	0.134	0.104	0.15	0.182	0.157	0.143	0.128	0.08	0.087	0.088	0.089	0.118	0.128	0.133	0.117	0.127	0.138	0.146	0.14	0.142	0.124
11.5	0.092	0.094	0.093	0.46	0.453	0.427	0.454	0.465	0.475	0.463	0.454	0.465	0.544	0.529	0.519	0.471	0.49	0.53	0.492	0.51	0.525	0.511	0.514	0.516	0.577	0.56	0.541	0.155	0.138	0.104	0.155	0.186	0.161	0.142	0.131	0.08	0.086	0.088	0.089	0.122	0.132	0.137	0.119	0.129	0.141	0.15	0.144	0.145	0.131
11.75	0.092	0.094	0.093	0.493	0.483	0.457	0.486	0.498	0.508	0.494	0.487	0.496	0.576	0.562	0.551	0.503	0.523	0.562	0.523	0.541	0.557	0.541	0.542	0.547	0.619	0.599	0.58	0.1	0.141	0.096	0.138	0.186	0.164	0.144	0.134	0.088	0.085	0.087	0.088	0.123	0.134	0.14	0.12	0.131	0.143	0.153	0.147	0.148	0.132
12	0.089	0.091	0.091	0.526	0.512	0.488	0.518	0.529	0.539	0.528	0.518	0.53	0.615	0.597	0.587	0.541	0.56	0.601	0.56	0.576	0.592	0.575	0.578	0.582	0.659	0.638	0.618	0.093	0.145	0.096	0.132	0.171	0.166	0.138	0.133	0.081	0.086	0.087	0.088	0.127	0.137	0.145	0.123	0.134	0.146	0.157	0.152	0.153	0.134
12.25	0.095	0.094	0.093	0.564	0.547	0.521	0.555	0.565	0.577	0.564	0.555	0.568	0.653	0.635	0.622	0.578	0.598	0.637	0.595	0.612	0.627	0.608	0.611	0.615	0.697	0.679	0.657	0.094	0.142	0.098	0.135	0.174	0.147	0.14	0.135	0.082	0.086	0.087	0.088	0.131	0.142	0.148	0.125	0.137	0.149	0.161	0.156	0.157	0.137
12.5	0.092	0.095	0.093	0.599	0.578	0.553	0.588	0.601	0.612	0.599	0.592	0.606	0.688	0.671	0.658	0.616	0.635	0.673	0.633	0.647	0.663	0.642	0.645	0.65	0.735	0.718	0.694	0.095	0.146	0.099	0.137	0.169	0.144	0.14	0.137	0.086	0.087	0.089	0.089	0.136	0.148	0.153	0.128	0.141	0.153	0.166	0.161	0.163	0.139
12.75	0.09	0.092	0.091	0.634	0.613	0.586	0.626	0.635	0.647	0.634	0.628	0.641	0.722	0.706	0.694	0.654	0.672	0.711	0.667	0.683	0.698	0.677	0.681	0.683	0.774	0.756	0.73	0.096	0.147	0.101	0.141	0.17	0.139	0.143	0.14	0.08	0.086	0.087	0.088	0.14	0.151	0.158	0.131	0.144	0.157	0.171	0.166	0.167	0.142
13	0.095	0.092	0.091	0.67	0.649	0.617	0.657	0.668	0.679	0.67	0.662	0.675	0.755	0.737	0.724	0.688	0.707	0.745	0.7	0.714	0.731	0.71	0.713	0.717	0.81	0.791	0.766	0.097	0.151	0.102	0.144	0.171	0.141	0.146	0.141	0.091	0.085	0.087	0.088	0.144	0.155	0.163	0.134	0.147	0.159	0.175	0.17	0.171	0.144
13.25	0.097	0.093	0.092	0.705	0.681	0.649	0.693	0.701	0.714	0.706	0.701	0.71	0.787	0.768	0.757	0.725	0.743	0.779	0.736	0.749	0.766	0.743	0.748	0.752	0.845	0.824	0.797	0.098	0.143	0.102	0.145	0.169	0.145	0.147	0.144	0.081	0.087	0.089	0.09	0.152	0.162	0.167	0.138	0.152	0.165	0.181	0.175	0.179	0.149
13.5	0.093	0.095	0.093	0.739	0.713	0.681	0.725	0.738	0.747	0.738	0.732	0.74	0.819	0.798	0.786	0.758	0.773	0.808	0.766	0.781	0.797	0.776	0.775	0.782	0.882	0.857	0.828	0.099	0.147	0.103	0.148	0.171	0.147	0.15	0.133	0.082	0.087	0.089	0.09	0.157	0.166	0.171	0.141	0.155	0.169	0.186	0.181	0.183	0.153
13.75	0.09	0.091	0.091	0.77	0.739	0.71	0.757	0.767	0.778	0.764	0.756	0.764	0.853	0.829	0.819	0.792	0.807	0.841	0.798	0.811	0.831	0.809	0.81	0.815	0.916	0.89	0.863	0.096	0.151	0.105	0.151	0.158	0.143	0.15	0.137	0.08	0.086	0.088	0.089	0.164	0.174	0.179	0.145	0.16	0.174	0.193	0.187	0.189	0.158
14	0.09	0.092	0.091	0.805	0.773	0.739	0.792	0.798	0.809	0.786	0.777	0.786	0.882	0.859	0.846	0.823	0.838	0.87	0.828	0.842	0.861	0.838	0.841	0.846	0.95	0.922	0.893	0.088	0.155	0.088	0.155	0.161	0.147	0.132	0.139	0.084	0.085	0.087	0.088	0.167	0.176	0.186	0.148	0.163	0.178	0.197	0.193	0.196	0.162
14.25	0.09	0.091	0.091	0.834	0.8	0.768	0.824	0.827	0.842	0.802	0.796	0.801	0.914	0.889	0.876	0.856	0.868	0.9	0.86	0.871	0.894	0.87	0.874	0.879	0.975	0.952	0.924	0.089	0.156	0.089	0.156	0.164	0.15	0.135	0.139	0.094	0.087	0.088	0.09	0.176	0.186	0.191	0.153	0.168	0.185	0.205	0.199	0.202	0.166
14.5	0.09	0.092	0.091	0.866	0.828	0.8	0.858	0.858	0.875	0.818	0.812	0.818	0.946	0.918	0.906	0.889	0.9	0.931	0.888	0.902	0.924	0.899	0.903	0.911	0.985	0.98	0.952	0.09	0.16	0.091	0.16	0.164	0.154	0.138	0.142	0.081	0.086	0.088	0.089	0.182	0.193	0.199	0.159	0.175	0.191	0.21	0.206	0.209	0.173
14.75	0.09	0.091	0.091	0.898	0.861	0.828	0.888	0.887	0.904	0.83	0.823	0.83	0.972	0.946	0.936	0.921	0.929	0.96	0.918	0.932	0.953	0.929	0.933	0.94	0.979	0.991	0.972	0.089	0.145	0.092	0.163	0.167	0.157	0.138	0.141	0.086	0.086	0.087	0.089	0.187	0.198	0.202	0.162	0.178	0.195	0.216	0.212	0.215	0.177
15	0.091	0.093	0.093	0.929	0.888	0.856	0.912	0.915	0.931	0.843	0.834	0.841	0.982	0.971	0.961	0.938	0.951	0.982	0.938	0.955	0.975	0.954	0.958	0.956	0.98	0.989	0.978	0.09	0.145	0.093	0.167	0.168	0.155	0.142	0.144	0.087	0.087	0.089	0.09	0.197	0.206	0.211	0.168	0.185	0.201	0.225	0.221	0.224	0.183
15.25	0.092	0.093	0.092	0.959	0.919	0.886	0.92	0.936	0.946	0.851	0.845	0.851	0.978	0.988	0.982	0.94	0.956	0.993	0.943	0.965	0.983	0.975	0.975	0.958	0.976	0.985	0.973	0.091	0.148	0.094	0.17	0.169	0.159	0.144	0.145	0.08	0.086	0.088	0.089	0.204	0.212	0.22	0.173	0.19	0.208	0.232	0.229	0.232	0.19
15.5	0.094	0.093	0.092	0.977	0.931	0.908	0.916	0.937	0.944	0.859	0.852	0.859	0.973	0.983	0.98	0.934	0.95	0.988	0.937	0.96	0.977	0.972	0.969	0.952	0.974	0.982	0.97	0.093	0.152	0.095	0.174	0.171	0.161	0.147	0.148	0.088	0.087	0.089	0.09	0.214	0.222	0.228	0.179	0.196	0.216	0.24	0.238	0.241	0.195
15.75	0.092	0.094	0.093	0.978	0.931	0.916	0.915	0.935	0.942	0.869	0.86	0.867	0.971	0.981	0.979	0.934	0.949	0.987	0.936	0.958	0.974	0.969	0.968	0.952	0.974	0.983	0.968	0.093	0.155	0.091	0.133	0.171	0.165	0.15	0.147	0.08	0.086	0.088	0.089	0.223	0.23	0.238	0.184	0.203	0.223	0.249	0.247	0.249	0.205
16	0.094	0.092	0.092	0.975	0.926	0.912	0.912	0.931	0.939	0.875	0.869	0.871	0.97	0.977	0.977	0.932	0.947	0.985	0.934	0.956	0.973	0.967	0.965	0.95	0.974	0.982	0.969	0.095	0.157	0.092	0.136	0.171	0.168	0.153	0.15	0.086	0.086	0.088	0.089	0.233	0.239	0.249	0.192	0.212	0.232	0.26	0.257	0.261	0.21
16.25	0.091	0.093	0.092	0.972	0.922	0.909	0.911	0.929	0.937	0.879	0.873	0.875	0.968	0.976	0.973	0.929	0.946	0.983	0.933	0.954	0.97	0.965	0.962	0.948	0.975	0.982	0.967	0.096	0.16	0.093	0.135	0.174	0.171	0.155	0.153	0.092	0.086	0.088	0.089	0.242	0.249	0.256	0.198	0.219	0.24	0.269	0.267	0.269	0.217
16.5	0.092	0.093	0.092	0.97	0.923	0.906	0.911	0.929	0.938	0.882	0.874	0.879	0.971	0.975	0.973	0.93	0.945	0.982	0.933	0.954	0.972	0.964	0.962	0.948	0.976	0.982	0.968	0.095	0.164	0.096	0.139	0.175	0.173	0.158	0.111	0.08	0.086	0.087	0.089	0.254	0.26	0.269	0.206	0.228	0.248	0.279	0.278	0.281	0.226
16.75	0.092	0.093	0.093	0.969	0.92	0.904	0.911	0.929	0.938	0.885	0.876	0.879	0.97	0.975	0.973	0.929	0.945	0.983	0.932	0.954	0.97	0.963	0.961	0.949	0.979	0.986	0.97	0.095	0.17	0.097	0.141	0.177	0.176	0.161	0.111	0.081	0.086	0.088	0.089	0.268	0.273	0.281	0.215	0.238	0.26	0.292	0.29	0.294	0.236
17	0.091	0.092	0.092	0.969	0.921	0.904	0.91	0.927	0.937	0.883	0.874	0.877	0.971	0.976	0.973	0.931	0.945	0.983	0.934	0.955	0.971	0.964	0.962	0.95	0.979	0.984	0.969	0.097	0.168	0.1	0.146	0.179	0.175	0.163	0.112	0.091	0.086	0.088	0.089	0.279	0.284	0.297	0.224	0.248	0.271	0.305	0.301	0.306	0.245
17.25	0.091	0.093	0.092	0.968	0.921	0.904	0.913	0.928	0.938	0.881	0.875	0.876	0.972	0.976	0.973	0.932	0.946	0.982	0.935	0.955	0.971	0.964	0.963	0.949	0.979	0.985	0.97	0.098	0.172	0.101	0.116	0.183	0.179	0.166	0.114	0.081	0.087	0.089	0.09	0.293	0.297	0.307	0.233	0.258	0.282	0.316	0.312	0.318	0.255
17.5	0.093	0.094	0.093	0.969	0.921	0.904	0.912	0.927	0.94	0.88	0.873	0.873	0.972	0.975	0.973	0.933	0.945	0.983	0.934	0.956	0.972	0.966	0.963	0.951	0.983	0.985	0.97	0.099	0.101	0.103	0.118	0.186	0.183	0.169	0.116	0.094	0.087	0.088	0.089	0.307	0.31	0.322	0.243	0.269	0.293	0.329	0.324	0.333	0.266
17.75	0.092	0.094	0.093	0.968	0.921	0.904	0.912	0.928	0.938	0.878	0.871	0.871	0.974	0.977	0.974	0.934	0.948	0.984	0.937	0.957	0.974	0.965	0.963	0.952	0.986	0.988	0.972	0.102	0.102	0.107	0.121	0.188	0.186	0.173	0.118	0.083	0.086	0.087	0.089	0.32	0.322	0.334	0.252	0.28	0.303	0.342	0.338	0.347	0.28
18	0.093	0.095	0.093	0.969	0.921	0.904	0.913	0.928	0.94	0.877	0.87	0.871	0.975	0.977	0.975	0.935	0.947	0.984	0.937	0.958	0.976	0.965	0.965	0.954	0.985	0.989	0.973	0.104	0.103	0.11	0.123	0.198	0.19	0.176	0.119	0.086	0.085	0.087	0.088	0.338	0.337	0.352	0.264	0.292	0.315	0.357	0.355	0.362	0.29
18.25	0.092	0.094	0.093	0.97	0.921	0.905	0.914	0.93	0.941	0.877	0.871	0.872	0.975	0.977	0.975	0.937	0.948	0.985	0.94	0.959	0.977	0.967	0.966	0.956	0.986	0.991	0.973	0.103	0.104	0.11	0.124	0.181	0.195	0.177	0.12	0.098	0.087	0.089	0.09	0.359	0.355	0.368	0.276	0.305	0.33	0.376	0.372	0.381	0.303
18.5	0.09	0.092	0.092	0.971	0.921	0.905	0.915	0.931	0.94	0.877	0.869	0.87	0.976	0.979	0.977	0.937	0.95	0.986	0.94	0.96	0.978	0.968	0.967	0.955	0.989	0.993	0.977	0.104	0.106	0.112	0.126	0.183	0.198	0.153	0.122	0.081	0.086	0.088	0.089	0.375	0.371	0.386	0.286	0.316	0.342	0.391	0.391	0.4	0.318
18.75	0.092	0.094	0.093	0.972	0.922	0.907	0.918	0.932	0.943	0.877	0.871	0.871	0.98	0.981	0.979	0.94	0.952	0.989	0.943	0.963	0.98	0.97	0.969	0.958	0.991	0.995	0.976	0.105	0.107	0.114	0.129	0.182	0.135	0.156	0.123	0.098	0.087	0.088	0.089	0.397	0.39	0.406	0.296	0.33	0.356	0.411	0.412	0.419	0.334
19	0.093	0.095	0.094	0.973	0.923	0.907	0.918	0.932	0.944	0.877	0.872	0.87	0.983	0.984	0.982	0.943	0.955	0.99	0.946	0.966	0.983	0.973	0.972	0.963	0.991	0.995	0.978	0.108	0.108	0.118	0.132	0.183	0.138	0.154	0.125	0.08	0.087	0.088	0.089	0.424	0.412	0.431	0.311	0.346	0.374	0.436	0.435	0.446	0.345
19.25	0.093	0.094	0.093	0.973	0.923	0.908	0.919	0.933	0.945	0.876	0.869	0.87	0.983	0.985	0.982	0.945	0.956	0.991	0.947	0.966	0.984	0.973	0.974	0.963	0.995	0.998	0.98	0.107	0.111	0.12	0.134	0.188	0.142	0.156	0.127	0.088	0.087	0.089	0.089	0.445	0.435	0.454	0.325	0.363	0.393	0.457	0.455	0.464	0.362
19.5	0.091	0.093	0.092	0.973	0.924	0.908	0.919	0.933	0.946	0.877	0.871	0.871	0.985	0.985	0.985	0.946	0.957	0.992	0.951	0.968	0.986	0.975	0.974	0.964	0.995	0.999	0.982	0.11	0.112	0.123	0.134	0.192	0.145	0.152	0.129	0.094	0.086	0.088	0.089	0.461	0.455	0.473	0.34	0.379	0.411	0.474	0.471	0.48	0.38
19.75	0.09	0.092	0.091	0.974	0.925	0.907	0.922	0.934	0.947	0.877	0.871	0.872	0.986	0.988	0.988	0.95	0.959	0.994	0.953	0.971	0.988	0.976	0.976	0.968	0.999	1.002	0.984	0.111	0.114	0.113	0.136	0.197	0.148	0.155	0.131	0.08	0.086	0.087	0.088	0.477	0.475	0.49	0.357	0.399	0.433	0.49	0.482	0.491	0.397
20	0.091	0.093	0.092	0.976	0.925	0.909	0.923	0.936	0.949	0.878	0.873	0.872	0.988	0.99	0.989	0.952	0.962	0.997	0.955	0.974	0.99	0.979	0.977	0.97	1.002	1.004	0.986	0.113	0.117	0.098	0.139	0.201	0.151	0.107	0.132	0.087	0.086	0.087	0.088	0.488	0.489	0.502	0.376	0.42	0.454	0.502	0.495	0.502	0.422
20.25	0.091	0.093	0.092	0.977	0.926	0.911	0.924	0.936	0.95	0.879	0.872	0.87	0.99	0.991	0.989	0.952	0.962	0.997	0.956	0.974	0.991	0.979	0.978	0.972	1.006	1.006	0.987	0.115	0.119	0.1	0.141	0.205	0.117	0.108	0.134	0.098	0.086	0.088	0.089	0.503	0.503	0.515	0.395	0.443	0.476	0.513	0.505	0.512	0.444
20.5	0.092	0.093	0.092	0.977	0.926	0.912	0.925	0.938	0.952	0.878	0.873	0.873	0.993	0.994	0.993	0.955	0.965	0.998	0.96	0.978	0.995	0.981	0.981	0.974	1.007	1.009	0.99	0.116	0.12	0.1	0.121	0.202	0.117	0.109	0.136	0.08	0.086	0.088	0.089	0.513	0.515	0.526	0.415	0.463	0.492	0.526	0.516	0.524	0.466
20.75	0.092	0.094	0.093	0.981	0.933	0.913	0.929	0.941	0.954	0.88	0.872	0.873	0.996	0.996	0.994	0.958	0.967	1	0.962	0.982	0.996	0.983	0.982	0.978	1.011	1.012	0.992	0.119	0.123	0.102	0.124	0.206	0.118	0.11	0.137	0.088	0.085	0.087	0.088	0.524	0.524	0.537	0.434	0.477	0.504	0.534	0.526	0.534	0.486
21	0.092	0.094	0.093	0.981	0.93	0.914	0.93	0.941	0.956	0.88	0.873	0.874	0.999	0.997	0.996	0.961	0.968	1.002	0.965	0.984	1	0.987	0.985	0.982	1.012	1.013	0.993	0.121	0.124	0.102	0.126	0.188	0.118	0.111	0.138	0.092	0.087	0.088	0.089	0.538	0.536	0.548	0.45	0.492	0.518	0.545	0.536	0.545	0.501
21.25	0.09	0.092	0.091	0.983	0.931	0.915	0.932	0.942	0.957	0.881	0.873	0.874	1.003	1.001	1	0.966	0.971	1.006	0.971	0.989	1.003	0.991	0.991	0.986	1.016	1.017	0.996	0.122	0.127	0.103	0.128	0.192	0.12	0.112	0.14	0.081	0.086	0.088	0.089	0.552	0.55	0.562	0.464	0.506	0.529	0.558	0.549	0.558	0.514
21.5	0.092	0.094	0.093	0.984	0.933	0.917	0.934	0.944	0.96	0.882	0.875	0.875	1.003	1.001	1.002	0.967	0.973	1.006	0.972	0.991	1.004	0.991	0.989	0.987	1.02	1.02	0.999	0.124	0.129	0.105	0.131	0.19	0.122	0.113	0.143	0.1	0.087	0.089	0.09	0.564	0.559	0.572	0.473	0.514	0.539	0.567	0.558	0.567	0.526
21.75	0.094	0.096	0.094	0.988	0.938	0.922	0.938	0.947	0.963	0.884	0.877	0.877	1.008	1.006	1.005	0.971	0.976	1.009	0.978	0.995	1.009	0.995	0.994	0.992	1.023	1.024	1.001	0.126	0.13	0.106	0.132	0.192	0.123	0.115	0.144	0.081	0.087	0.089	0.09	0.578	0.575	0.586	0.484	0.526	0.551	0.58	0.571	0.58	0.538
22	0.093	0.095	0.093	0.989	0.936	0.921	0.938	0.948	0.964	0.884	0.875	0.874	1.011	1.008	1.009	0.975	0.979	1.012	0.982	0.998	1.013	0.998	0.996	0.996	1.025	1.025	1.002	0.128	0.133	0.106	0.135	0.196	0.124	0.116	0.146	0.099	0.087	0.088	0.089	0.591	0.585	0.597	0.492	0.536	0.56	0.589	0.58	0.59	0.553
22.25	0.091	0.093	0.092	0.989	0.938	0.922	0.941	0.949	0.965	0.884	0.878	0.876	1.014	1.011	1.012	0.978	0.981	1.013	0.986	1.002	1.016	1.001	0.999	1	1.028	1.03	1.006	0.131	0.134	0.108	0.137	0.199	0.126	0.117	0.148	0.08	0.086	0.088	0.089	0.606	0.599	0.61	0.501	0.547	0.572	0.602	0.592	0.602	0.563
22.5	0.093	0.095	0.093	0.993	0.941	0.924	0.944	0.951	0.969	0.885	0.879	0.879	1.017	1.013	1.015	0.98	0.984	1.015	0.989	1.005	1.017	1.004	1.002	1.004	1.031	1.034	1.009	0.132	0.136	0.108	0.139	0.202	0.127	0.118	0.15	0.089	0.086	0.088	0.089	0.62	0.612	0.625	0.513	0.559	0.586	0.613	0.602	0.613	0.577
22.75	0.093	0.093	0.092	0.993	0.94	0.924	0.945	0.952	0.97	0.885	0.88	0.876	1.02	1.015	1.019	0.985	0.986	1.017	0.993	1.01	1.021	1.006	1.004	1.007	1.035	1.036	1.012	0.134	0.138	0.109	0.139	0.204	0.129	0.119	0.152	0.082	0.086	0.088	0.089	0.632	0.625	0.636	0.522	0.571	0.597	0.625	0.613	0.624	0.589
23	0.093	0.094	0.092	0.996	0.943	0.927	0.949	0.956	0.973	0.887	0.88	0.878	1.022	1.018	1.022	0.988	0.988	1.017	0.996	1.012	1.024	1.009	1.006	1.012	1.036	1.038	1.013	0.136	0.139	0.11	0.142	0.207	0.13	0.116	0.153	0.082	0.086	0.087	0.088	0.645	0.636	0.65	0.532	0.581	0.609	0.634	0.623	0.634	0.601
23.25	0.095	0.093	0.092	0.998	0.946	0.928	0.951	0.956	0.975	0.887	0.88	0.879	1.026	1.021	1.025	0.99	0.991	1.021	1.001	1.016	1.027	1.011	1.009	1.014	1.04	1.042	1.017	0.137	0.141	0.112	0.144	0.21	0.132	0.118	0.152	0.099	0.085	0.087	0.088	0.659	0.648	0.661	0.54	0.593	0.62	0.644	0.631	0.643	0.614
23.5	0.094	0.096	0.094	1.001	0.948	0.931	0.954	0.958	0.978	0.887	0.881	0.88	1.031	1.025	1.029	0.994	0.994	1.023	1.005	1.02	1.032	1.015	1.013	1.02	1.043	1.045	1.018	0.138	0.143	0.112	0.146	0.206	0.133	0.119	0.154	0.081	0.087	0.089	0.089	0.671	0.663	0.675	0.552	0.61	0.635	0.655	0.645	0.656	0.628
23.75	0.094	0.096	0.094	1.002	0.95	0.93	0.955	0.96	0.98	0.888	0.879	0.879	1.033	1.027	1.032	0.997	0.997	1.025	1.01	1.024	1.034	1.016	1.015	1.022	1.047	1.049	1.022	0.142	0.145	0.112	0.149	0.208	0.134	0.121	0.156	0.089	0.086	0.087	0.089	0.682	0.675	0.686	0.562	0.618	0.647	0.664	0.652	0.663	0.638
24	0.095	0.097	0.095	1.004	0.953	0.935	0.96	0.962	0.984	0.89	0.882	0.882	1.037	1.028	1.036	1.002	0.999	1.027	1.013	1.028	1.038	1.02	1.018	1.026	1.049	1.052	1.024	0.143	0.145	0.112	0.151	0.212	0.136	0.122	0.158	0.088	0.088	0.09	0.091	0.694	0.686	0.698	0.572	0.632	0.659	0.674	0.662	0.674	0.651
24.25	0.092	0.095	0.093	1.006	0.952	0.935	0.962	0.964	0.985	0.89	0.884	0.881	1.041	1.033	1.039	1.004	1.001	1.028	1.017	1.032	1.04	1.023	1.02	1.03	1.054	1.054	1.028	0.146	0.146	0.114	0.154	0.214	0.138	0.123	0.16	0.081	0.087	0.089	0.09	0.706	0.698	0.71	0.583	0.646	0.67	0.685	0.67	0.684	0.659
24.5	0.092	0.094	0.093	1.006	0.955	0.936	0.963	0.964	0.986	0.89	0.881	0.883	1.047	1.037	1.043	1.009	1.007	1.033	1.024	1.037	1.045	1.027	1.025	1.035	1.054	1.056	1.027	0.108	0.148	0.114	0.156	0.214	0.139	0.124	0.162	0.098	0.086	0.088	0.089	0.716	0.708	0.719	0.592	0.656	0.683	0.693	0.681	0.692	0.672
24.75	0.093	0.096	0.094	1.009	0.955	0.936	0.965	0.966	0.987	0.89	0.883	0.881	1.049	1.041	1.047	1.012	1.008	1.035	1.027	1.041	1.048	1.03	1.026	1.04	1.058	1.059	1.032	0.11	0.121	0.115	0.148	0.217	0.14	0.124	0.164	0.081	0.086	0.088	0.089	0.727	0.719	0.732	0.603	0.667	0.694	0.702	0.688	0.705	0.682
25	0.093	0.095	0.093	1.012	0.958	0.939	0.969	0.969	0.992	0.892	0.886	0.883	1.052	1.043	1.049	1.016	1.009	1.036	1.03	1.044	1.05	1.032	1.028	1.041	1.062	1.063	1.034	0.11	0.123	0.119	0.151	0.219	0.142	0.126	0.166	0.091	0.086	0.088	0.089	0.737	0.729	0.741	0.613	0.678	0.704	0.71	0.696	0.71	0.696
25.25	0.091	0.093	0.092	1.012	0.96	0.94	0.971	0.969	0.993	0.89	0.883	0.881	1.056	1.047	1.053	1.018	1.013	1.039	1.034	1.048	1.053	1.034	1.031	1.047	1.065	1.065	1.037	0.11	0.122	0.114	0.153	0.214	0.141	0.126	0.168	0.08	0.087	0.089	0.09	0.748	0.739	0.752	0.623	0.691	0.716	0.719	0.706	0.718	0.703
25.5	0.092	0.093	0.092	1.014	0.961	0.942	0.973	0.971	0.995	0.89	0.884	0.883	1.06	1.051	1.059	1.023	1.015	1.04	1.039	1.051	1.057	1.037	1.033	1.05	1.067	1.068	1.038	0.112	0.125	0.116	0.155	0.218	0.143	0.129	0.17	0.085	0.086	0.087	0.088	0.754	0.748	0.761	0.633	0.699	0.725	0.727	0.712	0.726	0.713
25.75	0.093	0.095	0.093	1.017	0.964	0.944	0.976	0.975	0.998	0.892	0.888	0.886	1.061	1.051	1.059	1.024	1.016	1.039	1.041	1.052	1.057	1.037	1.035	1.051	1.072	1.074	1.043	0.114	0.125	0.098	0.158	0.219	0.142	0.129	0.172	0.092	0.088	0.089	0.09	0.765	0.758	0.77	0.641	0.711	0.735	0.737	0.72	0.734	0.721
26	0.091	0.093	0.092	1.018	0.965	0.945	0.978	0.975	0.999	0.892	0.887	0.885	1.065	1.055	1.064	1.027	1.02	1.042	1.045	1.057	1.062	1.042	1.038	1.056	1.075	1.075	1.043	0.1	0.127	0.099	0.159	0.221	0.144	0.13	0.174	0.08	0.086	0.087	0.088	0.772	0.766	0.779	0.65	0.72	0.746	0.742	0.727	0.742	0.732
26.25	0.091	0.093	0.092	1.019	0.966	0.946	0.98	0.974	1	0.891	0.885	0.885	1.068	1.058	1.068	1.032	1.022	1.045	1.051	1.061	1.063	1.043	1.04	1.059	1.076	1.077	1.046	0.1	0.128	0.098	0.161	0.224	0.146	0.131	0.176	0.086	0.087	0.089	0.089	0.782	0.775	0.786	0.66	0.73	0.757	0.751	0.739	0.749	0.741
26.5	0.092	0.094	0.093	1.022	0.969	0.949	0.982	0.978	1.003	0.893	0.886	0.883	1.071	1.06	1.071	1.033	1.025	1.046	1.054	1.064	1.066	1.047	1.042	1.061	1.078	1.08	1.048	0.104	0.131	0.099	0.163	0.226	0.148	0.133	0.179	0.08	0.087	0.089	0.089	0.787	0.783	0.791	0.669	0.738	0.763	0.755	0.741	0.754	0.75
26.75	0.091	0.093	0.091	1.025	0.97	0.95	0.985	0.98	1.005	0.893	0.887	0.887	1.073	1.064	1.072	1.036	1.025	1.048	1.057	1.066	1.068	1.047	1.042	1.064	1.081	1.083	1.05	0.102	0.132	0.101	0.164	0.227	0.149	0.134	0.18	0.082	0.086	0.087	0.088	0.791	0.786	0.798	0.676	0.746	0.772	0.763	0.746	0.76	0.759
27	0.093	0.095	0.093	1.026	0.972	0.952	0.987	0.981	1.008	0.895	0.889	0.886	1.079	1.066	1.077	1.039	1.029	1.049	1.061	1.069	1.072	1.05	1.045	1.068	1.084	1.085	1.053	0.103	0.133	0.099	0.167	0.193	0.151	0.136	0.183	0.092	0.088	0.09	0.09	0.799	0.797	0.806	0.685	0.756	0.782	0.77	0.753	0.766	0.768
27.25	0.094	0.094	0.093	1.026	0.971	0.952	0.989	0.98	1.007	0.894	0.887	0.884	1.082	1.069	1.08	1.042	1.031	1.052	1.065	1.073	1.074	1.052	1.048	1.072	1.087	1.089	1.055	0.105	0.135	0.102	0.169	0.195	0.153	0.136	0.185	0.081	0.086	0.087	0.088	0.801	0.801	0.811	0.693	0.764	0.787	0.775	0.76	0.772	0.777
27.5	0.092	0.094	0.092	1.028	0.973	0.953	0.991	0.983	1.01	0.895	0.888	0.885	1.082	1.07	1.082	1.045	1.032	1.051	1.065	1.073	1.075	1.054	1.05	1.074	1.09	1.091	1.057	0.104	0.13	0.102	0.171	0.197	0.154	0.137	0.186	0.087	0.085	0.087	0.088	0.802	0.807	0.813	0.701	0.77	0.796	0.781	0.767	0.775	0.783
27.75	0.092	0.094	0.092	1.03	0.976	0.955	0.992	0.984	1.012	0.895	0.888	0.886	1.087	1.075	1.087	1.048	1.036	1.054	1.071	1.078	1.079	1.058	1.053	1.079	1.093	1.095	1.059	0.106	0.131	0.103	0.1	0.199	0.156	0.139	0.189	0.08	0.086	0.088	0.088	0.8	0.811	0.815	0.709	0.779	0.803	0.785	0.772	0.779	0.792
28	0.092	0.094	0.092	1.034	0.979	0.959	0.997	0.987	1.014	0.897	0.891	0.888	1.09	1.076	1.088	1.048	1.036	1.053	1.074	1.08	1.079	1.057	1.053	1.079	1.094	1.096	1.06	0.097	0.133	0.102	0.1	0.202	0.157	0.14	0.191	0.086	0.087	0.089	0.09	0.8	0.813	0.816	0.718	0.785	0.811	0.79	0.774	0.783	0.796
28.25	0.092	0.093	0.092	1.035	0.978	0.958	0.999	0.987	1.015	0.896	0.89	0.887	1.091	1.079	1.091	1.052	1.038	1.055	1.076	1.082	1.082	1.059	1.054	1.083	1.099	1.099	1.063	0.099	0.135	0.105	0.102	0.204	0.159	0.14	0.194	0.097	0.085	0.087	0.088	0.795	0.81	0.811	0.721	0.791	0.816	0.792	0.778	0.783	0.802
28.5	0.091	0.094	0.092	1.036	0.981	0.96	1.001	0.989	1.017	0.896	0.889	0.887	1.095	1.082	1.095	1.055	1.041	1.058	1.081	1.086	1.086	1.062	1.057	1.086	1.101	1.102	1.065	0.099	0.136	0.105	0.102	0.206	0.161	0.141	0.195	0.081	0.086	0.088	0.089	0.794	0.806	0.81	0.73	0.796	0.82	0.794	0.78	0.783	0.806
28.75	0.094	0.096	0.094	1.039	0.983	0.962	1.003	0.991	1.02	0.898	0.891	0.889	1.097	1.084	1.097	1.057	1.043	1.059	1.083	1.087	1.086	1.063	1.058	1.088	1.102	1.105	1.067	0.098	0.137	0.105	0.102	0.208	0.161	0.14	0.197	0.093	0.088	0.089	0.091	0.792	0.806	0.808	0.738	0.802	0.827	0.795	0.779	0.78	0.814
29	0.092	0.093	0.092	1.04	0.984	0.962	1.005	0.992	1.021	0.897	0.89	0.889	1.101	1.087	1.101	1.06	1.046	1.06	1.088	1.091	1.09	1.065	1.059	1.091	1.105	1.107	1.069	0.101	0.139	0.106	0.104	0.211	0.163	0.144	0.199	0.09	0.087	0.089	0.089	0.791	0.803	0.805	0.743	0.805	0.83	0.792	0.778	0.779	0.817
29.25	0.091	0.092	0.091	1.041	0.986	0.965	1.007	0.993	1.023	0.897	0.891	0.889	1.104	1.091	1.103	1.063	1.049	1.062	1.091	1.095	1.091	1.067	1.063	1.092	1.107	1.11	1.071	0.102	0.141	0.108	0.106	0.213	0.165	0.145	0.2	0.081	0.085	0.087	0.088	0.787	0.8	0.802	0.747	0.805	0.828	0.789	0.775	0.777	0.822
29.5	0.094	0.093	0.092	1.042	0.988	0.965	1.009	0.995	1.025	0.897	0.89	0.889	1.106	1.092	1.106	1.065	1.05	1.065	1.094	1.097	1.093	1.07	1.062	1.096	1.111	1.112	1.074	0.101	0.142	0.107	0.105	0.215	0.167	0.145	0.203	0.098	0.086	0.088	0.089	0.787	0.8	0.801	0.755	0.804	0.825	0.788	0.774	0.775	0.823
29.75	0.094	0.092	0.091	1.045	0.99	0.967	1.012	0.996	1.026	0.897	0.891	0.888	1.11	1.094	1.111	1.068	1.053	1.066	1.098	1.099	1.097	1.074	1.066	1.1	1.113	1.115	1.075	0.105	0.145	0.11	0.107	0.218	0.169	0.149	0.204	0.088	0.085	0.087	0.088	0.786	0.796	0.8	0.759	0.8	0.824	0.785	0.771	0.773	0.823
30	0.093	0.095	0.093	1.047	0.991	0.971	1.014	0.997	1.029	0.898	0.893	0.889	1.111	1.097	1.112	1.07	1.055	1.066	1.102	1.103	1.098	1.073	1.068	1.102	1.114	1.117	1.076	0.104	0.145	0.083	0.107	0.219	0.17	0.149	0.206	0.082	0.085	0.087	0.088	0.785	0.796	0.799	0.762	0.798	0.823	0.785	0.768	0.771	0.824
30.25	0.092	0.094	0.093	1.05	0.993	0.971	1.016	0.999	1.031	0.899	0.893	0.891	1.115	1.101	1.116	1.073	1.056	1.068	1.105	1.105	1.1	1.075	1.07	1.105	1.118	1.121	1.08	0.107	0.148	0.084	0.101	0.215	0.172	0.151	0.208	0.093	0.085	0.087	0.088	0.783	0.795	0.796	0.763	0.795	0.819	0.782	0.769	0.77	0.82
30.5	0.093	0.095	0.093	1.051	0.994	0.971	1.017	1.001	1.033	0.899	0.892	0.89	1.117	1.104	1.119	1.076	1.06	1.07	1.109	1.108	1.103	1.08	1.073	1.109	1.119	1.122	1.08	0.105	0.148	0.084	0.103	0.21	0.174	0.152	0.21	0.081	0.086	0.088	0.088	0.783	0.794	0.796	0.763	0.795	0.819	0.783	0.768	0.771	0.819
30.75	0.095	0.092	0.091	1.052	0.996	0.973	1.02	1.003	1.033	0.9	0.891	0.888	1.118	1.105	1.122	1.077	1.061	1.07	1.111	1.11	1.107	1.081	1.074	1.112	1.123	1.125	1.084	0.107	0.15	0.086	0.105	0.212	0.176	0.153	0.212	0.097	0.085	0.087	0.088	0.782	0.792	0.796	0.759	0.794	0.817	0.781	0.766	0.767	0.817
31	0.092	0.093	0.092	1.053	0.998	0.973	1.02	1.002	1.034	0.897	0.892	0.889	1.124	1.108	1.124	1.08	1.065	1.073	1.116	1.114	1.109	1.084	1.077	1.115	1.126	1.127	1.085	0.106	0.147	0.086	0.105	0.214	0.177	0.153	0.213	0.081	0.085	0.086	0.087	0.784	0.792	0.797	0.759	0.793	0.817	0.78	0.765	0.766	0.817
31.25	0.096	0.094	0.093	1.055	0.999	0.976	1.024	1.004	1.037	0.899	0.892	0.889	1.127	1.111	1.128	1.084	1.068	1.076	1.12	1.117	1.112	1.087	1.081	1.118	1.125	1.126	1.085	0.112	0.151	0.084	0.103	0.217	0.18	0.157	0.216	0.082	0.087	0.089	0.089	0.785	0.793	0.796	0.756	0.791	0.815	0.779	0.764	0.768	0.814
31.5	0.09	0.092	0.091	1.057	1	0.977	1.027	1.007	1.04	0.899	0.893	0.89	1.126	1.112	1.128	1.084	1.067	1.076	1.122	1.118	1.112	1.086	1.08	1.119	1.127	1.129	1.088	0.111	0.152	0.084	0.105	0.175	0.182	0.158	0.218	0.095	0.087	0.088	0.089	0.784	0.792	0.795	0.755	0.792	0.815	0.778	0.764	0.768	0.811
31.75	0.093	0.095	0.093	1.061	1.004	0.979	1.03	1.009	1.042	0.902	0.894	0.892	1.129	1.115	1.132	1.086	1.071	1.077	1.125	1.122	1.114	1.09	1.081	1.123	1.131	1.132	1.089	0.113	0.153	0.086	0.107	0.126	0.172	0.158	0.22	0.091	0.086	0.088	0.089	0.784	0.791	0.795	0.752	0.789	0.813	0.777	0.763	0.767	0.808
32	0.091	0.093	0.091	1.061	1.003	0.98	1.031	1.009	1.042	0.899	0.892	0.89	1.131	1.116	1.135	1.089	1.073	1.079	1.128	1.124	1.117	1.092	1.084	1.126	1.132	1.135	1.091	0.114	0.155	0.086	0.107	0.127	0.174	0.161	0.117	0.081	0.086	0.087	0.088	0.783	0.79	0.795	0.75	0.787	0.812	0.776	0.761	0.765	0.81
32.25	0.093	0.095	0.093	1.065	1.006	0.983	1.035	1.013	1.046	0.901	0.896	0.892	1.136	1.121	1.138	1.092	1.076	1.08	1.132	1.127	1.121	1.093	1.087	1.129	1.134	1.137	1.093	0.115	0.157	0.08	0.109	0.129	0.138	0.162	0.118	0.099	0.085	0.087	0.087	0.784	0.79	0.794	0.75	0.785	0.81	0.774	0.762	0.764	0.811
32.5	0.093	0.095	0.093	1.065	1.007	0.984	1.036	1.014	1.048	0.902	0.894	0.892	1.139	1.123	1.141	1.095	1.077	1.084	1.136	1.13	1.123	1.097	1.089	1.13	1.135	1.138	1.094	0.116	0.157	0.081	0.109	0.128	0.138	0.162	0.118	0.081	0.086	0.088	0.089	0.783	0.792	0.795	0.749	0.786	0.812	0.773	0.76	0.765	0.808
32.75	0.09	0.091	0.09	1.066	1.008	0.984	1.038	1.014	1.049	0.9	0.893	0.889	1.141	1.126	1.144	1.097	1.079	1.083	1.139	1.132	1.125	1.098	1.09	1.134	1.139	1.141	1.096	0.115	0.151	0.081	0.11	0.13	0.125	0.164	0.118	0.093	0.086	0.088	0.088	0.784	0.791	0.794	0.749	0.785	0.81	0.776	0.761	0.762	0.809
33	0.09	0.091	0.091	1.066	1.007	0.984	1.037	1.014	1.049	0.897	0.892	0.889	1.144	1.128	1.146	1.099	1.082	1.085	1.142	1.135	1.127	1.1	1.093	1.137	1.143	1.145	1.1	0.071	0.15	0.072	0.112	0.129	0.125	0.162	0.12	0.081	0.086	0.088	0.088	0.785	0.792	0.794	0.746	0.786	0.811	0.773	0.76	0.764	0.809
33.25	0.093	0.095	0.093	1.072	1.013	0.99	1.044	1.019	1.055	0.903	0.897	0.895	1.145	1.13	1.147	1.101	1.084	1.086	1.144	1.136	1.129	1.102	1.093	1.139	1.144	1.146	1.101	0.072	0.153	0.071	0.112	0.131	0.127	0.166	0.116	0.084	0.086	0.088	0.089	0.782	0.791	0.794	0.744	0.783	0.81	0.774	0.76	0.763	0.811
33.5	0.1	0.094	0.092	1.073	1.014	0.988	1.044	1.019	1.053	0.9	0.894	0.892	1.148	1.133	1.152	1.105	1.087	1.089	1.15	1.141	1.133	1.105	1.097	1.143	1.144	1.147	1.102	0.073	0.156	0.07	0.113	0.132	0.129	0.166	0.116	0.1	0.086	0.088	0.088	0.783	0.791	0.793	0.745	0.784	0.808	0.773	0.757	0.763	0.809
33.75	0.093	0.094	0.092	1.074	1.015	0.99	1.047	1.02	1.055	0.902	0.895	0.894	1.149	1.134	1.152	1.104	1.087	1.088	1.151	1.141	1.133	1.106	1.097	1.143	1.147	1.149	1.104	0.072	0.156	0.072	0.113	0.132	0.131	0.167	0.117	0.081	0.086	0.088	0.089	0.783	0.792	0.794	0.745	0.787	0.81	0.774	0.759	0.764	0.809
34	0.094	0.096	0.094	1.076	1.018	0.992	1.05	1.023	1.059	0.902	0.896	0.894	1.15	1.136	1.155	1.107	1.09	1.09	1.153	1.143	1.135	1.107	1.099	1.146	1.15	1.153	1.107	0.06	0.157	0.072	0.114	0.133	0.131	0.167	0.117	0.086	0.086	0.088	0.089	0.783	0.791	0.793	0.744	0.785	0.81	0.772	0.758	0.762	0.806
34.25	0.091	0.093	0.092	1.076	1.019	0.992	1.05	1.023	1.06	0.903	0.895	0.894	1.154	1.139	1.157	1.109	1.093	1.092	1.156	1.146	1.138	1.11	1.102	1.15	1.15	1.153	1.106	0.06	0.16	0.071	0.114	0.133	0.132	0.172	0.116	0.095	0.085	0.087	0.087	0.782	0.79	0.793	0.742	0.783	0.808	0.77	0.756	0.762	0.808
34.5	0.091	0.093	0.091	1.079	1.02	0.994	1.052	1.023	1.06	0.902	0.895	0.893	1.156	1.141	1.16	1.111	1.096	1.093	1.16	1.15	1.14	1.113	1.104	1.153	1.151	1.154	1.107	0.059	0.159	0.071	0.115	0.134	0.13	0.17	0.117	0.082	0.089	0.091	0.091	0.789	0.795	0.798	0.746	0.787	0.813	0.776	0.76	0.766	0.806
34.75	0.102	0.098	0.095	1.082	1.023	0.997	1.057	1.027	1.063	0.903	0.896	0.893	1.157	1.143	1.163	1.114	1.097	1.094	1.162	1.151	1.142	1.114	1.105	1.153	1.154	1.157	1.111	0.059	0.161	0.073	0.117	0.135	0.132	0.174	0.119	0.095	0.088	0.089	0.09	0.785	0.793	0.795	0.743	0.784	0.81	0.773	0.761	0.765	0.81
35	0.091	0.093	0.092	1.081	1.023	0.998	1.057	1.027	1.065	0.904	0.896	0.894	1.159	1.145	1.164	1.114	1.098	1.096	1.165	1.154	1.143	1.116	1.106	1.157	1.157	1.16	1.114	0.06	0.156	0.074	0.118	0.137	0.133	0.172	0.119	0.084	0.087	0.088	0.09	0.784	0.79	0.794	0.743	0.783	0.81	0.772	0.758	0.762	0.811
35.25	0.092	0.094	0.092	1.083	1.025	0.999	1.058	1.028	1.066	0.903	0.895	0.891	1.161	1.146	1.168	1.118	1.101	1.098	1.168	1.157	1.147	1.118	1.11	1.16	1.157	1.16	1.113	0.059	0.159	0.073	0.119	0.138	0.135	0.175	0.118	0.084	0.087	0.088	0.09	0.785	0.793	0.795	0.742	0.783	0.808	0.772	0.758	0.762	0.807
35.5	0.096	0.093	0.092	1.084	1.027	1	1.061	1.03	1.068	0.903	0.895	0.893	1.165	1.148	1.168	1.119	1.103	1.099	1.17	1.158	1.149	1.119	1.11	1.161	1.16	1.163	1.116	0.058	0.16	0.074	0.112	0.138	0.136	0.176	0.119	0.097	0.086	0.088	0.089	0.784	0.79	0.793	0.742	0.782	0.809	0.771	0.757	0.763	0.808
35.75	0.091	0.094	0.092	1.088	1.03	1.005	1.065	1.034	1.071	0.905	0.896	0.895	1.167	1.152	1.172	1.121	1.107	1.101	1.173	1.161	1.152	1.124	1.114	1.165	1.162	1.164	1.117	0.059	0.162	0.074	0.112	0.136	0.137	0.176	0.119	0.082	0.087	0.089	0.09	0.784	0.794	0.795	0.742	0.785	0.811	0.772	0.758	0.763	0.807
36	0.094	0.095	0.093	1.089	1.029	1.003	1.064	1.033	1.071	0.904	0.896	0.892	1.167	1.152	1.172	1.123	1.107	1.1	1.175	1.162	1.153	1.123	1.114	1.166	1.163	1.166	1.118	0.058	0.163	0.074	0.113	0.138	0.132	0.178	0.12	0.087	0.087	0.089	0.09	0.786	0.795	0.796	0.743	0.785	0.812	0.775	0.76	0.764	0.807
36.25	0.091	0.093	0.092	1.09	1.032	1.005	1.068	1.035	1.073	0.903	0.897	0.894	1.169	1.156	1.175	1.125	1.11	1.102	1.178	1.165	1.154	1.125	1.116	1.169	1.164	1.169	1.121	0.058	0.163	0.075	0.114	0.14	0.133	0.179	0.119	0.097	0.087	0.088	0.089	0.788	0.794	0.797	0.743	0.785	0.812	0.774	0.759	0.764	0.808
36.5	0.091	0.092	0.091	1.091	1.032	1.005	1.068	1.035	1.074	0.902	0.896	0.894	1.171	1.159	1.178	1.128	1.113	1.105	1.181	1.169	1.157	1.129	1.119	1.171	1.165	1.171	1.122	0.058	0.165	0.075	0.115	0.14	0.133	0.179	0.12	0.082	0.087	0.089	0.09	0.788	0.794	0.796	0.744	0.786	0.813	0.775	0.76	0.764	0.807
36.75	0.093	0.095	0.093	1.094	1.035	1.007	1.072	1.037	1.076	0.905	0.897	0.893	1.173	1.16	1.18	1.127	1.114	1.106	1.182	1.168	1.16	1.13	1.12	1.174	1.167	1.172	1.123	0.059	0.166	0.077	0.117	0.144	0.135	0.18	0.12	0.084	0.087	0.089	0.09	0.787	0.793	0.797	0.742	0.783	0.811	0.774	0.758	0.765	0.81
37	0.091	0.093	0.091	1.095	1.035	1.009	1.074	1.039	1.079	0.906	0.897	0.894	1.175	1.161	1.182	1.128	1.115	1.107	1.184	1.17	1.161	1.132	1.121	1.175	1.17	1.173	1.124	0.059	0.168	0.077	0.118	0.144	0.135	0.186	0.122	0.099	0.086	0.088	0.09	0.786	0.794	0.796	0.741	0.782	0.811	0.773	0.757	0.764	0.811
37.25	0.093	0.095	0.093	1.097	1.038	1.01	1.074	1.039	1.08	0.904	0.897	0.894	1.176	1.164	1.183	1.132	1.117	1.108	1.187	1.173	1.163	1.133	1.123	1.178	1.17	1.175	1.125	0.058	0.17	0.076	0.117	0.144	0.136	0.188	0.123	0.084	0.085	0.087	0.088	0.787	0.793	0.795	0.742	0.783	0.811	0.772	0.757	0.764	0.809
37.5	0.089	0.09	0.089	1.097	1.04	1.01	1.076	1.04	1.08	0.902	0.894	0.893	1.179	1.165	1.187	1.134	1.12	1.11	1.191	1.175	1.165	1.135	1.125	1.18	1.174	1.179	1.129	0.057	0.167	0.076	0.118	0.145	0.137	0.187	0.123	0.103	0.086	0.088	0.089	0.785	0.793	0.794	0.74	0.783	0.811	0.773	0.759	0.766	0.81
37.75	0.09	0.092	0.091	1.1	1.04	1.014	1.077	1.043	1.083	0.903	0.897	0.895	1.18	1.168	1.189	1.135	1.122	1.111	1.191	1.176	1.167	1.137	1.127	1.182	1.173	1.176	1.128	0.059	0.124	0.072	0.12	0.148	0.138	0.191	0.124	0.081	0.086	0.088	0.089	0.788	0.795	0.798	0.741	0.784	0.813	0.775	0.759	0.766	0.809
38	0.092	0.094	0.092	1.101	1.042	1.013	1.079	1.043	1.084	0.903	0.896	0.895	1.183	1.17	1.189	1.138	1.123	1.111	1.196	1.179	1.169	1.138	1.128	1.185	1.175	1.179	1.13	0.059	0.124	0.071	0.121	0.148	0.141	0.193	0.125	0.088	0.088	0.09	0.09	0.789	0.796	0.797	0.742	0.787	0.813	0.775	0.761	0.768	0.808
38.25	0.094	0.096	0.094	1.106	1.045	1.017	1.084	1.048	1.087	0.905	0.899	0.895	1.182	1.171	1.192	1.138	1.125	1.114	1.195	1.181	1.171	1.141	1.13	1.186	1.177	1.18	1.131	0.057	0.124	0.071	0.124	0.153	0.142	0.193	0.126	0.099	0.086	0.088	0.089	0.787	0.794	0.797	0.742	0.784	0.812	0.774	0.759	0.766	0.81
38.5	0.093	0.094	0.093	1.105	1.045	1.017	1.085	1.047	1.088	0.904	0.898	0.894	1.186	1.174	1.194	1.141	1.128	1.117	1.2	1.184	1.173	1.143	1.133	1.188	1.177	1.182	1.132	0.057	0.126	0.07	0.123	0.151	0.143	0.195	0.126	0.081	0.087	0.089	0.089	0.788	0.796	0.797	0.744	0.785	0.812	0.774	0.759	0.766	0.81
38.75	0.095	0.094	0.092	1.108	1.05	1.019	1.087	1.05	1.091	0.907	0.9	0.896	1.187	1.174	1.194	1.143	1.129	1.115	1.2	1.184	1.174	1.144	1.132	1.189	1.179	1.184	1.135	0.057	0.123	0.071	0.124	0.153	0.146	0.198	0.128	0.102	0.086	0.088	0.089	0.788	0.794	0.794	0.742	0.783	0.811	0.774	0.758	0.763	0.808
39	0.091	0.093	0.092	1.108	1.049	1.02	1.088	1.051	1.092	0.907	0.899	0.896	1.188	1.177	1.197	1.145	1.132	1.118	1.203	1.187	1.175	1.145	1.134	1.191	1.181	1.186	1.136	0.058	0.123	0.071	0.124	0.153	0.147	0.198	0.129	0.086	0.087	0.089	0.09	0.79	0.796	0.797	0.742	0.784	0.813	0.776	0.76	0.766	0.811
39.25	0.091	0.091	0.09	1.109	1.049	1.022	1.089	1.052	1.093	0.905	0.897	0.896	1.189	1.179	1.199	1.146	1.133	1.119	1.205	1.189	1.179	1.148	1.138	1.194	1.181	1.186	1.136	0.058	0.125	0.07	0.123	0.154	0.149	0.201	0.13	0.084	0.086	0.088	0.089	0.788	0.795	0.797	0.742	0.784	0.814	0.774	0.76	0.767	0.81
39.5	0.09	0.091	0.091	1.11	1.051	1.022	1.092	1.052	1.094	0.905	0.897	0.895	1.192	1.18	1.2	1.147	1.135	1.121	1.207	1.19	1.179	1.15	1.139	1.196	1.184	1.187	1.138	0.057	0.125	0.072	0.126	0.158	0.151	0.203	0.132	0.1	0.086	0.087	0.088	0.789	0.795	0.797	0.743	0.783	0.812	0.774	0.759	0.765	0.811
39.75	0.092	0.094	0.092	1.114	1.054	1.025	1.095	1.056	1.098	0.909	0.9	0.897	1.193	1.182	1.203	1.148	1.137	1.121	1.209	1.192	1.184	1.151	1.141	1.198	1.185	1.189	1.138	0.058	0.115	0.071	0.127	0.159	0.153	0.206	0.132	0.081	0.087	0.089	0.089	0.79	0.796	0.798	0.743	0.784	0.814	0.773	0.759	0.765	0.809
40	0.095	0.096	0.094	1.115	1.058	1.028	1.098	1.057	1.1	0.909	0.902	0.898	1.194	1.184	1.204	1.15	1.139	1.122	1.21	1.192	1.183	1.153	1.14	1.198	1.186	1.191	1.14	0.058	0.116	0.072	0.128	0.159	0.153	0.206	0.133	0.091	0.087	0.089	0.09	0.79	0.796	0.798	0.743	0.784	0.814	0.773	0.76	0.766	0.81
40.25	0.094	0.095	0.093	1.117	1.059	1.03	1.099	1.059	1.101	0.908	0.9	0.896	1.194	1.184	1.205	1.151	1.14	1.123	1.212	1.195	1.185	1.153	1.142	1.199	1.186	1.194	1.142	0.058	0.115	0.072	0.128	0.161	0.154	0.207	0.134	0.091	0.086	0.088	0.089	0.789	0.795	0.794	0.742	0.783	0.814	0.773	0.759	0.763	0.811
40.5	0.094	0.092	0.091	1.117	1.057	1.027	1.099	1.057	1.1	0.906	0.898	0.895	1.2	1.188	1.208	1.155	1.143	1.127	1.216	1.198	1.188	1.157	1.145	1.203	1.188	1.193	1.142	0.058	0.111	0.071	0.127	0.157	0.156	0.21	0.134	0.092	0.087	0.089	0.09	0.792	0.795	0.798	0.744	0.784	0.816	0.773	0.758	0.766	0.81
40.75	0.092	0.093	0.092	1.118	1.058	1.03	1.101	1.06	1.102	0.907	0.899	0.896	1.199	1.188	1.207	1.154	1.142	1.126	1.216	1.199	1.189	1.158	1.145	1.205	1.191	1.196	1.145	0.058	0.112	0.073	0.13	0.161	0.153	0.209	0.137	0.105	0.087	0.088	0.089	0.79	0.794	0.798	0.742	0.783	0.814	0.774	0.761	0.766	0.811
41	0.091	0.093	0.092	1.12	1.06	1.031	1.102	1.061	1.102	0.907	0.899	0.896	1.199	1.189	1.21	1.155	1.145	1.127	1.216	1.198	1.189	1.158	1.146	1.205	1.191	1.197	1.145	0.058	0.113	0.073	0.131	0.161	0.154	0.213	0.138	0.086	0.086	0.088	0.089	0.788	0.795	0.796	0.742	0.782	0.813	0.773	0.759	0.765	0.811
41.25	0.093	0.095	0.093	1.122	1.062	1.031	1.105	1.063	1.106	0.907	0.9	0.897	1.201	1.19	1.211	1.156	1.146	1.129	1.22	1.202	1.193	1.16	1.148	1.208	1.193	1.199	1.147	0.059	0.114	0.073	0.113	0.161	0.155	0.211	0.138	0.11	0.088	0.089	0.09	0.791	0.797	0.799	0.744	0.783	0.816	0.774	0.761	0.766	0.812
41.5	0.094	0.096	0.094	1.124	1.064	1.034	1.106	1.065	1.106	0.909	0.9	0.897	1.202	1.193	1.213	1.158	1.149	1.13	1.22	1.203	1.194	1.161	1.15	1.209	1.193	1.199	1.147	0.059	0.117	0.075	0.116	0.166	0.159	0.216	0.14	0.084	0.085	0.087	0.088	0.789	0.795	0.797	0.743	0.783	0.813	0.773	0.759	0.765	0.813
41.75	0.097	0.098	0.095	1.125	1.066	1.036	1.109	1.066	1.109	0.909	0.901	0.896	1.204	1.194	1.215	1.16	1.15	1.132	1.223	1.205	1.195	1.164	1.152	1.211	1.193	1.199	1.147	0.058	0.116	0.073	0.113	0.161	0.158	0.216	0.139	0.084	0.086	0.088	0.089	0.79	0.796	0.797	0.743	0.783	0.816	0.772	0.759	0.765	0.815
42	0.093	0.095	0.093	1.126	1.066	1.037	1.109	1.066	1.109	0.909	0.9	0.897	1.203	1.195	1.215	1.161	1.149	1.132	1.223	1.205	1.196	1.164	1.152	1.211	1.196	1.201	1.149	0.059	0.116	0.074	0.115	0.159	0.161	0.218	0.142	0.105	0.086	0.088	0.089	0.788	0.794	0.796	0.742	0.783	0.814	0.772	0.759	0.767	0.813
42.25	0.09	0.092	0.091	1.127	1.066	1.036	1.11	1.066	1.109	0.907	0.898	0.895	1.206	1.198	1.218	1.163	1.152	1.133	1.226	1.207	1.198	1.166	1.154	1.214	1.196	1.204	1.151	0.058	0.116	0.074	0.116	0.161	0.163	0.146	0.144	0.082	0.085	0.087	0.088	0.791	0.796	0.797	0.744	0.781	0.815	0.772	0.76	0.765	0.813
42.5	0.092	0.093	0.092	1.128	1.068	1.037	1.112	1.068	1.11	0.908	0.899	0.895	1.208	1.199	1.219	1.164	1.156	1.136	1.228	1.21	1.2	1.168	1.155	1.216	1.198	1.203	1.152	0.059	0.12	0.074	0.118	0.164	0.167	0.15	0.145	0.096	0.085	0.087	0.088	0.789	0.794	0.794	0.742	0.782	0.813	0.772	0.759	0.765	0.812
42.75	0.092	0.093	0.092	1.13	1.07	1.04	1.114	1.07	1.112	0.908	0.901	0.897	1.208	1.199	1.22	1.166	1.156	1.135	1.23	1.209	1.201	1.168	1.157	1.216	1.2	1.207	1.155	0.059	0.113	0.076	0.119	0.164	0.168	0.148	0.147	0.105	0.086	0.087	0.088	0.79	0.796	0.797	0.742	0.784	0.815	0.772	0.759	0.767	0.813
43	0.093	0.094	0.093	1.133	1.072	1.042	1.118	1.072	1.115	0.909	0.903	0.898	1.209	1.2	1.221	1.166	1.158	1.137	1.23	1.211	1.201	1.17	1.156	1.218	1.202	1.208	1.158	0.059	0.115	0.076	0.117	0.163	0.154	0.149	0.14	0.083	0.087	0.088	0.089	0.791	0.796	0.797	0.744	0.784	0.815	0.773	0.76	0.766	0.812
43.25	0.09	0.092	0.091	1.133	1.071	1.042	1.117	1.073	1.116	0.909	0.9	0.897	1.214	1.206	1.225	1.17	1.162	1.14	1.235	1.214	1.206	1.172	1.16	1.22	1.2	1.207	1.156	0.059	0.118	0.073	0.116	0.165	0.161	0.154	0.142	0.106	0.086	0.088	0.089	0.791	0.795	0.797	0.743	0.783	0.815	0.774	0.759	0.766	0.813
43.5	0.093	0.095	0.093	1.134	1.073	1.043	1.12	1.074	1.116	0.908	0.901	0.898	1.213	1.204	1.224	1.169	1.161	1.14	1.235	1.214	1.205	1.173	1.16	1.221	1.202	1.208	1.157	0.059	0.117	0.074	0.121	0.168	0.161	0.145	0.141	0.108	0.086	0.088	0.089	0.791	0.797	0.799	0.743	0.783	0.814	0.773	0.76	0.768	0.812
43.75	0.092	0.093	0.093	1.134	1.074	1.043	1.119	1.074	1.118	0.907	0.9	0.896	1.216	1.208	1.226	1.172	1.164	1.143	1.237	1.216	1.208	1.176	1.163	1.223	1.204	1.209	1.157	0.061	0.1	0.075	0.121	0.168	0.162	0.148	0.144	0.098	0.087	0.088	0.09	0.791	0.796	0.798	0.743	0.783	0.817	0.773	0.761	0.767	0.813
44	0.092	0.093	0.092	1.137	1.078	1.046	1.123	1.077	1.121	0.909	0.903	0.899	1.216	1.207	1.227	1.172	1.165	1.143	1.237	1.218	1.208	1.175	1.163	1.224	1.206	1.213	1.16	0.059	0.097	0.076	0.123	0.169	0.163	0.144	0.144	0.116	0.087	0.089	0.09	0.791	0.798	0.798	0.744	0.785	0.817	0.774	0.76	0.766	0.815
44.25	0.091	0.092	0.091	1.138	1.078	1.046	1.122	1.077	1.121	0.908	0.9	0.898	1.215	1.209	1.229	1.173	1.165	1.142	1.236	1.219	1.21	1.177	1.163	1.225	1.205	1.214	1.159	0.06	0.099	0.075	0.122	0.169	0.166	0.149	0.146	0.112	0.087	0.088	0.089	0.791	0.798	0.798	0.744	0.784	0.816	0.774	0.76	0.768	0.814
44.5	0.094	0.095	0.094	1.142	1.081	1.049	1.125	1.079	1.123	0.91	0.902	0.898	1.216	1.208	1.229	1.172	1.165	1.144	1.239	1.219	1.211	1.177	1.165	1.226	1.206	1.212	1.16	0.059	0.097	0.073	0.123	0.171	0.169	0.151	0.148	0.128	0.086	0.088	0.09	0.793	0.799	0.799	0.745	0.784	0.817	0.774	0.76	0.767	0.814
44.75	0.095	0.096	0.094	1.142	1.081	1.05	1.128	1.08	1.124	0.91	0.903	0.899	1.218	1.21	1.229	1.175	1.167	1.145	1.24	1.221	1.21	1.179	1.166	1.227	1.208	1.215	1.162	0.06	0.099	0.078	0.127	0.177	0.17	0.152	0.15	0.116	0.086	0.088	0.089	0.79	0.797	0.797	0.744	0.783	0.817	0.773	0.761	0.766	0.814
45	0.091	0.092	0.092	1.141	1.08	1.048	1.126	1.08	1.124	0.909	0.9	0.896	1.222	1.214	1.233	1.178	1.172	1.149	1.243	1.224	1.214	1.182	1.169	1.23	1.208	1.214	1.161	0.061	0.103	0.076	0.125	0.174	0.172	0.155	0.151	0.13	0.087	0.089	0.09	0.792	0.797	0.798	0.744	0.783	0.817	0.775	0.761	0.769	0.815
45.25	0.09	0.091	0.091	1.143	1.082	1.049	1.128	1.08	1.125	0.908	0.9	0.897	1.223	1.215	1.234	1.179	1.172	1.148	1.244	1.224	1.214	1.183	1.17	1.23	1.211	1.217	1.164	0.059	0.101	0.075	0.125	0.176	0.174	0.155	0.153	0.132	0.086	0.088	0.089	0.792	0.797	0.797	0.743	0.783	0.816	0.773	0.762	0.767	0.814
45.5	0.093	0.094	0.093	1.145	1.084	1.052	1.131	1.082	1.128	0.909	0.901	0.897	1.221	1.214	1.233	1.178	1.171	1.148	1.244	1.225	1.216	1.182	1.17	1.232	1.212	1.217	1.163	0.06	0.103	0.077	0.127	0.174	0.175	0.157	0.154	0.123	0.086	0.087	0.088	0.79	0.796	0.795	0.743	0.781	0.815	0.772	0.759	0.764	0.816
45.75	0.092	0.093	0.092	1.147	1.086	1.054	1.133	1.085	1.13	0.911	0.903	0.899	1.223	1.216	1.236	1.18	1.175	1.15	1.246	1.226	1.217	1.185	1.171	1.233	1.212	1.218	1.165	0.061	0.105	0.078	0.13	0.174	0.177	0.156	0.154	0.131	0.087	0.089	0.09	0.791	0.798	0.798	0.745	0.783	0.819	0.775	0.762	0.766	0.816
46	0.092	0.094	0.092	1.146	1.087	1.054	1.134	1.086	1.131	0.91	0.902	0.899	1.224	1.218	1.237	1.182	1.175	1.153	1.247	1.227	1.219	1.186	1.172	1.234	1.213	1.219	1.166	0.06	0.105	0.074	0.074	0.172	0.178	0.157	0.158	0.11	0.088	0.09	0.09	0.794	0.799	0.8	0.747	0.785	0.819	0.776	0.761	0.77	0.812
46.25	0.091	0.093	0.092	1.148	1.088	1.057	1.134	1.087	1.132	0.91	0.902	0.898	1.224	1.218	1.237	1.18	1.175	1.151	1.246	1.226	1.219	1.186	1.173	1.234	1.216	1.222	1.171	0.061	0.109	0.079	0.076	0.176	0.179	0.16	0.157	0.13	0.087	0.089	0.09	0.792	0.796	0.797	0.745	0.783	0.817	0.774	0.761	0.767	0.814
46.5	0.097	0.098	0.096	1.151	1.089	1.058	1.137	1.089	1.135	0.912	0.904	0.9	1.225	1.218	1.238	1.183	1.177	1.154	1.248	1.229	1.22	1.188	1.173	1.235	1.215	1.222	1.17	0.061	0.108	0.078	0.074	0.177	0.18	0.101	0.16	0.108	0.086	0.088	0.089	0.792	0.798	0.798	0.745	0.783	0.818	0.773	0.762	0.767	0.811
46.75	0.093	0.095	0.094	1.151	1.09	1.058	1.137	1.089	1.135	0.91	0.902	0.898	1.226	1.221	1.239	1.184	1.18	1.155	1.249	1.232	1.222	1.189	1.176	1.238	1.217	1.224	1.172	0.062	0.11	0.078	0.074	0.179	0.183	0.101	0.161	0.104	0.087	0.089	0.09	0.793	0.798	0.797	0.745	0.784	0.821	0.775	0.762	0.768	0.813
47	0.096	0.096	0.094	1.154	1.092	1.06	1.141	1.091	1.137	0.913	0.904	0.899	1.228	1.221	1.241	1.184	1.18	1.155	1.251	1.232	1.223	1.191	1.176	1.238	1.217	1.225	1.171	0.062	0.111	0.077	0.075	0.18	0.184	0.102	0.162	0.118	0.087	0.089	0.089	0.792	0.798	0.799	0.746	0.783	0.818	0.773	0.762	0.767	0.817
47.25	0.093	0.094	0.093	1.153	1.093	1.061	1.142	1.092	1.137	0.911	0.904	0.901	1.229	1.222	1.241	1.185	1.181	1.155	1.252	1.232	1.224	1.19	1.176	1.239	1.219	1.227	1.173	0.062	0.112	0.079	0.076	0.179	0.179	0.103	0.166	0.108	0.086	0.087	0.088	0.791	0.795	0.795	0.744	0.781	0.817	0.772	0.76	0.765	0.814
47.5	0.094	0.096	0.094	1.155	1.095	1.062	1.142	1.094	1.139	0.911	0.904	0.9	1.23	1.223	1.242	1.187	1.182	1.158	1.253	1.234	1.226	1.191	1.178	1.24	1.219	1.226	1.173	0.063	0.113	0.079	0.074	0.182	0.179	0.102	0.165	0.111	0.086	0.088	0.089	0.793	0.797	0.798	0.747	0.784	0.819	0.775	0.763	0.768	0.815
47.75	0.093	0.095	0.093	1.156	1.095	1.061	1.143	1.094	1.138	0.91	0.902	0.898	1.23	1.226	1.246	1.189	1.185	1.161	1.255	1.236	1.228	1.194	1.181	1.241	1.219	1.227	1.175	0.063	0.116	0.079	0.074	0.181	0.181	0.103	0.167	0.094	0.087	0.088	0.089	0.792	0.797	0.798	0.745	0.784	0.818	0.773	0.762	0.767	0.815
48	0.095	0.094	0.093	1.157	1.097	1.062	1.145	1.094	1.141	0.911	0.903	0.899	1.231	1.225	1.244	1.188	1.185	1.16	1.255	1.236	1.229	1.195	1.18	1.244	1.222	1.229	1.176	0.063	0.115	0.08	0.077	0.183	0.17	0.104	0.169	0.104	0.085	0.087	0.089	0.792	0.797	0.797	0.744	0.782	0.817	0.774	0.761	0.766	0.813
48.25	0.09	0.092	0.091	1.159	1.098	1.064	1.146	1.096	1.142	0.913	0.906	0.9	1.234	1.228	1.247	1.192	1.188	1.163	1.257	1.239	1.232	1.197	1.182	1.244	1.222	1.23	1.177	0.064	0.116	0.08	0.075	0.186	0.172	0.104	0.169	0.088	0.086	0.088	0.088	0.794	0.798	0.799	0.745	0.783	0.82	0.773	0.761	0.767	0.818
48.5	0.091	0.091	0.091	1.158	1.097	1.065	1.147	1.096	1.142	0.91	0.903	0.9	1.234	1.227	1.247	1.19	1.187	1.162	1.258	1.238	1.23	1.197	1.182	1.246	1.223	1.231	1.178	0.064	0.118	0.078	0.074	0.183	0.173	0.105	0.137	0.082	0.087	0.089	0.09	0.794	0.8	0.799	0.746	0.786	0.821	0.777	0.766	0.77	0.816
48.75	0.09	0.09	0.09	1.158	1.098	1.065	1.147	1.096	1.142	0.91	0.902	0.897	1.236	1.229	1.248	1.192	1.19	1.163	1.258	1.241	1.231	1.197	1.183	1.246	1.225	1.234	1.179	0.063	0.117	0.082	0.077	0.187	0.173	0.104	0.136	0.097	0.087	0.088	0.09	0.791	0.796	0.796	0.744	0.782	0.818	0.772	0.761	0.766	0.816
49	0.093	0.095	0.093	1.162	1.101	1.068	1.151	1.099	1.145	0.912	0.905	0.9	1.234	1.231	1.249	1.192	1.19	1.165	1.259	1.239	1.233	1.199	1.186	1.248	1.225	1.231	1.18	0.065	0.121	0.081	0.076	0.186	0.176	0.105	0.138	0.081	0.088	0.09	0.09	0.792	0.798	0.797	0.746	0.783	0.819	0.773	0.762	0.767	0.814
49.25	0.096	0.095	0.093	1.163	1.101	1.069	1.152	1.101	1.147	0.912	0.905	0.9	1.235	1.233	1.25	1.195	1.192	1.166	1.26	1.242	1.234	1.202	1.187	1.248	1.225	1.233	1.18	0.066	0.123	0.08	0.076	0.186	0.16	0.107	0.141	0.086	0.086	0.088	0.088	0.792	0.797	0.797	0.745	0.782	0.818	0.773	0.761	0.766	0.815
49.5	0.092	0.093	0.092	1.163	1.102	1.068	1.152	1.101	1.148	0.911	0.904	0.9	1.237	1.233	1.252	1.195	1.194	1.168	1.261	1.244	1.236	1.201	1.188	1.25	1.226	1.234	1.182	0.066	0.123	0.081	0.071	0.189	0.154	0.106	0.141	0.099	0.086	0.087	0.089	0.791	0.798	0.796	0.744	0.784	0.818	0.774	0.762	0.767	0.816
49.75	0.091	0.093	0.091	1.164	1.104	1.071	1.154	1.103	1.149	0.913	0.905	0.9	1.236	1.234	1.251	1.195	1.194	1.167	1.26	1.243	1.235	1.202	1.187	1.25	1.229	1.236	1.183	0.065	0.123	0.083	0.073	0.192	0.157	0.107	0.141	0.081	0.085	0.087	0.088	0.793	0.796	0.796	0.745	0.782	0.819	0.772	0.762	0.766	0.816
50	0.093	0.092	0.091	1.165	1.103	1.07	1.155	1.102	1.148	0.912	0.904	0.9	1.24	1.234	1.253	1.197	1.195	1.17	1.262	1.244	1.237	1.204	1.189	1.251	1.23	1.237	1.183	0.067	0.125	0.082	0.072	0.191	0.159	0.108	0.144	0.108	0.086	0.088	0.089	0.792	0.799	0.797	0.745	0.783	0.82	0.775	0.762	0.768	0.815
50.25	0.091	0.093	0.092	1.166	1.105	1.072	1.156	1.104	1.151	0.912	0.905	0.9	1.241	1.238	1.256	1.2	1.198	1.173	1.264	1.248	1.24	1.206	1.192	1.254	1.229	1.236	1.182	0.068	0.126	0.08	0.071	0.193	0.163	0.109	0.145	0.081	0.089	0.09	0.09	0.795	0.8	0.797	0.748	0.784	0.82	0.776	0.764	0.768	0.816
50.5	0.095	0.092	0.092	1.167	1.106	1.072	1.156	1.104	1.15	0.91	0.903	0.898	1.241	1.237	1.256	1.199	1.198	1.172	1.264	1.247	1.24	1.207	1.192	1.255	1.232	1.24	1.187	0.066	0.126	0.083	0.073	0.194	0.16	0.108	0.143	0.096	0.087	0.089	0.089	0.793	0.797	0.796	0.746	0.781	0.819	0.774	0.761	0.767	0.818
50.75	0.095	0.097	0.095	1.169	1.107	1.074	1.159	1.107	1.154	0.913	0.906	0.901	1.241	1.239	1.257	1.2	1.199	1.173	1.264	1.249	1.241	1.206	1.193	1.255	1.231	1.239	1.185	0.069	0.129	0.082	0.071	0.196	0.164	0.109	0.145	0.09	0.088	0.089	0.089	0.794	0.798	0.797	0.745	0.781	0.821	0.774	0.76	0.768	0.817
51	0.093	0.094	0.092	1.169	1.107	1.074	1.16	1.107	1.153	0.913	0.905	0.9	1.242	1.239	1.257	1.202	1.201	1.174	1.265	1.249	1.242	1.209	1.193	1.256	1.233	1.241	1.188	0.069	0.13	0.084	0.073	0.198	0.164	0.11	0.144	0.084	0.087	0.089	0.09	0.793	0.798	0.798	0.747	0.783	0.82	0.775	0.763	0.768	0.815
51.25	0.094	0.095	0.094	1.173	1.11	1.077	1.165	1.11	1.157	0.916	0.906	0.903	1.242	1.24	1.257	1.201	1.201	1.176	1.265	1.25	1.242	1.209	1.193	1.256	1.235	1.243	1.188	0.068	0.13	0.084	0.073	0.201	0.166	0.109	0.146	0.099	0.087	0.089	0.089	0.793	0.798	0.796	0.746	0.782	0.819	0.774	0.761	0.766	0.816
51.5	0.093	0.094	0.093	1.172	1.11	1.076	1.162	1.109	1.156	0.911	0.905	0.9	1.244	1.242	1.26	1.204	1.204	1.178	1.266	1.252	1.245	1.211	1.196	1.259	1.234	1.242	1.188	0.069	0.131	0.083	0.074	0.199	0.169	0.112	0.151	0.094	0.089	0.09	0.09	0.794	0.799	0.798	0.746	0.783	0.821	0.774	0.762	0.768	0.818
51.75	0.092	0.093	0.092	1.172	1.109	1.076	1.162	1.11	1.157	0.912	0.905	0.9	1.244	1.242	1.26	1.203	1.204	1.176	1.265	1.252	1.244	1.21	1.197	1.259	1.235	1.244	1.189	0.068	0.129	0.082	0.074	0.202	0.171	0.101	0.149	0.081	0.088	0.089	0.09	0.793	0.797	0.795	0.746	0.783	0.82	0.774	0.762	0.769	0.817
52	0.09	0.091	0.09	1.174	1.112	1.078	1.165	1.11	1.158	0.912	0.905	0.9	1.245	1.242	1.259	1.204	1.204	1.178	1.267	1.252	1.244	1.211	1.196	1.259	1.239	1.245	1.192	0.068	0.134	0.084	0.071	0.201	0.172	0.101	0.149	0.085	0.086	0.087	0.089	0.791	0.795	0.793	0.743	0.782	0.817	0.771	0.759	0.764	0.817
52.25	0.093	0.094	0.093	1.174	1.113	1.078	1.166	1.112	1.16	0.913	0.906	0.902	1.246	1.243	1.261	1.205	1.206	1.178	1.266	1.253	1.246	1.211	1.196	1.26	1.239	1.247	1.192	0.069	0.136	0.085	0.073	0.201	0.174	0.102	0.15	0.103	0.086	0.088	0.089	0.793	0.797	0.797	0.745	0.782	0.82	0.774	0.761	0.767	0.818
52.5	0.09	0.091	0.091	1.175	1.113	1.079	1.166	1.112	1.159	0.912	0.905	0.899	1.245	1.242	1.261	1.205	1.205	1.179	1.266	1.254	1.247	1.212	1.199	1.262	1.24	1.246	1.194	0.069	0.137	0.082	0.072	0.2	0.174	0.102	0.151	0.081	0.088	0.089	0.09	0.793	0.798	0.796	0.746	0.783	0.822	0.775	0.761	0.768	0.816
52.75	0.097	0.094	0.093	1.176	1.114	1.081	1.168	1.113	1.161	0.913	0.906	0.901	1.248	1.246	1.264	1.208	1.209	1.181	1.267	1.256	1.249	1.215	1.201	1.263	1.24	1.248	1.195	0.073	0.142	0.084	0.071	0.198	0.173	0.103	0.152	0.093	0.089	0.09	0.091	0.793	0.798	0.797	0.746	0.781	0.821	0.775	0.762	0.769	0.817
53	0.094	0.096	0.094	1.178	1.116	1.081	1.168	1.114	1.161	0.913	0.904	0.9	1.249	1.246	1.263	1.207	1.21	1.183	1.269	1.256	1.248	1.215	1.199	1.263	1.241	1.248	1.195	0.064	0.139	0.084	0.072	0.202	0.176	0.102	0.153	0.093	0.087	0.088	0.089	0.792	0.797	0.796	0.745	0.781	0.82	0.774	0.762	0.768	0.82
53.25	0.091	0.092	0.09	1.179	1.116	1.082	1.169	1.115	1.161	0.912	0.905	0.901	1.248	1.247	1.264	1.207	1.21	1.183	1.269	1.257	1.25	1.216	1.201	1.263	1.24	1.248	1.196	0.065	0.14	0.084	0.072	0.204	0.181	0.104	0.154	0.084	0.088	0.089	0.089	0.794	0.798	0.798	0.748	0.784	0.823	0.774	0.762	0.77	0.818
53.5	0.092	0.094	0.092	1.18	1.117	1.084	1.172	1.116	1.164	0.914	0.907	0.901	1.248	1.248	1.265	1.21	1.211	1.184	1.268	1.258	1.25	1.217	1.202	1.265	1.245	1.251	1.197	0.063	0.14	0.086	0.073	0.205	0.18	0.104	0.156	0.089	0.087	0.088	0.089	0.791	0.797	0.796	0.745	0.782	0.819	0.772	0.762	0.766	0.818
53.75	0.094	0.093	0.092	1.179	1.117	1.083	1.171	1.117	1.164	0.914	0.906	0.9	1.251	1.249	1.266	1.21	1.212	1.186	1.268	1.26	1.252	1.218	1.202	1.266	1.241	1.249	1.196	0.064	0.143	0.084	0.071	0.205	0.18	0.104	0.157	0.082	0.087	0.089	0.089	0.793	0.799	0.797	0.746	0.784	0.822	0.776	0.763	0.77	0.818
54	0.091	0.093	0.092	1.181	1.119	1.085	1.173	1.118	1.167	0.915	0.907	0.902	1.25	1.249	1.265	1.211	1.212	1.185	1.269	1.26	1.253	1.219	1.204	1.267	1.245	1.253	1.199	0.066	0.143	0.088	0.075	0.208	0.181	0.105	0.156	0.103	0.087	0.088	0.089	0.792	0.797	0.795	0.745	0.782	0.822	0.773	0.763	0.767	0.819
54.25	0.091	0.092	0.091	1.183	1.121	1.086	1.174	1.118	1.167	0.915	0.905	0.901	1.251	1.251	1.268	1.212	1.214	1.187	1.27	1.261	1.254	1.219	1.204	1.268	1.245	1.253	1.2	0.065	0.146	0.087	0.073	0.208	0.183	0.105	0.156	0.081	0.087	0.088	0.089	0.793	0.797	0.795	0.746	0.782	0.821	0.773	0.761	0.77	0.819
54.5	0.094	0.094	0.093	1.182	1.122	1.086	1.175	1.118	1.168	0.914	0.906	0.9	1.253	1.251	1.269	1.213	1.216	1.189	1.269	1.263	1.256	1.221	1.206	1.269	1.246	1.252	1.199	0.065	0.147	0.084	0.071	0.208	0.187	0.106	0.161	0.082	0.088	0.089	0.09	0.794	0.799	0.796	0.746	0.784	0.823	0.776	0.764	0.769	0.819
54.75	0.09	0.091	0.091	1.183	1.121	1.085	1.175	1.118	1.167	0.913	0.905	0.9	1.254	1.253	1.269	1.215	1.218	1.191	1.269	1.264	1.256	1.222	1.208	1.271	1.246	1.255	1.201	0.068	0.148	0.088	0.074	0.21	0.141	0.107	0.16	0.103	0.086	0.088	0.089	0.791	0.796	0.794	0.744	0.781	0.821	0.772	0.761	0.767	0.816
55	0.092	0.094	0.092	1.185	1.123	1.088	1.177	1.121	1.17	0.915	0.907	0.902	1.254	1.252	1.27	1.215	1.217	1.191	1.27	1.264	1.258	1.223	1.208	1.272	1.245	1.253	1.2	0.066	0.147	0.086	0.073	0.212	0.127	0.106	0.162	0.081	0.087	0.088	0.089	0.792	0.798	0.796	0.747	0.781	0.82	0.774	0.762	0.768	0.818
55.25	0.092	0.094	0.092	1.186	1.125	1.089	1.18	1.123	1.172	0.917	0.908	0.903	1.255	1.253	1.27	1.214	1.217	1.191	1.269	1.264	1.258	1.223	1.207	1.27	1.248	1.256	1.202	0.066	0.149	0.087	0.073	0.213	0.128	0.107	0.163	0.095	0.087	0.088	0.089	0.792	0.794	0.795	0.744	0.781	0.821	0.773	0.762	0.769	0.819
55.5	0.092	0.093	0.092	1.185	1.124	1.09	1.178	1.12	1.17	0.913	0.905	0.9	1.256	1.255	1.273	1.216	1.22	1.194	1.271	1.267	1.259	1.226	1.21	1.274	1.246	1.256	1.201	0.064	0.151	0.084	0.072	0.214	0.128	0.107	0.163	0.082	0.087	0.089	0.089	0.792	0.797	0.796	0.746	0.781	0.821	0.775	0.763	0.77	0.819
55.75	0.095	0.096	0.094	1.188	1.126	1.092	1.181	1.124	1.174	0.915	0.907	0.903	1.254	1.253	1.271	1.216	1.22	1.192	1.269	1.265	1.258	1.224	1.208	1.272	1.248	1.257	1.203	0.066	0.154	0.084	0.072	0.213	0.13	0.107	0.163	0.101	0.087	0.089	0.089	0.793	0.796	0.796	0.744	0.78	0.821	0.773	0.761	0.767	0.819
56	0.092	0.092	0.091	1.189	1.127	1.092	1.183	1.124	1.174	0.915	0.907	0.902	1.257	1.257	1.273	1.219	1.222	1.195	1.27	1.267	1.259	1.226	1.212	1.274	1.25	1.259	1.205	0.064	0.15	0.085	0.074	0.215	0.131	0.109	0.168	0.086	0.087	0.088	0.089	0.792	0.795	0.795	0.747	0.781	0.821	0.773	0.762	0.767	0.819
56.25	0.094	0.095	0.094	1.191	1.129	1.094	1.184	1.126	1.174	0.916	0.907	0.903	1.258	1.257	1.274	1.218	1.222	1.196	1.27	1.268	1.26	1.226	1.211	1.274	1.25	1.259	1.205	0.066	0.15	0.083	0.075	0.216	0.131	0.109	0.169	0.093	0.09	0.091	0.091	0.794	0.798	0.795	0.746	0.784	0.822	0.774	0.763	0.768	0.818
56.5	0.092	0.093	0.092	1.192	1.128	1.094	1.185	1.126	1.175	0.915	0.908	0.902	1.258	1.258	1.275	1.22	1.224	1.197	1.27	1.268	1.262	1.227	1.212	1.276	1.251	1.26	1.206	0.066	0.156	0.087	0.073	0.219	0.132	0.109	0.168	0.1	0.087	0.088	0.089	0.792	0.796	0.796	0.746	0.781	0.822	0.772	0.761	0.768	0.819
56.75	0.094	0.095	0.094	1.192	1.129	1.094	1.185	1.127	1.177	0.917	0.909	0.904	1.257	1.257	1.275	1.219	1.223	1.196	1.269	1.269	1.262	1.228	1.212	1.276	1.252	1.261	1.208	0.067	0.156	0.087	0.073	0.22	0.132	0.109	0.17	0.081	0.089	0.09	0.091	0.792	0.797	0.795	0.746	0.782	0.822	0.774	0.763	0.767	0.82
57	0.097	0.095	0.093	1.194	1.132	1.097	1.188	1.128	1.178	0.917	0.91	0.903	1.26	1.259	1.275	1.221	1.226	1.199	1.271	1.271	1.263	1.229	1.214	1.278	1.255	1.261	1.209	0.065	0.16	0.086	0.072	0.221	0.135	0.11	0.132	0.104	0.088	0.089	0.09	0.792	0.796	0.793	0.746	0.78	0.821	0.773	0.762	0.767	0.818
57.25	0.095	0.096	0.094	1.193	1.132	1.096	1.186	1.13	1.179	0.917	0.91	0.903	1.258	1.257	1.275	1.22	1.226	1.199	1.27	1.271	1.263	1.228	1.214	1.278	1.254	1.263	1.208	0.067	0.157	0.085	0.073	0.22	0.134	0.111	0.132	0.086	0.089	0.091	0.091	0.793	0.796	0.794	0.747	0.782	0.822	0.773	0.763	0.768	0.821
57.5	0.093	0.094	0.092	1.193	1.131	1.096	1.187	1.129	1.179	0.916	0.907	0.903	1.26	1.261	1.279	1.223	1.228	1.201	1.271	1.273	1.267	1.232	1.216	1.28	1.256	1.263	1.211	0.068	0.16	0.089	0.073	0.224	0.136	0.112	0.123	0.085	0.088	0.089	0.09	0.792	0.797	0.795	0.745	0.782	0.822	0.773	0.761	0.769	0.82
57.75	0.094	0.093	0.092	1.193	1.13	1.097	1.188	1.13	1.18	0.915	0.907	0.902	1.26	1.259	1.276	1.222	1.227	1.199	1.269	1.271	1.265	1.23	1.215	1.278	1.257	1.266	1.212	0.07	0.161	0.09	0.073	0.092	0.135	0.112	0.121	0.106	0.086	0.087	0.088	0.79	0.795	0.794	0.745	0.78	0.82	0.772	0.761	0.768	0.818
58	0.094	0.095	0.093	1.195	1.133	1.098	1.189	1.131	1.182	0.916	0.909	0.903	1.261	1.262	1.278	1.223	1.23	1.202	1.27	1.273	1.267	1.233	1.218	1.282	1.256	1.264	1.211	0.069	0.165	0.088	0.072	0.093	0.137	0.113	0.124	0.084	0.088	0.089	0.09	0.793	0.796	0.795	0.747	0.78	0.823	0.774	0.762	0.767	0.82
58.25	0.096	0.097	0.095	1.196	1.135	1.099	1.191	1.133	1.183	0.918	0.911	0.904	1.264	1.264	1.281	1.225	1.232	1.205	1.27	1.275	1.269	1.235	1.219	1.283	1.256	1.264	1.209	0.067	0.162	0.071	0.073	0.095	0.138	0.114	0.125	0.102	0.087	0.088	0.089	0.79	0.794	0.794	0.746	0.78	0.822	0.772	0.761	0.768	0.82
58.5	0.092	0.093	0.092	1.197	1.135	1.099	1.193	1.133	1.183	0.917	0.909	0.904	1.263	1.264	1.28	1.227	1.231	1.206	1.27	1.276	1.269	1.235	1.219	1.283	1.257	1.267	1.212	0.067	0.164	0.071	0.073	0.095	0.14	0.114	0.127	0.107	0.087	0.088	0.09	0.791	0.796	0.792	0.745	0.78	0.821	0.772	0.761	0.768	0.817
58.75	0.093	0.095	0.093	1.199	1.136	1.101	1.194	1.134	1.185	0.918	0.91	0.903	1.263	1.262	1.279	1.226	1.231	1.204	1.269	1.275	1.27	1.235	1.219	1.282	1.257	1.266	1.212	0.069	0.162	0.07	0.073	0.094	0.138	0.114	0.125	0.09	0.087	0.089	0.089	0.791	0.794	0.792	0.744	0.78	0.819	0.772	0.762	0.766	0.821
59	0.097	0.097	0.095	1.199	1.137	1.102	1.195	1.135	1.185	0.918	0.91	0.905	1.264	1.265	1.282	1.227	1.232	1.206	1.27	1.276	1.269	1.235	1.219	1.283	1.26	1.268	1.215	0.07	0.169	0.071	0.072	0.095	0.142	0.114	0.128	0.106	0.088	0.089	0.09	0.793	0.796	0.796	0.747	0.781	0.823	0.775	0.764	0.769	0.82
59.25	0.093	0.094	0.093	1.199	1.137	1.102	1.195	1.136	1.185	0.916	0.909	0.903	1.265	1.266	1.283	1.228	1.235	1.207	1.27	1.277	1.271	1.236	1.221	1.285	1.259	1.267	1.213	0.07	0.169	0.07	0.072	0.095	0.14	0.115	0.128	0.087	0.088	0.089	0.09	0.793	0.797	0.794	0.747	0.781	0.823	0.774	0.762	0.768	0.82
59.5	0.092	0.093	0.092	1.199	1.137	1.102	1.195	1.135	1.185	0.917	0.909	0.903	1.265	1.266	1.284	1.229	1.234	1.208	1.269	1.278	1.271	1.236	1.221	1.285	1.258	1.269	1.213	0.07	0.169	0.071	0.066	0.096	0.141	0.114	0.129	0.083	0.088	0.089	0.09	0.791	0.794	0.793	0.745	0.78	0.822	0.774	0.762	0.767	0.821
59.75	0.091	0.092	0.091	1.201	1.139	1.103	1.196	1.136	1.186	0.917	0.909	0.902	1.263	1.267	1.283	1.229	1.235	1.208	1.268	1.277	1.272	1.238	1.222	1.284	1.263	1.271	1.217	0.071	0.17	0.073	0.067	0.096	0.142	0.115	0.13	0.103	0.088	0.089	0.09	0.791	0.794	0.793	0.745	0.779	0.82	0.771	0.762	0.766	0.819
60	0.096	0.097	0.095	1.203	1.14	1.104	1.199	1.139	1.189	0.919	0.91	0.906	1.266	1.267	1.284	1.229	1.237	1.21	1.267	1.278	1.274	1.237	1.223	1.285	1.262	1.27	1.217	0.072	0.175	0.072	0.066	0.096	0.144	0.115	0.13	0.101	0.086	0.088	0.089	0.791	0.794	0.791	0.746	0.779	0.82	0.772	0.761	0.766	0.822
60.25	0.093	0.094	0.093	1.201	1.138	1.103	1.198	1.137	1.188	0.916	0.909	0.903	1.266	1.266	1.286	1.23	1.236	1.211	1.268	1.278	1.273	1.239	1.224	1.287	1.262	1.272	1.217	0.071	0.176	0.072	0.064	0.098	0.146	0.115	0.133	0.103	0.089	0.09	0.091	0.792	0.797	0.794	0.748	0.782	0.823	0.775	0.764	0.77	0.819
60.5	0.092	0.093	0.092	1.203	1.142	1.105	1.2	1.138	1.19	0.918	0.909	0.905	1.268	1.268	1.285	1.23	1.238	1.211	1.267	1.279	1.274	1.24	1.223	1.287	1.263	1.271	1.218	0.072	0.173	0.072	0.066	0.098	0.146	0.118	0.133	0.109	0.088	0.089	0.09	0.791	0.795	0.793	0.746	0.781	0.822	0.774	0.763	0.767	0.819
60.75	0.093	0.094	0.092	1.204	1.143	1.107	1.203	1.14	1.19	0.918	0.91	0.905	1.267	1.269	1.286	1.231	1.239	1.212	1.267	1.279	1.275	1.241	1.224	1.288	1.265	1.274	1.219	0.073	0.177	0.072	0.063	0.098	0.149	0.117	0.134	0.086	0.087	0.088	0.088	0.79	0.795	0.793	0.745	0.78	0.822	0.772	0.764	0.766	0.82
61	0.094	0.095	0.094	1.205	1.144	1.107	1.202	1.14	1.191	0.919	0.91	0.905	1.268	1.269	1.287	1.233	1.239	1.211	1.267	1.281	1.276	1.241	1.224	1.289	1.265	1.274	1.219	0.074	0.177	0.072	0.066	0.097	0.148	0.118	0.134	0.107	0.089	0.09	0.091	0.792	0.796	0.793	0.747	0.782	0.825	0.773	0.765	0.77	0.82
61.25	0.091	0.092	0.091	1.204	1.142	1.106	1.202	1.141	1.192	0.917	0.908	0.903	1.269	1.27	1.289	1.233	1.241	1.215	1.267	1.282	1.278	1.242	1.226	1.29	1.266	1.275	1.22	0.074	0.169	0.072	0.067	0.098	0.148	0.119	0.133	0.091	0.088	0.089	0.089	0.793	0.797	0.796	0.749	0.781	0.823	0.775	0.765	0.77	0.819
61.5	0.093	0.094	0.093	1.205	1.143	1.107	1.204	1.141	1.193	0.919	0.909	0.905	1.269	1.271	1.287	1.234	1.241	1.216	1.267	1.28	1.277	1.242	1.226	1.289	1.268	1.276	1.22	0.075	0.168	0.073	0.068	0.098	0.148	0.119	0.134	0.096	0.087	0.089	0.089	0.791	0.794	0.793	0.746	0.779	0.822	0.773	0.762	0.77	0.82
61.75	0.092	0.093	0.092	1.206	1.144	1.109	1.204	1.141	1.193	0.918	0.909	0.904	1.272	1.273	1.29	1.237	1.244	1.218	1.268	1.282	1.279	1.244	1.228	1.292	1.267	1.275	1.22	0.075	0.171	0.071	0.065	0.099	0.152	0.12	0.137	0.109	0.088	0.089	0.09	0.792	0.796	0.795	0.748	0.782	0.823	0.773	0.765	0.769	0.818
62	0.092	0.093	0.092	1.207	1.144	1.109	1.206	1.143	1.193	0.918	0.91	0.904	1.27	1.271	1.29	1.236	1.243	1.216	1.267	1.282	1.279	1.243	1.228	1.291	1.267	1.276	1.222	0.075	0.173	0.073	0.066	0.1	0.153	0.121	0.137	0.086	0.088	0.09	0.09	0.79	0.795	0.794	0.748	0.78	0.824	0.774	0.764	0.769	0.819
62.25	0.092	0.093	0.092	1.207	1.145	1.109	1.206	1.142	1.195	0.918	0.91	0.904	1.268	1.271	1.288	1.236	1.242	1.216	1.265	1.281	1.278	1.242	1.227	1.29	1.271	1.279	1.225	0.075	0.175	0.075	0.066	0.1	0.154	0.122	0.139	0.109	0.088	0.089	0.09	0.789	0.794	0.79	0.746	0.779	0.822	0.771	0.762	0.767	0.82
62.5	0.093	0.095	0.093	1.209	1.147	1.111	1.208	1.145	1.196	0.919	0.912	0.905	1.272	1.273	1.29	1.237	1.245	1.218	1.267	1.282	1.28	1.245	1.228	1.291	1.269	1.279	1.223	0.077	0.175	0.074	0.066	0.101	0.153	0.121	0.138	0.088	0.087	0.088	0.089	0.789	0.792	0.79	0.746	0.776	0.82	0.77	0.763	0.768	0.82
62.75	0.095	0.096	0.094	1.21	1.147	1.112	1.21	1.145	1.198	0.919	0.912	0.906	1.273	1.275	1.293	1.238	1.246	1.22	1.266	1.283	1.281	1.247	1.23	1.292	1.269	1.279	1.225	0.079	0.176	0.073	0.066	0.101	0.154	0.122	0.138	0.102	0.087	0.088	0.088	0.789	0.792	0.792	0.746	0.777	0.82	0.769	0.762	0.767	0.821
63	0.093	0.095	0.093	1.209	1.147	1.112	1.209	1.146	1.198	0.919	0.91	0.905	1.272	1.274	1.292	1.237	1.247	1.22	1.266	1.282	1.281	1.246	1.229	1.292	1.272	1.281	1.226	0.079	0.178	0.073	0.067	0.101	0.154	0.12	0.139	0.108	0.086	0.087	0.088	0.789	0.792	0.792	0.746	0.778	0.821	0.77	0.763	0.768	0.819
63.25	0.094	0.094	0.093	1.21	1.148	1.112	1.21	1.146	1.198	0.919	0.91	0.904	1.273	1.274	1.292	1.238	1.247	1.221	1.265	1.283	1.282	1.248	1.23	1.292	1.271	1.279	1.226	0.079	0.182	0.074	0.065	0.101	0.157	0.123	0.14	0.112	0.087	0.089	0.089	0.79	0.793	0.791	0.745	0.779	0.822	0.772	0.764	0.768	0.819
63.5	0.094	0.096	0.094	1.21	1.15	1.113	1.211	1.146	1.2	0.921	0.911	0.905	1.273	1.276	1.294	1.239	1.248	1.222	1.266	1.282	1.283	1.249	1.232	1.293	1.272	1.28	1.226	0.081	0.18	0.074	0.066	0.102	0.153	0.126	0.096	0.118	0.088	0.089	0.09	0.79	0.793	0.79	0.745	0.778	0.821	0.771	0.763	0.768	0.822
63.75	0.091	0.093	0.092	1.212	1.149	1.113	1.212	1.149	1.2	0.919	0.912	0.906	1.274	1.275	1.294	1.24	1.249	1.222	1.266	1.283	1.283	1.248	1.232	1.293	1.272	1.282	1.226	0.08	0.055	0.074	0.066	0.103	0.152	0.123	0.095	0.101	0.087	0.088	0.089	0.789	0.794	0.792	0.747	0.778	0.82	0.771	0.765	0.769	0.822
64	0.095	0.097	0.095	1.213	1.151	1.116	1.214	1.149	1.201	0.922	0.912	0.907	1.275	1.277	1.294	1.241	1.249	1.223	1.266	1.284	1.283	1.249	1.232	1.293	1.272	1.282	1.228	0.081	0.055	0.075	0.066	0.103	0.155	0.125	0.096	0.117	0.086	0.088	0.088	0.788	0.791	0.791	0.744	0.778	0.82	0.771	0.761	0.767	0.82
64.25	0.096	0.098	0.096	1.215	1.153	1.117	1.215	1.151	1.203	0.922	0.913	0.907	1.274	1.277	1.294	1.24	1.249	1.223	1.264	1.283	1.284	1.249	1.231	1.292	1.274	1.283	1.229	0.082	0.054	0.075	0.069	0.103	0.154	0.125	0.096	0.104	0.088	0.089	0.09	0.789	0.792	0.79	0.746	0.778	0.82	0.772	0.762	0.768	0.819
64.5	0.092	0.092	0.092	1.214	1.151	1.115	1.214	1.148	1.201	0.918	0.909	0.905	1.275	1.278	1.295	1.243	1.252	1.227	1.266	1.285	1.284	1.251	1.235	1.295	1.275	1.285	1.231	0.081	0.055	0.075	0.067	0.101	0.153	0.128	0.097	0.096	0.087	0.088	0.089	0.789	0.793	0.791	0.746	0.778	0.82	0.771	0.762	0.768	0.82
64.75	0.095	0.097	0.095	1.217	1.154	1.118	1.217	1.152	1.205	0.923	0.915	0.907	1.275	1.276	1.295	1.241	1.25	1.224	1.264	1.282	1.283	1.249	1.232	1.293	1.277	1.285	1.232	0.082	0.054	0.074	0.068	0.101	0.148	0.127	0.097	0.116	0.088	0.089	0.09	0.789	0.792	0.792	0.744	0.778	0.822	0.771	0.763	0.767	0.82
65	0.092	0.093	0.092	1.215	1.153	1.116	1.215	1.15	1.202	0.917	0.911	0.903	1.276	1.279	1.297	1.243	1.252	1.227	1.264	1.283	1.284	1.25	1.233	1.293	1.276	1.286	1.231	0.083	0.054	0.075	0.068	0.102	0.15	0.128	0.098	0.101	0.09	0.091	0.092	0.79	0.795	0.792	0.747	0.78	0.823	0.774	0.766	0.769	0.818
65.25	0.093	0.094	0.093	1.216	1.154	1.117	1.216	1.152	1.204	0.921	0.912	0.906	1.277	1.278	1.296	1.242	1.252	1.227	1.265	1.283	1.285	1.251	1.234	1.295	1.277	1.286	1.233	0.081	0.055	0.075	0.066	0.101	0.151	0.127	0.097	0.118	0.086	0.088	0.088	0.788	0.792	0.791	0.745	0.777	0.82	0.771	0.763	0.768	0.817
65.5	0.092	0.093	0.092	1.216	1.153	1.118	1.218	1.152	1.203	0.919	0.911	0.905	1.277	1.279	1.297	1.244	1.253	1.227	1.264	1.284	1.285	1.252	1.235	1.295	1.28	1.287	1.233	0.078	0.055	0.077	0.068	0.102	0.155	0.12	0.099	0.093	0.089	0.09	0.091	0.791	0.793	0.792	0.747	0.779	0.822	0.773	0.763	0.769	0.817
65.75	0.094	0.096	0.094	1.217	1.155	1.12	1.218	1.153	1.206	0.921	0.913	0.907	1.277	1.281	1.299	1.244	1.254	1.229	1.263	1.284	1.287	1.254	1.236	1.294	1.276	1.286	1.231	0.08	0.055	0.076	0.067	0.101	0.154	0.121	0.098	0.1	0.087	0.088	0.089	0.789	0.793	0.792	0.745	0.779	0.821	0.772	0.762	0.768	0.818
66	0.094	0.096	0.094	1.218	1.155	1.122	1.221	1.155	1.208	0.921	0.914	0.907	1.277	1.28	1.298	1.243	1.253	1.228	1.263	1.283	1.287	1.252	1.236	1.293	1.278	1.289	1.234	0.081	0.054	0.076	0.069	0.102	0.152	0.122	0.098	0.091	0.087	0.088	0.089	0.788	0.793	0.79	0.745	0.776	0.82	0.77	0.762	0.767	0.82
66.25	0.091	0.092	0.091	1.218	1.157	1.121	1.221	1.153	1.207	0.921	0.911	0.907	1.28	1.283	1.301	1.245	1.254	1.231	1.265	1.283	1.288	1.254	1.237	1.295	1.278	1.288	1.234	0.08	0.054	0.075	0.068	0.104	0.154	0.123	0.1	0.085	0.087	0.088	0.089	0.789	0.792	0.791	0.745	0.775	0.821	0.771	0.763	0.768	0.821
66.5	0.094	0.095	0.094	1.219	1.157	1.122	1.221	1.154	1.208	0.92	0.911	0.906	1.277	1.281	1.3	1.245	1.256	1.232	1.264	1.283	1.288	1.255	1.238	1.295	1.278	1.289	1.235	0.081	0.056	0.077	0.064	0.105	0.159	0.123	0.101	0.091	0.089	0.091	0.091	0.789	0.793	0.792	0.746	0.778	0.822	0.772	0.763	0.769	0.82
66.75	0.091	0.093	0.092	1.218	1.156	1.119	1.221	1.153	1.207	0.919	0.91	0.905	1.28	1.283	1.3	1.246	1.257	1.232	1.265	1.283	1.29	1.255	1.238	1.296	1.281	1.289	1.236	0.062	0.055	0.077	0.067	0.105	0.16	0.125	0.101	0.095	0.086	0.088	0.088	0.786	0.791	0.789	0.744	0.776	0.82	0.77	0.761	0.767	0.818
67	0.093	0.094	0.093	1.22	1.158	1.122	1.223	1.156	1.209	0.921	0.912	0.906	1.28	1.282	1.301	1.245	1.255	1.232	1.264	1.282	1.288	1.256	1.237	1.295	1.282	1.292	1.237	0.063	0.055	0.078	0.069	0.104	0.159	0.125	0.101	0.082	0.088	0.089	0.09	0.788	0.793	0.791	0.746	0.777	0.822	0.772	0.764	0.771	0.82
67.25	0.093	0.094	0.093	1.22	1.158	1.122	1.224	1.156	1.21	0.92	0.912	0.906	1.279	1.283	1.301	1.246	1.256	1.234	1.262	1.282	1.289	1.257	1.239	1.295	1.281	1.292	1.237	0.064	0.056	0.077	0.068	0.105	0.161	0.125	0.102	0.093	0.087	0.088	0.089	0.787	0.79	0.79	0.744	0.776	0.82	0.77	0.761	0.768	0.819
67.5	0.093	0.094	0.093	1.222	1.159	1.123	1.225	1.157	1.211	0.921	0.913	0.906	1.28	1.283	1.302	1.247	1.256	1.234	1.264	1.283	1.289	1.256	1.24	1.294	1.284	1.292	1.238	0.065	0.055	0.077	0.069	0.104	0.159	0.126	0.1	0.096	0.087	0.089	0.089	0.788	0.792	0.791	0.745	0.776	0.82	0.769	0.761	0.767	0.819
67.75	0.094	0.095	0.094	1.222	1.16	1.124	1.226	1.159	1.213	0.921	0.912	0.906	1.281	1.283	1.301	1.247	1.256	1.234	1.262	1.282	1.289	1.257	1.24	1.294	1.282	1.293	1.238	0.064	0.054	0.077	0.067	0.107	0.161	0.125	0.102	0.084	0.088	0.089	0.09	0.789	0.792	0.791	0.746	0.775	0.821	0.771	0.763	0.768	0.82
68	0.095	0.097	0.095	1.222	1.16	1.124	1.226	1.158	1.212	0.921	0.912	0.905	1.281	1.284	1.303	1.246	1.256	1.235	1.262	1.281	1.289	1.257	1.24	1.295	1.282	1.293	1.238	0.063	0.055	0.078	0.067	0.107	0.165	0.127	0.103	0.109	0.089	0.09	0.091	0.788	0.792	0.789	0.746	0.777	0.822	0.77	0.763	0.767	0.818
68.25	0.093	0.094	0.093	1.224	1.161	1.125	1.228	1.159	1.213	0.921	0.913	0.905	1.281	1.284	1.303	1.248	1.257	1.236	1.262	1.281	1.29	1.258	1.24	1.295	1.281	1.293	1.238	0.054	0.055	0.076	0.067	0.108	0.164	0.124	0.103	0.082	0.088	0.089	0.089	0.789	0.792	0.789	0.745	0.777	0.82	0.771	0.763	0.767	0.821
68.5	0.097	0.099	0.096	1.225	1.164	1.127	1.23	1.16	1.215	0.922	0.914	0.906	1.281	1.284	1.302	1.245	1.255	1.234	1.259	1.28	1.289	1.257	1.24	1.293	1.283	1.293	1.239	0.055	0.054	0.077	0.065	0.109	0.165	0.113	0.104	0.106	0.088	0.089	0.089	0.79	0.793	0.792	0.746	0.777	0.822	0.773	0.765	0.769	0.82
68.75	0.093	0.094	0.093	1.224	1.162	1.127	1.228	1.159	1.213	0.921	0.912	0.906	1.281	1.285	1.304	1.247	1.258	1.238	1.261	1.281	1.29	1.259	1.243	1.295	1.285	1.295	1.241	0.055	0.055	0.078	0.068	0.108	0.165	0.111	0.103	0.082	0.088	0.09	0.09	0.787	0.792	0.788	0.743	0.776	0.821	0.771	0.763	0.769	0.817
69	0.093	0.095	0.093	1.225	1.163	1.126	1.229	1.161	1.215	0.921	0.913	0.907	1.282	1.286	1.304	1.247	1.257	1.238	1.261	1.28	1.29	1.259	1.242	1.293	1.287	1.296	1.244	0.053	0.055	0.077	0.069	0.109	0.168	0.114	0.105	0.097	0.087	0.089	0.089	0.787	0.789	0.789	0.745	0.775	0.82	0.769	0.762	0.766	0.817
69.25	0.095	0.096	0.094	1.227	1.166	1.128	1.232	1.163	1.217	0.923	0.913	0.907	1.283	1.287	1.304	1.248	1.256	1.238	1.261	1.28	1.289	1.259	1.241	1.295	1.286	1.296	1.241	0.055	0.054	0.077	0.067	0.111	0.169	0.114	0.106	0.084	0.089	0.09	0.09	0.787	0.792	0.791	0.745	0.776	0.822	0.772	0.764	0.769	0.817
69.5	0.096	0.097	0.095	1.227	1.165	1.129	1.232	1.163	1.217	0.923	0.914	0.906	1.281	1.286	1.305	1.248	1.259	1.239	1.26	1.28	1.291	1.261	1.243	1.294	1.288	1.298	1.244	0.055	0.054	0.079	0.068	0.111	0.171	0.115	0.106	0.094	0.086	0.088	0.089	0.785	0.789	0.787	0.744	0.775	0.818	0.768	0.761	0.766	0.818
69.75	0.094	0.096	0.094	1.227	1.165	1.13	1.233	1.164	1.219	0.923	0.915	0.909	1.282	1.286	1.305	1.248	1.259	1.239	1.26	1.28	1.29	1.261	1.243	1.294	1.287	1.297	1.243	0.054	0.054	0.079	0.069	0.11	0.172	0.115	0.105	0.084	0.088	0.089	0.09	0.786	0.79	0.79	0.745	0.777	0.82	0.77	0.762	0.769	0.816
70	0.096	0.097	0.095	1.228	1.166	1.129	1.234	1.165	1.219	0.923	0.914	0.909	1.284	1.288	1.307	1.249	1.258	1.242	1.261	1.28	1.29	1.261	1.244	1.295	1.287	1.297	1.243	0.054	0.054	0.078	0.067	0.112	0.171	0.115	0.106	0.081	0.088	0.089	0.089	0.786	0.792	0.789	0.745	0.776	0.821	0.77	0.762	0.766	0.816
70.25	0.095	0.096	0.094	1.229	1.168	1.13	1.235	1.164	1.221	0.922	0.913	0.908	1.282	1.287	1.306	1.248	1.258	1.24	1.26	1.278	1.29	1.261	1.244	1.294	1.288	1.299	1.244	0.054	0.053	0.079	0.068	0.114	0.173	0.117	0.108	0.094	0.089	0.09	0.09	0.786	0.791	0.789	0.744	0.777	0.82	0.771	0.762	0.768	0.818
70.5	0.095	0.097	0.095	1.229	1.166	1.13	1.235	1.164	1.22	0.921	0.913	0.907	1.285	1.29	1.308	1.25	1.26	1.244	1.261	1.28	1.291	1.263	1.245	1.294	1.287	1.298	1.243	0.055	0.054	0.078	0.069	0.112	0.172	0.116	0.106	0.085	0.086	0.088	0.088	0.786	0.79	0.789	0.743	0.774	0.82	0.77	0.763	0.767	0.817
70.75	0.092	0.093	0.092	1.228	1.165	1.13	1.234	1.164	1.22	0.922	0.913	0.906	1.286	1.291	1.307	1.248	1.259	1.242	1.26	1.28	1.29	1.262	1.245	1.293	1.289	1.299	1.245	0.055	0.054	0.079	0.067	0.114	0.177	0.117	0.093	0.083	0.087	0.089	0.089	0.785	0.79	0.787	0.744	0.775	0.82	0.771	0.763	0.767	0.816
71	0.092	0.094	0.092	1.23	1.167	1.132	1.237	1.166	1.222	0.923	0.914	0.906	1.287	1.291	1.309	1.25	1.26	1.245	1.262	1.28	1.292	1.264	1.247	1.294	1.291	1.299	1.247	0.055	0.054	0.08	0.068	0.115	0.176	0.118	0.093	0.1	0.087	0.088	0.088	0.785	0.789	0.788	0.744	0.775	0.819	0.769	0.761	0.767	0.817
71.25	0.093	0.095	0.093	1.231	1.168	1.132	1.238	1.167	1.223	0.923	0.914	0.907	1.285	1.289	1.308	1.248	1.257	1.243	1.259	1.279	1.29	1.263	1.245	1.292	1.291	1.301	1.246	0.055	0.055	0.081	0.066	0.113	0.179	0.118	0.092	0.082	0.087	0.088	0.089	0.787	0.789	0.788	0.744	0.775	0.819	0.769	0.763	0.768	0.816
71.5	0.093	0.095	0.093	1.23	1.17	1.132	1.237	1.166	1.223	0.922	0.914	0.906	1.286	1.291	1.31	1.25	1.259	1.245	1.259	1.278	1.291	1.265	1.247	1.293	1.288	1.298	1.246	0.056	0.054	0.078	0.066	0.114	0.179	0.117	0.092	0.099	0.091	0.093	0.091	0.789	0.791	0.79	0.746	0.778	0.823	0.772	0.764	0.77	0.816
71.75	0.096	0.098	0.095	1.232	1.169	1.133	1.238	1.167	1.225	0.923	0.915	0.908	1.286	1.29	1.309	1.248	1.258	1.245	1.258	1.277	1.29	1.265	1.247	1.292	1.291	1.301	1.249	0.055	0.055	0.079	0.067	0.115	0.179	0.118	0.093	0.086	0.087	0.089	0.089	0.785	0.789	0.787	0.743	0.775	0.82	0.769	0.763	0.766	0.816
72	0.093	0.094	0.093	1.232	1.169	1.134	1.24	1.169	1.225	0.922	0.915	0.907	1.285	1.291	1.31	1.249	1.257	1.245	1.259	1.277	1.289	1.266	1.247	1.292	1.292	1.302	1.25	0.054	0.056	0.08	0.068	0.115	0.181	0.116	0.093	0.085	0.087	0.088	0.089	0.785	0.788	0.787	0.742	0.774	0.819	0.769	0.761	0.766	0.818
[truncated: 47 more columns]

## Sheet: Fig4B_left
Data source: Data was directly imported from Tecan Sunrise plate reader software (Magellan) into Excel. Averages over 12 colonies/strain we computed in Excel as shown below.
Time (h)	Sb WT (Optical Density at 600nm, 12 colonies)												Sb WT, average OD	Sb nrs1 KO 3-1 (Optical Density at 600nm, 12 colonies)												Sb nrs1 KO 3-1, average OD	Sb nrs1 KO 3-2 (Optical Density at 600nm, 12 colonies)												Sb nrs1 KO 3-2, average OD	Sb nrs1 KO 3-4 (Optical Density at 600nm, 12 colonies)
0.25	0.162	0.114	0.111	0.13	0.088	0.108	0.108	0.118	0.12	0.134	0.109	0.105	0.11725	0.113	0.123	0.131	0.116	0.074	0.113	0.103	0.117	0.097	0.105	0.11	0.126	0.110667	0.112	0.116	0.13	0.123	0.097	0.111	0.115	0.122	0.099	0.112	0.127	0.124	0.115667	0.128	0.104	0.108	0.138	0.086	0.101	0.101	0.117	0.112	0.115
0.5	0.16	0.12	0.118	0.133	0.091	0.113	0.11	0.123	0.125	0.143	0.122	0.112	0.1225	0.113	0.12	0.13	0.115	0.076	0.11	0.095	0.119	0.097	0.107	0.114	0.127	0.11025	0.11	0.115	0.125	0.12	0.094	0.111	0.115	0.121	0.102	0.115	0.13	0.124	0.115167	0.127	0.104	0.108	0.135	0.084	0.1	0.099	0.117	0.113	0.118
0.75	0.159	0.12	0.116	0.132	0.09	0.113	0.109	0.124	0.126	0.144	0.123	0.111	0.12225	0.112	0.12	0.129	0.114	0.076	0.109	0.095	0.119	0.096	0.107	0.115	0.126	0.109833	0.11	0.113	0.124	0.119	0.094	0.11	0.115	0.121	0.1	0.114	0.129	0.123	0.114333	0.125	0.105	0.108	0.135	0.084	0.099	0.098	0.117	0.119	0.119
1	0.16	0.119	0.116	0.13	0.089	0.113	0.109	0.124	0.126	0.145	0.123	0.112	0.122167	0.113	0.121	0.13	0.116	0.077	0.11	0.095	0.119	0.096	0.107	0.114	0.126	0.110333	0.11	0.114	0.125	0.12	0.093	0.11	0.114	0.121	0.1	0.116	0.128	0.121	0.114333	0.123	0.104	0.107	0.133	0.084	0.099	0.097	0.116	0.113	0.119
1.25	0.162	0.12	0.116	0.132	0.089	0.113	0.108	0.123	0.127	0.145	0.124	0.11	0.122417	0.112	0.12	0.129	0.113	0.075	0.108	0.094	0.119	0.095	0.106	0.113	0.125	0.109083	0.11	0.114	0.125	0.12	0.094	0.11	0.115	0.121	0.1	0.114	0.128	0.122	0.114417	0.124	0.104	0.108	0.134	0.084	0.099	0.098	0.117	0.112	0.118
1.5	0.164	0.12	0.116	0.133	0.09	0.114	0.111	0.126	0.127	0.147	0.124	0.111	0.123583	0.112	0.122	0.131	0.115	0.076	0.111	0.096	0.12	0.096	0.107	0.113	0.126	0.110417	0.112	0.115	0.127	0.12	0.095	0.111	0.117	0.123	0.101	0.115	0.13	0.122	0.115667	0.126	0.104	0.108	0.136	0.085	0.1	0.099	0.118	0.122	0.12
1.75	0.165	0.121	0.117	0.133	0.091	0.115	0.112	0.127	0.129	0.147	0.125	0.112	0.1245	0.113	0.122	0.131	0.115	0.075	0.112	0.097	0.12	0.096	0.107	0.113	0.128	0.11075	0.112	0.115	0.126	0.121	0.096	0.111	0.118	0.124	0.102	0.117	0.131	0.124	0.116417	0.126	0.104	0.108	0.135	0.085	0.101	0.099	0.119	0.119	0.12
2	0.17	0.122	0.119	0.136	0.092	0.116	0.114	0.13	0.13	0.15	0.127	0.114	0.126667	0.114	0.124	0.132	0.117	0.076	0.113	0.097	0.121	0.097	0.108	0.113	0.128	0.111667	0.113	0.117	0.128	0.122	0.097	0.114	0.119	0.125	0.103	0.117	0.132	0.125	0.117667	0.127	0.103	0.107	0.136	0.086	0.1	0.099	0.118	0.117	0.119
2.25	0.172	0.121	0.119	0.137	0.093	0.117	0.114	0.129	0.13	0.15	0.127	0.114	0.126917	0.117	0.126	0.135	0.12	0.078	0.115	0.099	0.123	0.098	0.109	0.116	0.13	0.113833	0.115	0.118	0.13	0.123	0.098	0.114	0.12	0.126	0.103	0.117	0.133	0.126	0.118583	0.129	0.106	0.11	0.14	0.088	0.103	0.102	0.121	0.119	0.122
2.5	0.176	0.123	0.12	0.139	0.094	0.119	0.116	0.13	0.13	0.154	0.129	0.114	0.128667	0.117	0.126	0.135	0.119	0.078	0.116	0.1	0.123	0.098	0.109	0.115	0.13	0.113833	0.115	0.118	0.132	0.124	0.099	0.115	0.121	0.126	0.104	0.118	0.134	0.124	0.119167	0.131	0.107	0.11	0.142	0.089	0.104	0.103	0.122	0.122	0.123
2.75	0.181	0.124	0.122	0.141	0.097	0.121	0.12	0.135	0.135	0.16	0.135	0.119	0.1325	0.12	0.129	0.139	0.122	0.079	0.119	0.102	0.126	0.1	0.111	0.116	0.132	0.11625	0.117	0.119	0.132	0.124	0.101	0.116	0.123	0.127	0.105	0.119	0.136	0.126	0.120417	0.133	0.107	0.11	0.144	0.09	0.105	0.104	0.123	0.121	0.123
3	0.187	0.127	0.125	0.145	0.099	0.124	0.122	0.141	0.135	0.162	0.133	0.117	0.13475	0.12	0.13	0.141	0.122	0.08	0.121	0.104	0.126	0.1	0.112	0.118	0.133	0.11725	0.12	0.123	0.136	0.127	0.105	0.12	0.127	0.131	0.107	0.123	0.141	0.126	0.123833	0.135	0.108	0.111	0.147	0.091	0.106	0.107	0.125	0.122	0.124
3.25	0.195	0.13	0.127	0.148	0.102	0.127	0.124	0.146	0.138	0.166	0.136	0.118	0.138083	0.123	0.135	0.146	0.126	0.081	0.125	0.107	0.129	0.103	0.115	0.12	0.137	0.120583	0.122	0.125	0.139	0.129	0.107	0.123	0.13	0.133	0.108	0.125	0.144	0.129	0.126167	0.138	0.109	0.113	0.151	0.094	0.11	0.109	0.127	0.127	0.126
3.5	0.2	0.13	0.127	0.15	0.102	0.13	0.126	0.146	0.141	0.168	0.135	0.119	0.1395	0.125	0.136	0.146	0.127	0.081	0.126	0.108	0.133	0.102	0.116	0.12	0.139	0.121583	0.122	0.126	0.139	0.129	0.109	0.123	0.132	0.135	0.109	0.125	0.146	0.128	0.126917	0.141	0.112	0.114	0.156	0.096	0.112	0.112	0.129	0.127	0.129
3.75	0.209	0.134	0.13	0.155	0.105	0.131	0.13	0.145	0.143	0.174	0.138	0.12	0.142833	0.128	0.139	0.15	0.13	0.083	0.13	0.111	0.134	0.104	0.118	0.123	0.141	0.12425	0.125	0.129	0.144	0.133	0.112	0.128	0.136	0.138	0.111	0.129	0.149	0.13	0.130333	0.144	0.112	0.115	0.159	0.099	0.114	0.115	0.132	0.129	0.131
4	0.216	0.139	0.133	0.158	0.108	0.138	0.133	0.154	0.147	0.18	0.141	0.123	0.1475	0.131	0.141	0.153	0.132	0.084	0.134	0.113	0.137	0.106	0.12	0.125	0.143	0.126583	0.128	0.132	0.147	0.135	0.116	0.131	0.141	0.142	0.114	0.134	0.155	0.133	0.134	0.148	0.114	0.117	0.164	0.101	0.118	0.117	0.135	0.133	0.133
4.25	0.223	0.142	0.134	0.162	0.11	0.138	0.136	0.154	0.149	0.185	0.142	0.124	0.149917	0.133	0.145	0.154	0.134	0.083	0.136	0.115	0.139	0.106	0.121	0.125	0.145	0.128	0.132	0.135	0.152	0.138	0.119	0.135	0.144	0.145	0.116	0.135	0.158	0.138	0.13725	0.15	0.115	0.118	0.166	0.103	0.119	0.119	0.136	0.135	0.135
4.5	0.23	0.144	0.137	0.167	0.113	0.142	0.14	0.158	0.161	0.19	0.146	0.127	0.154583	0.136	0.149	0.16	0.138	0.087	0.14	0.119	0.142	0.109	0.124	0.129	0.15	0.131917	0.135	0.138	0.154	0.141	0.123	0.138	0.148	0.149	0.119	0.139	0.163	0.138	0.140417	0.155	0.116	0.119	0.17	0.106	0.12	0.123	0.14	0.138	0.136
4.75	0.236	0.147	0.139	0.169	0.115	0.145	0.142	0.16	0.155	0.195	0.147	0.129	0.156583	0.139	0.153	0.163	0.141	0.087	0.143	0.121	0.144	0.111	0.126	0.13	0.152	0.134167	0.137	0.139	0.158	0.143	0.125	0.141	0.152	0.151	0.12	0.141	0.166	0.139	0.142667	0.159	0.119	0.121	0.177	0.109	0.125	0.126	0.142	0.141	0.141
5	0.245	0.149	0.141	0.173	0.118	0.148	0.145	0.163	0.161	0.2	0.15	0.13	0.16025	0.143	0.156	0.167	0.143	0.088	0.147	0.124	0.147	0.112	0.128	0.132	0.157	0.137	0.141	0.143	0.162	0.147	0.13	0.146	0.158	0.155	0.123	0.145	0.17	0.142	0.146833	0.165	0.123	0.125	0.183	0.114	0.129	0.131	0.148	0.151	0.145
5.25	0.256	0.149	0.144	0.178	0.122	0.151	0.15	0.165	0.162	0.208	0.155	0.133	0.164417	0.144	0.157	0.169	0.147	0.089	0.15	0.127	0.147	0.114	0.13	0.134	0.159	0.138917	0.144	0.147	0.166	0.148	0.133	0.149	0.163	0.157	0.124	0.146	0.174	0.144	0.149583	0.168	0.123	0.125	0.188	0.115	0.132	0.133	0.15	0.149	0.148
5.5	0.261	0.154	0.146	0.181	0.123	0.154	0.153	0.167	0.171	0.213	0.155	0.136	0.167833	0.148	0.163	0.173	0.149	0.091	0.154	0.128	0.15	0.115	0.133	0.135	0.162	0.14175	0.146	0.148	0.167	0.151	0.136	0.151	0.166	0.161	0.126	0.15	0.178	0.146	0.152167	0.172	0.125	0.127	0.193	0.117	0.134	0.137	0.154	0.152	0.152
5.75	0.273	0.157	0.149	0.187	0.126	0.157	0.157	0.174	0.173	0.219	0.158	0.136	0.172167	0.151	0.168	0.179	0.153	0.094	0.157	0.132	0.154	0.117	0.134	0.138	0.167	0.145333	0.15	0.152	0.171	0.156	0.141	0.157	0.173	0.166	0.129	0.155	0.184	0.151	0.157083	0.176	0.127	0.127	0.197	0.119	0.137	0.14	0.156	0.154	0.155
6	0.285	0.157	0.151	0.193	0.129	0.162	0.162	0.176	0.175	0.227	0.166	0.139	0.176833	0.154	0.17	0.182	0.156	0.093	0.16	0.135	0.159	0.12	0.137	0.141	0.169	0.148	0.153	0.155	0.176	0.16	0.146	0.163	0.177	0.169	0.132	0.158	0.189	0.154	0.161	0.181	0.129	0.13	0.206	0.124	0.139	0.144	0.161	0.16	0.159
6.25	0.297	0.161	0.154	0.197	0.132	0.165	0.165	0.18	0.18	0.234	0.167	0.142	0.181167	0.156	0.173	0.185	0.158	0.095	0.163	0.138	0.157	0.121	0.139	0.142	0.173	0.15	0.155	0.158	0.179	0.161	0.148	0.166	0.186	0.171	0.133	0.16	0.193	0.156	0.163833	0.186	0.131	0.132	0.213	0.126	0.143	0.147	0.165	0.166	0.165
6.5	0.308	0.162	0.154	0.201	0.134	0.166	0.168	0.182	0.183	0.24	0.169	0.143	0.184167	0.159	0.178	0.19	0.162	0.097	0.168	0.141	0.163	0.123	0.141	0.144	0.177	0.153583	0.16	0.162	0.185	0.166	0.153	0.171	0.192	0.177	0.137	0.164	0.199	0.159	0.16875	0.19	0.132	0.133	0.218	0.128	0.144	0.15	0.167	0.167	0.164
6.75	0.322	0.165	0.158	0.209	0.139	0.171	0.175	0.188	0.186	0.249	0.173	0.146	0.190083	0.162	0.182	0.194	0.166	0.098	0.174	0.145	0.166	0.124	0.143	0.147	0.18	0.15675	0.163	0.165	0.187	0.17	0.158	0.176	0.198	0.181	0.139	0.168	0.204	0.161	0.1725	0.195	0.133	0.133	0.224	0.13	0.147	0.154	0.171	0.172	0.169
7	0.338	0.168	0.161	0.213	0.142	0.175	0.179	0.194	0.19	0.258	0.172	0.148	0.194833	0.165	0.186	0.2	0.168	0.099	0.177	0.147	0.166	0.126	0.145	0.149	0.182	0.159167	0.167	0.166	0.191	0.173	0.161	0.181	0.204	0.185	0.142	0.17	0.209	0.165	0.176167	0.202	0.136	0.137	0.234	0.136	0.153	0.161	0.176	0.177	0.174
7.25	0.351	0.17	0.162	0.22	0.144	0.179	0.184	0.196	0.195	0.266	0.174	0.15	0.19925	0.17	0.191	0.204	0.173	0.101	0.183	0.151	0.171	0.128	0.148	0.15	0.185	0.162917	0.171	0.171	0.198	0.177	0.168	0.185	0.21	0.19	0.145	0.176	0.214	0.169	0.181167	0.208	0.14	0.141	0.242	0.14	0.156	0.166	0.181	0.182	0.176
7.5	0.368	0.174	0.166	0.228	0.147	0.184	0.191	0.207	0.2	0.278	0.18	0.151	0.206167	0.174	0.196	0.21	0.177	0.103	0.189	0.155	0.176	0.13	0.15	0.153	0.187	0.166667	0.175	0.175	0.201	0.182	0.175	0.193	0.215	0.195	0.148	0.18	0.218	0.173	0.185833	0.21	0.138	0.139	0.247	0.141	0.157	0.168	0.184	0.185	0.177
7.75	0.389	0.178	0.168	0.237	0.151	0.19	0.196	0.211	0.211	0.29	0.185	0.152	0.213167	0.177	0.201	0.215	0.18	0.104	0.194	0.16	0.177	0.131	0.154	0.156	0.189	0.169833	0.179	0.178	0.206	0.187	0.181	0.197	0.226	0.201	0.15	0.184	0.219	0.173	0.190083	0.218	0.141	0.141	0.254	0.146	0.162	0.175	0.191	0.192	0.18
8	0.408	0.182	0.171	0.245	0.155	0.196	0.203	0.215	0.213	0.3	0.185	0.153	0.218833	0.18	0.205	0.22	0.185	0.104	0.198	0.164	0.179	0.133	0.156	0.158	0.192	0.172833	0.182	0.183	0.215	0.192	0.188	0.205	0.232	0.203	0.154	0.188	0.223	0.177	0.195167	0.22	0.143	0.144	0.26	0.15	0.168	0.179	0.194	0.195	0.182
8.25	0.427	0.184	0.174	0.252	0.16	0.202	0.209	0.222	0.222	0.307	0.193	0.154	0.2255	0.186	0.213	0.227	0.19	0.106	0.206	0.168	0.184	0.135	0.159	0.161	0.194	0.177417	0.188	0.188	0.219	0.198	0.193	0.213	0.243	0.21	0.157	0.193	0.224	0.18	0.2005	0.223	0.146	0.145	0.265	0.155	0.172	0.185	0.2	0.199	0.184
8.5	0.451	0.19	0.177	0.263	0.164	0.209	0.217	0.233	0.23	0.314	0.196	0.156	0.233333	0.191	0.217	0.234	0.194	0.108	0.213	0.172	0.189	0.137	0.163	0.163	0.194	0.18125	0.193	0.192	0.227	0.206	0.202	0.219	0.248	0.22	0.16	0.199	0.226	0.181	0.206083	0.226	0.148	0.147	0.267	0.16	0.174	0.191	0.206	0.202	0.186
8.75	0.467	0.194	0.181	0.273	0.171	0.217	0.226	0.238	0.239	0.318	0.196	0.156	0.239667	0.197	0.226	0.244	0.199	0.11	0.22	0.178	0.193	0.139	0.165	0.166	0.198	0.18625	0.198	0.198	0.233	0.211	0.207	0.227	0.254	0.223	0.163	0.202	0.229	0.181	0.2105	0.228	0.151	0.15	0.273	0.165	0.183	0.199	0.211	0.203	0.188
9	0.484	0.199	0.184	0.283	0.176	0.226	0.234	0.246	0.247	0.324	0.202	0.158	0.246917	0.203	0.233	0.249	0.205	0.111	0.229	0.182	0.196	0.141	0.17	0.168	0.197	0.190333	0.205	0.202	0.239	0.219	0.216	0.235	0.255	0.232	0.166	0.209	0.229	0.182	0.21575	0.232	0.154	0.153	0.277	0.172	0.188	0.205	0.218	0.208	0.191
9.25	0.496	0.206	0.19	0.296	0.182	0.235	0.244	0.257	0.256	0.328	0.209	0.16	0.254917	0.209	0.242	0.259	0.211	0.113	0.238	0.189	0.203	0.144	0.175	0.172	0.2	0.19625	0.211	0.208	0.249	0.226	0.222	0.245	0.261	0.239	0.17	0.214	0.233	0.184	0.221833	0.235	0.156	0.154	0.281	0.176	0.194	0.208	0.221	0.211	0.192
9.5	0.505	0.212	0.193	0.308	0.188	0.244	0.254	0.264	0.265	0.333	0.211	0.16	0.261417	0.215	0.248	0.269	0.218	0.115	0.246	0.195	0.207	0.145	0.176	0.174	0.201	0.20075	0.213	0.214	0.259	0.235	0.229	0.251	0.263	0.246	0.174	0.217	0.236	0.186	0.226917	0.237	0.158	0.155	0.285	0.183	0.198	0.21	0.225	0.211	0.193
9.75	0.515	0.219	0.197	0.322	0.196	0.255	0.266	0.276	0.276	0.337	0.216	0.161	0.269667	0.223	0.258	0.279	0.226	0.117	0.255	0.205	0.213	0.148	0.181	0.177	0.204	0.207167	0.22	0.223	0.268	0.243	0.235	0.261	0.27	0.253	0.18	0.222	0.241	0.188	0.233667	0.238	0.16	0.157	0.288	0.189	0.204	0.211	0.224	0.211	0.194
10	0.529	0.227	0.205	0.338	0.205	0.268	0.28	0.287	0.29	0.347	0.221	0.162	0.279917	0.232	0.268	0.29	0.233	0.118	0.264	0.21	0.219	0.151	0.185	0.18	0.205	0.212917	0.222	0.226	0.269	0.247	0.236	0.264	0.272	0.258	0.184	0.222	0.241	0.188	0.23575	0.245	0.165	0.161	0.295	0.196	0.212	0.217	0.232	0.218	0.199
10.25	0.537	0.234	0.21	0.353	0.211	0.277	0.289	0.298	0.3	0.351	0.224	0.165	0.287417	0.24	0.279	0.302	0.242	0.12	0.274	0.221	0.226	0.154	0.19	0.184	0.208	0.22	0.224	0.232	0.277	0.256	0.242	0.271	0.279	0.264	0.189	0.225	0.247	0.189	0.24125	0.246	0.167	0.162	0.299	0.201	0.218	0.219	0.232	0.218	0.199
10.5	0.552	0.244	0.218	0.373	0.222	0.292	0.306	0.312	0.313	0.359	0.228	0.166	0.29875	0.248	0.289	0.311	0.25	0.123	0.284	0.229	0.233	0.157	0.195	0.188	0.209	0.226333	0.226	0.234	0.28	0.261	0.245	0.275	0.285	0.267	0.197	0.227	0.249	0.192	0.244833	0.25	0.17	0.165	0.305	0.205	0.223	0.224	0.236	0.222	0.203
10.75	0.56	0.253	0.224	0.391	0.232	0.305	0.32	0.324	0.324	0.366	0.229	0.167	0.307917	0.258	0.298	0.32	0.26	0.125	0.289	0.24	0.242	0.161	0.201	0.191	0.212	0.233083	0.229	0.237	0.283	0.264	0.249	0.278	0.289	0.27	0.199	0.229	0.252	0.192	0.247583	0.253	0.175	0.167	0.31	0.208	0.228	0.227	0.239	0.225	0.206
11	0.572	0.264	0.231	0.412	0.245	0.32	0.337	0.339	0.333	0.374	0.232	0.17	0.319083	0.267	0.305	0.327	0.268	0.128	0.295	0.245	0.251	0.164	0.207	0.196	0.213	0.238833	0.232	0.24	0.285	0.269	0.254	0.281	0.296	0.273	0.205	0.232	0.257	0.194	0.2515	0.258	0.178	0.172	0.318	0.211	0.231	0.23	0.242	0.229	0.207
11.25	0.586	0.275	0.24	0.428	0.256	0.335	0.351	0.355	0.341	0.382	0.235	0.17	0.3295	0.272	0.307	0.332	0.275	0.13	0.301	0.252	0.257	0.168	0.212	0.198	0.216	0.243333	0.235	0.244	0.291	0.275	0.259	0.288	0.304	0.277	0.209	0.236	0.259	0.196	0.256083	0.258	0.181	0.173	0.321	0.214	0.232	0.233	0.245	0.232	0.207
11.5	0.599	0.286	0.248	0.444	0.269	0.35	0.366	0.361	0.347	0.388	0.236	0.17	0.338667	0.278	0.313	0.337	0.28	0.134	0.304	0.256	0.264	0.171	0.214	0.199	0.218	0.247333	0.239	0.247	0.298	0.28	0.265	0.294	0.31	0.28	0.212	0.238	0.262	0.198	0.26025	0.263	0.185	0.178	0.327	0.218	0.236	0.238	0.249	0.234	0.211
11.75	0.615	0.3	0.257	0.463	0.282	0.37	0.376	0.369	0.353	0.395	0.239	0.172	0.34925	0.285	0.319	0.344	0.286	0.137	0.311	0.262	0.271	0.177	0.22	0.203	0.221	0.253	0.242	0.251	0.303	0.284	0.27	0.299	0.315	0.283	0.213	0.24	0.266	0.198	0.263667	0.268	0.191	0.182	0.333	0.221	0.239	0.242	0.253	0.238	0.213
12	0.63	0.312	0.266	0.477	0.298	0.388	0.386	0.379	0.36	0.404	0.241	0.174	0.359583	0.29	0.324	0.349	0.291	0.141	0.317	0.266	0.274	0.18	0.223	0.203	0.224	0.256833	0.246	0.256	0.308	0.289	0.276	0.306	0.321	0.286	0.217	0.244	0.27	0.201	0.268333	0.271	0.194	0.186	0.338	0.225	0.244	0.247	0.256	0.241	0.215
12.25	0.648	0.33	0.276	0.484	0.315	0.406	0.394	0.385	0.366	0.412	0.244	0.175	0.369583	0.294	0.329	0.355	0.296	0.143	0.323	0.271	0.276	0.185	0.225	0.204	0.226	0.260583	0.25	0.259	0.315	0.296	0.282	0.312	0.329	0.292	0.218	0.247	0.274	0.202	0.273	0.277	0.197	0.192	0.347	0.229	0.248	0.251	0.261	0.244	0.219
12.5	0.663	0.346	0.29	0.498	0.335	0.421	0.404	0.394	0.378	0.422	0.248	0.177	0.381333	0.298	0.337	0.364	0.3	0.148	0.331	0.277	0.282	0.189	0.227	0.207	0.23	0.265833	0.253	0.262	0.321	0.3	0.289	0.317	0.335	0.298	0.222	0.251	0.278	0.205	0.277583	0.281	0.2	0.195	0.352	0.233	0.25	0.254	0.264	0.249	0.22
12.75	0.681	0.362	0.302	0.507	0.352	0.429	0.407	0.398	0.386	0.429	0.248	0.179	0.39	0.306	0.344	0.372	0.304	0.152	0.34	0.281	0.286	0.194	0.229	0.208	0.233	0.27075	0.257	0.266	0.327	0.305	0.294	0.324	0.342	0.303	0.223	0.254	0.283	0.207	0.282083	0.285	0.202	0.201	0.359	0.238	0.255	0.26	0.268	0.252	0.224
13	0.701	0.381	0.317	0.518	0.371	0.439	0.42	0.406	0.395	0.44	0.254	0.18	0.401833	0.309	0.351	0.38	0.31	0.157	0.347	0.288	0.29	0.198	0.232	0.209	0.235	0.2755	0.262	0.271	0.332	0.312	0.299	0.33	0.349	0.308	0.225	0.257	0.287	0.208	0.286667	0.29	0.204	0.207	0.367	0.242	0.26	0.264	0.273	0.258	0.228
13.25	0.728	0.402	0.334	0.532	0.392	0.454	0.432	0.422	0.406	0.452	0.259	0.184	0.416417	0.317	0.357	0.39	0.318	0.162	0.355	0.295	0.295	0.205	0.234	0.212	0.24	0.281667	0.265	0.275	0.339	0.316	0.305	0.335	0.356	0.311	0.229	0.262	0.292	0.211	0.291333	0.295	0.207	0.212	0.373	0.248	0.266	0.27	0.276	0.26	0.23
13.5	0.748	0.418	0.349	0.54	0.407	0.459	0.44	0.426	0.413	0.459	0.258	0.185	0.425167	0.324	0.367	0.396	0.325	0.168	0.363	0.302	0.302	0.21	0.237	0.213	0.243	0.2875	0.271	0.281	0.344	0.325	0.312	0.343	0.366	0.318	0.232	0.265	0.297	0.213	0.29725	0.304	0.213	0.22	0.386	0.257	0.274	0.278	0.287	0.269	0.239
13.75	0.774	0.435	0.369	0.556	0.42	0.47	0.453	0.44	0.423	0.471	0.264	0.187	0.4385	0.33	0.372	0.406	0.331	0.174	0.373	0.309	0.307	0.215	0.241	0.215	0.248	0.293417	0.274	0.286	0.351	0.33	0.318	0.349	0.375	0.324	0.235	0.269	0.303	0.215	0.302417	0.307	0.211	0.22	0.392	0.258	0.275	0.28	0.288	0.271	0.239
14	0.799	0.451	0.384	0.57	0.43	0.483	0.466	0.449	0.433	0.484	0.269	0.187	0.450417	0.338	0.381	0.415	0.338	0.179	0.382	0.316	0.313	0.218	0.245	0.218	0.251	0.2995	0.279	0.291	0.358	0.34	0.326	0.357	0.383	0.329	0.237	0.272	0.307	0.217	0.308	0.31	0.212	0.221	0.399	0.261	0.28	0.284	0.291	0.274	0.243
14.25	0.827	0.461	0.404	0.581	0.44	0.494	0.476	0.459	0.441	0.494	0.271	0.189	0.461417	0.344	0.389	0.423	0.345	0.187	0.389	0.322	0.319	0.221	0.247	0.218	0.255	0.304917	0.284	0.296	0.365	0.347	0.332	0.364	0.393	0.336	0.241	0.276	0.313	0.22	0.313917	0.315	0.214	0.223	0.406	0.266	0.285	0.291	0.294	0.28	0.246
14.5	0.853	0.474	0.424	0.598	0.452	0.51	0.493	0.481	0.455	0.509	0.277	0.193	0.476583	0.352	0.397	0.434	0.353	0.194	0.399	0.331	0.325	0.223	0.25	0.221	0.26	0.311583	0.289	0.3	0.371	0.353	0.341	0.371	0.402	0.343	0.246	0.283	0.32	0.223	0.320167	0.323	0.216	0.226	0.418	0.273	0.291	0.296	0.302	0.285	0.252
14.75	0.884	0.481	0.443	0.616	0.461	0.522	0.506	0.49	0.466	0.524	0.282	0.196	0.48925	0.36	0.407	0.447	0.36	0.201	0.409	0.338	0.332	0.227	0.256	0.224	0.264	0.31875	0.294	0.307	0.38	0.362	0.348	0.38	0.412	0.349	0.25	0.285	0.325	0.224	0.326333	0.33	0.221	0.227	0.427	0.278	0.296	0.303	0.306	0.291	0.256
15	0.91	0.493	0.463	0.63	0.474	0.536	0.517	0.502	0.477	0.538	0.287	0.198	0.502083	0.366	0.416	0.455	0.367	0.208	0.422	0.344	0.338	0.228	0.258	0.225	0.268	0.324583	0.3	0.312	0.388	0.372	0.358	0.39	0.423	0.356	0.253	0.29	0.332	0.228	0.3335	0.336	0.223	0.232	0.438	0.284	0.303	0.309	0.312	0.297	0.261
15.25	0.928	0.504	0.479	0.645	0.487	0.55	0.53	0.517	0.492	0.553	0.291	0.2	0.514667	0.376	0.425	0.467	0.377	0.217	0.434	0.353	0.345	0.231	0.263	0.229	0.274	0.332583	0.305	0.318	0.397	0.38	0.365	0.4	0.433	0.363	0.256	0.294	0.339	0.232	0.340167	0.345	0.228	0.236	0.45	0.291	0.311	0.318	0.32	0.304	0.267
15.5	0.946	0.512	0.492	0.661	0.502	0.562	0.544	0.528	0.506	0.569	0.297	0.202	0.52675	0.386	0.437	0.482	0.385	0.226	0.445	0.362	0.352	0.234	0.267	0.231	0.278	0.340417	0.312	0.324	0.404	0.389	0.376	0.41	0.446	0.371	0.262	0.3	0.35	0.236	0.348333	0.349	0.227	0.236	0.458	0.296	0.315	0.323	0.323	0.307	0.271
15.75	0.958	0.528	0.502	0.676	0.514	0.573	0.556	0.547	0.519	0.579	0.304	0.206	0.5385	0.392	0.451	0.492	0.393	0.234	0.456	0.37	0.358	0.237	0.271	0.232	0.284	0.3475	0.316	0.331	0.414	0.397	0.386	0.42	0.457	0.378	0.265	0.304	0.358	0.237	0.35525	0.356	0.231	0.238	0.468	0.302	0.319	0.328	0.328	0.312	0.274
16	0.973	0.543	0.513	0.697	0.527	0.586	0.569	0.564	0.534	0.589	0.309	0.207	0.550917	0.402	0.463	0.502	0.403	0.239	0.466	0.38	0.365	0.242	0.275	0.235	0.289	0.355083	0.323	0.338	0.425	0.408	0.396	0.432	0.469	0.386	0.269	0.31	0.366	0.241	0.363583	0.364	0.234	0.242	0.481	0.308	0.328	0.336	0.337	0.32	0.281
16.25	0.985	0.559	0.526	0.719	0.54	0.601	0.586	0.575	0.55	0.596	0.317	0.212	0.563833	0.414	0.477	0.515	0.415	0.245	0.479	0.391	0.375	0.246	0.28	0.239	0.299	0.364583	0.329	0.343	0.435	0.418	0.407	0.442	0.484	0.395	0.273	0.318	0.372	0.246	0.371833	0.373	0.237	0.246	0.494	0.315	0.334	0.347	0.344	0.328	0.287
16.5	0.999	0.573	0.537	0.743	0.554	0.619	0.602	0.592	0.563	0.6	0.322	0.213	0.576417	0.425	0.489	0.53	0.423	0.249	0.49	0.399	0.381	0.249	0.285	0.241	0.302	0.371917	0.336	0.35	0.447	0.428	0.416	0.454	0.497	0.402	0.278	0.324	0.376	0.247	0.379583	0.381	0.239	0.249	0.508	0.324	0.343	0.354	0.35	0.334	0.292
16.75	1.007	0.586	0.548	0.771	0.568	0.635	0.62	0.609	0.58	0.607	0.33	0.218	0.589917	0.435	0.498	0.541	0.436	0.252	0.504	0.412	0.39	0.255	0.291	0.245	0.31	0.38075	0.343	0.356	0.457	0.439	0.429	0.465	0.509	0.411	0.283	0.331	0.381	0.255	0.38825	0.389	0.243	0.255	0.519	0.33	0.35	0.36	0.358	0.343	0.3
17	1.014	0.6	0.562	0.796	0.581	0.658	0.634	0.623	0.586	0.608	0.335	0.22	0.601417	0.448	0.512	0.56	0.448	0.258	0.518	0.424	0.4	0.26	0.295	0.249	0.316	0.390667	0.352	0.365	0.469	0.45	0.437	0.476	0.521	0.422	0.288	0.337	0.385	0.259	0.39675	0.399	0.247	0.258	0.535	0.34	0.358	0.37	0.368	0.35	0.308
17.25	1.021	0.614	0.578	0.824	0.596	0.677	0.654	0.64	0.595	0.612	0.344	0.224	0.614917	0.461	0.526	0.575	0.461	0.264	0.531	0.436	0.41	0.263	0.302	0.251	0.322	0.400167	0.357	0.371	0.483	0.461	0.449	0.491	0.532	0.432	0.294	0.343	0.386	0.263	0.405167	0.405	0.247	0.261	0.546	0.345	0.364	0.379	0.374	0.359	0.313
17.5	1.028	0.631	0.595	0.854	0.616	0.698	0.672	0.649	0.599	0.617	0.353	0.23	0.6285	0.472	0.539	0.586	0.469	0.266	0.543	0.446	0.417	0.266	0.305	0.253	0.322	0.407	0.366	0.379	0.492	0.473	0.46	0.504	0.539	0.443	0.298	0.352	0.391	0.269	0.413833	0.418	0.255	0.266	0.56	0.357	0.376	0.393	0.384	0.371	0.323
17.75	1.028	0.649	0.606	0.88	0.635	0.72	0.684	0.654	0.601	0.618	0.361	0.231	0.638917	0.484	0.554	0.599	0.481	0.272	0.559	0.46	0.428	0.271	0.311	0.256	0.325	0.416667	0.374	0.387	0.505	0.487	0.477	0.513	0.543	0.455	0.306	0.361	0.392	0.272	0.422667	0.427	0.257	0.269	0.569	0.363	0.386	0.402	0.395	0.377	0.326
18	1.033	0.667	0.62	0.911	0.656	0.732	0.687	0.656	0.603	0.618	0.365	0.237	0.64875	0.497	0.57	0.618	0.492	0.279	0.575	0.472	0.438	0.276	0.317	0.261	0.326	0.42675	0.382	0.396	0.519	0.501	0.49	0.521	0.547	0.463	0.312	0.369	0.393	0.273	0.4305	0.439	0.261	0.274	0.582	0.374	0.397	0.41	0.404	0.382	0.331
18.25	1.034	0.688	0.632	0.928	0.68	0.739	0.69	0.655	0.604	0.619	0.366	0.239	0.656167	0.507	0.587	0.637	0.505	0.287	0.588	0.482	0.45	0.281	0.325	0.264	0.328	0.43675	0.393	0.406	0.531	0.514	0.499	0.525	0.55	0.466	0.317	0.372	0.395	0.274	0.436833	0.453	0.267	0.28	0.59	0.386	0.409	0.421	0.414	0.387	0.338
18.5	1.035	0.706	0.65	0.94	0.703	0.745	0.694	0.661	0.607	0.621	0.368	0.245	0.664583	0.512	0.6	0.649	0.519	0.294	0.592	0.486	0.461	0.284	0.332	0.267	0.33	0.443833	0.401	0.415	0.54	0.525	0.507	0.529	0.553	0.47	0.325	0.374	0.395	0.275	0.442417	0.461	0.27	0.28	0.593	0.394	0.416	0.424	0.415	0.39	0.338
18.75	1.036	0.716	0.665	0.949	0.715	0.747	0.694	0.658	0.606	0.621	0.369	0.251	0.668917	0.516	0.604	0.655	0.534	0.3	0.597	0.488	0.467	0.291	0.339	0.273	0.329	0.449417	0.411	0.424	0.544	0.53	0.514	0.532	0.551	0.471	0.331	0.377	0.396	0.28	0.44675	0.47	0.275	0.288	0.6	0.404	0.423	0.428	0.419	0.393	0.341
19	1.036	0.721	0.687	0.956	0.724	0.752	0.697	0.66	0.609	0.621	0.37	0.255	0.674	0.517	0.607	0.658	0.548	0.306	0.598	0.489	0.47	0.296	0.346	0.276	0.329	0.453333	0.419	0.436	0.552	0.536	0.518	0.535	0.554	0.473	0.34	0.378	0.396	0.277	0.451167	0.478	0.278	0.291	0.606	0.412	0.429	0.434	0.426	0.397	0.345
19.25	1.035	0.723	0.703	0.959	0.729	0.754	0.696	0.66	0.608	0.62	0.369	0.258	0.676167	0.522	0.61	0.664	0.557	0.315	0.602	0.493	0.473	0.304	0.353	0.283	0.331	0.458917	0.422	0.444	0.561	0.539	0.52	0.537	0.553	0.473	0.346	0.379	0.397	0.277	0.454	0.486	0.283	0.297	0.612	0.42	0.435	0.439	0.431	0.401	0.346
19.5	1.039	0.729	0.713	0.966	0.736	0.757	0.696	0.66	0.608	0.621	0.371	0.26	0.679667	0.522	0.611	0.664	0.562	0.32	0.603	0.491	0.472	0.309	0.355	0.288	0.331	0.460667	0.426	0.451	0.56	0.543	0.524	0.539	0.553	0.475	0.352	0.382	0.398	0.278	0.45675	0.496	0.289	0.302	0.618	0.425	0.442	0.446	0.435	0.404	0.351
19.75	1.038	0.731	0.718	0.968	0.74	0.757	0.696	0.662	0.61	0.621	0.372	0.26	0.681083	0.524	0.611	0.664	0.564	0.328	0.605	0.492	0.474	0.317	0.356	0.293	0.33	0.463167	0.428	0.452	0.562	0.545	0.525	0.54	0.555	0.476	0.353	0.38	0.397	0.28	0.45775	0.5	0.293	0.307	0.619	0.431	0.446	0.446	0.436	0.405	0.351
20	1.037	0.732	0.723	0.97	0.744	0.759	0.697	0.664	0.609	0.621	0.366	0.262	0.682	0.524	0.612	0.665	0.568	0.335	0.606	0.492	0.475	0.323	0.357	0.293	0.329	0.464917	0.431	0.458	0.563	0.547	0.529	0.541	0.555	0.476	0.354	0.382	0.398	0.28	0.4595	0.508	0.3	0.312	0.626	0.437	0.452	0.451	0.443	0.408	0.354
20.25	1.037	0.735	0.727	0.972	0.748	0.76	0.696	0.663	0.609	0.621	0.368	0.262	0.683167	0.525	0.613	0.665	0.568	0.344	0.606	0.492	0.476	0.325	0.356	0.293	0.331	0.466167	0.433	0.46	0.565	0.549	0.53	0.541	0.554	0.477	0.355	0.383	0.399	0.279	0.460417	0.512	0.305	0.32	0.631	0.443	0.456	0.456	0.446	0.411	0.355
20.5	1.039	0.734	0.728	0.973	0.75	0.76	0.695	0.663	0.608	0.621	0.369	0.262	0.6835	0.524	0.612	0.667	0.57	0.355	0.605	0.492	0.473	0.328	0.357	0.295	0.328	0.467167	0.435	0.462	0.567	0.55	0.531	0.543	0.556	0.477	0.358	0.382	0.398	0.281	0.461667	0.519	0.31	0.326	0.636	0.45	0.462	0.461	0.449	0.415	0.358
20.75	1.038	0.734	0.727	0.972	0.75	0.757	0.694	0.661	0.604	0.618	0.364	0.259	0.6815	0.526	0.614	0.667	0.57	0.361	0.608	0.494	0.476	0.33	0.359	0.294	0.33	0.469083	0.437	0.463	0.569	0.551	0.53	0.543	0.556	0.476	0.357	0.382	0.397	0.282	0.461917	0.525	0.317	0.333	0.638	0.455	0.466	0.464	0.453	0.418	0.36
21	1.038	0.736	0.731	0.974	0.752	0.76	0.696	0.663	0.607	0.62	0.367	0.261	0.68375	0.525	0.613	0.666	0.568	0.364	0.608	0.492	0.475	0.329	0.357	0.294	0.33	0.468417	0.44	0.466	0.57	0.552	0.531	0.545	0.555	0.479	0.357	0.384	0.398	0.28	0.463083	0.53	0.324	0.339	0.643	0.462	0.471	0.466	0.454	0.419	0.361
21.25	1.039	0.735	0.732	0.974	0.754	0.76	0.696	0.663	0.607	0.619	0.367	0.262	0.684	0.528	0.614	0.667	0.572	0.366	0.607	0.494	0.476	0.329	0.359	0.295	0.329	0.469667	0.441	0.466	0.571	0.554	0.53	0.544	0.554	0.476	0.359	0.381	0.397	0.28	0.46275	0.534	0.329	0.345	0.647	0.465	0.473	0.47	0.457	0.42	0.363
21.5	1.037	0.737	0.733	0.976	0.754	0.759	0.696	0.663	0.607	0.619	0.366	0.261	0.684	0.527	0.612	0.663	0.571	0.368	0.607	0.493	0.475	0.331	0.358	0.295	0.331	0.46925	0.442	0.467	0.57	0.553	0.532	0.543	0.555	0.478	0.361	0.383	0.397	0.281	0.4635	0.537	0.335	0.351	0.652	0.468	0.477	0.472	0.46	0.424	0.366
21.75	1.038	0.738	0.734	0.976	0.755	0.761	0.695	0.665	0.606	0.619	0.368	0.262	0.68475	0.527	0.611	0.664	0.57	0.368	0.605	0.491	0.474	0.329	0.357	0.294	0.331	0.468417	0.443	0.468	0.572	0.555	0.533	0.543	0.555	0.477	0.362	0.383	0.399	0.283	0.464417	0.541	0.343	0.361	0.653	0.473	0.48	0.476	0.462	0.425	0.365
22	1.039	0.737	0.735	0.975	0.756	0.758	0.693	0.663	0.605	0.618	0.367	0.261	0.683917	0.53	0.612	0.666	0.572	0.368	0.608	0.491	0.477	0.33	0.357	0.294	0.329	0.4695	0.442	0.469	0.573	0.555	0.532	0.544	0.554	0.477	0.359	0.381	0.397	0.282	0.46375	0.545	0.351	0.368	0.656	0.477	0.484	0.477	0.463	0.426	0.365
22.25	1.041	0.738	0.736	0.975	0.756	0.759	0.695	0.665	0.605	0.62	0.368	0.261	0.684917	0.529	0.613	0.666	0.568	0.367	0.605	0.491	0.474	0.328	0.357	0.292	0.331	0.468417	0.446	0.471	0.574	0.555	0.533	0.545	0.555	0.476	0.359	0.383	0.398	0.282	0.46475	0.548	0.36	0.378	0.66	0.482	0.488	0.48	0.466	0.427	0.368
22.5	1.039	0.739	0.735	0.976	0.755	0.758	0.694	0.665	0.606	0.618	0.368	0.26	0.684417	0.53	0.614	0.665	0.571	0.369	0.604	0.492	0.475	0.331	0.358	0.293	0.33	0.469333	0.447	0.47	0.574	0.556	0.531	0.544	0.553	0.475	0.36	0.382	0.399	0.284	0.464583	0.554	0.369	0.387	0.663	0.485	0.49	0.483	0.471	0.43	0.37
22.75	1.04	0.735	0.733	0.974	0.754	0.757	0.692	0.664	0.604	0.618	0.367	0.26	0.683167	0.529	0.613	0.665	0.569	0.368	0.604	0.489	0.473	0.329	0.356	0.292	0.329	0.468	0.45	0.473	0.576	0.557	0.532	0.547	0.556	0.477	0.36	0.384	0.398	0.282	0.466	0.559	0.377	0.397	0.666	0.489	0.493	0.487	0.472	0.433	0.371
23	1.038	0.736	0.734	0.975	0.753	0.755	0.692	0.663	0.604	0.617	0.366	0.26	0.68275	0.53	0.613	0.663	0.57	0.369	0.606	0.491	0.475	0.331	0.357	0.294	0.328	0.468917	0.45	0.474	0.575	0.555	0.533	0.545	0.553	0.475	0.361	0.381	0.398	0.28	0.465	0.56	0.385	0.403	0.67	0.492	0.496	0.489	0.474	0.434	0.372
23.25	1.039	0.736	0.734	0.973	0.756	0.756	0.692	0.667	0.602	0.618	0.368	0.261	0.6835	0.531	0.611	0.662	0.568	0.368	0.604	0.49	0.473	0.33	0.357	0.294	0.33	0.468167	0.453	0.473	0.576	0.558	0.533	0.545	0.556	0.477	0.36	0.383	0.399	0.283	0.466333	0.564	0.392	0.41	0.673	0.497	0.501	0.492	0.476	0.437	0.372
23.5	1.04	0.737	0.733	0.971	0.753	0.754	0.69	0.664	0.602	0.617	0.367	0.259	0.68225	0.53	0.612	0.664	0.569	0.368	0.604	0.489	0.472	0.33	0.356	0.294	0.328	0.468	0.454	0.476	0.576	0.558	0.536	0.547	0.553	0.475	0.361	0.383	0.398	0.281	0.4665	0.565	0.396	0.417	0.674	0.497	0.501	0.494	0.476	0.436	0.373
23.75	1.038	0.735	0.733	0.972	0.753	0.753	0.69	0.664	0.602	0.616	0.366	0.259	0.68175	0.53	0.611	0.661	0.568	0.367	0.603	0.488	0.472	0.33	0.355	0.293	0.326	0.467	0.456	0.477	0.579	0.559	0.535	0.548	0.555	0.478	0.36	0.381	0.398	0.284	0.4675	0.57	0.405	0.425	0.678	0.503	0.505	0.498	0.479	0.44	0.376
24	1.039	0.737	0.734	0.972	0.755	0.753	0.69	0.664	0.602	0.617	0.366	0.262	0.682583	0.531	0.611	0.663	0.569	0.367	0.605	0.489	0.474	0.331	0.357	0.293	0.329	0.46825	0.456	0.475	0.577	0.558	0.535	0.547	0.556	0.476	0.36	0.382	0.398	0.282	0.466833	0.574	0.411	0.43	0.68	0.507	0.508	0.5	0.482	0.44	0.375
24.25	1.038	0.736	0.733	0.971	0.753	0.753	0.691	0.665	0.603	0.617	0.366	0.26	0.682167	0.531	0.611	0.662	0.568	0.368	0.605	0.488	0.472	0.331	0.355	0.293	0.328	0.467667	0.455	0.475	0.577	0.559	0.533	0.544	0.553	0.475	0.36	0.38	0.396	0.282	0.46575	0.577	0.418	0.437	0.683	0.509	0.511	0.502	0.485	0.442	0.377
24.5	1.037	0.736	0.732	0.969	0.753	0.752	0.69	0.666	0.602	0.616	0.366	0.261	0.681667	0.532	0.61	0.661	0.568	0.367	0.603	0.489	0.473	0.33	0.356	0.294	0.327	0.4675	0.457	0.475	0.577	0.559	0.535	0.545	0.554	0.476	0.36	0.38	0.398	0.283	0.466583	0.579	0.424	0.441	0.687	0.512	0.513	0.504	0.486	0.445	0.377
24.75	1.038	0.735	0.732	0.968	0.753	0.753	0.689	0.664	0.601	0.616	0.366	0.26	0.68125	0.531	0.611	0.661	0.567	0.366	0.602	0.486	0.472	0.328	0.355	0.291	0.326	0.466333	0.459	0.477	0.579	0.56	0.535	0.546	0.554	0.479	0.359	0.381	0.398	0.282	0.467417	0.584	0.428	0.448	0.69	0.516	0.516	0.506	0.487	0.445	0.378
25	1.038	0.735	0.731	0.967	0.751	0.752	0.691	0.664	0.602	0.617	0.366	0.261	0.68125	0.531	0.609	0.66	0.568	0.367	0.602	0.489	0.47	0.33	0.355	0.292	0.328	0.46675	0.459	0.475	0.58	0.558	0.533	0.544	0.553	0.475	0.358	0.381	0.397	0.281	0.466167	0.585	0.434	0.453	0.693	0.519	0.519	0.509	0.489	0.446	0.379
25.25	1.035	0.734	0.731	0.967	0.751	0.751	0.689	0.664	0.601	0.618	0.365	0.261	0.680583	0.53	0.609	0.66	0.567	0.367	0.603	0.488	0.473	0.328	0.355	0.293	0.327	0.466667	0.46	0.479	0.578	0.56	0.534	0.545	0.553	0.475	0.358	0.38	0.397	0.282	0.46675	0.587	0.436	0.456	0.694	0.521	0.52	0.509	0.49	0.447	0.38
25.5	1.038	0.733	0.73	0.966	0.75	0.75	0.689	0.667	0.6	0.616	0.364	0.257	0.68	0.532	0.609	0.662	0.567	0.366	0.602	0.488	0.469	0.327	0.355	0.291	0.325	0.466083	0.463	0.48	0.582	0.561	0.535	0.548	0.555	0.477	0.359	0.382	0.397	0.283	0.4685	0.593	0.442	0.463	0.7	0.527	0.524	0.513	0.494	0.449	0.382
25.75	1.038	0.734	0.731	0.966	0.749	0.752	0.689	0.664	0.601	0.617	0.364	0.259	0.680333	0.533	0.611	0.662	0.567	0.368	0.603	0.488	0.471	0.328	0.356	0.293	0.327	0.46725	0.464	0.479	0.58	0.561	0.535	0.546	0.554	0.478	0.36	0.381	0.397	0.281	0.468	0.596	0.445	0.468	0.699	0.528	0.526	0.516	0.494	0.45	0.381
26	1.036	0.734	0.73	0.966	0.749	0.751	0.689	0.668	0.601	0.615	0.364	0.257	0.68	0.534	0.608	0.66	0.566	0.365	0.603	0.487	0.47	0.326	0.353	0.291	0.326	0.46575	0.464	0.48	0.58	0.561	0.534	0.545	0.552	0.476	0.359	0.381	0.397	0.282	0.467583	0.599	0.451	0.471	0.705	0.532	0.531	0.52	0.496	0.452	0.383
26.25	1.036	0.734	0.728	0.964	0.749	0.748	0.689	0.662	0.6	0.616	0.364	0.259	0.679083	0.533	0.608	0.659	0.567	0.366	0.603	0.488	0.47	0.327	0.354	0.293	0.327	0.46625	0.465	0.48	0.579	0.561	0.535	0.544	0.554	0.475	0.36	0.381	0.397	0.284	0.467917	0.601	0.455	0.474	0.707	0.534	0.533	0.519	0.497	0.452	0.383
26.5	1.037	0.734	0.729	0.965	0.749	0.752	0.688	0.667	0.6	0.618	0.365	0.259	0.68025	0.532	0.609	0.66	0.565	0.366	0.602	0.487	0.47	0.327	0.353	0.292	0.326	0.46575	0.467	0.481	0.579	0.561	0.535	0.546	0.552	0.475	0.358	0.379	0.395	0.28	0.467333	0.604	0.456	0.478	0.708	0.538	0.534	0.523	0.496	0.454	0.382
26.75	1.034	0.734	0.73	0.964	0.749	0.748	0.689	0.664	0.6	0.616	0.364	0.26	0.679333	0.532	0.608	0.66	0.565	0.364	0.601	0.485	0.47	0.326	0.354	0.293	0.328	0.4655	0.469	0.482	0.582	0.562	0.535	0.547	0.554	0.477	0.359	0.38	0.397	0.284	0.469	0.606	0.459	0.481	0.711	0.539	0.535	0.523	0.5	0.452	0.384
27	1.036	0.735	0.729	0.963	0.747	0.75	0.688	0.663	0.601	0.616	0.364	0.26	0.679333	0.532	0.61	0.661	0.565	0.365	0.602	0.487	0.471	0.327	0.353	0.291	0.328	0.466	0.467	0.481	0.579	0.56	0.534	0.546	0.552	0.474	0.356	0.378	0.396	0.28	0.466917	0.608	0.464	0.484	0.713	0.542	0.539	0.525	0.5	0.455	0.384
27.25	1.035	0.732	0.728	0.963	0.747	0.749	0.687	0.664	0.599	0.616	0.363	0.258	0.678417	0.531	0.609	0.659	0.565	0.364	0.602	0.486	0.469	0.328	0.354	0.292	0.326	0.465417	0.47	0.483	0.58	0.564	0.535	0.546	0.555	0.478	0.36	0.38	0.398	0.285	0.4695	0.61	0.467	0.489	0.715	0.545	0.542	0.528	0.502	0.456	0.384
27.5	1.035	0.733	0.729	0.962	0.748	0.748	0.688	0.664	0.599	0.614	0.362	0.258	0.678333	0.533	0.61	0.661	0.567	0.365	0.604	0.489	0.471	0.328	0.354	0.293	0.329	0.467	0.468	0.481	0.579	0.562	0.533	0.545	0.552	0.475	0.358	0.38	0.396	0.283	0.467667	0.613	0.469	0.491	0.717	0.548	0.542	0.528	0.503	0.456	0.384
27.75	1.036	0.734	0.729	0.964	0.75	0.75	0.689	0.666	0.602	0.616	0.365	0.259	0.68	0.533	0.609	0.659	0.565	0.365	0.602	0.488	0.47	0.327	0.354	0.292	0.327	0.465917	0.47	0.48	0.578	0.561	0.535	0.544	0.553	0.475	0.358	0.38	0.396	0.279	0.467417	0.615	0.472	0.495	0.719	0.549	0.545	0.53	0.503	0.456	0.384
28	1.034	0.733	0.727	0.962	0.746	0.747	0.686	0.663	0.599	0.615	0.363	0.257	0.677667	0.534	0.61	0.66	0.566	0.364	0.601	0.486	0.471	0.327	0.353	0.292	0.326	0.465833	0.471	0.482	0.58	0.562	0.535	0.546	0.552	0.476	0.358	0.38	0.397	0.284	0.468583	0.617	0.477	0.498	0.722	0.552	0.548	0.533	0.505	0.458	0.384
28.25	1.036	0.733	0.727	0.963	0.748	0.748	0.687	0.665	0.599	0.616	0.364	0.256	0.6785	0.533	0.608	0.66	0.566	0.366	0.602	0.486	0.47	0.326	0.354	0.292	0.327	0.465833	0.472	0.484	0.58	0.562	0.535	0.547	0.553	0.477	0.359	0.379	0.397	0.282	0.468917	0.619	0.478	0.502	0.724	0.555	0.548	0.533	0.506	0.458	0.384
28.5	1.036	0.733	0.725	0.962	0.747	0.749	0.686	0.664	0.597	0.615	0.364	0.258	0.678	0.533	0.607	0.659	0.563	0.363	0.6	0.485	0.467	0.325	0.352	0.291	0.326	0.46425	0.473	0.482	0.579	0.562	0.534	0.546	0.551	0.476	0.358	0.381	0.397	0.283	0.4685	0.621	0.483	0.506	0.727	0.558	0.55	0.537	0.507	0.459	0.385
28.75	1.035	0.731	0.725	0.961	0.746	0.749	0.686	0.664	0.599	0.616	0.363	0.258	0.67775	0.533	0.609	0.661	0.566	0.364	0.601	0.487	0.469	0.327	0.354	0.293	0.328	0.466	0.473	0.483	0.582	0.562	0.536	0.547	0.552	0.475	0.356	0.377	0.395	0.282	0.468333	0.622	0.482	0.508	0.727	0.559	0.552	0.536	0.508	0.457	0.385
29	1.037	0.732	0.729	0.963	0.748	0.751	0.687	0.667	0.6	0.617	0.366	0.259	0.679667	0.533	0.608	0.66	0.564	0.363	0.6	0.485	0.467	0.325	0.352	0.29	0.328	0.464583	0.473	0.483	0.581	0.561	0.534	0.545	0.552	0.474	0.356	0.377	0.393	0.279	0.467333	0.626	0.487	0.512	0.731	0.562	0.556	0.538	0.509	0.46	0.385
29.25	1.033	0.731	0.725	0.96	0.746	0.747	0.685	0.665	0.598	0.615	0.363	0.258	0.677167	0.532	0.607	0.657	0.565	0.364	0.6	0.486	0.469	0.325	0.352	0.291	0.325	0.464417	0.474	0.482	0.577	0.562	0.536	0.544	0.553	0.474	0.358	0.378	0.396	0.285	0.46825	0.629	0.493	0.516	0.735	0.569	0.559	0.542	0.513	0.463	0.387
29.5	1.033	0.732	0.727	0.962	0.748	0.749	0.686	0.666	0.599	0.616	0.365	0.26	0.678583	0.534	0.609	0.66	0.564	0.363	0.601	0.486	0.468	0.324	0.351	0.29	0.324	0.4645	0.476	0.484	0.582	0.563	0.536	0.546	0.553	0.475	0.358	0.38	0.397	0.283	0.469417	0.628	0.491	0.518	0.734	0.567	0.56	0.542	0.51	0.46	0.386
29.75	1.034	0.732	0.725	0.959	0.745	0.747	0.686	0.665	0.599	0.613	0.362	0.256	0.676917	0.534	0.61	0.66	0.564	0.363	0.601	0.484	0.469	0.325	0.352	0.293	0.325	0.465	0.479	0.487	0.584	0.564	0.538	0.548	0.554	0.478	0.358	0.379	0.4	0.282	0.470917	0.631	0.494	0.521	0.738	0.571	0.562	0.543	0.512	0.459	0.384
30	1.033	0.732	0.724	0.96	0.745	0.746	0.685	0.664	0.598	0.615	0.363	0.257	0.676833	0.531	0.608	0.659	0.564	0.363	0.601	0.486	0.467	0.325	0.353	0.291	0.325	0.464417	0.476	0.483	0.581	0.563	0.536	0.547	0.553	0.474	0.357	0.378	0.395	0.28	0.468583	0.632	0.498	0.524	0.74	0.572	0.564	0.544	0.511	0.46	0.385
30.25	1.034	0.732	0.725	0.959	0.746	0.747	0.685	0.664	0.597	0.613	0.361	0.256	0.676583	0.532	0.61	0.659	0.565	0.362	0.601	0.485	0.469	0.326	0.352	0.293	0.326	0.465	0.477	0.486	0.582	0.563	0.535	0.547	0.553	0.475	0.358	0.381	0.396	0.281	0.4695	0.632	0.496	0.525	0.74	0.572	0.563	0.543	0.511	0.459	0.383
30.5	1.032	0.731	0.726	0.961	0.746	0.749	0.686	0.667	0.598	0.616	0.364	0.258	0.677833	0.534	0.607	0.656	0.564	0.363	0.601	0.484	0.467	0.325	0.353	0.291	0.325	0.464167	0.477	0.485	0.582	0.564	0.537	0.546	0.552	0.476	0.357	0.381	0.396	0.28	0.469417	0.635	0.501	0.527	0.742	0.577	0.566	0.546	0.513	0.462	0.386
30.75	1.032	0.731	0.725	0.96	0.746	0.747	0.686	0.666	0.599	0.614	0.362	0.256	0.677	0.533	0.607	0.659	0.565	0.363	0.601	0.485	0.468	0.324	0.352	0.29	0.327	0.4645	0.478	0.484	0.582	0.564	0.536	0.546	0.554	0.475	0.358	0.38	0.399	0.282	0.469833	0.635	0.502	0.527	0.741	0.576	0.565	0.546	0.511	0.459	0.384
31	1.031	0.732	0.726	0.96	0.746	0.747	0.684	0.665	0.598	0.614	0.363	0.257	0.676917	0.534	0.609	0.659	0.565	0.364	0.602	0.486	0.468	0.326	0.353	0.292	0.326	0.465333	0.477	0.485	0.583	0.563	0.535	0.545	0.552	0.473	0.357	0.381	0.397	0.281	0.469083	0.637	0.505	0.532	0.743	0.58	0.569	0.547	0.514	0.46	0.384
31.25	1.031	0.731	0.726	0.961	0.748	0.748	0.686	0.667	0.599	0.617	0.364	0.259	0.678083	0.531	0.606	0.657	0.564	0.364	0.599	0.486	0.466	0.324	0.352	0.29	0.323	0.4635	0.477	0.484	0.58	0.562	0.536	0.544	0.552	0.474	0.356	0.378	0.394	0.278	0.467917	0.638	0.505	0.534	0.745	0.581	0.571	0.548	0.514	0.461	0.385
31.5	1.032	0.734	0.726	0.96	0.747	0.747	0.686	0.667	0.598	0.614	0.363	0.256	0.6775	0.535	0.609	0.661	0.566	0.364	0.601	0.487	0.468	0.326	0.353	0.292	0.324	0.4655	0.478	0.486	0.583	0.563	0.536	0.547	0.553	0.476	0.358	0.379	0.398	0.28	0.46975	0.639	0.51	0.537	0.748	0.583	0.571	0.55	0.513	0.46	0.384
31.75	1.032	0.733	0.725	0.959	0.744	0.746	0.686	0.666	0.598	0.615	0.364	0.256	0.677	0.532	0.607	0.657	0.565	0.362	0.603	0.485	0.468	0.325	0.352	0.293	0.327	0.464667	0.478	0.484	0.582	0.564	0.536	0.545	0.551	0.474	0.357	0.381	0.398	0.281	0.46925	0.639	0.51	0.538	0.748	0.586	0.572	0.549	0.513	0.46	0.383
32	1.032	0.734	0.727	0.961	0.746	0.749	0.687	0.668	0.599	0.614	0.364	0.258	0.67825	0.534	0.608	0.66	0.565	0.365	0.601	0.488	0.47	0.326	0.353	0.293	0.328	0.465917	0.478	0.484	0.58	0.563	0.534	0.545	0.552	0.474	0.357	0.38	0.396	0.28	0.468583	0.639	0.511	0.539	0.751	0.588	0.574	0.549	0.514	0.461	0.384
32.25	1.031	0.731	0.724	0.962	0.747	0.747	0.686	0.668	0.599	0.616	0.363	0.257	0.677583	0.535	0.61	0.662	0.566	0.365	0.603	0.487	0.47	0.327	0.354	0.294	0.327	0.466667	0.478	0.484	0.582	0.563	0.535	0.547	0.552	0.473	0.357	0.378	0.395	0.28	0.468667	0.638	0.511	0.541	0.748	0.587	0.575	0.549	0.512	0.458	0.382
32.5	1.031	0.731	0.726	0.961	0.747	0.747	0.687	0.669	0.599	0.616	0.365	0.259	0.678167	0.534	0.61	0.662	0.565	0.363	0.602	0.486	0.469	0.326	0.353	0.293	0.325	0.465667	0.478	0.485	0.578	0.563	0.534	0.544	0.55	0.473	0.356	0.376	0.394	0.279	0.4675	0.639	0.513	0.542	0.752	0.589	0.576	0.549	0.511	0.459	0.384
32.75	1.03	0.73	0.725	0.959	0.745	0.747	0.685	0.667	0.598	0.615	0.364	0.257	0.676833	0.533	0.606	0.658	0.563	0.361	0.599	0.484	0.466	0.324	0.352	0.291	0.324	0.463417	0.478	0.484	0.581	0.561	0.534	0.544	0.55	0.474	0.355	0.376	0.394	0.278	0.467417	0.646	0.519	0.547	0.757	0.594	0.58	0.553	0.516	0.462	0.387
33	1.03	0.732	0.726	0.961	0.748	0.748	0.686	0.672	0.599	0.617	0.365	0.258	0.6785	0.533	0.605	0.657	0.564	0.362	0.6	0.484	0.468	0.324	0.351	0.291	0.324	0.463583	0.478	0.484	0.579	0.562	0.535	0.544	0.55	0.473	0.355	0.377	0.395	0.278	0.4675	0.643	0.517	0.547	0.756	0.594	0.579	0.551	0.514	0.461	0.384
33.25	1.032	0.731	0.726	0.961	0.746	0.747	0.686	0.668	0.599	0.614	0.363	0.256	0.677417	0.532	0.606	0.658	0.563	0.362	0.6	0.484	0.467	0.323	0.35	0.29	0.324	0.46325	0.478	0.485	0.58	0.564	0.535	0.546	0.551	0.474	0.357	0.38	0.397	0.28	0.468917	0.644	0.521	0.55	0.757	0.596	0.58	0.552	0.514	0.461	0.385
33.5	1.032	0.733	0.727	0.961	0.748	0.749	0.686	0.668	0.599	0.617	0.366	0.259	0.67875	0.533	0.608	0.659	0.564	0.363	0.601	0.486	0.468	0.326	0.352	0.293	0.326	0.464917	0.477	0.484	0.579	0.561	0.533	0.543	0.55	0.472	0.355	0.377	0.394	0.279	0.467	0.643	0.518	0.549	0.755	0.593	0.578	0.55	0.513	0.458	0.382
33.75	1.032	0.735	0.728	0.963	0.748	0.75	0.688	0.672	0.602	0.617	0.366	0.261	0.680167	0.532	0.608	0.658	0.565	0.362	0.601	0.485	0.468	0.325	0.352	0.293	0.326	0.464583	0.479	0.484	0.578	0.564	0.534	0.544	0.549	0.471	0.356	0.379	0.395	0.279	0.467667	0.644	0.52	0.551	0.756	0.596	0.582	0.553	0.513	0.459	0.384
34	1.031	0.733	0.727	0.961	0.748	0.748	0.687	0.668	0.6	0.618	0.365	0.257	0.678583	0.532	0.608	0.659	0.565	0.364	0.601	0.487	0.469	0.326	0.354	0.294	0.328	0.465583	0.476	0.483	0.579	0.561	0.534	0.543	0.55	0.473	0.356	0.375	0.393	0.279	0.466833	0.644	0.523	0.554	0.758	0.598	0.582	0.552	0.513	0.458	0.383
34.25	1.033	0.733	0.727	0.96	0.746	0.751	0.687	0.669	0.599	0.617	0.366	0.258	0.678833	0.531	0.607	0.658	0.562	0.36	0.599	0.484	0.466	0.323	0.351	0.29	0.324	0.462917	0.478	0.484	0.581	0.562	0.533	0.545	0.55	0.471	0.355	0.375	0.395	0.278	0.46725	0.646	0.525	0.557	0.758	0.6	0.583	0.555	0.515	0.461	0.385
34.5	1.031	0.732	0.724	0.96	0.747	0.747	0.685	0.669	0.599	0.615	0.364	0.255	0.677333	0.531	0.607	0.659	0.565	0.363	0.602	0.485	0.469	0.325	0.353	0.292	0.328	0.464917	0.477	0.483	0.583	0.562	0.535	0.544	0.55	0.471	0.356	0.379	0.396	0.28	0.468	0.649	0.528	0.56	0.763	0.602	0.586	0.555	0.517	0.462	0.386
34.75	1.031	0.732	0.725	0.96	0.746	0.747	0.686	0.666	0.598	0.614	0.363	0.256	0.677	0.531	0.606	0.658	0.563	0.362	0.601	0.485	0.468	0.325	0.352	0.293	0.325	0.464083	0.476	0.483	0.579	0.562	0.533	0.543	0.55	0.473	0.356	0.378	0.396	0.281	0.4675	0.645	0.524	0.557	0.759	0.599	0.584	0.551	0.513	0.458	0.385
35	1.031	0.734	0.726	0.96	0.748	0.748	0.687	0.67	0.599	0.615	0.365	0.258	0.678417	0.531	0.606	0.658	0.564	0.362	0.6	0.484	0.467	0.323	0.351	0.29	0.324	0.463333	0.478	0.483	0.578	0.563	0.534	0.543	0.551	0.473	0.357	0.378	0.396	0.28	0.467833	0.645	0.526	0.558	0.76	0.6	0.583	0.552	0.513	0.459	0.384
35.25	1.034	0.732	0.725	0.962	0.747	0.748	0.688	0.669	0.6	0.616	0.364	0.258	0.678583	0.533	0.608	0.659	0.564	0.362	0.601	0.485	0.467	0.325	0.352	0.291	0.327	0.4645	0.478	0.485	0.579	0.563	0.533	0.543	0.55	0.471	0.355	0.377	0.394	0.28	0.467333	0.645	0.525	0.557	0.758	0.6	0.58	0.55	0.512	0.458	0.382
35.5	1.03	0.732	0.725	0.961	0.746	0.748	0.683	0.668	0.599	0.615	0.363	0.257	0.67725	0.532	0.608	0.659	0.564	0.362	0.6	0.484	0.467	0.324	0.351	0.29	0.324	0.46375	0.48	0.485	0.581	0.564	0.535	0.544	0.552	0.475	0.357	0.381	0.396	0.28	0.469167	0.645	0.524	0.559	0.76	0.603	0.582	0.55	0.513	0.457	0.381
35.75	1.03	0.732	0.725	0.96	0.747	0.748	0.685	0.669	0.599	0.615	0.364	0.257	0.677583	0.532	0.606	0.657	0.563	0.361	0.6	0.486	0.468	0.324	0.351	0.291	0.324	0.463583	0.478	0.482	0.578	0.561	0.534	0.543	0.551	0.473	0.356	0.38	0.395	0.281	0.467667	0.645	0.528	0.56	0.761	0.603	0.582	0.553	0.514	0.461	0.385
36	1.03	0.732	0.721	0.959	0.746	0.747	0.685	0.667	0.598	0.615	0.364	0.256	0.676667	0.53	0.606	0.656	0.562	0.361	0.6	0.483	0.466	0.322	0.35	0.29	0.324	0.4625	0.477	0.483	0.58	0.564	0.535	0.545	0.551	0.474	0.356	0.378	0.396	0.279	0.468167	0.646	0.529	0.562	0.763	0.605	0.585	0.553	0.514	0.46	0.383
36.25	1.032	0.73	0.723	0.959	0.747	0.749	0.686	0.668	0.6	0.616	0.364	0.256	0.6775	0.532	0.609	0.659	0.562	0.361	0.6	0.483	0.467	0.323	0.351	0.293	0.326	0.463833	0.479	0.484	0.582	0.564	0.534	0.546	0.551	0.474	0.357	0.377	0.396	0.28	0.468667	0.644	0.527	0.562	0.761	0.604	0.584	0.553	0.513	0.458	0.383
36.5	1.031	0.733	0.725	0.959	0.746	0.747	0.685	0.668	0.599	0.616	0.363	0.258	0.6775	0.532	0.606	0.659	0.563	0.361	0.601	0.485	0.466	0.324	0.351	0.29	0.324	0.4635	0.477	0.483	0.579	0.563	0.534	0.542	0.551	0.473	0.357	0.381	0.398	0.281	0.46825	0.645	0.528	0.561	0.759	0.603	0.582	0.552	0.513	0.458	0.382
36.75	1.032	0.732	0.724	0.96	0.746	0.749	0.685	0.668	0.599	0.615	0.362	0.256	0.677333	0.531	0.607	0.659	0.563	0.362	0.602	0.485	0.468	0.325	0.351	0.292	0.325	0.464167	0.478	0.484	0.581	0.563	0.534	0.543	0.55	0.473	0.357	0.378	0.395	0.281	0.468083	0.643	0.526	0.56	0.76	0.601	0.582	0.549	0.511	0.457	0.38
37	1.032	0.729	0.726	0.96	0.747	0.749	0.684	0.668	0.599	0.615	0.363	0.257	0.677417	0.532	0.609	0.661	0.564	0.362	0.602	0.485	0.47	0.324	0.353	0.292	0.325	0.464917	0.478	0.484	0.581	0.562	0.533	0.544	0.551	0.473	0.355	0.377	0.395	0.278	0.467583	0.644	0.527	0.562	0.76	0.603	0.581	0.551	0.512	0.458	0.382
37.25	1.031	0.731	0.725	0.959	0.747	0.747	0.686	0.668	0.599	0.616	0.364	0.257	0.6775	0.531	0.607	0.657	0.564	0.361	0.602	0.485	0.468	0.324	0.352	0.291	0.326	0.464	0.476	0.482	0.578	0.562	0.533	0.544	0.55	0.473	0.355	0.377	0.395	0.28	0.467083	0.645	0.527	0.562	0.76	0.602	0.582	0.551	0.513	0.457	0.383
37.5	1.033	0.733	0.726	0.961	0.747	0.75	0.686	0.67	0.601	0.616	0.365	0.258	0.678833	0.53	0.608	0.658	0.563	0.363	0.602	0.483	0.468	0.322	0.352	0.29	0.324	0.463583	0.477	0.483	0.579	0.562	0.533	0.542	0.55	0.472	0.356	0.377	0.396	0.281	0.467333	0.645	0.528	0.562	0.761	0.604	0.584	0.552	0.513	0.459	0.385
37.75	1.031	0.73	0.724	0.961	0.747	0.747	0.685	0.668	0.598	0.615	0.362	0.256	0.677	0.531	0.608	0.66	0.565	0.363	0.602	0.487	0.469	0.325	0.353	0.293	0.325	0.465083	0.476	0.484	0.58	0.564	0.534	0.544	0.551	0.473	0.356	0.378	0.396	0.281	0.468083	0.642	0.526	0.559	0.759	0.602	0.581	0.548	0.509	0.457	0.383
38	1.031	0.73	0.724	0.96	0.747	0.746	0.685	0.668	0.598	0.614	0.363	0.256	0.676833	0.53	0.608	0.66	0.565	0.362	0.601	0.485	0.466	0.323	0.35	0.289	0.323	0.4635	0.477	0.484	0.579	0.563	0.535	0.544	0.551	0.475	0.357	0.382	0.396	0.28	0.468583	0.642	0.526	0.558	0.759	0.6	0.581	0.549	0.511	0.456	0.383
38.25	1.031	0.731	0.726	0.961	0.748	0.747	0.686	0.669	0.599	0.616	0.363	0.256	0.67775	0.532	0.608	0.661	0.565	0.363	0.603	0.486	0.469	0.325	0.353	0.292	0.328	0.465417	0.476	0.481	0.579	0.562	0.531	0.542	0.55	0.471	0.355	0.377	0.394	0.279	0.466417	0.644	0.525	0.558	0.758	0.598	0.58	0.548	0.511	0.455	0.38
38.5	1.034	0.729	0.726	0.963	0.747	0.748	0.686	0.669	0.6	0.616	0.364	0.257	0.67825	0.532	0.61	0.661	0.565	0.364	0.602	0.486	0.466	0.325	0.352	0.292	0.326	0.465083	0.478	0.483	0.581	0.564	0.533	0.545	0.551	0.473	0.355	0.38	0.396	0.28	0.46825	0.643	0.524	0.56	0.757	0.6	0.58	0.55	0.51	0.455	0.382
38.75	1.032	0.731	0.725	0.961	0.747	0.748	0.685	0.673	0.598	0.615	0.363	0.257	0.677917	0.532	0.608	0.66	0.563	0.36	0.602	0.484	0.468	0.325	0.353	0.292	0.324	0.46425	0.478	0.485	0.58	0.564	0.533	0.546	0.552	0.474	0.357	0.378	0.396	0.279	0.4685	0.642	0.525	0.56	0.758	0.601	0.581	0.55	0.512	0.459	0.382
39	1.033	0.731	0.726	0.961	0.748	0.75	0.686	0.671	0.601	0.618	0.365	0.26	0.679167	0.53	0.608	0.659	0.563	0.36	0.601	0.485	0.467	0.324	0.352	0.293	0.323	0.46375	0.476	0.483	0.581	0.564	0.533	0.544	0.551	0.474	0.355	0.378	0.395	0.279	0.46775	0.643	0.526	0.559	0.759	0.601	0.582	0.549	0.51	0.457	0.382
39.25	1.033	0.732	0.725	0.962	0.749	0.75	0.687	0.67	0.599	0.617	0.365	0.258	0.678917	0.53	0.608	0.661	0.564	0.361	0.602	0.486	0.467	0.323	0.352	0.29	0.325	0.464083	0.478	0.485	0.58	0.563	0.532	0.546	0.551	0.473	0.355	0.377	0.396	0.278	0.467833	0.642	0.525	0.558	0.758	0.6	0.58	0.55	0.511	0.456	0.382
39.5	1.033	0.732	0.725	0.962	0.748	0.748	0.685	0.669	0.599	0.616	0.364	0.255	0.678	0.531	0.608	0.661	0.564	0.361	0.602	0.485	0.469	0.325	0.352	0.29	0.325	0.464417	0.477	0.485	0.579	0.564	0.533	0.543	0.551	0.473	0.356	0.378	0.396	0.28	0.467917	0.642	0.525	0.559	0.758	0.601	0.581	0.55	0.51	0.458	0.382
39.75	1.033	0.729	0.727	0.963	0.749	0.749	0.687	0.672	0.6	0.616	0.363	0.256	0.678667	0.531	0.609	0.661	0.562	0.362	0.601	0.484	0.467	0.324	0.351	0.292	0.324	0.464	0.479	0.485	0.582	0.564	0.535	0.546	0.552	0.474	0.356	0.38	0.395	0.279	0.468917	0.642	0.523	0.559	0.76	0.601	0.581	0.55	0.511	0.458	0.382
40	1.033	0.734	0.725	0.962	0.746	0.747	0.686	0.674	0.598	0.616	0.362	0.256	0.67825	0.53	0.608	0.659	0.564	0.362	0.601	0.485	0.467	0.324	0.351	0.291	0.326	0.464	0.477	0.484	0.58	0.562	0.533	0.544	0.552	0.472	0.356	0.378	0.396	0.28	0.467833	0.641	0.525	0.559	0.759	0.599	0.581	0.549	0.51	0.456	0.382
40.25	1.034	0.734	0.726	0.962	0.748	0.748	0.686	0.67	0.598	0.614	0.362	0.255	0.678083	0.531	0.608	0.661	0.565	0.363	0.602	0.487	0.468	0.327	0.354	0.292	0.326	0.465333	0.476	0.485	0.579	0.564	0.534	0.544	0.551	0.473	0.356	0.378	0.396	0.28	0.468	0.642	0.526	0.559	0.758	0.602	0.581	0.549	0.513	0.458	0.383
40.5	1.033	0.732	0.726	0.962	0.746	0.748	0.686	0.67	0.599	0.615	0.362	0.255	0.677833	0.531	0.609	0.66	0.564	0.362	0.601	0.486	0.468	0.325	0.352	0.292	0.324	0.4645	0.476	0.484	0.58	0.564	0.535	0.543	0.552	0.474	0.356	0.379	0.396	0.28	0.46825	0.642	0.526	0.561	0.76	0.601	0.582	0.55	0.511	0.457	0.383
40.75	1.034	0.734	0.727	0.961	0.748	0.748	0.687	0.67	0.6	0.616	0.363	0.258	0.678833	0.531	0.608	0.66	0.564	0.363	0.602	0.485	0.467	0.323	0.352	0.289	0.323	0.463917	0.475	0.484	0.579	0.564	0.532	0.542	0.551	0.472	0.356	0.377	0.395	0.28	0.46725	0.64	0.523	0.558	0.759	0.602	0.581	0.548	0.51	0.455	0.382
41	1.034	0.732	0.726	0.962	0.748	0.748	0.685	0.672	0.598	0.616	0.363	0.256	0.678333	0.531	0.609	0.662	0.564	0.361	0.602	0.485	0.469	0.325	0.353	0.291	0.325	0.46475	0.476	0.484	0.58	0.564	0.533	0.544	0.551	0.473	0.356	0.379	0.396	0.278	0.467833	0.641	0.523	0.558	0.758	0.601	0.58	0.548	0.51	0.455	0.38
41.25	1.035	0.731	0.726	0.963	0.747	0.748	0.684	0.669	0.598	0.614	0.363	0.255	0.67775	0.531	0.609	0.663	0.564	0.362	0.601	0.486	0.468	0.325	0.352	0.29	0.326	0.46475	0.477	0.484	0.581	0.564	0.533	0.546	0.552	0.474	0.356	0.377	0.395	0.28	0.46825	0.641	0.525	0.558	0.759	0.601	0.579	0.548	0.51	0.456	0.381
41.5	1.034	0.731	0.726	0.963	0.749	0.75	0.686	0.672	0.601	0.616	0.364	0.258	0.679167	0.531	0.608	0.661	0.564	0.36	0.601	0.484	0.466	0.323	0.35	0.289	0.325	0.4635	0.478	0.483	0.582	0.563	0.533	0.543	0.551	0.473	0.355	0.376	0.394	0.279	0.4675	0.641	0.524	0.558	0.757	0.6	0.579	0.548	0.509	0.457	0.383
41.75	1.034	0.734	0.725	0.962	0.747	0.749	0.686	0.67	0.6	0.616	0.364	0.256	0.678583	0.531	0.608	0.661	0.563	0.361	0.6	0.484	0.467	0.322	0.35	0.289	0.324	0.463333	0.478	0.484	0.581	0.565	0.535	0.545	0.551	0.474	0.356	0.378	0.397	0.28	0.468667	0.641	0.525	0.56	0.76	0.601	0.58	0.551	0.51	0.458	0.381
42	1.035	0.733	0.727	0.964	0.749	0.749	0.686	0.671	0.599	0.616	0.364	0.256	0.679083	0.532	0.61	0.66	0.564	0.362	0.6	0.484	0.466	0.322	0.351	0.289	0.325	0.46375	0.477	0.483	0.581	0.564	0.535	0.544	0.552	0.474	0.356	0.379	0.396	0.28	0.468417	0.641	0.524	0.557	0.758	0.599	0.579	0.548	0.51	0.456	0.382
42.25	1.036	0.733	0.727	0.965	0.749	0.75	0.688	0.671	0.601	0.617	0.366	0.256	0.679917	0.53	0.611	0.661	0.563	0.361	0.602	0.484	0.466	0.323	0.351	0.291	0.323	0.463833	0.478	0.485	0.581	0.565	0.534	0.546	0.553	0.474	0.356	0.378	0.396	0.281	0.468917	0.641	0.523	0.559	0.759	0.599	0.58	0.548	0.51	0.457	0.382
42.5	1.034	0.734	0.729	0.965	0.75	0.749	0.688	0.671	0.6	0.616	0.364	0.257	0.67975	0.53	0.608	0.658	0.562	0.362	0.601	0.483	0.467	0.324	0.35	0.29	0.323	0.463167	0.476	0.485	0.579	0.563	0.533	0.544	0.551	0.474	0.356	0.381	0.397	0.28	0.46825	0.64	0.525	0.559	0.758	0.6	0.579	0.549	0.51	0.456	0.383
42.75	1.035	0.731	0.726	0.963	0.748	0.748	0.686	0.672	0.599	0.616	0.363	0.256	0.678583	0.531	0.609	0.662	0.565	0.364	0.603	0.486	0.468	0.324	0.351	0.292	0.325	0.465	0.476	0.484	0.582	0.564	0.534	0.544	0.552	0.474	0.356	0.378	0.397	0.28	0.468417	0.641	0.524	0.558	0.759	0.6	0.579	0.549	0.51	0.458	0.383
43	1.035	0.734	0.727	0.964	0.749	0.749	0.687	0.673	0.6	0.617	0.365	0.257	0.67975	0.531	0.608	0.663	0.563	0.362	0.602	0.485	0.466	0.323	0.351	0.29	0.324	0.464	0.475	0.484	0.581	0.564	0.533	0.545	0.553	0.473	0.356	0.378	0.396	0.28	0.468167	0.64	0.523	0.558	0.758	0.6	0.578	0.547	0.51	0.455	0.383
43.25	1.034	0.735	0.726	0.962	0.748	0.749	0.684	0.672	0.599	0.615	0.362	0.257	0.678583	0.531	0.61	0.662	0.565	0.364	0.603	0.486	0.467	0.324	0.352	0.291	0.324	0.464917	0.476	0.483	0.579	0.563	0.533	0.543	0.552	0.473	0.356	0.377	0.396	0.28	0.467583	0.642	0.526	0.559	0.76	0.601	0.581	0.55	0.512	0.458	0.384
43.5	1.035	0.732	0.726	0.964	0.747	0.75	0.686	0.672	0.6	0.617	0.364	0.256	0.679083	0.531	0.61	0.662	0.564	0.361	0.602	0.486	0.466	0.322	0.351	0.289	0.324	0.464	0.479	0.486	0.583	0.566	0.535	0.547	0.554	0.475	0.358	0.378	0.397	0.282	0.47	0.64	0.523	0.558	0.757	0.6	0.578	0.547	0.51	0.456	0.382
43.75	1.034	0.733	0.727	0.963	0.749	0.749	0.687	0.671	0.599	0.615	0.365	0.257	0.679083	0.53	0.608	0.662	0.565	0.363	0.602	0.486	0.467	0.323	0.35	0.29	0.326	0.464333	0.477	0.484	0.58	0.565	0.535	0.545	0.552	0.474	0.357	0.379	0.396	0.28	0.468667	0.64	0.523	0.557	0.759	0.599	0.578	0.548	0.51	0.455	0.382
44	1.035	0.733	0.728	0.965	0.75	0.749	0.687	0.673	0.601	0.617	0.365	0.257	0.68	0.531	0.609	0.661	0.565	0.362	0.601	0.485	0.467	0.324	0.351	0.29	0.325	0.46425	0.476	0.483	0.581	0.565	0.534	0.544	0.551	0.473	0.356	0.376	0.396	0.278	0.46775	0.639	0.523	0.558	0.758	0.6	0.58	0.547	0.51	0.457	0.382
44.25	1.036	0.735	0.727	0.964	0.748	0.75	0.686	0.671	0.599	0.616	0.364	0.254	0.679167	0.531	0.608	0.662	0.562	0.362	0.602	0.486	0.466	0.324	0.351	0.289	0.325	0.464	0.477	0.486	0.583	0.566	0.534	0.547	0.554	0.473	0.355	0.378	0.396	0.277	0.468833	0.639	0.523	0.556	0.757	0.6	0.577	0.547	0.509	0.454	0.381
44.5	1.034	0.737	0.726	0.963	0.747	0.747	0.685	0.671	0.598	0.615	0.362	0.256	0.678417	0.532	0.61	0.662	0.565	0.363	0.603	0.487	0.468	0.324	0.352	0.29	0.327	0.46525	0.476	0.484	0.582	0.566	0.534	0.544	0.552	0.474	0.357	0.378	0.397	0.28	0.468667	0.639	0.522	0.556	0.757	0.598	0.578	0.547	0.508	0.454	0.378
	1.036	0.737	0.727	0.963	0.748	0.749	0.686	0.672	0.599	0.615	0.363	0.256	0.67925	0.531	0.609	0.662	0.565	0.363	0.602	0.487	0.467	0.324	0.351	0.29	0.324	0.464583	0.476	0.483	0.58	0.565	0.533	0.543	0.552	0.473	0.356	0.378	0.396	0.279	0.467833	0.639	0.523	0.557	0.757	0.6	0.578	0.549	0.509	0.454	0.381
[truncated: 3 more columns]

## Sheet: Fig4B_right
Data source: Data was directly imported from Tecan Sunrise plate reader software (Magellan) into Excel. Averages over 12 colonies/strain-condition we computed in Excel as shown below.
Time (h)	Sb WT SC (Optical Density at 600nm, 12 colonies)												Sb WT SC, average OD	Sb nrs1 KO 3-1 SC (Optical Density at 600nm, 12 colonies)												Sb nrs1 KO 3-1 SC, average OD	Sb nrs1 KO 3-2 SC (Optical Density at 600nm, 12 colonies)												Sb nrs1 KO 3-2 SC, average OD	Sb nrs1 KO 3-4 SC (Optical Density at 600nm, 12 colonies)
0	0.117	0.123	0.123	0.11	0.136	0.128	0.131	0.122	0.157	0.152	0.172	0.129	0.133333	0.119	0.125	0.127	0.112	0.144	0.131	0.133	0.12	0.145	0.146	0.142	0.129	0.131083	0.12	0.123	0.141	0.119	0.148	0.154	0.136	0.122	0.14	0.138	0.138	0.131	0.134167	0.115	0.118	0.125	0.113	0.146	0.145	0.137	0.126	0.131	0.128
0.25	0.091	0.088	0.086	0.072	0.098	0.09	0.093	0.082	0.1	0.117	0.142	0.096	0.09625	0.089	0.087	0.086	0.071	0.094	0.09	0.092	0.08	0.093	0.093	0.097	0.094	0.0888333	0.087	0.085	0.085	0.071	0.099	0.094	0.091	0.082	0.095	0.097	0.099	0.097	0.0901667	0.089	0.087	0.087	0.076	0.104	0.095	0.095	0.087	0.1	0.105
0.5	0.091	0.088	0.086	0.072	0.097	0.09	0.092	0.081	0.099	0.098	0.103	0.095	0.091	0.089	0.087	0.086	0.07	0.094	0.091	0.092	0.08	0.093	0.093	0.097	0.093	0.08875	0.087	0.085	0.084	0.071	0.098	0.094	0.09	0.081	0.094	0.096	0.097	0.097	0.0895	0.089	0.087	0.086	0.075	0.102	0.093	0.094	0.086	0.097	0.095
0.75	0.091	0.088	0.087	0.072	0.098	0.09	0.093	0.082	0.1	0.099	0.103	0.096	0.0915833	0.089	0.087	0.087	0.071	0.096	0.092	0.093	0.081	0.094	0.094	0.098	0.094	0.0896667	0.087	0.085	0.085	0.071	0.098	0.093	0.09	0.081	0.094	0.096	0.097	0.096	0.0894167	0.089	0.087	0.086	0.075	0.101	0.093	0.092	0.085	0.097	0.094
1	0.09	0.088	0.086	0.072	0.098	0.09	0.092	0.082	0.1	0.098	0.103	0.096	0.09125	0.089	0.087	0.086	0.071	0.095	0.091	0.093	0.08	0.093	0.094	0.097	0.094	0.0891667	0.086	0.085	0.085	0.071	0.098	0.094	0.091	0.082	0.094	0.097	0.098	0.097	0.0898333	0.089	0.087	0.085	0.074	0.101	0.093	0.093	0.085	0.097	0.094
1.25	0.09	0.088	0.087	0.072	0.1	0.092	0.094	0.083	0.102	0.1	0.104	0.097	0.0924167	0.089	0.087	0.087	0.071	0.096	0.092	0.094	0.081	0.095	0.095	0.098	0.095	0.09	0.087	0.085	0.085	0.072	0.099	0.094	0.091	0.082	0.094	0.096	0.097	0.096	0.0898333	0.088	0.088	0.086	0.074	0.101	0.093	0.092	0.085	0.096	0.094
1.5	0.09	0.088	0.086	0.072	0.097	0.09	0.092	0.082	0.1	0.098	0.103	0.095	0.0910833	0.089	0.087	0.087	0.071	0.095	0.092	0.093	0.081	0.094	0.095	0.098	0.094	0.0896667	0.086	0.085	0.086	0.072	0.099	0.094	0.092	0.082	0.095	0.098	0.099	0.097	0.0904167	0.088	0.087	0.086	0.074	0.102	0.093	0.092	0.085	0.097	0.094
1.75	0.09	0.088	0.087	0.072	0.098	0.091	0.093	0.082	0.101	0.099	0.104	0.096	0.09175	0.089	0.087	0.087	0.071	0.096	0.092	0.093	0.081	0.094	0.095	0.098	0.094	0.08975	0.086	0.085	0.084	0.071	0.097	0.092	0.089	0.08	0.092	0.094	0.096	0.095	0.0884167	0.089	0.087	0.086	0.074	0.103	0.094	0.093	0.086	0.098	0.095
2	0.091	0.089	0.087	0.073	0.098	0.091	0.093	0.082	0.101	0.099	0.104	0.096	0.092	0.09	0.088	0.087	0.071	0.095	0.092	0.094	0.081	0.094	0.095	0.098	0.094	0.0899167	0.086	0.085	0.085	0.072	0.099	0.094	0.091	0.082	0.094	0.097	0.098	0.096	0.0899167	0.089	0.089	0.086	0.075	0.103	0.095	0.093	0.086	0.098	0.096
2.25	0.091	0.089	0.087	0.073	0.099	0.091	0.094	0.083	0.102	0.099	0.104	0.096	0.0923333	0.089	0.088	0.087	0.071	0.095	0.092	0.094	0.081	0.094	0.095	0.098	0.094	0.0898333	0.087	0.085	0.085	0.072	0.1	0.095	0.092	0.082	0.095	0.097	0.098	0.097	0.0904167	0.089	0.087	0.086	0.075	0.103	0.095	0.093	0.086	0.097	0.096
2.5	0.092	0.09	0.088	0.074	0.1	0.092	0.095	0.083	0.103	0.1	0.104	0.097	0.0931667	0.09	0.088	0.088	0.072	0.096	0.092	0.094	0.081	0.095	0.095	0.098	0.094	0.09025	0.087	0.085	0.085	0.072	0.1	0.095	0.092	0.082	0.095	0.097	0.098	0.097	0.0904167	0.089	0.088	0.087	0.076	0.104	0.096	0.094	0.087	0.099	0.097
2.75	0.092	0.091	0.088	0.074	0.1	0.092	0.095	0.084	0.103	0.101	0.104	0.096	0.0933333	0.09	0.088	0.088	0.072	0.097	0.094	0.095	0.082	0.095	0.096	0.099	0.095	0.0909167	0.086	0.085	0.085	0.072	0.099	0.095	0.091	0.082	0.094	0.097	0.098	0.096	0.09	0.089	0.088	0.087	0.076	0.104	0.096	0.094	0.086	0.098	0.096
3	0.093	0.091	0.089	0.075	0.101	0.093	0.095	0.084	0.103	0.101	0.105	0.096	0.0938333	0.091	0.089	0.089	0.073	0.097	0.094	0.096	0.082	0.096	0.096	0.099	0.096	0.0915	0.088	0.086	0.086	0.073	0.102	0.096	0.093	0.083	0.096	0.098	0.099	0.097	0.0914167	0.09	0.089	0.087	0.076	0.105	0.096	0.094	0.087	0.099	0.097
3.25	0.094	0.092	0.09	0.076	0.102	0.094	0.096	0.085	0.104	0.102	0.105	0.097	0.09475	0.091	0.09	0.09	0.073	0.098	0.095	0.096	0.083	0.097	0.096	0.099	0.096	0.092	0.088	0.086	0.087	0.074	0.102	0.097	0.094	0.084	0.097	0.099	0.1	0.097	0.0920833	0.09	0.088	0.087	0.077	0.105	0.095	0.094	0.087	0.098	0.096
3.5	0.094	0.093	0.091	0.077	0.104	0.095	0.097	0.086	0.104	0.103	0.105	0.097	0.0955	0.092	0.09	0.09	0.073	0.097	0.095	0.097	0.083	0.096	0.096	0.099	0.096	0.092	0.088	0.087	0.086	0.074	0.101	0.097	0.094	0.084	0.096	0.099	0.1	0.097	0.0919167	0.092	0.089	0.087	0.078	0.105	0.096	0.095	0.088	0.1	0.097
3.75	0.096	0.094	0.092	0.078	0.104	0.094	0.096	0.085	0.103	0.101	0.104	0.094	0.0950833	0.093	0.091	0.09	0.074	0.098	0.095	0.095	0.083	0.095	0.094	0.097	0.093	0.0915	0.089	0.087	0.087	0.075	0.102	0.096	0.093	0.083	0.094	0.096	0.098	0.094	0.0911667	0.093	0.09	0.087	0.079	0.105	0.094	0.094	0.087	0.097	0.095
4	0.097	0.096	0.093	0.08	0.107	0.098	0.1	0.088	0.108	0.106	0.107	0.098	0.0981667	0.094	0.092	0.092	0.076	0.1	0.098	0.099	0.085	0.098	0.098	0.101	0.097	0.0941667	0.089	0.088	0.087	0.075	0.103	0.098	0.095	0.085	0.097	0.1	0.101	0.098	0.093	0.094	0.09	0.088	0.08	0.108	0.098	0.098	0.09	0.103	0.099
4.25	0.099	0.097	0.095	0.081	0.108	0.098	0.1	0.088	0.107	0.105	0.106	0.096	0.0983333	0.096	0.093	0.092	0.075	0.098	0.095	0.097	0.084	0.094	0.095	0.097	0.094	0.0925	0.091	0.089	0.088	0.077	0.104	0.097	0.094	0.085	0.095	0.097	0.099	0.094	0.0925	0.094	0.091	0.088	0.081	0.108	0.098	0.096	0.089	0.099	0.096
4.5	0.101	0.099	0.097	0.083	0.111	0.1	0.101	0.09	0.109	0.107	0.106	0.097	0.100083	0.096	0.094	0.093	0.077	0.1	0.097	0.098	0.085	0.095	0.096	0.098	0.095	0.0936667	0.092	0.09	0.089	0.077	0.105	0.099	0.095	0.086	0.096	0.098	0.1	0.095	0.0935	0.096	0.092	0.089	0.083	0.109	0.099	0.098	0.091	0.1	0.097
4.75	0.103	0.1	0.098	0.085	0.114	0.104	0.106	0.093	0.114	0.112	0.11	0.1	0.10325	0.097	0.096	0.094	0.078	0.101	0.1	0.101	0.087	0.098	0.098	0.1	0.098	0.0956667	0.093	0.091	0.09	0.079	0.108	0.102	0.099	0.089	0.099	0.102	0.103	0.099	0.0961667	0.098	0.092	0.09	0.084	0.112	0.103	0.102	0.093	0.105	0.101
5	0.105	0.102	0.101	0.087	0.117	0.106	0.107	0.094	0.115	0.114	0.11	0.1	0.104833	0.099	0.098	0.096	0.08	0.103	0.102	0.104	0.088	0.1	0.1	0.102	0.1	0.0976667	0.094	0.092	0.091	0.08	0.109	0.104	0.101	0.09	0.101	0.103	0.105	0.1	0.0975	0.098	0.094	0.091	0.086	0.113	0.103	0.102	0.094	0.106	0.101
5.25	0.107	0.105	0.102	0.09	0.119	0.109	0.109	0.095	0.117	0.116	0.111	0.101	0.10675	0.101	0.099	0.098	0.082	0.105	0.104	0.105	0.09	0.101	0.102	0.102	0.101	0.0991667	0.096	0.094	0.093	0.082	0.113	0.107	0.105	0.092	0.104	0.107	0.108	0.102	0.10025	0.1	0.095	0.091	0.088	0.114	0.105	0.104	0.096	0.107	0.103
5.5	0.111	0.108	0.105	0.092	0.122	0.109	0.11	0.097	0.117	0.116	0.11	0.099	0.108	0.103	0.102	0.099	0.083	0.104	0.104	0.105	0.09	0.099	0.099	0.1	0.098	0.0988333	0.098	0.095	0.094	0.083	0.113	0.106	0.103	0.092	0.102	0.103	0.105	0.099	0.0994167	0.103	0.097	0.092	0.09	0.116	0.106	0.105	0.096	0.107	0.102
5.75	0.114	0.11	0.108	0.096	0.128	0.115	0.116	0.101	0.123	0.123	0.114	0.103	0.112583	0.105	0.104	0.102	0.085	0.107	0.109	0.11	0.093	0.103	0.103	0.104	0.102	0.10225	0.099	0.097	0.096	0.085	0.117	0.111	0.108	0.095	0.105	0.108	0.109	0.103	0.10275	0.105	0.098	0.093	0.094	0.121	0.111	0.11	0.1	0.112	0.106
6	0.117	0.113	0.112	0.1	0.133	0.121	0.121	0.105	0.128	0.128	0.116	0.104	0.1165	0.107	0.107	0.105	0.089	0.11	0.113	0.113	0.096	0.105	0.106	0.105	0.105	0.105083	0.102	0.098	0.097	0.087	0.12	0.113	0.11	0.097	0.107	0.11	0.111	0.103	0.104583	0.108	0.1	0.094	0.097	0.123	0.113	0.112	0.102	0.112	0.107
6.25	0.122	0.116	0.114	0.104	0.137	0.124	0.125	0.107	0.131	0.131	0.117	0.105	0.119417	0.11	0.109	0.107	0.09	0.112	0.115	0.115	0.098	0.106	0.106	0.106	0.105	0.106583	0.104	0.1	0.099	0.089	0.121	0.115	0.112	0.1	0.108	0.111	0.113	0.105	0.106417	0.111	0.1	0.096	0.101	0.127	0.116	0.116	0.105	0.117	0.109
6.5	0.124	0.119	0.117	0.107	0.142	0.128	0.129	0.111	0.135	0.137	0.119	0.106	0.122833	0.114	0.113	0.11	0.093	0.114	0.118	0.119	0.1	0.107	0.109	0.107	0.108	0.109333	0.107	0.103	0.101	0.092	0.125	0.119	0.117	0.103	0.11	0.115	0.116	0.107	0.109583	0.113	0.104	0.097	0.104	0.131	0.118	0.12	0.108	0.12	0.112
6.75	0.127	0.122	0.12	0.113	0.148	0.134	0.136	0.116	0.142	0.143	0.123	0.108	0.127667	0.116	0.116	0.114	0.097	0.117	0.123	0.123	0.103	0.11	0.111	0.108	0.11	0.112333	0.11	0.105	0.104	0.095	0.129	0.123	0.121	0.107	0.114	0.118	0.119	0.109	0.112833	0.116	0.106	0.099	0.108	0.134	0.122	0.123	0.112	0.122	0.114
7	0.129	0.125	0.123	0.116	0.152	0.14	0.143	0.122	0.149	0.152	0.127	0.111	0.132417	0.121	0.121	0.118	0.1	0.121	0.127	0.129	0.107	0.113	0.114	0.111	0.114	0.116333	0.114	0.109	0.106	0.098	0.134	0.127	0.126	0.11	0.116	0.122	0.123	0.11	0.11625	0.12	0.109	0.102	0.111	0.139	0.127	0.128	0.115	0.128	0.117
7.25	0.134	0.128	0.126	0.12	0.156	0.145	0.15	0.127	0.153	0.159	0.129	0.112	0.136583	0.124	0.123	0.121	0.104	0.124	0.132	0.132	0.111	0.116	0.117	0.113	0.116	0.119417	0.117	0.112	0.11	0.102	0.139	0.132	0.131	0.115	0.122	0.126	0.127	0.114	0.120583	0.123	0.111	0.102	0.114	0.14	0.13	0.132	0.12	0.131	0.12
7.5	0.135	0.13	0.128	0.122	0.158	0.147	0.153	0.13	0.157	0.163	0.129	0.109	0.138417	0.128	0.127	0.123	0.107	0.127	0.134	0.136	0.114	0.115	0.118	0.113	0.117	0.121583	0.12	0.115	0.112	0.104	0.14	0.132	0.132	0.118	0.122	0.127	0.129	0.113	0.122	0.127	0.114	0.105	0.117	0.143	0.131	0.135	0.123	0.134	0.121
7.75	0.138	0.132	0.131	0.125	0.16	0.152	0.16	0.136	0.165	0.173	0.132	0.112	0.143	0.13	0.13	0.126	0.11	0.131	0.139	0.141	0.119	0.119	0.122	0.116	0.122	0.125417	0.123	0.118	0.116	0.107	0.142	0.136	0.136	0.123	0.125	0.132	0.133	0.115	0.1255	0.129	0.117	0.108	0.12	0.147	0.136	0.139	0.128	0.14	0.126
8	0.142	0.134	0.134	0.129	0.165	0.157	0.166	0.142	0.174	0.183	0.138	0.115	0.14825	0.134	0.133	0.13	0.115	0.136	0.142	0.146	0.125	0.123	0.127	0.118	0.126	0.129583	0.127	0.122	0.119	0.111	0.148	0.14	0.141	0.127	0.131	0.137	0.14	0.119	0.130167	0.132	0.118	0.111	0.122	0.15	0.138	0.143	0.132	0.147	0.131
8.25	0.144	0.137	0.136	0.13	0.167	0.158	0.171	0.146	0.181	0.192	0.143	0.118	0.151917	0.136	0.135	0.132	0.116	0.138	0.145	0.15	0.13	0.127	0.131	0.121	0.131	0.132667	0.131	0.124	0.122	0.113	0.151	0.144	0.146	0.131	0.137	0.144	0.146	0.123	0.134333	0.135	0.122	0.114	0.125	0.153	0.142	0.147	0.136	0.152	0.137
8.5	0.147	0.139	0.139	0.133	0.171	0.161	0.175	0.15	0.188	0.202	0.148	0.121	0.156167	0.14	0.138	0.134	0.12	0.142	0.148	0.155	0.135	0.133	0.137	0.125	0.136	0.136917	0.133	0.127	0.125	0.116	0.154	0.147	0.149	0.135	0.144	0.152	0.154	0.128	0.138667	0.137	0.124	0.115	0.128	0.156	0.145	0.151	0.141	0.158	0.143
8.75	0.15	0.141	0.142	0.138	0.175	0.165	0.18	0.155	0.196	0.212	0.155	0.126	0.16125	0.141	0.141	0.137	0.121	0.145	0.152	0.158	0.139	0.138	0.144	0.13	0.143	0.14075	0.135	0.129	0.127	0.118	0.156	0.149	0.151	0.138	0.148	0.158	0.161	0.133	0.141917	0.14	0.126	0.119	0.131	0.158	0.147	0.154	0.143	0.163	0.148
9	0.154	0.144	0.146	0.142	0.18	0.171	0.186	0.16	0.206	0.222	0.165	0.134	0.1675	0.145	0.144	0.141	0.125	0.149	0.156	0.164	0.144	0.147	0.153	0.137	0.153	0.1465	0.139	0.132	0.129	0.121	0.161	0.155	0.158	0.143	0.157	0.17	0.171	0.143	0.14825	0.143	0.128	0.122	0.135	0.163	0.153	0.16	0.148	0.172	0.16
9.25	0.158	0.147	0.148	0.145	0.183	0.171	0.186	0.159	0.206	0.222	0.17	0.134	0.169083	0.149	0.148	0.145	0.129	0.151	0.158	0.166	0.147	0.152	0.158	0.14	0.159	0.150167	0.142	0.134	0.131	0.124	0.162	0.154	0.158	0.143	0.16	0.172	0.176	0.144	0.15	0.146	0.131	0.124	0.138	0.164	0.152	0.161	0.149	0.172	0.162
9.5	0.163	0.151	0.152	0.151	0.189	0.177	0.194	0.164	0.213	0.229	0.182	0.143	0.175667	0.151	0.151	0.148	0.132	0.156	0.164	0.172	0.153	0.161	0.169	0.151	0.171	0.156583	0.143	0.136	0.135	0.126	0.167	0.16	0.163	0.147	0.167	0.18	0.184	0.155	0.15525	0.149	0.133	0.127	0.143	0.169	0.158	0.166	0.154	0.179	0.172
9.75	0.168	0.155	0.157	0.156	0.194	0.179	0.196	0.166	0.213	0.23	0.188	0.147	0.179083	0.156	0.156	0.151	0.135	0.157	0.165	0.173	0.153	0.164	0.173	0.153	0.178	0.1595	0.147	0.14	0.137	0.128	0.169	0.161	0.164	0.148	0.169	0.182	0.188	0.159	0.157667	0.153	0.135	0.129	0.146	0.172	0.16	0.168	0.156	0.181	0.175
10	0.174	0.158	0.161	0.161	0.2	0.182	0.202	0.169	0.217	0.235	0.196	0.154	0.184083	0.159	0.16	0.155	0.138	0.16	0.169	0.177	0.155	0.169	0.178	0.161	0.187	0.164	0.15	0.142	0.14	0.132	0.174	0.166	0.168	0.152	0.172	0.185	0.192	0.169	0.161833	0.157	0.138	0.131	0.152	0.176	0.164	0.172	0.16	0.185	0.179
10.25	0.178	0.162	0.164	0.165	0.204	0.185	0.206	0.172	0.221	0.239	0.201	0.162	0.18825	0.164	0.165	0.159	0.142	0.163	0.173	0.181	0.159	0.174	0.185	0.169	0.198	0.169333	0.155	0.146	0.144	0.136	0.179	0.17	0.174	0.156	0.176	0.189	0.197	0.178	0.166667	0.162	0.14	0.134	0.155	0.18	0.168	0.177	0.164	0.191	0.183
10.5	0.183	0.166	0.169	0.172	0.214	0.194	0.215	0.178	0.229	0.25	0.212	0.175	0.196417	0.168	0.169	0.164	0.147	0.169	0.18	0.188	0.164	0.182	0.193	0.179	0.212	0.17625	0.157	0.15	0.147	0.14	0.184	0.176	0.179	0.161	0.182	0.196	0.203	0.193	0.172333	0.166	0.143	0.137	0.161	0.186	0.174	0.183	0.169	0.198	0.19
10.75	0.187	0.169	0.174	0.177	0.22	0.198	0.218	0.18	0.234	0.253	0.215	0.184	0.20075	0.173	0.173	0.168	0.151	0.172	0.185	0.193	0.169	0.186	0.197	0.187	0.217	0.180917	0.163	0.154	0.15	0.144	0.189	0.18	0.183	0.166	0.186	0.2	0.206	0.203	0.177	0.172	0.147	0.139	0.167	0.191	0.179	0.187	0.173	0.203	0.193
11	0.194	0.173	0.178	0.183	0.224	0.199	0.22	0.182	0.233	0.255	0.214	0.191	0.203833	0.178	0.179	0.174	0.156	0.175	0.188	0.195	0.171	0.185	0.198	0.19	0.221	0.184167	0.168	0.158	0.152	0.147	0.193	0.184	0.188	0.168	0.188	0.201	0.207	0.207	0.180083	0.177	0.15	0.141	0.172	0.194	0.181	0.189	0.176	0.205	0.194
11.25	0.199	0.177	0.182	0.188	0.23	0.203	0.227	0.186	0.238	0.261	0.216	0.202	0.209083	0.184	0.185	0.178	0.162	0.18	0.195	0.2	0.174	0.189	0.2	0.194	0.224	0.18875	0.171	0.161	0.157	0.151	0.197	0.189	0.19	0.17	0.191	0.204	0.211	0.211	0.183583	0.183	0.153	0.145	0.178	0.2	0.187	0.196	0.182	0.212	0.199
11.5	0.202	0.18	0.187	0.194	0.237	0.211	0.235	0.191	0.245	0.269	0.223	0.215	0.21575	0.188	0.19	0.184	0.168	0.186	0.203	0.208	0.18	0.196	0.208	0.202	0.231	0.195333	0.177	0.166	0.162	0.157	0.206	0.198	0.201	0.178	0.2	0.213	0.219	0.221	0.1915	0.188	0.158	0.148	0.185	0.207	0.194	0.204	0.188	0.221	0.205
11.75	0.206	0.183	0.191	0.197	0.244	0.215	0.242	0.197	0.251	0.276	0.228	0.224	0.221167	0.194	0.196	0.19	0.172	0.192	0.209	0.215	0.185	0.201	0.212	0.204	0.234	0.200333	0.182	0.17	0.167	0.161	0.21	0.204	0.203	0.182	0.202	0.217	0.223	0.223	0.195333	0.194	0.162	0.151	0.191	0.213	0.201	0.209	0.195	0.229	0.211
12	0.209	0.186	0.195	0.201	0.249	0.22	0.25	0.202	0.256	0.282	0.231	0.23	0.225917	0.199	0.2	0.194	0.178	0.197	0.216	0.222	0.19	0.206	0.218	0.208	0.239	0.205583	0.188	0.176	0.171	0.169	0.218	0.21	0.21	0.189	0.208	0.223	0.228	0.227	0.201417	0.199	0.165	0.155	0.197	0.22	0.208	0.214	0.199	0.236	0.215
12.25	0.21	0.187	0.196	0.201	0.252	0.222	0.254	0.206	0.259	0.286	0.233	0.232	0.228167	0.202	0.206	0.199	0.183	0.203	0.223	0.229	0.196	0.211	0.222	0.213	0.245	0.211	0.192	0.18	0.177	0.173	0.224	0.218	0.217	0.194	0.213	0.227	0.234	0.231	0.206667	0.204	0.171	0.158	0.204	0.228	0.215	0.223	0.205	0.244	0.22
12.5	0.213	0.189	0.197	0.203	0.256	0.226	0.262	0.211	0.266	0.292	0.238	0.234	0.23225	0.203	0.207	0.202	0.186	0.207	0.227	0.235	0.2	0.214	0.227	0.216	0.249	0.214417	0.198	0.186	0.182	0.179	0.232	0.225	0.225	0.201	0.218	0.233	0.239	0.236	0.212833	0.209	0.176	0.163	0.209	0.233	0.222	0.23	0.211	0.253	0.225
12.75	0.215	0.189	0.197	0.202	0.258	0.229	0.265	0.215	0.27	0.299	0.241	0.237	0.23475	0.204	0.208	0.206	0.192	0.212	0.233	0.243	0.206	0.218	0.23	0.22	0.253	0.21875	0.201	0.19	0.185	0.183	0.237	0.23	0.233	0.206	0.224	0.24	0.245	0.24	0.217833	0.214	0.18	0.166	0.216	0.238	0.229	0.239	0.219	0.263	0.232
13	0.216	0.191	0.199	0.205	0.26	0.233	0.27	0.222	0.276	0.306	0.246	0.241	0.23875	0.205	0.209	0.209	0.197	0.218	0.239	0.25	0.213	0.225	0.236	0.225	0.258	0.223667	0.203	0.194	0.19	0.189	0.242	0.236	0.237	0.213	0.23	0.244	0.25	0.246	0.222833	0.216	0.184	0.171	0.22	0.244	0.234	0.244	0.225	0.272	0.236
13.25	0.218	0.192	0.199	0.206	0.261	0.237	0.276	0.226	0.284	0.315	0.25	0.246	0.2425	0.206	0.21	0.21	0.199	0.222	0.245	0.256	0.22	0.23	0.242	0.231	0.264	0.227917	0.204	0.198	0.194	0.194	0.247	0.241	0.243	0.22	0.236	0.251	0.257	0.251	0.228	0.218	0.187	0.175	0.226	0.25	0.24	0.251	0.234	0.282	0.244
13.5	0.219	0.192	0.199	0.206	0.26	0.239	0.281	0.23	0.288	0.321	0.253	0.248	0.244667	0.207	0.211	0.21	0.201	0.228	0.251	0.262	0.227	0.234	0.248	0.235	0.27	0.232	0.205	0.2	0.197	0.198	0.251	0.245	0.248	0.227	0.241	0.258	0.263	0.255	0.232333	0.219	0.192	0.18	0.23	0.256	0.245	0.256	0.24	0.295	0.249
13.75	0.22	0.193	0.2	0.205	0.259	0.24	0.283	0.234	0.291	0.326	0.257	0.249	0.246417	0.209	0.213	0.211	0.199	0.227	0.252	0.265	0.23	0.237	0.251	0.234	0.271	0.23325	0.207	0.2	0.2	0.201	0.254	0.249	0.251	0.231	0.245	0.261	0.266	0.257	0.235167	0.22	0.196	0.183	0.231	0.258	0.249	0.261	0.245	0.303	0.253
14	0.223	0.194	0.201	0.206	0.261	0.244	0.288	0.237	0.294	0.333	0.261	0.252	0.2495	0.209	0.213	0.211	0.201	0.228	0.255	0.27	0.236	0.244	0.257	0.241	0.276	0.23675	0.207	0.202	0.202	0.201	0.255	0.254	0.256	0.237	0.251	0.267	0.273	0.262	0.238917	0.22	0.198	0.187	0.233	0.26	0.254	0.264	0.251	0.314	0.26
14.25	0.221	0.194	0.2	0.208	0.262	0.248	0.296	0.242	0.303	0.345	0.27	0.26	0.254083	0.207	0.213	0.211	0.202	0.23	0.258	0.278	0.242	0.254	0.265	0.249	0.285	0.241167	0.209	0.203	0.202	0.204	0.259	0.26	0.264	0.245	0.264	0.279	0.285	0.272	0.2455	0.22	0.198	0.19	0.234	0.263	0.259	0.275	0.258	0.328	0.27
14.5	0.222	0.194	0.2	0.207	0.263	0.248	0.299	0.244	0.306	0.352	0.272	0.263	0.255833	0.209	0.214	0.213	0.203	0.232	0.26	0.283	0.247	0.262	0.274	0.255	0.292	0.245333	0.211	0.205	0.205	0.208	0.261	0.264	0.272	0.251	0.274	0.29	0.293	0.281	0.25125	0.22	0.199	0.191	0.234	0.263	0.259	0.28	0.263	0.336	0.277
14.75	0.223	0.193	0.201	0.207	0.262	0.247	0.3	0.248	0.307	0.357	0.276	0.264	0.257083	0.209	0.215	0.213	0.203	0.232	0.258	0.284	0.251	0.265	0.277	0.258	0.293	0.2465	0.21	0.204	0.204	0.206	0.259	0.26	0.271	0.253	0.275	0.291	0.296	0.28	0.25075	0.222	0.199	0.192	0.234	0.263	0.258	0.281	0.266	0.34	0.282
15	0.224	0.194	0.201	0.208	0.263	0.25	0.304	0.253	0.315	0.368	0.284	0.271	0.26125	0.208	0.214	0.214	0.204	0.233	0.262	0.29	0.256	0.275	0.288	0.268	0.304	0.251333	0.209	0.204	0.205	0.207	0.259	0.262	0.277	0.258	0.284	0.303	0.306	0.291	0.255417	0.222	0.202	0.193	0.236	0.264	0.263	0.288	0.275	0.353	0.295
15.25	0.223	0.193	0.201	0.207	0.263	0.25	0.304	0.256	0.319	0.375	0.289	0.276	0.263	0.208	0.213	0.213	0.204	0.233	0.261	0.29	0.26	0.279	0.294	0.274	0.309	0.253167	0.209	0.204	0.204	0.207	0.261	0.262	0.277	0.263	0.29	0.311	0.313	0.296	0.258083	0.222	0.201	0.193	0.236	0.266	0.264	0.288	0.279	0.362	0.301
15.5	0.223	0.193	0.2	0.207	0.262	0.25	0.304	0.259	0.322	0.385	0.295	0.281	0.265083	0.207	0.213	0.214	0.204	0.233	0.262	0.29	0.265	0.285	0.303	0.28	0.316	0.256	0.209	0.206	0.205	0.208	0.26	0.262	0.277	0.268	0.294	0.317	0.324	0.303	0.261083	0.221	0.2	0.192	0.235	0.264	0.262	0.289	0.282	0.365	0.307
15.75	0.224	0.193	0.199	0.206	0.26	0.246	0.301	0.261	0.323	0.389	0.298	0.279	0.264917	0.209	0.214	0.214	0.204	0.233	0.26	0.289	0.268	0.287	0.306	0.285	0.32	0.257417	0.208	0.205	0.206	0.207	0.259	0.259	0.275	0.27	0.296	0.319	0.328	0.305	0.261417	0.223	0.203	0.194	0.235	0.264	0.261	0.289	0.286	0.367	0.312
16	0.224	0.194	0.2	0.207	0.263	0.25	0.306	0.268	0.334	0.404	0.308	0.288	0.2705	0.208	0.214	0.213	0.204	0.234	0.263	0.292	0.274	0.295	0.315	0.295	0.331	0.2615	0.21	0.206	0.206	0.21	0.262	0.263	0.279	0.276	0.304	0.329	0.341	0.318	0.267	0.221	0.201	0.193	0.237	0.266	0.264	0.293	0.291	0.372	0.32
16.25	0.225	0.193	0.2	0.206	0.262	0.247	0.304	0.269	0.331	0.41	0.309	0.288	0.270333	0.208	0.213	0.213	0.203	0.233	0.261	0.29	0.275	0.296	0.317	0.3	0.335	0.262	0.21	0.206	0.206	0.209	0.261	0.261	0.278	0.277	0.308	0.334	0.348	0.322	0.268333	0.221	0.202	0.194	0.235	0.264	0.262	0.287	0.289	0.369	0.322
16.5	0.225	0.194	0.2	0.206	0.262	0.248	0.304	0.272	0.337	0.419	0.313	0.293	0.27275	0.207	0.212	0.213	0.204	0.232	0.259	0.289	0.275	0.3	0.321	0.307	0.344	0.263583	0.209	0.204	0.205	0.208	0.259	0.26	0.276	0.274	0.309	0.336	0.352	0.328	0.268333	0.223	0.202	0.194	0.235	0.264	0.262	0.289	0.289	0.37	0.33
16.75	0.225	0.194	0.2	0.206	0.261	0.249	0.304	0.276	0.341	0.426	0.319	0.299	0.275	0.209	0.214	0.213	0.203	0.233	0.26	0.289	0.275	0.305	0.326	0.312	0.352	0.265917	0.21	0.206	0.206	0.209	0.261	0.261	0.278	0.277	0.317	0.345	0.361	0.34	0.272583	0.222	0.202	0.194	0.236	0.266	0.263	0.289	0.291	0.371	0.336
17	0.225	0.194	0.2	0.207	0.262	0.252	0.307	0.28	0.349	0.43	0.325	0.307	0.278167	0.208	0.213	0.213	0.204	0.234	0.263	0.292	0.279	0.313	0.336	0.322	0.365	0.270167	0.208	0.204	0.205	0.208	0.261	0.262	0.28	0.277	0.323	0.352	0.369	0.348	0.27475	0.222	0.202	0.196	0.236	0.267	0.265	0.291	0.292	0.375	0.344
17.25	0.224	0.194	0.199	0.206	0.262	0.249	0.304	0.282	0.348	0.428	0.327	0.305	0.277333	0.208	0.213	0.213	0.203	0.233	0.262	0.291	0.278	0.317	0.34	0.325	0.369	0.271	0.208	0.205	0.205	0.208	0.26	0.26	0.276	0.277	0.325	0.355	0.373	0.351	0.27525	0.222	0.202	0.193	0.234	0.264	0.262	0.288	0.289	0.374	0.346
17.5	0.224	0.193	0.2	0.206	0.261	0.249	0.304	0.283	0.348	0.431	0.331	0.311	0.278417	0.208	0.213	0.213	0.203	0.234	0.261	0.293	0.278	0.322	0.347	0.332	0.379	0.273583	0.208	0.205	0.206	0.209	0.261	0.264	0.281	0.279	0.332	0.365	0.386	0.364	0.28	0.221	0.203	0.195	0.236	0.267	0.264	0.293	0.293	0.376	0.358
17.75	0.224	0.194	0.2	0.206	0.261	0.248	0.303	0.285	0.347	0.428	0.335	0.313	0.278667	0.209	0.213	0.214	0.203	0.233	0.26	0.29	0.277	0.322	0.352	0.335	0.382	0.274167	0.208	0.205	0.205	0.208	0.26	0.261	0.277	0.278	0.329	0.367	0.389	0.367	0.2795	0.222	0.202	0.194	0.235	0.264	0.261	0.289	0.29	0.373	0.358
18	0.225	0.193	0.2	0.208	0.262	0.251	0.307	0.287	0.35	0.432	0.339	0.321	0.28125	0.208	0.213	0.213	0.204	0.234	0.262	0.293	0.279	0.326	0.36	0.344	0.392	0.277333	0.21	0.205	0.206	0.21	0.262	0.265	0.282	0.281	0.336	0.378	0.403	0.381	0.284917	0.222	0.202	0.195	0.234	0.264	0.264	0.291	0.292	0.378	0.363
18.25	0.224	0.194	0.201	0.207	0.262	0.251	0.307	0.287	0.351	0.433	0.344	0.326	0.28225	0.208	0.212	0.213	0.204	0.233	0.263	0.292	0.278	0.325	0.363	0.35	0.402	0.278583	0.21	0.205	0.205	0.21	0.262	0.265	0.281	0.281	0.335	0.379	0.41	0.39	0.286083	0.221	0.202	0.194	0.235	0.265	0.266	0.293	0.293	0.378	0.364
18.5	0.224	0.194	0.201	0.207	0.262	0.251	0.306	0.287	0.35	0.433	0.348	0.332	0.282917	0.209	0.213	0.213	0.204	0.233	0.263	0.293	0.279	0.326	0.364	0.356	0.412	0.280417	0.209	0.204	0.205	0.208	0.26	0.263	0.281	0.278	0.334	0.379	0.414	0.396	0.285917	0.221	0.202	0.194	0.235	0.266	0.264	0.292	0.293	0.378	0.363
18.75	0.225	0.194	0.201	0.207	0.263	0.252	0.306	0.289	0.349	0.433	0.354	0.338	0.28425	0.208	0.213	0.213	0.204	0.234	0.263	0.293	0.281	0.326	0.365	0.363	0.421	0.282	0.208	0.204	0.205	0.209	0.26	0.264	0.28	0.28	0.334	0.379	0.415	0.402	0.286667	0.222	0.201	0.192	0.234	0.264	0.264	0.291	0.29	0.375	0.364
19	0.224	0.193	0.2	0.206	0.261	0.248	0.303	0.287	0.347	0.43	0.358	0.343	0.283333	0.208	0.213	0.213	0.203	0.233	0.261	0.29	0.278	0.323	0.363	0.364	0.42	0.28075	0.21	0.204	0.205	0.207	0.259	0.26	0.277	0.277	0.33	0.376	0.414	0.398	0.28475	0.222	0.202	0.194	0.234	0.264	0.262	0.289	0.29	0.373	0.362
19.25	0.225	0.194	0.201	0.207	0.263	0.252	0.307	0.291	0.351	0.433	0.365	0.352	0.28675	0.208	0.214	0.213	0.204	0.234	0.263	0.293	0.28	0.327	0.366	0.368	0.426	0.283	0.209	0.204	0.206	0.209	0.26	0.263	0.28	0.28	0.334	0.379	0.418	0.405	0.28725	0.222	0.203	0.195	0.237	0.266	0.265	0.292	0.292	0.379	0.365
19.5	0.225	0.194	0.201	0.207	0.263	0.251	0.308	0.291	0.351	0.436	0.369	0.357	0.28775	0.208	0.213	0.213	0.204	0.234	0.263	0.294	0.28	0.327	0.366	0.37	0.426	0.283167	0.207	0.204	0.205	0.208	0.261	0.262	0.279	0.279	0.333	0.379	0.418	0.404	0.286583	0.222	0.202	0.193	0.235	0.265	0.264	0.292	0.292	0.377	0.366
19.75	0.225	0.194	0.201	0.208	0.263	0.251	0.307	0.291	0.352	0.434	0.377	0.359	0.2885	0.209	0.214	0.214	0.205	0.235	0.264	0.294	0.281	0.327	0.368	0.371	0.429	0.28425	0.209	0.206	0.206	0.209	0.262	0.265	0.28	0.28	0.335	0.381	0.419	0.408	0.288333	0.222	0.203	0.194	0.236	0.267	0.266	0.293	0.291	0.378	0.366
20	0.225	0.193	0.202	0.208	0.263	0.252	0.308	0.293	0.351	0.436	0.382	0.36	0.289417	0.208	0.214	0.213	0.204	0.234	0.263	0.293	0.28	0.327	0.368	0.371	0.428	0.283583	0.209	0.206	0.206	0.209	0.262	0.264	0.281	0.28	0.334	0.379	0.419	0.408	0.288083	0.221	0.202	0.194	0.236	0.265	0.266	0.292	0.293	0.376	0.365
20.25	0.225	0.194	0.2	0.207	0.261	0.249	0.304	0.291	0.349	0.432	0.386	0.356	0.287833	0.21	0.215	0.215	0.205	0.234	0.261	0.292	0.278	0.325	0.365	0.369	0.426	0.282917	0.209	0.205	0.207	0.209	0.261	0.262	0.276	0.277	0.331	0.377	0.416	0.406	0.286333	0.222	0.202	0.194	0.236	0.264	0.262	0.291	0.291	0.374	0.362
20.5	0.225	0.194	0.2	0.207	0.264	0.252	0.307	0.293	0.351	0.435	0.391	0.36	0.289917	0.208	0.215	0.214	0.205	0.235	0.264	0.294	0.279	0.327	0.367	0.371	0.428	0.283917	0.209	0.205	0.205	0.208	0.261	0.263	0.28	0.279	0.333	0.379	0.419	0.406	0.28725	0.223	0.204	0.194	0.237	0.267	0.265	0.293	0.293	0.378	0.365
20.75	0.225	0.193	0.201	0.208	0.263	0.251	0.308	0.293	0.351	0.435	0.391	0.361	0.29	0.208	0.214	0.214	0.205	0.234	0.264	0.293	0.28	0.327	0.368	0.372	0.43	0.284083	0.209	0.205	0.206	0.209	0.261	0.264	0.281	0.279	0.334	0.38	0.42	0.409	0.288083	0.221	0.203	0.195	0.236	0.265	0.264	0.291	0.291	0.375	0.364
21	0.224	0.194	0.201	0.208	0.263	0.252	0.308	0.292	0.351	0.437	0.394	0.361	0.290417	0.209	0.214	0.213	0.204	0.234	0.263	0.294	0.281	0.327	0.368	0.372	0.429	0.284	0.21	0.206	0.205	0.21	0.262	0.264	0.28	0.28	0.334	0.38	0.42	0.41	0.288417	0.223	0.203	0.194	0.236	0.266	0.265	0.293	0.293	0.377	0.366
21.25	0.224	0.194	0.2	0.207	0.262	0.251	0.307	0.293	0.351	0.436	0.394	0.361	0.29	0.208	0.214	0.214	0.205	0.234	0.263	0.294	0.28	0.328	0.367	0.372	0.43	0.284083	0.209	0.206	0.206	0.209	0.262	0.265	0.28	0.28	0.334	0.379	0.419	0.41	0.28825	0.224	0.204	0.195	0.237	0.267	0.267	0.292	0.294	0.378	0.366
21.5	0.225	0.194	0.201	0.207	0.262	0.249	0.304	0.291	0.348	0.433	0.393	0.358	0.28875	0.21	0.214	0.214	0.204	0.233	0.261	0.291	0.278	0.324	0.365	0.368	0.427	0.282417	0.21	0.206	0.205	0.209	0.26	0.261	0.277	0.278	0.331	0.376	0.417	0.405	0.28625	0.222	0.202	0.194	0.235	0.264	0.262	0.289	0.29	0.374	0.362
21.75	0.225	0.194	0.201	0.208	0.263	0.25	0.305	0.292	0.35	0.434	0.396	0.359	0.28975	0.21	0.215	0.213	0.204	0.234	0.259	0.291	0.278	0.324	0.364	0.368	0.427	0.28225	0.209	0.205	0.205	0.208	0.259	0.259	0.277	0.278	0.329	0.375	0.416	0.405	0.285417	0.223	0.203	0.194	0.237	0.265	0.264	0.291	0.292	0.376	0.364
22	0.224	0.193	0.2	0.207	0.263	0.251	0.306	0.293	0.351	0.435	0.399	0.361	0.29025	0.208	0.214	0.213	0.204	0.234	0.263	0.293	0.281	0.327	0.368	0.372	0.431	0.284	0.209	0.205	0.205	0.209	0.262	0.264	0.281	0.281	0.334	0.381	0.42	0.41	0.288417	0.222	0.203	0.195	0.236	0.266	0.266	0.293	0.293	0.377	0.367
22.25	0.223	0.193	0.201	0.208	0.264	0.253	0.308	0.293	0.351	0.436	0.401	0.362	0.291083	0.21	0.214	0.215	0.204	0.235	0.263	0.293	0.282	0.328	0.369	0.372	0.432	0.28475	0.208	0.204	0.205	0.209	0.261	0.263	0.28	0.279	0.334	0.379	0.421	0.411	0.287833	0.223	0.204	0.195	0.236	0.265	0.266	0.294	0.294	0.379	0.367
22.5	0.224	0.194	0.2	0.207	0.262	0.252	0.307	0.293	0.352	0.438	0.401	0.361	0.290917	0.209	0.214	0.213	0.204	0.233	0.262	0.294	0.281	0.327	0.368	0.371	0.432	0.284	0.209	0.205	0.205	0.209	0.26	0.263	0.28	0.279	0.334	0.381	0.421	0.41	0.288	0.222	0.203	0.194	0.236	0.267	0.264	0.292	0.292	0.378	0.366
22.75	0.225	0.193	0.201	0.207	0.262	0.249	0.305	0.292	0.35	0.434	0.4	0.357	0.289583	0.21	0.214	0.214	0.203	0.233	0.261	0.291	0.279	0.323	0.365	0.369	0.427	0.282417	0.209	0.205	0.206	0.209	0.261	0.262	0.278	0.278	0.331	0.378	0.419	0.407	0.286917	0.223	0.203	0.194	0.236	0.264	0.262	0.29	0.29	0.375	0.364
23	0.224	0.193	0.201	0.207	0.262	0.249	0.305	0.291	0.349	0.435	0.401	0.357	0.2895	0.209	0.214	0.213	0.204	0.232	0.26	0.29	0.279	0.323	0.364	0.368	0.426	0.281833	0.209	0.205	0.205	0.209	0.259	0.261	0.276	0.277	0.331	0.378	0.417	0.407	0.286167	0.221	0.204	0.194	0.235	0.265	0.264	0.29	0.292	0.376	0.364
23.25	0.223	0.193	0.2	0.208	0.263	0.252	0.307	0.294	0.353	0.438	0.403	0.363	0.291417	0.209	0.214	0.213	0.204	0.235	0.263	0.293	0.28	0.327	0.368	0.371	0.431	0.284	0.21	0.205	0.206	0.209	0.26	0.264	0.28	0.279	0.335	0.38	0.42	0.409	0.288083	0.222	0.203	0.195	0.238	0.267	0.266	0.294	0.294	0.379	0.368
23.5	0.224	0.194	0.201	0.208	0.263	0.252	0.308	0.293	0.352	0.438	0.404	0.361	0.2915	0.209	0.215	0.213	0.205	0.235	0.265	0.295	0.281	0.328	0.369	0.373	0.431	0.284917	0.208	0.206	0.206	0.21	0.261	0.264	0.281	0.28	0.335	0.381	0.422	0.411	0.28875	0.222	0.203	0.195	0.236	0.266	0.265	0.293	0.293	0.377	0.367
23.75	0.224	0.194	0.201	0.207	0.262	0.249	0.304	0.29	0.349	0.434	0.401	0.358	0.289417	0.21	0.214	0.213	0.204	0.234	0.262	0.292	0.278	0.324	0.366	0.37	0.428	0.282917	0.209	0.205	0.205	0.21	0.261	0.263	0.279	0.279	0.332	0.38	0.419	0.409	0.287583	0.223	0.203	0.195	0.236	0.265	0.264	0.29	0.291	0.376	0.364
24	0.225	0.194	0.201	0.209	0.264	0.252	0.309	0.294	0.355	0.439	0.406	0.362	0.2925	0.211	0.214	0.214	0.205	0.235	0.264	0.294	0.282	0.328	0.37	0.374	0.433	0.285333	0.209	0.206	0.206	0.209	0.261	0.264	0.281	0.28	0.334	0.381	0.421	0.411	0.288583	0.222	0.203	0.194	0.236	0.266	0.265	0.291	0.293	0.378	0.366
24.25	0.224	0.193	0.201	0.207	0.263	0.251	0.307	0.293	0.352	0.438	0.403	0.36	0.291	0.208	0.213	0.214	0.204	0.234	0.263	0.293	0.281	0.327	0.368	0.373	0.432	0.284167	0.21	0.205	0.206	0.209	0.262	0.265	0.281	0.281	0.335	0.382	0.422	0.414	0.289333	0.223	0.204	0.195	0.236	0.266	0.265	0.293	0.294	0.379	0.368
24.5	0.223	0.193	0.201	0.206	0.262	0.248	0.305	0.292	0.35	0.436	0.402	0.358	0.289667	0.21	0.214	0.214	0.205	0.234	0.261	0.292	0.279	0.325	0.367	0.37	0.43	0.283417	0.21	0.206	0.205	0.209	0.26	0.261	0.278	0.278	0.332	0.379	0.419	0.407	0.287	0.222	0.203	0.195	0.235	0.264	0.263	0.29	0.291	0.374	0.364
24.75	0.224	0.193	0.202	0.209	0.264	0.253	0.309	0.293	0.354	0.438	0.405	0.361	0.292083	0.208	0.214	0.213	0.204	0.234	0.264	0.293	0.281	0.327	0.369	0.373	0.433	0.284417	0.21	0.206	0.206	0.21	0.26	0.263	0.281	0.28	0.334	0.381	0.422	0.412	0.28875	0.222	0.203	0.194	0.236	0.266	0.266	0.293	0.293	0.379	0.367
25	0.224	0.193	0.202	0.208	0.263	0.25	0.306	0.291	0.351	0.436	0.403	0.357	0.290333	0.209	0.214	0.213	0.203	0.233	0.26	0.29	0.278	0.323	0.365	0.369	0.429	0.282167	0.209	0.206	0.206	0.21	0.261	0.262	0.279	0.278	0.332	0.379	0.419	0.408	0.287417	0.223	0.204	0.195	0.236	0.266	0.263	0.291	0.292	0.377	0.366
25.25	0.223	0.193	0.201	0.208	0.263	0.251	0.308	0.293	0.353	0.438	0.405	0.362	0.2915	0.21	0.215	0.214	0.205	0.234	0.263	0.294	0.282	0.328	0.37	0.374	0.433	0.285167	0.209	0.205	0.205	0.21	0.261	0.263	0.28	0.28	0.334	0.382	0.423	0.411	0.288583	0.223	0.203	0.196	0.237	0.266	0.265	0.293	0.293	0.378	0.368
25.5	0.224	0.193	0.201	0.207	0.262	0.248	0.305	0.29	0.348	0.436	0.402	0.357	0.289417	0.209	0.214	0.213	0.203	0.233	0.26	0.291	0.278	0.324	0.366	0.37	0.429	0.2825	0.209	0.205	0.205	0.208	0.258	0.26	0.277	0.277	0.33	0.377	0.418	0.407	0.285917	0.223	0.203	0.195	0.236	0.265	0.263	0.29	0.291	0.374	0.364
25.75	0.223	0.193	0.201	0.208	0.262	0.25	0.306	0.292	0.352	0.435	0.403	0.358	0.29025	0.209	0.214	0.213	0.203	0.232	0.261	0.291	0.278	0.324	0.366	0.369	0.428	0.282333	0.208	0.205	0.205	0.209	0.259	0.261	0.278	0.278	0.331	0.378	0.42	0.408	0.286667	0.222	0.202	0.195	0.236	0.265	0.263	0.291	0.292	0.375	0.366
26	0.224	0.192	0.201	0.207	0.262	0.248	0.305	0.29	0.35	0.436	0.403	0.358	0.289667	0.21	0.214	0.214	0.204	0.233	0.261	0.29	0.279	0.325	0.366	0.37	0.429	0.282917	0.21	0.206	0.206	0.21	0.26	0.261	0.277	0.278	0.331	0.377	0.419	0.408	0.286917	0.222	0.203	0.195	0.236	0.265	0.264	0.29	0.292	0.375	0.364
26.25	0.224	0.193	0.201	0.208	0.262	0.249	0.305	0.291	0.351	0.436	0.401	0.358	0.289917	0.211	0.215	0.214	0.204	0.233	0.262	0.292	0.28	0.325	0.367	0.37	0.429	0.2835	0.21	0.206	0.206	0.209	0.261	0.262	0.277	0.279	0.332	0.378	0.42	0.409	0.287417	0.222	0.202	0.195	0.237	0.266	0.264	0.292	0.292	0.376	0.366
26.5	0.223	0.192	0.201	0.207	0.263	0.25	0.305	0.291	0.35	0.437	0.401	0.357	0.28975	0.211	0.215	0.215	0.205	0.234	0.262	0.293	0.279	0.325	0.367	0.371	0.43	0.283917	0.21	0.206	0.206	0.21	0.26	0.262	0.277	0.278	0.332	0.378	0.419	0.408	0.287167	0.222	0.202	0.193	0.235	0.264	0.263	0.289	0.291	0.373	0.363
26.75	0.223	0.192	0.2	0.207	0.261	0.248	0.303	0.289	0.349	0.436	0.401	0.355	0.288667	0.211	0.215	0.214	0.205	0.234	0.261	0.292	0.279	0.326	0.367	0.37	0.43	0.283667	0.21	0.205	0.205	0.21	0.26	0.262	0.278	0.278	0.333	0.379	0.42	0.409	0.287417	0.223	0.203	0.194	0.236	0.265	0.263	0.289	0.291	0.375	0.364
27	0.223	0.192	0.2	0.207	0.262	0.249	0.304	0.29	0.348	0.435	0.402	0.357	0.289083	0.21	0.215	0.214	0.204	0.234	0.262	0.292	0.279	0.324	0.367	0.37	0.429	0.283333	0.21	0.205	0.205	0.209	0.26	0.262	0.278	0.278	0.331	0.378	0.42	0.409	0.287083	0.222	0.203	0.196	0.235	0.264	0.262	0.29	0.291	0.374	0.364
27.25	0.223	0.192	0.201	0.207	0.264	0.252	0.308	0.292	0.353	0.438	0.405	0.361	0.291333	0.209	0.214	0.214	0.206	0.235	0.264	0.294	0.282	0.328	0.371	0.376	0.435	0.285667	0.211	0.207	0.207	0.212	0.262	0.265	0.281	0.282	0.337	0.383	0.424	0.413	0.290333	0.223	0.203	0.195	0.236	0.266	0.265	0.293	0.293	0.378	0.367
27.5	0.223	0.192	0.2	0.207	0.263	0.251	0.308	0.292	0.351	0.438	0.404	0.36	0.29075	0.208	0.213	0.212	0.204	0.233	0.263	0.293	0.28	0.328	0.37	0.374	0.433	0.28425	0.208	0.205	0.206	0.21	0.26	0.263	0.28	0.28	0.334	0.381	0.422	0.413	0.2885	0.221	0.203	0.194	0.235	0.265	0.265	0.292	0.293	0.377	0.367
27.75	0.222	0.192	0.201	0.207	0.262	0.248	0.304	0.291	0.351	0.436	0.401	0.358	0.289417	0.211	0.215	0.214	0.204	0.233	0.261	0.292	0.279	0.325	0.366	0.37	0.429	0.28325	0.211	0.206	0.207	0.211	0.261	0.262	0.278	0.278	0.332	0.379	0.42	0.409	0.287833	0.221	0.202	0.195	0.235	0.265	0.263	0.29	0.29	0.374	0.365
28	0.223	0.192	0.201	0.207	0.261	0.249	0.305	0.291	0.352	0.436	0.402	0.359	0.289833	0.21	0.214	0.214	0.204	0.233	0.261	0.292	0.28	0.325	0.366	0.372	0.431	0.2835	0.21	0.206	0.205	0.208	0.259	0.261	0.277	0.277	0.331	0.377	0.419	0.408	0.2865	0.222	0.203	0.195	0.236	0.265	0.263	0.29	0.291	0.375	0.365
28.25	0.223	0.192	0.201	0.207	0.264	0.252	0.308	0.294	0.352	0.44	0.404	0.362	0.291583	0.209	0.214	0.214	0.205	0.234	0.263	0.293	0.281	0.329	0.369	0.373	0.433	0.28475	0.208	0.205	0.206	0.21	0.26	0.263	0.28	0.279	0.333	0.38	0.422	0.411	0.288083	0.223	0.203	0.196	0.238	0.267	0.267	0.294	0.294	0.379	0.369
28.5	0.223	0.192	0.2	0.207	0.261	0.248	0.305	0.29	0.349	0.436	0.402	0.357	0.289167	0.209	0.215	0.214	0.204	0.233	0.262	0.292	0.279	0.325	0.368	0.371	0.431	0.283583	0.208	0.205	0.205	0.21	0.258	0.261	0.277	0.278	0.33	0.377	0.419	0.408	0.286333	0.223	0.202	0.194	0.236	0.266	0.262	0.29	0.291	0.375	0.365
28.75	0.224	0.193	0.201	0.207	0.262	0.249	0.306	0.291	0.35	0.437	0.403	0.358	0.290083	0.21	0.215	0.214	0.204	0.233	0.261	0.29	0.278	0.324	0.366	0.371	0.429	0.282917	0.209	0.206	0.206	0.21	0.26	0.261	0.277	0.278	0.331	0.378	0.42	0.408	0.287	0.221	0.202	0.194	0.235	0.264	0.262	0.29	0.292	0.375	0.365
29	0.223	0.192	0.201	0.207	0.262	0.25	0.305	0.291	0.35	0.437	0.402	0.358	0.289833	0.209	0.214	0.214	0.205	0.233	0.262	0.29	0.278	0.325	0.366	0.37	0.43	0.283	0.208	0.205	0.204	0.21	0.259	0.26	0.276	0.278	0.33	0.377	0.42	0.408	0.28625	0.222	0.202	0.195	0.235	0.264	0.263	0.291	0.291	0.374	0.363
29.25	0.223	0.192	0.201	0.208	0.264	0.253	0.309	0.294	0.354	0.439	0.405	0.362	0.292	0.208	0.214	0.213	0.204	0.233	0.263	0.293	0.281	0.328	0.37	0.374	0.434	0.284583	0.209	0.206	0.206	0.21	0.261	0.264	0.281	0.28	0.335	0.382	0.424	0.412	0.289167	0.222	0.203	0.195	0.236	0.267	0.266	0.293	0.293	0.378	0.368
29.5	0.223	0.193	0.201	0.208	0.263	0.251	0.309	0.294	0.353	0.44	0.405	0.362	0.291833	0.208	0.214	0.214	0.205	0.235	0.264	0.294	0.281	0.328	0.37	0.376	0.434	0.28525	0.209	0.206	0.208	0.211	0.26	0.264	0.28	0.28	0.335	0.381	0.422	0.413	0.289083	0.222	0.202	0.194	0.236	0.265	0.264	0.292	0.293	0.377	0.367
29.75	0.223	0.192	0.201	0.207	0.262	0.251	0.307	0.292	0.353	0.439	0.404	0.361	0.291	0.209	0.215	0.214	0.206	0.235	0.265	0.295	0.282	0.328	0.37	0.375	0.434	0.285667	0.208	0.205	0.206	0.21	0.261	0.265	0.28	0.281	0.335	0.382	0.423	0.412	0.289	0.222	0.202	0.195	0.236	0.266	0.264	0.291	0.293	0.377	0.366
30	0.223	0.192	0.2	0.207	0.261	0.248	0.305	0.291	0.349	0.437	0.401	0.356	0.289167	0.21	0.215	0.213	0.204	0.233	0.26	0.292	0.279	0.323	0.367	0.372	0.43	0.283167	0.21	0.205	0.205	0.21	0.26	0.261	0.278	0.278	0.33	0.377	0.42	0.407	0.28675	0.223	0.204	0.195	0.237	0.265	0.264	0.291	0.292	0.376	0.366
30.25	0.224	0.192	0.2	0.207	0.263	0.251	0.309	0.292	0.353	0.438	0.404	0.361	0.291167	0.209	0.215	0.214	0.204	0.235	0.263	0.294	0.282	0.328	0.37	0.375	0.435	0.285333	0.209	0.206	0.206	0.21	0.26	0.264	0.28	0.28	0.335	0.383	0.424	0.413	0.289167	0.223	0.203	0.195	0.236	0.265	0.265	0.292	0.293	0.376	0.367
30.5	0.224	0.193	0.202	0.208	0.264	0.252	0.309	0.293	0.355	0.44	0.406	0.363	0.292417	0.208	0.213	0.213	0.204	0.233	0.262	0.292	0.279	0.326	0.368	0.374	0.433	0.28375	0.208	0.205	0.206	0.211	0.261	0.264	0.279	0.28	0.334	0.382	0.424	0.412	0.288833	0.222	0.202	0.195	0.237	0.266	0.267	0.294	0.293	0.378	0.368
30.75	0.223	0.192	0.2	0.207	0.261	0.248	0.305	0.291	0.349	0.437	0.402	0.357	0.289333	0.209	0.213	0.213	0.204	0.232	0.26	0.291	0.278	0.324	0.367	0.371	0.429	0.282583	0.21	0.206	0.206	0.21	0.26	0.262	0.278	0.279	0.333	0.379	0.421	0.409	0.28775	0.222	0.203	0.195	0.236	0.265	0.263	0.29	0.292	0.374	0.364
31	0.222	0.191	0.2	0.207	0.26	0.248	0.304	0.29	0.349	0.435	0.402	0.356	0.288667	0.21	0.215	0.214	0.205	0.234	0.262	0.293	0.28	0.326	0.368	0.372	0.432	0.28425	0.21	0.206	0.205	0.21	0.259	0.262	0.278	0.278	0.331	0.379	0.42	0.408	0.287167	0.222	0.204	0.195	0.236	0.265	0.263	0.291	0.292	0.375	0.364
31.25	0.225	0.193	0.2	0.207	0.261	0.248	0.304	0.292	0.35	0.438	0.403	0.357	0.289833	0.209	0.213	0.211	0.202	0.23	0.259	0.291	0.277	0.323	0.366	0.37	0.43	0.28175	0.21	0.205	0.206	0.21	0.26	0.261	0.278	0.279	0.333	0.38	0.421	0.41	0.28775	0.223	0.203	0.195	0.235	0.264	0.263	0.291	0.291	0.374	0.365
31.5	0.225	0.193	0.201	0.208	0.262	0.249	0.305	0.292	0.35	0.436	0.403	0.357	0.290083	0.208	0.214	0.213	0.203	0.232	0.26	0.289	0.277	0.322	0.366	0.369	0.428	0.28175	0.21	0.206	0.206	0.211	0.26	0.262	0.279	0.279	0.332	0.379	0.421	0.41	0.287917	0.223	0.204	0.194	0.235	0.265	0.263	0.291	0.291	0.374	0.364
31.75	0.224	0.192	0.201	0.208	0.262	0.248	0.306	0.292	0.349	0.437	0.404	0.357	0.29	0.209	0.214	0.213	0.204	0.232	0.26	0.29	0.279	0.325	0.365	0.37	0.43	0.282583	0.209	0.205	0.206	0.21	0.26	0.262	0.278	0.278	0.332	0.378	0.421	0.409	0.287333	0.222	0.203	0.195	0.235	0.264	0.263	0.289	0.29	0.374	0.365
32	0.223	0.192	0.2	0.207	0.261	0.249	0.306	0.291	0.35	0.437	0.402	0.358	0.289667	0.21	0.215	0.214	0.204	0.233	0.262	0.292	0.28	0.325	0.368	0.372	0.431	0.283833	0.21	0.206	0.205	0.21	0.26	0.262	0.277	0.278	0.333	0.378	0.419	0.407	0.287083	0.222	0.204	0.195	0.236	0.264	0.264	0.291	0.292	0.374	0.365
32.25	0.223	0.192	0.202	0.208	0.263	0.251	0.308	0.294	0.352	0.439	0.405	0.36	0.291417	0.209	0.215	0.213	0.205	0.235	0.264	0.294	0.281	0.328	0.371	0.375	0.434	0.285333	0.209	0.205	0.205	0.21	0.26	0.264	0.28	0.28	0.335	0.381	0.423	0.412	0.288667	0.222	0.202	0.194	0.235	0.265	0.264	0.291	0.292	0.376	0.367
32.5	0.224	0.192	0.201	0.208	0.262	0.251	0.308	0.293	0.353	0.439	0.406	0.361	0.2915	0.209	0.214	0.213	0.204	0.233	0.263	0.293	0.279	0.327	0.369	0.373	0.432	0.284083	0.209	0.205	0.206	0.21	0.261	0.265	0.282	0.28	0.335	0.382	0.422	0.412	0.289083	0.223	0.202	0.195	0.235	0.266	0.266	0.292	0.294	0.378	0.367
32.75	0.224	0.193	0.201	0.207	0.262	0.249	0.307	0.292	0.349	0.439	0.403	0.358	0.290333	0.21	0.214	0.213	0.203	0.233	0.26	0.291	0.278	0.323	0.365	0.371	0.428	0.282417	0.209	0.206	0.205	0.21	0.26	0.262	0.277	0.278	0.331	0.376	0.42	0.408	0.286833	0.222	0.202	0.195	0.236	0.266	0.264	0.291	0.293	0.376	0.365
33	0.224	0.193	0.201	0.207	0.262	0.249	0.306	0.292	0.349	0.437	0.404	0.358	0.290167	0.209	0.214	0.213	0.203	0.232	0.26	0.291	0.279	0.323	0.366	0.369	0.43	0.282417	0.209	0.205	0.205	0.208	0.258	0.262	0.276	0.278	0.33	0.378	0.418	0.407	0.286167	0.222	0.203	0.195	0.235	0.265	0.263	0.291	0.291	0.375	0.365
33.25	0.224	0.192	0.201	0.207	0.263	0.252	0.309	0.294	0.352	0.44	0.406	0.361	0.29175	0.209	0.214	0.214	0.204	0.234	0.264	0.294	0.281	0.328	0.369	0.375	0.433	0.284917	0.21	0.207	0.207	0.211	0.263	0.266	0.282	0.281	0.337	0.383	0.424	0.413	0.290333	0.222	0.203	0.196	0.237	0.268	0.267	0.293	0.294	0.378	0.369
33.5	0.223	0.192	0.201	0.207	0.262	0.25	0.308	0.293	0.353	0.44	0.407	0.361	0.291417	0.209	0.215	0.214	0.205	0.234	0.264	0.294	0.282	0.328	0.37	0.375	0.433	0.28525	0.209	0.206	0.206	0.21	0.261	0.264	0.28	0.28	0.333	0.383	0.423	0.412	0.288917	0.223	0.204	0.195	0.236	0.266	0.265	0.292	0.293	0.377	0.367
33.75	0.224	0.193	0.201	0.208	0.264	0.252	0.31	0.295	0.354	0.443	0.406	0.362	0.292667	0.209	0.214	0.213	0.204	0.234	0.263	0.293	0.28	0.329	0.371	0.374	0.434	0.284833	0.21	0.207	0.208	0.212	0.262	0.266	0.281	0.281	0.337	0.383	0.424	0.414	0.290417	0.223	0.203	0.195	0.236	0.266	0.265	0.293	0.294	0.377	0.368
34	0.224	0.192	0.201	0.208	0.263	0.251	0.308	0.293	0.353	0.44	0.407	0.361	0.29175	0.208	0.214	0.213	0.204	0.234	0.263	0.294	0.28	0.327	0.368	0.373	0.432	0.284167	0.209	0.205	0.206	0.21	0.26	0.264	0.28	0.279	0.335	0.382	0.423	0.412	0.28875	0.222	0.203	0.195	0.236	0.267	0.266	0.293	0.293	0.378	0.367
34.25	0.224	0.192	0.2	0.208	0.262	0.249	0.306	0.292	0.35	0.438	0.403	0.359	0.29025	0.209	0.214	0.212	0.204	0.233	0.261	0.292	0.28	0.324	0.367	0.371	0.431	0.283167	0.209	0.206	0.206	0.21	0.26	0.262	0.278	0.278	0.332	0.379	0.421	0.409	0.2875	0.221	0.202	0.194	0.235	0.265	0.263	0.29	0.291	0.373	0.363
34.5	0.224	0.192	0.2	0.208	0.263	0.251	0.309	0.294	0.354	0.441	0.407	0.361	0.292	0.209	0.214	0.214	0.204	0.233	0.263	0.293	0.281	0.328	0.369	0.375	0.434	0.28475	0.209	0.206	0.206	0.21	0.26	0.264	0.279	0.28	0.334	0.382	0.423	0.412	0.28875	0.222	0.203	0.194	0.236	0.266	0.265	0.293	0.293	0.377	0.368
34.75	0.223	0.192	0.201	0.207	0.263	0.251	0.31	0.294	0.354	0.441	0.407	0.361	0.292	0.21	0.215	0.214	0.205	0.233	0.264	0.294	0.281	0.329	0.37	0.376	0.433	0.285333	0.21	0.206	0.207	0.211	0.261	0.265	0.28	0.28	0.334	0.382	0.423	0.413	0.289333	0.221	0.202	0.193	0.235	0.265	0.265	0.29	0.293	0.376	0.366
35	0.224	0.192	0.2	0.207	0.261	0.247	0.305	0.291	0.347	0.436	0.403	0.355	0.289	0.21	0.214	0.213	0.204	0.233	0.261	0.292	0.279	0.324	0.366	0.371	0.431	0.283167	0.209	0.206	0.204	0.209	0.258	0.262	0.277	0.278	0.331	0.379	0.42	0.409	0.286833	0.222	0.204	0.195	0.235	0.264	0.262	0.289	0.29	0.372	0.364
35.25	0.223	0.191	0.2	0.206	0.26	0.247	0.304	0.291	0.348	0.437	0.403	0.356	0.288833	0.209	0.214	0.213	0.203	0.231	0.261	0.291	0.278	0.324	0.366	0.371	0.43	0.282583	0.209	0.205	0.205	0.21	0.259	0.261	0.276	0.277	0.332	0.378	0.42	0.408	0.286667	0.221	0.203	0.195	0.235	0.265	0.263	0.291	0.292	0.374	0.365
35.5	0.224	0.192	0.201	0.208	0.262	0.248	0.306	0.292	0.349	0.437	0.405	0.357	0.290083	0.209	0.215	0.213	0.204	0.233	0.261	0.292	0.279	0.324	0.367	0.371	0.431	0.28325	0.21	0.205	0.205	0.21	0.259	0.262	0.277	0.278	0.331	0.379	0.421	0.408	0.287083	0.222	0.204	0.194	0.235	0.264	0.263	0.29	0.291	0.374	0.364
35.75	0.223	0.192	0.201	0.208	0.263	0.251	0.309	0.294	0.353	0.44	0.407	0.361	0.291833	0.207	0.213	0.213	0.204	0.232	0.262	0.292	0.28	0.326	0.369	0.373	0.432	0.283583	0.209	0.205	0.205	0.209	0.26	0.264	0.28	0.279	0.334	0.382	0.423	0.412	0.2885	0.222	0.203	0.195	0.236	0.265	0.266	0.294	0.293	0.378	0.368
36	0.223	0.191	0.2	0.207	0.263	0.251	0.309	0.294	0.353	0.441	0.408	0.36	0.291667	0.208	0.214	0.214	0.205	0.234	0.264	0.293	0.281	0.328	0.37	0.376	0.435	0.285167	0.208	0.205	0.207	0.21	0.26	0.264	0.28	0.28	0.335	0.382	0.423	0.411	0.28875	0.221	0.203	0.194	0.234	0.264	0.264	0.291	0.292	0.376	0.366
36.25	0.224	0.192	0.202	0.208	0.263	0.25	0.309	0.294	0.352	0.441	0.407	0.36	0.291833	0.209	0.214	0.213	0.204	0.233	0.263	0.294	0.281	0.327	0.37	0.375	0.434	0.28475	0.21	0.206	0.206	0.211	0.262	0.266	0.28	0.28	0.335	0.383	0.424	0.413	0.289667	0.222	0.203	0.195	0.235	0.265	0.265	0.293	0.292	0.377	0.367
36.5	0.224	0.192	0.2	0.208	0.263	0.252	0.308	0.293	0.352	0.441	0.407	0.36	0.291667	0.208	0.215	0.214	0.205	0.234	0.264	0.294	0.281	0.33	0.37	0.375	0.434	0.285333	0.209	0.206	0.205	0.209	0.259	0.264	0.28	0.28	0.335	0.382	0.423	0.411	0.288583	0.222	0.204	0.195	0.235	0.265	0.265	0.292	0.292	0.376	0.367
36.75	0.224	0.192	0.2	0.207	0.261	0.247	0.305	0.292	0.348	0.438	0.405	0.355	0.2895	0.21	0.215	0.215	0.205	0.234	0.262	0.292	0.28	0.326	0.368	0.372	0.431	0.284167	0.21	0.207	0.207	0.211	0.26	0.263	0.278	0.279	0.333	0.379	0.42	0.408	0.287917	0.222	0.203	0.195	0.236	0.265	0.262	0.289	0.29	0.374	0.364
37	0.224	0.192	0.201	0.208	0.263	0.251	0.309	0.295	0.353	0.441	0.408	0.361	0.292167	0.209	0.215	0.213	0.205	0.235	0.264	0.294	0.281	0.329	0.371	0.376	0.435	0.285583	0.21	0.206	0.206	0.211	0.26	0.264	0.28	0.28	0.335	0.381	0.424	0.413	0.289167	0.221	0.202	0.195	0.236	0.265	0.264	0.292	0.292	0.375	0.367
37.25	0.223	0.191	0.201	0.207	0.262	0.251	0.308	0.294	0.352	0.441	0.408	0.359	0.291417	0.21	0.215	0.214	0.205	0.235	0.264	0.294	0.282	0.328	0.37	0.375	0.433	0.285417	0.21	0.206	0.207	0.211	0.262	0.265	0.281	0.281	0.336	0.384	0.424	0.413	0.29	0.22	0.202	0.194	0.234	0.264	0.264	0.291	0.291	0.374	0.366
37.5	0.224	0.192	0.201	0.208	0.262	0.251	0.308	0.293	0.352	0.441	0.408	0.36	0.291667	0.209	0.214	0.213	0.205	0.234	0.264	0.294	0.281	0.329	0.37	0.375	0.435	0.28525	0.21	0.206	0.207	0.211	0.26	0.265	0.282	0.28	0.336	0.382	0.424	0.413	0.289667	0.221	0.203	0.194	0.235	0.265	0.265	0.292	0.291	0.377	0.368
37.75	0.224	0.192	0.2	0.207	0.263	0.25	0.308	0.294	0.353	0.441	0.407	0.359	0.2915	0.209	0.214	0.214	0.204	0.234	0.264	0.294	0.281	0.329	0.37	0.375	0.433	0.285083	0.209	0.206	0.205	0.211	0.26	0.264	0.28	0.281	0.334	0.383	0.425	0.414	0.289333	0.223	0.203	0.194	0.237	0.266	0.264	0.292	0.293	0.375	0.366
38	0.225	0.192	0.2	0.206	0.262	0.247	0.306	0.292	0.348	0.438	0.405	0.356	0.28975	0.209	0.215	0.214	0.205	0.233	0.261	0.292	0.28	0.324	0.367	0.372	0.43	0.2835	0.21	0.206	0.206	0.21	0.261	0.263	0.279	0.279	0.332	0.38	0.421	0.409	0.288	0.222	0.202	0.194	0.235	0.263	0.262	0.29	0.29	0.372	0.364
38.25	0.224	0.192	0.2	0.207	0.261	0.248	0.305	0.292	0.349	0.437	0.404	0.356	0.289583	0.21	0.215	0.213	0.203	0.232	0.261	0.291	0.279	0.324	0.366	0.372	0.429	0.282917	0.209	0.205	0.205	0.209	0.258	0.261	0.277	0.277	0.331	0.379	0.42	0.408	0.286583	0.221	0.203	0.194	0.234	0.264	0.262	0.29	0.29	0.373	0.366
38.5	0.224	0.191	0.201	0.208	0.262	0.25	0.307	0.293	0.351	0.44	0.406	0.358	0.290917	0.208	0.214	0.214	0.204	0.234	0.263	0.293	0.281	0.329	0.37	0.375	0.433	0.284833	0.209	0.205	0.206	0.21	0.26	0.265	0.28	0.281	0.335	0.383	0.425	0.413	0.289333	0.222	0.203	0.194	0.236	0.266	0.264	0.292	0.292	0.376	0.367
38.75	0.224	0.192	0.201	0.208	0.262	0.251	0.308	0.293	0.352	0.441	0.408	0.36	0.291667	0.209	0.215	0.214	0.205	0.234	0.263	0.294	0.281	0.328	0.371	0.375	0.434	0.28525	0.209	0.205	0.206	0.21	0.26	0.264	0.279	0.279	0.334	0.381	0.423	0.412	0.2885	0.222	0.203	0.195	0.237	0.267	0.266	0.292	0.293	0.378	0.368
39	0.223	0.192	0.2	0.207	0.262	0.251	0.308	0.293	0.352	0.44	0.407	0.358	0.291083	0.209	0.214	0.213	0.204	0.234	0.264	0.293	0.282	0.328	0.37	0.375	0.434	0.285	0.209	0.205	0.206	0.211	0.261	0.265	0.28	0.28	0.335	0.383	0.424	0.413	0.289333	0.221	0.203	0.194	0.235	0.266	0.264	0.293	0.292	0.377	0.367
39.25	0.224	0.191	0.2	0.208	0.263	0.251	0.308	0.293	0.351	0.44	0.407	0.358	0.291167	0.209	0.214	0.214	0.205	0.234	0.264	0.294	0.282	0.329	0.371	0.374	0.434	0.285333	0.209	0.206	0.206	0.211	0.261	0.266	0.28	0.28	0.335	0.384	0.425	0.413	0.289667	0.222	0.204	0.194	0.236	0.266	0.265	0.292	0.293	0.376	0.367
39.5	0.223	0.191	0.2	0.207	0.26	0.248	0.304	0.291	0.347	0.437	0.403	0.354	0.28875	0.21	0.214	0.213	0.204	0.232	0.261	0.291	0.279	0.325	0.367	0.371	0.43	0.283083	0.208	0.206	0.205	0.209	0.258	0.262	0.277	0.277	0.331	0.379	0.421	0.407	0.286667	0.222	0.203	0.194	0.234	0.265	0.263	0.291	0.29	0.373	0.364
39.75	0.225	0.192	0.201	0.207	0.261	0.248	0.305	0.292	0.349	0.437	0.405	0.356	0.289833	0.209	0.214	0.213	0.204	0.233	0.262	0.292	0.28	0.325	0.367	0.371	0.431	0.283417	0.209	0.205	0.205	0.21	0.26	0.263	0.278	0.279	0.332	0.379	0.422	0.411	0.28775	0.221	0.204	0.194	0.235	0.264	0.263	0.29	0.29	0.374	0.363
40	0.224	0.192	0.2	0.206	0.262	0.247	0.304	0.291	0.348	0.437	0.405	0.354	0.289167	0.209	0.214	0.214	0.204	0.234	0.262	0.292	0.279	0.325	0.367	0.372	0.43	0.2835	0.209	0.206	0.206	0.21	0.258	0.262	0.277	0.277	0.331	0.38	0.421	0.409	0.287167	0.221	0.203	0.194	0.235	0.264	0.262	0.289	0.289	0.372	0.364
40.25	0.223	0.191	0.2	0.207	0.262	0.249	0.307	0.293	0.351	0.441	0.407	0.359	0.290833	0.209	0.214	0.213	0.204	0.234	0.264	0.294	0.281	0.328	0.37	0.375	0.433	0.284917	0.208	0.205	0.206	0.21	0.26	0.265	0.28	0.281	0.335	0.381	0.422	0.412	0.28875	0.221	0.202	0.193	0.235	0.264	0.265	0.292	0.292	0.375	0.369
40.5	0.224	0.191	0.201	0.207	0.262	0.248	0.306	0.292	0.348	0.438	0.405	0.356	0.289833	0.208	0.215	0.213	0.204	0.232	0.261	0.291	0.279	0.324	0.366	0.371	0.43	0.282833	0.208	0.205	0.205	0.209	0.259	0.262	0.277	0.278	0.332	0.378	0.42	0.408	0.28675	0.221	0.202	0.194	0.234	0.265	0.262	0.289	0.29	0.374	0.364
40.75	0.224	0.191	0.2	0.207	0.262	0.25	0.308	0.294	0.351	0.441	0.408	0.358	0.291167	0.208	0.214	0.213	0.205	0.233	0.263	0.294	0.281	0.327	0.371	0.375	0.434	0.284833	0.21	0.207	0.207	0.211	0.261	0.265	0.281	0.281	0.335	0.383	0.424	0.414	0.289917	0.222	0.202	0.195	0.237	0.266	0.267	0.292	0.293	0.38	0.369
41	0.223	0.191	0.2	0.207	0.263	0.25	0.308	0.294	0.351	0.441	0.408	0.358	0.291167	0.208	0.214	0.213	0.204	0.234	0.263	0.294	0.282	0.328	0.371	0.376	0.434	0.285083	0.209	0.206	0.206	0.21	0.26	0.264	0.279	0.278	0.335	0.382	0.424	0.412	0.28875	0.221	0.202	0.194	0.234	0.265	0.264	0.292	0.291	0.376	0.367
41.25	0.223	0.192	0.2	0.207	0.262	0.249	0.308	0.293	0.35	0.441	0.407	0.358	0.290833	0.208	0.214	0.213	0.204	0.233	0.264	0.292	0.282	0.327	0.369	0.374	0.434	0.2845	0.209	0.205	0.206	0.21	0.26	0.265	0.28	0.28	0.335	0.382	0.423	0.413	0.289	0.222	0.203	0.194	0.235	0.265	0.265	0.292	0.292	0.375	0.367
41.5	0.224	0.191	0.201	0.208	0.262	0.25	0.309	0.295	0.351	0.44	0.408	0.359	0.2915	0.208	0.214	0.213	0.205	0.234	0.264	0.294	0.281	0.328	0.371	0.375	0.435	0.285167	0.209	0.206	0.206	0.21	0.261	0.266	0.281	0.281	0.336	0.382	0.424	0.414	0.289667	0.22	0.202	0.193	0.234	0.263	0.263	0.29	0.289	0.373	0.365
41.75	0.224	0.192	0.2	0.208	0.262	0.251	0.308	0.294	0.352	0.44	0.408	0.358	0.291417	0.208	0.213	0.213	0.204	0.233	0.263	0.293	0.28	0.327	0.369	0.374	0.433	0.284167	0.209	0.206	0.206	0.209	0.26	0.264	0.279	0.28	0.336	0.382	0.424	0.413	0.289	0.221	0.203	0.194	0.236	0.265	0.265	0.292	0.293	0.377	0.366
42	0.223	0.191	0.201	0.207	0.262	0.249	0.308	0.294	0.351	0.44	0.408	0.358	0.291	0.208	0.214	0.213	0.203	0.233	0.263	0.292	0.281	0.326	0.37	0.374	0.433	0.284167	0.21	0.206	0.208	0.211	0.262	0.267	0.282	0.281	0.337	0.384	0.425	0.414	0.290583	0.222	0.203	0.194	0.235	0.264	0.265	0.292	0.292	0.377	0.368
42.25	0.224	0.192	0.2	0.206	0.261	0.247	0.305	0.292	0.348	0.438	0.405	0.356	0.2895	0.209	0.215	0.213	0.203	0.233	0.261	0.291	0.278	0.324	0.366	0.372	0.43	0.282917	0.208	0.206	0.205	0.209	0.259	0.261	0.275	0.278	0.331	0.378	0.42	0.408	0.2865	0.22	0.203	0.194	0.234	0.263	0.262	0.29	0.289	0.372	0.364
42.5	0.224	0.191	0.2	0.207	0.263	0.25	0.309	0.294	0.351	0.441	0.408	0.357	0.29125	0.207	0.214	0.213	0.204	0.233	0.263	0.293	0.28	0.327	0.369	0.375	0.434	0.284333	0.208	0.205	0.205	0.209	0.26	0.263	0.279	0.279	0.333	0.381	0.423	0.41	0.287917	0.221	0.203	0.194	0.236	0.266	0.265	0.292	0.293	0.376	0.367
42.75	0.224	0.191	0.201	0.206	0.261	0.247	0.304	0.292	0.348	0.437	0.405	0.354	0.289167	0.209	0.215	0.214	0.205	0.234	0.262	0.292	0.28	0.325	0.367	0.372	0.43	0.28375	0.209	0.206	0.206	0.21	0.26	0.263	0.278	0.279	0.333	0.379	0.423	0.409	0.287917	0.22	0.202	0.194	0.234	0.264	0.261	0.288	0.289	0.371	0.364
43	0.224	0.192	0.201	0.208	0.263	0.25	0.308	0.294	0.35	0.442	0.407	0.358	0.291417	0.208	0.214	0.212	0.204	0.233	0.264	0.293	0.281	0.327	0.37	0.376	0.434	0.284667	0.208	0.205	0.207	0.21	0.26	0.263	0.28	0.281	0.333	0.382	0.423	0.411	0.288583	0.221	0.203	0.194	0.236	0.265	0.265	0.291	0.292	0.375	0.366
43.25	0.224	0.192	0.201	0.207	0.261	0.247	0.306	0.292	0.348	0.438	0.406	0.355	0.28975	0.209	0.214	0.213	0.204	0.233	0.26	0.29	0.28	0.323	0.367	0.371	0.429	0.28275	0.209	0.206	0.205	0.21	0.259	0.262	0.277	0.279	0.331	0.379	0.421	0.409	0.28725	0.222	0.202	0.193	0.234	0.264	0.263	0.289	0.291	0.373	0.365
43.5	0.224	0.191	0.201	0.208	0.262	0.251	0.308	0.294	0.35	0.44	0.407	0.357	0.291083	0.207	0.213	0.212	0.203	0.233	0.263	0.293	0.281	0.327	0.369	0.375	0.434	0.284167	0.208	0.205	0.206	0.21	0.259	0.264	0.279	0.279	0.335	0.382	0.424	0.412	0.288583	0.221	0.203	0.194	0.235	0.265	0.265	0.292	0.292	0.376	0.367
43.75	0.223	0.191	0.201	0.207	0.262	0.25	0.308	0.293	0.351	0.441	0.408	0.358	0.291083	0.207	0.213	0.213	0.204	0.233	0.263	0.293	0.281	0.326	0.369	0.374	0.433	0.284083	0.208	0.205	0.206	0.211	0.26	0.265	0.28	0.28	0.334	0.382	0.424	0.412	0.288917	0.221	0.202	0.194	0.235	0.265	0.264	0.291	0.291	0.375	0.367
44	0.223	0.192	0.2	0.207	0.261	0.246	0.306	0.292	0.347	0.438	0.405	0.354	0.28925	0.209	0.214	0.213	0.203	0.232	0.261	0.29	0.278	0.323	0.366	0.371	0.43	0.2825	0.209	0.205	0.205	0.209	0.258	0.262	0.276	0.277	0.331	0.378	0.42	0.407	0.286417	0.222	0.203	0.194	0.235	0.264	0.263	0.29	0.291	0.375	0.364
44.25	0.224	0.192	0.201	0.208	0.262	0.251	0.309	0.295	0.351	0.44	0.407	0.358	0.2915	0.209	0.213	0.214	0.204	0.233	0.263	0.293	0.28	0.328	0.37	0.374	0.435	0.284667	0.208	0.205	0.206	0.21	0.26	0.264	0.279	0.279	0.334	0.382	0.423	0.411	0.288417	0.221	0.203	0.194	0.234	0.265	0.265	0.292	0.292	0.376	0.369
44.5	0.224	0.192	0.201	0.207	0.262	0.249	0.307	0.294	0.35	0.442	0.407	0.357	0.291	0.209	0.214	0.213	0.204	0.233	0.263	0.294	0.28	0.327	0.37	0.375	0.434	0.284667	0.209	0.206	0.206	0.211	0.261	0.265	0.28	0.28	0.336	0.383	0.426	0.414	0.28975	0.22	0.202	0.194	0.234	0.264	0.264	0.291	0.291	0.375	0.366
44.75	0.224	0.191	0.201	0.208	0.262	0.25	0.309	0.293	0.352	0.44	0.408	0.359	0.291417	0.208	0.213	0.213	0.204	0.233	0.263	0.294	0.28	0.328	0.37	0.375	0.434	0.284583	0.207	0.205	0.205	0.21	0.259	0.264	0.279	0.279	0.335	0.382	0.424	0.413	0.2885	0.221	0.202	0.194	0.235	0.265	0.264	0.291	0.291	0.374	0.366
45	0.224	0.191	0.201	0.207	0.263	0.25	0.309	0.294	0.351	0.441	0.408	0.358	0.291417	0.207	0.214	0.213	0.204	0.234	0.263	0.294	0.28	0.328	0.37	0.376	0.434	0.28475	0.209	0.206	0.205	0.21	0.261	0.265	0.28	0.28	0.334	0.381	0.424	0.412	0.288917	0.221	0.202	0.194	0.235	0.265	0.264	0.292	0.292	0.375	0.367
45.25	0.223	0.191	0.201	0.207	0.262	0.249	0.308	0.293	0.349	0.44	0.409	0.358	0.290833	0.208	0.214	0.214	0.204	0.233	0.263	0.294	0.281	0.328	0.371	0.376	0.435	0.285083	0.208	0.205	0.206	0.209	0.261	0.265	0.279	0.28	0.335	0.381	0.425	0.412	0.288833	0.22	0.202	0.194	0.235	0.264	0.264	0.292	0.292	0.376	0.368
45.5	0.224	0.191	0.201	0.207	0.262	0.25	0.309	0.294	0.351	0.441	0.408	0.357	0.29125	0.207	0.213	0.214	0.205	0.234	0.264	0.294	0.281	0.327	0.371	0.375	0.433	0.284833	0.208	0.205	0.205	0.209	0.259	0.264	0.279	0.279	0.333	0.381	0.423	0.413	0.288167	0.221	0.203	0.194	0.235	0.265	0.265	0.292	0.292	0.375	0.368
45.75	0.224	0.191	0.2	0.207	0.262	0.249	0.307	0.293	0.349	0.44	0.408	0.358	0.290667	0.207	0.213	0.213	0.203	0.233	0.262	0.293	0.28	0.327	0.369	0.374	0.432	0.283833	0.208	0.205	0.205	0.209	0.26	0.265	0.279	0.279	0.334	0.38	0.424	0.411	0.28825	0.221	0.203	0.195	0.234	0.265	0.265	0.293	0.291	0.376	0.37
46	0.224	0.192	0.201	0.208	0.263	0.251	0.309	0.296	0.352	0.441	0.41	0.358	0.292083	0.208	0.214	0.214	0.205	0.234	0.266	0.295	0.281	0.329	0.371	0.376	0.435	0.285667	0.208	0.205	0.205	0.209	0.259	0.263	0.278	0.279	0.334	0.381	0.424	0.411	0.288	0.221	0.202	0.193	0.235	0.265	0.264	0.291	0.29	0.374	0.367
46.25	0.224	0.191	0.201	0.207	0.262	0.249	0.309	0.293	0.35	0.44	0.407	0.357	0.290833	0.207	0.213	0.213	0.204	0.233	0.263	0.293	0.281	0.328	0.37	0.375	0.435	0.284583	0.208	0.206	0.206	0.21	0.26	0.265	0.28	0.28	0.335	0.383	0.425	0.412	0.289167	0.222	0.203	0.194	0.235	0.265	0.264	0.292	0.291	0.376	0.367
46.5	0.224	0.191	0.2	0.206	0.26	0.247	0.304	0.292	0.346	0.438	0.406	0.353	0.288917	0.207	0.213	0.212	0.203	0.231	0.262	0.29	0.278	0.324	0.367	0.372	0.429	0.282333	0.208	0.205	0.205	0.209	0.258	0.261	0.277	0.278	0.331	0.379	0.423	0.407	0.28675	0.221	0.202	0.194	0.234	0.264	0.262	0.289	0.289	0.372	0.364
46.75	0.224	0.191	0.201	0.207	0.263	0.249	0.308	0.294	0.35	0.442	0.409	0.358	0.291333	0.207	0.213	0.212	0.203	0.233	0.263	0.293	0.28	0.327	0.37	0.375	0.434	0.284167	0.208	0.205	0.206	0.209	0.26	0.264	0.279	0.279	0.334	0.382	0.425	0.413	0.288667	0.22	0.202	0.194	0.235	0.265	0.265	0.292	0.292	0.375	0.367
47	0.224	0.191	0.2	0.207	0.261	0.246	0.305	0.291	0.347	0.439	0.405	0.353	0.289083	0.207	0.213	0.212	0.203	0.232	0.261	0.291	0.278	0.324	0.366	0.371	0.43	0.282333	0.209	0.205	0.205	0.208	0.258	0.262	0.278	0.277	0.332	0.379	0.421	0.408	0.286833	0.22	0.203	0.193	0.234	0.262	0.262	0.289	0.289	0.372	0.364
47.25	0.223	0.191	0.2	0.206	0.262	0.249	0.308	0.294	0.349	0.44	0.408	0.355	0.290417	0.207	0.213	0.213	0.204	0.233	0.264	0.294	0.281	0.329	0.371	0.376	0.435	0.285	0.207	0.205	0.205	0.209	0.259	0.264	0.278	0.28	0.334	0.383	0.424	0.411	0.28825	0.221	0.202	0.194	0.236	0.264	0.263	0.291	0.291	0.374	0.367
47.5	0.224	0.191	0.2	0.206	0.26	0.248	0.306	0.293	0.348	0.439	0.408	0.355	0.289833	0.206	0.213	0.212	0.204	0.233	0.263	0.293	0.281	0.326	0.369	0.374	0.433	0.283917	0.208	0.204	0.205	0.209	0.26	0.264	0.28	0.28	0.336	0.382	0.426	0.412	0.288833	0.221	0.202	0.194	0.234	0.264	0.264	0.292	0.29	0.375	0.367
47.75	0.223	0.19	0.199	0.206	0.261	0.248	0.307	0.294	0.35	0.442	0.408	0.357	0.290417	0.207	0.213	0.213	0.203	0.232	0.263	0.292	0.28	0.326	0.37	0.374	0.434	0.283917	0.207	0.205	0.205	0.209	0.26	0.264	0.28	0.28	0.334	0.383	0.425	0.412	0.288667	0.22	0.202	0.194	0.235	0.265	0.265	0.292	0.293	0.376	0.368
48	0.224	0.191	0.2	0.207	0.262	0.249	0.308	0.293	0.35	0.441	0.409	0.357	0.290917	0.206	0.212	0.212	0.203	0.233	0.262	0.293	0.281	0.327	0.37	0.374	0.433	0.283833	0.208	0.205	0.206	0.209	0.261	0.265	0.28	0.281	0.335	0.384	0.426	0.413	0.289417	0.219	0.201	0.192	0.233	0.262	0.262	0.29	0.29	0.373	0.367
48.25	0.224	0.19	0.2	0.206	0.261	0.249	0.308	0.294	0.349	0.442	0.407	0.357	0.290583	0.206	0.212	0.212	0.203	0.233	0.262	0.293	0.28	0.328	0.37	0.375	0.433	0.283917	0.208	0.205	0.206	0.21	0.26	0.266	0.282	0.281	0.337	0.383	0.426	0.414	0.289833	0.22	0.201	0.193	0.233	0.263	0.263	0.291	0.291	0.374	0.367
48.5	0.224	0.19	0.199	0.206	0.263	0.249	0.309	0.294	0.351	0.442	0.409	0.357	0.291083	0.206	0.213	0.213	0.203	0.233	0.263	0.293	0.281	0.327	0.371	0.374	0.434	0.28425	0.207	0.204	0.205	0.208	0.26	0.264	0.28	0.278	0.334	0.382	0.424	0.412	0.288167	0.219	0.201	0.193	0.234	0.265	0.265	0.292	0.29	0.375	0.367
48.75	0.224	0.191	0.2	0.206	0.262	0.249	0.309	0.295	0.351	0.442	0.409	0.357	0.29125	0.206	0.212	0.211	0.203	0.232	0.262	0.292	0.28	0.327	0.37	0.373	0.434	0.2835	0.207	0.205	0.205	0.208	0.26	0.265	0.28	0.28	0.334	0.382	0.424	0.412	0.2885	0.22	0.202	0.193	0.234	0.264	0.263	0.291	0.291	0.375	0.368
49	0.224	0.192	0.201	0.207	0.262	0.25	0.31	0.295	0.35	0.442	0.41	0.358	0.29175	0.206	0.212	0.212	0.203	0.232	0.262	0.292	0.28	0.327	0.369	0.374	0.434	0.283583	0.206	0.205	0.204	0.208	0.259	0.264	0.278	0.28	0.334	0.382	0.424	0.411	0.287917	0.22	0.204	0.193	0.234	0.265	0.265	0.292	0.292	0.375	0.368
49.25	0.224	0.191	0.199	0.206	0.262	0.249	0.308	0.293	0.349	0.441	0.407	0.356	0.290417	0.206	0.212	0.212	0.203	0.232	0.262	0.292	0.28	0.326	0.369	0.375	0.432	0.283417	0.207	0.204	0.206	0.209	0.26	0.265	0.28	0.281	0.335	0.383	0.425	0.414	0.289083	0.221	0.202	0.193	0.235	0.264	0.265	0.293	0.292	0.376	0.369
49.5	0.223	0.19	0.199	0.205	0.259	0.246	0.305	0.291	0.346	0.438	0.405	0.353	0.288333	0.207	0.212	0.212	0.202	0.232	0.26	0.291	0.279	0.324	0.366	0.371	0.43	0.282167	0.207	0.204	0.205	0.208	0.258	0.261	0.275	0.278	0.331	0.377	0.421	0.409	0.286167	0.219	0.202	0.193	0.234	0.263	0.262	0.289	0.289	0.372	0.366
49.75	0.223	0.19	0.2	0.206	0.261	0.249	0.308	0.294	0.348	0.441	0.408	0.356	0.290333	0.205	0.212	0.211	0.203	0.232	0.262	0.292	0.28	0.326	0.37	0.374	0.434	0.283417	0.207	0.205	0.205	0.209	0.261	0.266	0.28	0.281	0.335	0.383	0.425	0.413	0.289167	0.219	0.201	0.192	0.233	0.264	0.263	0.291	0.29	0.374	0.367
50	0.223	0.19	0.199	0.206	0.262	0.249	0.308	0.293	0.35	0.441	0.409	0.357	0.290583	0.205	0.212	0.212	0.203	0.232	0.262	0.292	0.28	0.327	0.37	0.375	0.434	0.283667	0.206	0.204	0.204	0.208	0.259	0.263	0.279	0.279	0.335	0.382	0.424	0.412	0.287917	0.219	0.202	0.193	0.234	0.264	0.264	0.291	0.291	0.374	0.367
50.25	0.223	0.19	0.199	0.205	0.262	0.249	0.309	0.294	0.349	0.442	0.409	0.356	0.290583	0.205	0.212	0.211	0.203	0.232	0.262	0.293	0.28	0.326	0.369	0.374	0.433	0.283333	0.207	0.205	0.206	0.208	0.26	0.265	0.28	0.28	0.335	0.383	0.424	0.414	0.288917	0.219	0.202	0.193	0.234	0.264	0.264	0.291	0.292	0.375	0.369
50.5	0.223	0.19	0.198	0.204	0.259	0.245	0.305	0.292	0.345	0.438	0.406	0.353	0.288167	0.206	0.212	0.212	0.203	0.232	0.262	0.291	0.278	0.324	0.368	0.373	0.431	0.282667	0.206	0.203	0.204	0.207	0.257	0.26	0.276	0.277	0.331	0.378	0.421	0.406	0.2855	0.219	0.201	0.194	0.233	0.262	0.261	0.288	0.289	0.371	0.364
50.75	0.223	0.19	0.199	0.205	0.261	0.248	0.308	0.294	0.349	0.442	0.409	0.356	0.290333	0.205	0.212	0.212	0.203	0.233	0.263	0.293	0.28	0.328	0.371	0.376	0.436	0.284333	0.205	0.204	0.204	0.206	0.258	0.263	0.278	0.279	0.333	0.38	0.424	0.41	0.287	0.219	0.201	0.193	0.233	0.263	0.263	0.291	0.291	0.373	0.366
51	0.223	0.19	0.199	0.204	0.26	0.246	0.305	0.292	0.345	0.438	0.406	0.352	0.288333	0.206	0.212	0.212	0.203	0.232	0.262	0.291	0.279	0.324	0.367	0.373	0.432	0.28275	0.207	0.205	0.204	0.207	0.257	0.262	0.277	0.279	0.332	0.379	0.422	0.409	0.286667	0.219	0.201	0.192	0.232	0.262	0.261	0.289	0.288	0.371	0.364
51.25	0.223	0.19	0.199	0.205	0.261	0.249	0.308	0.293	0.35	0.442	0.409	0.357	0.2905	0.205	0.211	0.211	0.202	0.232	0.263	0.293	0.28	0.326	0.369	0.375	0.433	0.283333	0.206	0.204	0.205	0.208	0.26	0.265	0.28	0.281	0.336	0.382	0.426	0.414	0.288917	0.219	0.201	0.192	0.234	0.264	0.265	0.292	0.291	0.375	0.367
51.5	0.223	0.19	0.198	0.205	0.261	0.248	0.308	0.294	0.349	0.441	0.409	0.356	0.290167	0.205	0.212	0.211	0.203	0.233	0.263	0.293	0.281	0.327	0.37	0.375	0.433	0.283833	0.207	0.205	0.205	0.208	0.26	0.266	0.281	0.282	0.336	0.384	0.426	0.414	0.2895	0.219	0.201	0.192	0.233	0.263	0.263	0.291	0.291	0.373	0.367
51.75	0.224	0.19	0.199	0.205	0.261	0.246	0.306	0.293	0.346	0.439	0.406	0.353	0.289	0.205	0.211	0.212	0.202	0.232	0.262	0.291	0.279	0.324	0.369	0.373	0.43	0.2825	0.206	0.203	0.203	0.206	0.258	0.261	0.276	0.276	0.33	0.377	0.421	0.407	0.285333	0.219	0.201	0.192	0.232	0.262	0.26	0.288	0.288	0.37	0.364
52	0.223	0.19	0.198	0.206	0.261	0.248	0.309	0.294	0.35	0.442	0.409	0.357	0.290583	0.205	0.211	0.212	0.204	0.233	0.263	0.294	0.282	0.328	0.371	0.375	0.436	0.2845	0.206	0.203	0.205	0.208	0.259	0.265	0.28	0.279	0.335	0.383	0.425	0.413	0.288417	0.219	0.201	0.193	0.234	0.264	0.263	0.291	0.29	0.374	0.367
52.25	0.223	0.189	0.198	0.204	0.26	0.248	0.307	0.293	0.347	0.441	0.408	0.355	0.289417	0.205	0.212	0.211	0.203	0.233	0.264	0.293	0.28	0.328	0.37	0.375	0.435	0.284083	0.206	0.203	0.203	0.206	0.259	0.265	0.28	0.28	0.335	0.383	0.425	0.413	0.288167	0.219	0.201	0.192	0.234	0.264	0.264	0.292	0.291	0.375	0.368
52.5	0.223	0.19	0.197	0.205	0.26	0.247	0.307	0.293	0.347	0.441	0.408	0.355	0.289417	0.204	0.211	0.212	0.202	0.232	0.263	0.293	0.28	0.328	0.369	0.376	0.435	0.28375	0.205	0.202	0.203	0.206	0.258	0.263	0.277	0.279	0.333	0.38	0.423	0.411	0.286667	0.219	0.202	0.192	0.234	0.263	0.263	0.291	0.29	0.373	0.366
52.75	0.224	0.19	0.197	0.204	0.26	0.247	0.308	0.293	0.348	0.442	0.408	0.355	0.289667	0.205	0.211	0.21	0.201	0.231	0.262	0.293	0.28	0.327	0.37	0.374	0.434	0.283167	0.205	0.203	0.204	0.206	0.258	0.265	0.278	0.28	0.334	0.382	0.424	0.412	0.287583	0.219	0.201	0.192	0.234	0.264	0.264	0.292	0.292	0.375	0.367
53	0.223	0.19	0.198	0.205	0.261	0.248	0.308	0.294	0.349	0.442	0.41	0.356	0.290333	0.204	0.21	0.211	0.202	0.232	0.263	0.293	0.281	0.327	0.37	0.375	0.433	0.283417	0.205	0.202	0.203	0.206	0.258	0.263	0.277	0.279	0.332	0.381	0.424	0.412	0.286833	0.219	0.201	0.193	0.234	0.265	0.264	0.291	0.292	0.374	0.368
53.25	0.223	0.189	0.199	0.204	0.261	0.25	0.308	0.295	0.349	0.443	0.411	0.357	0.29075	0.204	0.21	0.211	0.202	0.231	0.261	0.293	0.281	0.328	0.37	0.375	0.433	0.28325	0.206	0.204	0.205	0.207	0.26	0.266	0.28	0.28	0.336	0.382	0.426	0.413	0.28875	0.218	0.201	0.192	0.232	0.264	0.264	0.292	0.29	0.374	0.368
53.5	0.223	0.189	0.198	0.203	0.26	0.246	0.306	0.292	0.347	0.442	0.408	0.355	0.289083	0.203	0.209	0.21	0.201	0.23	0.262	0.292	0.28	0.326	0.369	0.375	0.434	0.282583	0.205	0.202	0.204	0.206	0.259	0.264	0.279	0.28	0.335	0.382	0.425	0.411	0.287667	0.219	0.203	0.192	0.234	0.264	0.264	0.292	0.291	0.375	0.367
53.75	0.224	0.19	0.199	0.204	0.261	0.247	0.309	0.295	0.349	0.443	0.409	0.356	0.2905	0.204	0.21	0.21	0.202	0.232	0.262	0.293	0.281	0.327	0.371	0.375	0.433	0.283333	0.205	0.202	0.203	0.205	0.258	0.264	0.279	0.279	0.334	0.382	0.424	0.41	0.287083	0.218	0.2	0.191	0.233	0.263	0.263	0.29	0.29	0.373	0.366
54	0.224	0.19	0.197	0.204	0.26	0.249	0.309	0.294	0.349	0.442	0.411	0.356	0.290417	0.204	0.21	0.211	0.203	0.232	0.263	0.294	0.281	0.328	0.371	0.376	0.436	0.284083	0.204	0.202	0.203	0.205	0.258	0.264	0.277	0.279	0.334	0.381	0.423	0.412	0.286833	0.218	0.2	0.192	0.233	0.263	0.264	0.291	0.29	0.373	0.367
54.25	0.224	0.189	0.197	0.204	0.261	0.248	0.307	0.294	0.349	0.441	0.41	0.356	0.29	0.204	0.21	0.21	0.202	0.232	0.263	0.293	0.28	0.328	0.37	0.376	0.435	0.283583	0.204	0.202	0.202	0.206	0.258	0.263	0.279	0.278	0.333	0.381	0.423	0.412	0.28675	0.218	0.2	0.191	0.231	0.263	0.262	0.291	0.29	0.373	0.366
54.5	0.223	0.19	0.198	0.203	0.261	0.249	0.308	0.294	0.35	0.442	0.41	0.355	0.29025	0.203	0.209	0.209	0.201	0.23	0.262	0.292	0.28	0.327	0.369	0.375	0.434	0.282583	0.204	0.203	0.203	0.206	0.258	0.264	0.279	0.279	0.333	0.382	0.425	0.412	0.287333	0.218	0.201	0.192	0.234	0.263	0.264	0.291	0.291	0.375	0.368
54.75	0.222	0.189	0.197	0.204	0.26	0.247	0.307	0.294	0.348	0.441	0.408	0.355	0.289333	0.203	0.21	0.21	0.201	0.231	0.262	0.292	0.28	0.327	0.37	0.375	0.433	0.282833	0.204	0.202	0.203	0.206	0.258	0.264	0.278	0.279	0.335	0.383	0.425	0.412	0.287417	0.218	0.2	0.191	0.233	0.263	0.263	0.291	0.29	0.373	0.367
55	0.222	0.189	0.197	0.203	0.26	0.247	0.308	0.293	0.348	0.442	0.408	0.355	0.289333	0.203	0.209	0.209	0.201	0.23	0.262	0.292	0.28	0.326	0.37	0.375	0.434	0.282583	0.204	0.202	0.203	0.206	0.259	0.264	0.279	0.279	0.334	0.382	0.425	0.414	0.287583	0.218	0.2	0.192	0.233	0.264	0.264	0.291	0.292	0.374	0.367
55.25	0.223	0.189	0.197	0.203	0.258	0.245	0.305	0.292	0.345	0.438	0.407	0.352	0.287833	0.205	0.21	0.21	0.201	0.23	0.26	0.289	0.278	0.322	0.366	0.372	0.431	0.281167	0.205	0.202	0.203	0.204	0.257	0.262	0.277	0.278	0.331	0.378	0.421	0.408	0.2855	0.218	0.2	0.192	0.232	0.261	0.261	0.289	0.288	0.371	0.364
55.5	0.225	0.19	0.197	0.203	0.26	0.246	0.307	0.293	0.347	0.441	0.408	0.354	0.28925	0.204	0.209	0.209	0.2	0.229	0.26	0.291	0.278	0.324	0.366	0.372	0.431	0.281083	0.205	0.202	0.203	0.206	0.258	0.262	0.277	0.278	0.331	0.379	0.421	0.408	0.285833	0.218	0.2	0.191	0.232	0.261	0.26	0.288	0.288	0.37	0.363
55.75	0.224	0.189	0.197	0.203	0.261	0.247	0.309	0.294	0.348	0.441	0.41	0.355	0.289833	0.202	0.21	0.209	0.201	0.23	0.262	0.292	0.28	0.325	0.37	0.374	0.434	0.282417	0.206	0.203	0.203	0.206	0.259	0.266	0.28	0.281	0.336	0.384	0.425	0.414	0.288583	0.218	0.201	0.193	0.234	0.264	0.264	0.292	0.291	0.375	0.369
56	0.224	0.19	0.196	0.203	0.258	0.245	0.305	0.292	0.345	0.438	0.406	0.351	0.28775	0.203	0.209	0.21	0.202	0.231	0.26	0.29	0.278	0.325	0.368	0.373	0.431	0.281667	0.205	0.202	0.202	0.205	0.258	0.262	0.277	0.278	0.331	0.379	0.423	0.409	0.285917	0.218	0.2	0.191	0.232	0.261	0.26	0.288	0.289	0.369	0.364
56.25	0.223	0.189	0.197	0.202	0.258	0.245	0.306	0.292	0.346	0.437	0.407	0.351	0.28775	0.204	0.21	0.21	0.201	0.23	0.26	0.291	0.279	0.324	0.368	0.373	0.431	0.28175	0.204	0.201	0.203	0.205	0.257	0.262	0.276	0.277	0.332	0.378	0.421	0.408	0.285333	0.218	0.2	0.191	0.231	0.262	0.26	0.288	0.288	0.369	0.364
56.5	0.223	0.189	0.197	0.202	0.259	0.247	0.307	0.294	0.348	0.442	0.409	0.354	0.28925	0.203	0.209	0.209	0.201	0.229	0.262	0.292	0.281	0.326	0.371	0.375	0.435	0.28275	0.203	0.201	0.202	0.205	0.259	0.265	0.279	0.28	0.336	0.383	0.426	0.412	0.287583	0.218	0.2	0.191	0.232	0.263	0.264	0.291	0.29	0.374	0.367
56.75	0.223	0.189	0.196	0.202	0.258	0.244	0.303	0.292	0.344	0.438	0.406	0.352	0.28725	0.203	0.21	0.21	0.2	0.229	0.26	0.29	0.279	0.324	0.368	0.372	0.432	0.281417	0.205	0.202	0.202	0.205	0.256	0.261	0.276	0.278	0.332	0.379	0.423	0.408	0.285583	0.217	0.2	0.191	0.232	0.261	0.26	0.288	0.288	0.369	0.363
57	0.223	0.19	0.197	0.202	0.26	0.248	0.308	0.294	0.348	0.442	0.409	0.356	0.28975	0.202	0.209	0.209	0.201	0.231	0.262	0.293	0.28	0.327	0.371	0.375	0.434	0.282833	0.202	0.2	0.203	0.204	0.257	0.263	0.278	0.278	0.332	0.381	0.423	0.411	0.286	0.218	0.2	0.191	0.232	0.263	0.263	0.291	0.29	0.373	0.366
57.25	0.223	0.189	0.197	0.202	0.259	0.247	0.308	0.294	0.349	0.442	0.41	0.356	0.289667	0.202	0.208	0.209	0.201	0.23	0.261	0.293	0.28	0.328	0.37	0.375	0.434	0.282583	0.203	0.201	0.202	0.204	0.257	0.263	0.279	0.279	0.333	0.382	0.425	0.412	0.286667	0.217	0.2	0.191	0.233	0.262	0.263	0.291	0.291	0.374	0.368
57.5	0.223	0.189	0.196	0.202	0.259	0.246	0.307	0.294	0.349	0.443	0.41	0.355	0.289417	0.203	0.208	0.208	0.2	0.231	0.261	0.292	0.28	0.328	0.371	0.376	0.434	0.282667	0.203	0.201	0.202	0.204	0.257	0.263	0.278	0.278	0.333	0.382	0.424	0.411	0.286333	0.216	0.201	0.191	0.232	0.262	0.261	0.29	0.289	0.373	0.366
57.75	0.224	0.19	0.197	0.202	0.258	0.246	0.304	0.293	0.345	0.439	0.407	0.352	0.288083	0.203	0.208	0.208	0.2	0.229	0.26	0.29	0.278	0.323	0.367	0.372	0.431	0.28075	0.203	0.201	0.202	0.203	0.257	0.261	0.276	0.277	0.331	0.378	0.422	0.408	0.284917	0.217	0.2	0.191	0.232	0.261	0.26	0.289	0.289	0.369	0.363
58	0.223	0.189	0.196	0.202	0.259	0.248	0.308	0.294	0.349	0.442	0.41	0.355	0.289583	0.202	0.209	0.21	0.201	0.231	0.264	0.294	0.282	0.329	0.373	0.377	0.437	0.284083	0.203	0.201	0.202	0.204	0.257	0.263	0.279	0.279	0.334	0.383	0.425	0.411	0.28675	0.217	0.199	0.19	0.231	0.263	0.262	0.29	0.29	0.373	0.367
58.25	0.223	0.189	0.195	0.202	0.259	0.248	0.308	0.294	0.348	0.441	0.41	0.356	0.289417	0.202	0.209	0.209	0.201	0.231	0.263	0.294	0.282	0.329	0.372	0.376	0.434	0.2835	0.203	0.2	0.202	0.204	0.258	0.263	0.278	0.279	0.334	0.382	0.426	0.413	0.286833	0.217	0.199	0.19	0.231	0.262	0.262	0.289	0.289	0.371	0.366
58.5	0.224	0.189	0.196	0.201	0.259	0.247	0.307	0.294	0.348	0.442	0.409	0.355	0.28925	0.201	0.208	0.208	0.199	0.229	0.26	0.292	0.279	0.326	0.37	0.374	0.433	0.281583	0.202	0.2	0.202	0.203	0.257	0.263	0.278	0.279	0.333	0.381	0.424	0.412	0.286167	0.218	0.2	0.191	0.233	0.264	0.264	0.292	0.292	0.375	0.367
58.75	0.222	0.189	0.196	0.201	0.259	0.246	0.306	0.294	0.346	0.442	0.409	0.355	0.28875	0.202	0.208	0.208	0.2	0.23	0.261	0.292	0.28	0.327	0.37	0.375	0.433	0.282167	0.202	0.2	0.201	0.203	0.256	0.263	0.276	0.278	0.333	0.382	0.424	0.411	0.28575	0.216	0.199	0.191	0.232	0.263	0.263	0.29	0.29	0.373	0.368
59	0.223	0.189	0.196	0.201	0.26	0.248	0.307	0.294	0.347	0.442	0.41	0.355	0.289333	0.201	0.208	0.208	0.199	0.229	0.261	0.292	0.281	0.327	0.37	0.375	0.433	0.282	0.203	0.201	0.202	0.205	0.259	0.264	0.278	0.279	0.335	0.383	0.426	0.412	0.28725	0.216	0.2	0.191	0.232	0.263	0.263	0.291	0.291	0.375	0.367
59.25	0.224	0.19	0.196	0.201	0.257	0.244	0.304	0.292	0.344	0.439	0.407	0.352	0.2875	0.201	0.207	0.208	0.199	0.229	0.259	0.289	0.279	0.322	0.367	0.371	0.431	0.280167	0.203	0.201	0.202	0.204	0.257	0.261	0.276	0.277	0.332	0.381	0.422	0.408	0.285333	0.217	0.2	0.19	0.231	0.262	0.26	0.287	0.288	0.369	0.364
59.5	0.222	0.188	0.195	0.202	0.257	0.247	0.307	0.295	0.348	0.443	0.411	0.355	0.289167	0.202	0.207	0.208	0.2	0.23	0.262	0.293	0.28	0.328	0.371	0.376	0.434	0.282583	0.202	0.201	0.202	0.203	0.257	0.263	0.278	0.279	0.335	0.382	0.425	0.412	0.286583	0.217	0.198	0.19	0.233	0.262	0.262	0.29	0.29	0.372	0.365
59.75	0.224	0.188	0.196	0.201	0.259	0.248	0.308	0.295	0.348	0.442	0.41	0.355	0.2895	0.202	0.208	0.208	0.201	0.231	0.263	0.293	0.281	0.328	0.37	0.375	0.434	0.282833	0.202	0.2	0.2	0.203	0.256	0.262	0.277	0.278	0.333	0.381	0.424	0.411	0.285583	0.217	0.198	0.19	0.232	0.263	0.263	0.291	0.291	0.373	0.367
60	0.223	0.189	0.195	0.201	0.258	0.247	0.306	0.294	0.349	0.442	0.41	0.356	0.289167	0.201	0.207	0.207	0.199	0.228	0.261	0.293	0.279	0.326	0.37	0.374	0.433	0.2815	0.203	0.201	0.202	0.204	0.257	0.263	0.278	0.279	0.334	0.382	0.424	0.412	0.286583	0.215	0.198	0.19	0.232	0.262	0.262	0.29	0.29	0.372	0.366
60.25	0.224	0.189	0.196	0.201	0.259	0.248	0.308	0.294	0.349	0.442	0.41	0.355	0.289583	0.201	0.208	0.208	0.199	0.23	0.261	0.293	0.279	0.327	0.37	0.375	0.434	0.282083	0.203	0.2	0.201	0.203	0.257	0.264	0.28	0.28	0.335	0.383	0.426	0.412	0.287	0.216	0.199	0.19	0.232	0.263	0.264	0.292	0.291	0.373	0.368
60.5	0.223	0.188	0.195	0.2	0.255	0.244	0.303	0.291	0.343	0.438	0.406	0.35	0.286333	0.201	0.207	0.207	0.199	0.228	0.259	0.289	0.278	0.324	0.368	0.372	0.43	0.280167	0.2	0.199	0.199	0.201	0.253	0.258	0.274	0.276	0.328	0.377	0.419	0.405	0.282417	0.216	0.199	0.19	0.23	0.26	0.259	0.288	0.287	0.368	0.362
60.75	0.221	0.188	0.194	0.2	0.257	0.245	0.307	0.293	0.345	0.44	0.408	0.353	0.287583	0.2	0.207	0.208	0.199	0.229	0.262	0.292	0.28	0.328	0.37	0.376	0.435	0.282167	0.201	0.199	0.2	0.201	0.255	0.261	0.276	0.277	0.332	0.381	0.423	0.41	0.284667	0.215	0.199	0.19	0.231	0.261	0.262	0.29	0.289	0.371	0.366
61	0.224	0.189	0.196	0.201	0.259	0.248	0.308	0.295	0.35	0.443	0.412	0.356	0.290083	0.201	0.207	0.208	0.199	0.229	0.262	0.293	0.281	0.328	0.371	0.376	0.435	0.2825	0.203	0.2	0.201	0.203	0.257	0.263	0.277	0.278	0.333	0.381	0.424	0.411	0.285917	0.216	0.199	0.19	0.232	0.262	0.263	0.29	0.29	0.372	0.366
61.25	0.223	0.188	0.195	0.201	0.259	0.247	0.307	0.294	0.348	0.442	0.41	0.355	0.289083	0.199	0.207	0.206	0.199	0.228	0.26	0.291	0.28	0.327	0.369	0.375	0.434	0.28125	0.202	0.199	0.201	0.203	0.256	0.263	0.279	0.279	0.335	0.382	0.425	0.412	0.286333	0.216	0.199	0.19	0.231	0.262	0.263	0.291	0.291	0.373	0.366
61.5	0.223	0.188	0.195	0.2	0.257	0.246	0.307	0.294	0.348	0.44	0.41	0.354	0.2885	0.2	0.206	0.207	0.199	0.229	0.261	0.292	0.28	0.328	0.37	0.375	0.436	0.281917	0.201	0.199	0.2	0.202	0.255	0.262	0.277	0.278	0.332	0.381	0.425	0.412	0.285333	0.214	0.198	0.19	0.231	0.262	0.262	0.29	0.29	0.372	0.367
61.75	0.224	0.188	0.195	0.2	0.256	0.246	0.306	0.293	0.345	0.441	0.409	0.352	0.287917	0.2	0.207	0.207	0.199	0.229	0.261	0.292	0.279	0.328	0.37	0.376	0.433	0.28175	0.202	0.199	0.201	0.202	0.257	0.263	0.278	0.279	0.335	0.382	0.425	0.412	0.28625	0.216	0.2	0.19	0.232	0.262	0.262	0.29	0.29	0.373	0.367
62	0.223	0.188	0.195	0.2	0.257	0.246	0.306	0.293	0.348	0.442	0.41	0.354	0.2885	0.2	0.206	0.208	0.198	0.228	0.261	0.292	0.28	0.327	0.371	0.375	0.433	0.281583	0.201	0.199	0.201	0.202	0.256	0.262	0.277	0.279	0.334	0.381	0.424	0.411	0.285583	0.216	0.198	0.19	0.231	0.262	0.263	0.289	0.29	0.373	0.366
62.25	0.222	0.188	0.194	0.199	0.257	0.246	0.307	0.294	0.348	0.441	0.41	0.354	0.288333	0.199	0.206	0.206	0.197	0.227	0.259	0.291	0.279	0.326	0.37	0.374	0.433	0.280583	0.201	0.2	0.2	0.201	0.256	0.262	0.277	0.279	0.333	0.381	0.424	0.411	0.285417	0.215	0.198	0.19	0.231	0.262	0.263	0.29	0.291	0.372	0.368
62.5	0.222	0.188	0.194	0.2	0.256	0.246	0.305	0.293	0.347	0.441	0.409	0.354	0.287917	0.201	0.206	0.206	0.199	0.228	0.261	0.292	0.28	0.327	0.37	0.374	0.433	0.281417	0.202	0.199	0.2	0.202	0.257	0.263	0.277	0.278	0.334	0.383	0.424	0.412	0.285917	0.215	0.199	0.19	0.231	0.263	0.262	0.29	0.291	0.372	0.366
62.75	0.222	0.188	0.194	0.199	0.256	0.247	0.308	0.295	0.349	0.443	0.411	0.356	0.289	0.2	0.206	0.207	0.198	0.228	0.26	0.291	0.28	0.326	0.37	0.375	0.433	0.281167	0.201	0.199	0.2	0.202	0.256	0.262	0.276	0.278	0.333	0.381	0.424	0.41	0.285167	0.215	0.199	0.19	0.232	0.263	0.263	0.291	0.291	0.374	0.368
63	0.223	0.188	0.194	0.2	0.256	0.246	0.306	0.294	0.346	0.441	0.408	0.353	0.287917	0.199	0.205	0.206	0.198	0.228	0.26	0.291	0.28	0.327	0.369	0.375	0.434	0.281	0.201	0.199	0.201	0.203	0.256	0.263	0.278	0.28	0.334	0.384	0.425	0.413	0.286417	0.214	0.199	0.189	0.231	0.262	0.263	0.291	0.291	0.373	0.367
63.25	0.223	0.188	0.194	0.199	0.257	0.246	0.306	0.293	0.347	0.44	0.409	0.354	0.288	0.199	0.206	0.206	0.198	0.227	0.26	0.29	0.279	0.326	0.37	0.374	0.434	0.28075	0.201	0.199	0.2	0.202	0.256	0.263	0.278	0.278	0.335	0.382	0.425	0.411	0.285833	0.215	0.199	0.19	0.23	0.261	0.263	0.291	0.29	0.372	0.367
63.5	0.222	0.187	0.194	0.199	0.257	0.247	0.306	0.294	0.347	0.442	0.41	0.353	0.288167	0.199	0.206	0.206	0.197	0.228	0.261	0.291	0.28	0.326	0.37	0.375	0.434	0.281083	0.201	0.199	0.2	0.203	0.256	0.263	0.277	0.277	0.334	0.382	0.425	0.411	0.285667	0.216	0.198	0.19	0.232	0.262	0.264	0.291	0.291	0.374	0.367
63.75	0.223	0.188	0.194	0.2	0.257	0.246	0.307	0.294	0.347	0.441	0.41	0.354	0.288417	0.199	0.206	0.206	0.197	0.228	0.261	0.291	0.281	0.327	0.37	0.377	0.434	0.281417	0.2	0.199	0.199	0.2	0.255	0.261	0.277	0.278	0.333	0.381	0.422	0.41	0.284583	0.215	0.198	0.189	0.231	0.262	0.262	0.29	0.291	0.371	0.367
64	0.223	0.188	0.195	0.2	0.258	0.247	0.308	0.296	0.349	0.442	0.412	0.357	0.289583	0.199	0.205	0.206	0.198	0.227	0.26	0.291	0.28	0.327	0.371	0.376	0.434	0.281167	0.2	0.199	0.199	0.201	0.255	0.26	0.276	0.277	0.332	0.381	0.423	0.409	0.284333	0.215	0.198	0.19	0.231	0.26	0.262	0.29	0.289	0.371	0.366
64.25	0.223	0.188	0.194	0.199	0.257	0.246	0.306	0.295	0.347	0.442	0.411	0.354	0.2885	0.199	0.205	0.206	0.198	0.227	0.261	0.29	0.28	0.327	0.371	0.375	0.434	0.281083	0.201	0.199	0.2	0.202	0.256	0.262	0.277	0.278	0.334	0.381	0.424	0.411	0.285417	0.215	0.198	0.189	0.23	0.261	0.262	0.29	0.291	0.371	0.366
64.5	0.223	0.188	0.194	0.2	0.257	0.246	0.306	0.295	0.348	0.441	0.41	0.353	0.288417	0.199	0.205	0.205	0.197	0.227	0.259	0.291	0.279	0.327	0.371	0.375	0.434	0.28075	0.201	0.199	0.2	0.202	0.256	0.263	0.278	0.278	0.335	0.383	0.425	0.411	0.285917	0.214	0.197	0.189	0.232	0.261	0.261	0.289	0.289	0.371	0.365
64.75	0.222	0.187	0.192	0.198	0.254	0.243	0.302	0.292	0.344	0.439	0.406	0.351	0.285833	0.199	0.205	0.206	0.197	0.226	0.258	0.289	0.279	0.324	0.368	0.373	0.432	0.279667	0.201	0.198	0.199	0.2	0.253	0.259	0.274	0.275	0.328	0.378	0.42	0.406	0.282583	0.214	0.199	0.188	0.23	0.259	0.258	0.286	0.286	0.367	0.362
65	0.223	0.188	0.193	0.199	0.256	0.246	0.307	0.294	0.347	0.443	0.412	0.355	0.288583	0.199	0.205	0.205	0.197	0.227	0.259	0.291	0.28	0.327	0.371	0.376	0.433	0.280833	0.2	0.198	0.198	0.2	0.255	0.261	0.275	0.276	0.331	0.38	0.423	0.41	0.283917	0.215	0.197	0.188	0.23	0.261	0.262	0.289	0.29	0.371	0.367
65.25	0.222	0.187	0.193	0.199	0.256	0.245	0.305	0.293	0.346	0.439	0.409	0.352	0.287167	0.198	0.205	0.205	0.197	0.227	0.259	0.291	0.279	0.326	0.37	0.375	0.434	0.2805	0.201	0.198	0.199	0.201	0.256	0.263	0.278	0.279	0.335	0.383	0.425	0.412	0.285833	0.214	0.197	0.189	0.23	0.26	0.262	0.29	0.289	0.372	0.366
65.5	0.222	0.187	0.193	0.198	0.255	0.245	0.306	0.293	0.346	0.441	0.409	0.353	0.287333	0.198	0.205	0.206	0.197	0.227	0.259	0.29	0.279	0.326	0.37	0.375	0.434	0.2805	0.2	0.198	0.2	0.2	0.255	0.261	0.277	0.278	0.333	0.382	0.424	0.413	0.285083	0.215	0.198	0.189	0.23	0.261	0.262	0.291	0.29	0.373	0.367
65.75	0.223	0.187	0.192	0.197	0.254	0.243	0.303	0.292	0.343	0.437	0.407	0.348	0.2855	0.199	0.205	0.205	0.197	0.226	0.257	0.287	0.277	0.323	0.366	0.371	0.43	0.278583	0.2	0.198	0.199	0.2	0.255	0.26	0.275	0.276	0.331	0.379	0.421	0.408	0.2835	0.215	0.197	0.189	0.23	0.26	0.259	0.287	0.288	0.368	0.363
66	0.223	0.187	0.193	0.199	0.256	0.246	0.306	0.295	0.348	0.441	0.411	0.355	0.288333	0.199	0.206	0.206	0.197	0.227	0.259	0.291	0.28	0.327	0.371	0.376	0.436	0.28125	0.2	0.197	0.199	0.201	0.256	0.261	0.276	0.278	0.334	0.381	0.424	0.411	0.284833	0.214	0.197	0.189	0.229	0.261	0.262	0.29	0.291	0.372	0.366
66.25	0.223	0.187	0.193	0.198	0.256	0.246	0.305	0.293	0.346	0.44	0.41	0.353	0.2875	0.197	0.204	0.205	0.197	0.226	0.259	0.29	0.279	0.325	0.37	0.375	0.432	0.279917	0.199	0.198	0.199	0.2	0.255	0.262	0.277	0.279	0.333	0.383	0.424	0.411	0.285	0.214	0.197	0.189	0.229	0.261	0.262	0.289	0.29	0.371	0.366
66.5	0.223	0.187	0.192	0.197	0.254	0.242	0.303	0.292	0.343	0.438	0.408	0.348	0.285583	0.199	0.204	0.205	0.197	0.226	0.259	0.288	0.278	0.325	0.368	0.373	0.431	0.279417	0.2	0.197	0.198	0.199	0.253	0.258	0.274	0.276	0.329	0.378	0.42	0.406	0.282333	0.213	0.198	0.188	0.228	0.258	0.259	0.286	0.287	0.367	0.363
66.75	0.222	0.187	0.193	0.198	0.256	0.246	0.306	0.294	0.348	0.441	0.411	0.353	0.287917	0.198	0.205	0.205	0.197	0.227	0.259	0.291	0.279	0.328	0.37	0.376	0.435	0.280833	0.2	0.198	0.198	0.2	0.255	0.262	0.276	0.278	0.334	0.383	0.425	0.412	0.285083	0.214	0.197	0.188	0.229	0.26	0.261	0.29	0.29	0.371	0.366
67	0.223	0.187	0.192	0.198	0.257	0.245	0.307	0.295	0.348	0.442	0.411	0.354	0.28825	0.198	0.203	0.204	0.195	0.225	0.258	0.29	0.278	0.325	0.369	0.374	0.433	0.279333	0.199	0.198	0.198	0.2	0.254	0.261	0.275	0.277	0.332	0.382	0.422	0.41	0.284	0.214	0.197	0.188	0.229	0.26	0.262	0.29	0.29	0.372	0.367
67.25	0.222	0.187	0.193	0.197	0.253	0.242	0.303	0.292	0.342	0.439	0.406	0.35	0.2855	0.198	0.204	0.204	0.195	0.225	0.257	0.288	0.278	0.323	0.368	0.372	0.429	0.278417	0.199	0.197	0.198	0.198	0.252	0.257	0.273	0.275	0.33	0.379	0.419	0.406	0.281917	0.213	0.199	0.188	0.229	0.258	0.257	0.286	0.287	0.366	0.361
67.5	0.222	0.187	0.193	0.199	0.256	0.246	0.306	0.295	0.349	0.442	0.409	0.356	0.288333	0.198	0.205	0.205	0.197	0.226	0.259	0.291	0.28	0.326	0.37	0.375	0.434	0.2805	0.198	0.197	0.197	0.199	0.253	0.26	0.274	0.277	0.332	0.379	0.421	0.408	0.282917	0.213	0.196	0.188	0.229	0.259	0.26	0.287	0.289	0.369	0.365
67.75	0.222	0.187	0.193	0.197	0.254	0.245	0.306	0.294	0.347	0.442	0.41	0.352	0.287417	0.198	0.204	0.204	0.197	0.226	0.259	0.29	0.279	0.327	0.37	0.374	0.433	0.280083	0.199	0.197	0.198	0.2	0.254	0.261	0.276	0.278	0.335	0.383	0.424	0.411	0.284667	0.213	0.196	0.187	0.229	0.259	0.26	0.289	0.289	0.369	0.365
68	0.222	0.186	0.192	0.198	0.254	0.245	0.305	0.293	0.346	0.441	0.409	0.352	0.286917	0.197	0.203	0.204	0.196	0.226	0.259	0.291	0.28	0.327	0.37	0.375	0.434	0.280167	0.199	0.197	0.198	0.199	0.253	0.26	0.276	0.277	0.333	0.382	0.422	0.41	0.283833	0.213	0.196	0.187	0.229	0.26	0.26	0.289	0.289	0.37	0.367
68.25	0.221	0.186	0.192	0.197	0.255	0.246	0.307	0.293	0.347	0.441	0.411	0.353	0.287417	0.197	0.204	0.204	0.196	0.226	0.26	0.291	0.279	0.328	0.371	0.375	0.435	0.2805	0.199	0.197	0.197	0.198	0.252	0.259	0.274	0.276	0.33	0.38	0.422	0.408	0.282667	0.213	0.196	0.188	0.228	0.259	0.259	0.288	0.288	0.368	0.364
68.5	0.222	0.187	0.192	0.197	0.255	0.246	0.306	0.294	0.347	0.442	0.412	0.353	0.28775	0.197	0.204	0.204	0.195	0.225	0.259	0.29	0.28	0.326	0.371	0.376	0.434	0.280083	0.2	0.197	0.197	0.199	0.253	0.259	0.275	0.278	0.333	0.38	0.422	0.409	0.2835	0.213	0.196	0.188	0.229	0.259	0.26	0.288	0.287	0.369	0.366
68.75	0.221	0.186	0.192	0.197	0.255	0.245	0.307	0.294	0.347	0.441	0.41	0.352	0.28725	0.198	0.203	0.205	0.196	0.226	0.259	0.289	0.279	0.327	0.371	0.374	0.435	0.280167	0.198	0.197	0.197	0.198	0.251	0.26	0.275	0.277	0.332	0.381	0.422	0.409	0.283083	0.213	0.196	0.187	0.227	0.258	0.26	0.288	0.288	0.369	0.366
69	0.222	0.186	0.192	0.197	0.254	0.245	0.306	0.294	0.345	0.441	0.41	0.353	0.287083	0.197	0.204	0.205	0.197	0.227	0.26	0.29	0.281	0.328	0.372	0.377	0.435	0.281083	0.198	0.197	0.197	0.199	0.253	0.26	0.275	0.277	0.333	0.381	0.422	0.41	0.2835	0.213	0.196	0.187	0.229	0.26	0.261	0.288	0.289	0.37	0.366
69.25	0.222	0.186	0.192	0.197	0.255	0.246	0.307	0.294	0.347	0.442	0.41	0.354	0.287667	0.197	0.204	0.204	0.195	0.225	0.259	0.289	0.278	0.326	0.369	0.375	0.433	0.2795	0.198	0.195	0.197	0.199	0.254	0.26	0.275	0.277	0.332	0.38	0.422	0.409	0.283167	0.211	0.196	0.187	0.228	0.259	0.26	0.29	0.289	0.37	0.366
	0.221	0.186	0.191	0.196	0.253	0.245	0.306	0.293	0.346	0.441	0.411	0.352	0.28675	0.196	0.203	0.204	0.195	0.225	0.258	0.289	0.279	0.326	0.37	0.375	0.433	0.279417	0.198	0.197	0.197	0.198	0.252	0.26	0.275	0.276	0.332	0.38	0.422	0.409	0.283	0.212	0.195	0.186	0.227	0.258	0.259	0.288	0.287	0.368	0.363
	0.319	0.29	0.201	0.308	0.242	0.252	0.212	0.259	0.252	0.275	0.218*	0.163*	0.261	0.259	0.283	0.269	0.256	0.16	0.255	0.222	0.22	0.173	0.191	0.166	0.211	0.222083	0.235	0.244	0.246	0.34	0.179	0.256	0.236	0.237	0.181	0.218	0.243	0.185	0.233333	0.281	0.171	0.209	0.285	0.233	0.227	0.219	0.243	0.253	0.215
	0.318	0.29	0.201	0.308	0.242	0.252	0.211	0.259	0.251	0.275	0.218*	0.163*	0.2607	0.259	0.283	0.268	0.256	0.16	0.254	0.222	0.219	0.173	0.191	0.166	0.209	0.221667	0.233	0.244	0.245	0.341	0.179	0.256	0.236	0.237	0.18	0.218	0.243	0.185	0.233083	0.281	0.17	0.209	0.286	0.232	0.228	0.218	0.243	0.255	0.216
	0.32	0.29	0.2	0.308	0.241	0.25	0.209	0.256	0.25	0.273	0.216*	0.161*	0.2597	0.263	0.286	0.271	0.26	0.163	0.258	0.224	0.221	0.175	0.192	0.167	0.21	0.224167	0.234	0.244	0.245	0.342	0.179	0.257	0.238	0.239	0.182	0.22	0.246	0.186	0.234333	0.283	0.172	0.21	0.286	0.233	0.229	0.219	0.244	0.254	0.217
[truncated: 55 more columns]
