# Supplementary material for: The microprotein Nrs1 rewires the G1/S transcriptional machinery during nitrogen limitation in budding yeast
Source: PLoS Biol. 2022 Mar 3;20(3):e3001548. doi: 10.1371/journal.pbio.3001548 (PMC8893695; doi:10.1371/journal.pbio.3001548)
Supplement: S4 Data — (XLSX) [file pbio.3001548.s018.xlsx]

## Sheet: FigS4A
	Well	Fluor	Content	Target	Sample	Threshold Cycle ( C(t) )	C(t) Mean	C(t) Std. Dev	Starting Quantity (SQ)	Log Starting Quantity	SQ Mean	SQ Std. Dev	Set Point	Well Note
	A01	SYBR	NTC	SYP1			0	0			0	0	58
	A02	SYBR	NTC	SYP1			0	0			0	0	58
	A04	SYBR	NTC	SYP1			0	0			0	0	58																		average of duplicates
	A05	SYBR	NTC	PCL1			0	0			0	0	58
	A06	SYBR	NTC	PCL1			0	0			0	0	58					Ct (Total)	Ct (IP)	dCt	ddCt	Enrichment		Ct (Total)	Ct (IP)	dCt	ddCt	Enrichment			Enrichment			Standard error
	A07	SYBR	NTC	PCL1			0	0			0	0	58			SYP1	WT	27.5806	27.4151	0.165493				27.21	27.21	0
	A08	SYBR	NTC	PCL1			0	0			0	0	58				Whi5HA	26.5973	26.3115	0.285746				27.37	26.75	0.62
	A09	SYBR	NTC	CLN2			0	0			0	0	58				GALYLR053C	28.1345	27.6397	0.494719				27.4	28.13	-0.73
	A10	SYBR	NTC	CLN2			0	0			0	0	58				Whi5HA, GALYLR053C	27.8127	27.1132	0.699477				27.16	26.91	0.25
	A11	SYBR	NTC	CLN2			0	0			0	0	58
	A12	SYBR	NTC	CLN2			0	0			0	0	58			PCL1	WT	28.8194	29.5408	-0.721344	-0.886837	0.540798		28.6	29.2	-0.6	-0.6	0.659754			0.600276			0.0594778
	B01	SYBR	Unkn-01	SYP1	1:10000	27.6553	27.5806	0.0883952					58				Whi5HA	28.1173	25.8468	2.27049	1.98474	3.95792	7.31866	28.73	25.72	3.01	2.39	5.24157	7.94474		4.59975	7.6317		0.641828	0.313041
	C01	SYBR	Unkn-01	SYP1	1:10000	27.6034	27.5806	0.0883952					58				GALYLR053C	29.7777	29.8423	-0.0646104	-0.559329	0.678618		29.04	30.04	-1	-0.27	0.82932			0.753969			0.0753509
	D01	SYBR	Unkn-01	SYP1	1:10000	27.483	27.5806	0.0883952					58				Whi5HA, GALYLR053C	29.4101	25.9278	3.48237	2.7829	6.88234	10.1417	28.65	26.79	1.86	1.61	3.05252	3.68075		4.96743	6.91122		1.91491	3.23047
	E01	SYBR	Unkn-02	SYP1	IP 1:100	27.5592	27.4151	0.143923					58
	F01	SYBR	Unkn-02	SYP1	IP 1:100	27.4146	27.4151	0.143923					58			CLN2	WT	27.7218	28.2707	-0.548882	-0.714375	0.609469		27.38	27.92	-0.54	-0.54	0.687771			0.64862			0.0391509
	G01	SYBR	Unkn-02	SYP1	IP 1:100	27.2714	27.4151	0.143923					58				Whi5HA	26.9504	25.5673	1.38312	1.09737	2.13964	3.51067	27.68	25.54	2.14	1.52	2.86791	4.16986		2.50378	3.84026		0.364134	0.329598
	B02	SYBR	Unkn-03	SYP1	1:5000	26.6162	26.5973	0.0444398					58				GALYLR053C	28.3457	28.5328	-0.187113	-0.681832	0.623373		27.92	28.89	-0.97	-0.24	0.846745			0.735059			0.111686
	C02	SYBR	Unkn-03	SYP1	1:5000	26.6291	26.5973	0.0444398					58				Whi5HA, GALYLR053C	28.2888	26.1165	2.17227	1.4728	2.7756	4.45254	27.56	26.44	1.12	0.87	1.82766	2.15846		2.30163	3.3055		0.473967	1.14704
	D02	SYBR	Unkn-03	SYP1	1:5000	26.5465	26.5973	0.0444398					58
	E02	SYBR	Unkn-04	SYP1	IP 1:100	26.3002	26.3115	0.041784					58
	F02	SYBR	Unkn-04	SYP1	IP 1:100	26.3578	26.3115	0.041784					58
	G02	SYBR	Unkn-04	SYP1	IP 1:100	26.2765	26.3115	0.041784					58
	B03	SYBR	Unkn-05	SYP1	1:10000	28.3105	28.1345	0.161928					58
	C03	SYBR	Unkn-05	SYP1	1:10000	28.1009	28.1345	0.161928					58
	D03	SYBR	Unkn-05	SYP1	1:10000	27.9919	28.1345	0.161928					58
	E03	SYBR	Unkn-06	SYP1	IP 1:100	27.6725	27.6397	0.04856					58
	F03	SYBR	Unkn-06	SYP1	IP 1:100	27.584	27.6397	0.04856					58
	G03	SYBR	Unkn-06	SYP1	IP 1:100	27.6628	27.6397	0.04856					58
	B04	SYBR	Unkn-07	SYP1	1:10000	27.9506	27.8127	0.178811					58
	C04	SYBR	Unkn-07	SYP1	1:10000	27.6107	27.8127	0.178811					58
	D04	SYBR	Unkn-07	SYP1	1:10000	27.8769	27.8127	0.178811					58
	E04	SYBR	Unkn-08	SYP1	IP 1:100	27.1155	27.1132	0.0109947					58
	F04	SYBR	Unkn-08	SYP1	IP 1:100	27.1013	27.1132	0.0109947					58
	G04	SYBR	Unkn-08	SYP1	IP 1:100	27.1229	27.1132	0.0109947					58
	B05	SYBR	Unkn-09	PCL1	1:10000	28.8726	28.8194	0.111107					58
	C05	SYBR	Unkn-09	PCL1	1:10000	28.894	28.8194	0.111107					58
	D05	SYBR	Unkn-09	PCL1	1:10000	28.6917	28.8194	0.111107					58
	E05	SYBR	Unkn-10	PCL1	IP 1:100	29.5698	29.5408	0.115166					58
	F05	SYBR	Unkn-10	PCL1	IP 1:100	29.6387	29.5408	0.115166					58
	G05	SYBR	Unkn-10	PCL1	IP 1:100	29.4139	29.5408	0.115166					58
	B06	SYBR	Unkn-11	PCL1	1:5000	28.2461	28.1173	0.210732					58
	C06	SYBR	Unkn-11	PCL1	1:5000	28.2317	28.1173	0.210732					58
	D06	SYBR	Unkn-11	PCL1	1:5000	27.8741	28.1173	0.210732					58
	E06	SYBR	Unkn-12	PCL1	IP 1:100	25.7817	25.8468	0.0618688					58
	F06	SYBR	Unkn-12	PCL1	IP 1:100	25.8539	25.8468	0.0618688					58
	G06	SYBR	Unkn-12	PCL1	IP 1:100	25.9048	25.8468	0.0618688					58
	B07	SYBR	Unkn-13	PCL1	1:10000	30.0114	29.7777	0.271079					58
	C07	SYBR	Unkn-13	PCL1	1:10000	29.8412	29.7777	0.271079					58
	D07	SYBR	Unkn-13	PCL1	1:10000	29.4805	29.7777	0.271079					58
	E07	SYBR	Unkn-14	PCL1	IP 1:100	29.491	29.8423	0.400296					58
	F07	SYBR	Unkn-14	PCL1	IP 1:100	30.2781	29.8423	0.400296					58
	G07	SYBR	Unkn-14	PCL1	IP 1:100	29.7579	29.8423	0.400296					58
	B08	SYBR	Unkn-15	PCL1	1:10000	29.6956	29.4101	0.24873					58
	C08	SYBR	Unkn-15	PCL1	1:10000	29.2948	29.4101	0.24873					58
	D08	SYBR	Unkn-15	PCL1	1:10000	29.24	29.4101	0.24873					58
	E08	SYBR	Unkn-16	PCL1	IP 1:100	25.9625	25.9278	0.0431635					58
	F08	SYBR	Unkn-16	PCL1	IP 1:100	25.9414	25.9278	0.0431635					58
	G08	SYBR	Unkn-16	PCL1	IP 1:100	25.8794	25.9278	0.0431635					58
	B09	SYBR	Unkn-17	CLN2	1:10000	27.7319	27.7218	0.291309					58
	C09	SYBR	Unkn-17	CLN2	1:10000	28.008	27.7218	0.291309					58
	D09	SYBR	Unkn-17	CLN2	1:10000	27.4256	27.7218	0.291309					58
	E09	SYBR	Unkn-18	CLN2	IP 1:100	28.0773	28.2707	0.243237					58
	F09	SYBR	Unkn-18	CLN2	IP 1:100	28.5438	28.2707	0.243237					58
	G09	SYBR	Unkn-18	CLN2	IP 1:100	28.1911	28.2707	0.243237					58
	B10	SYBR	Unkn-19	CLN2	1:5000	27.0816	26.9504	0.12281					58
	C10	SYBR	Unkn-19	CLN2	1:5000	26.8383	26.9504	0.12281					58
	D10	SYBR	Unkn-19	CLN2	1:5000	26.9312	26.9504	0.12281					58
	E10	SYBR	Unkn-20	CLN2	IP 1:100	25.4925	25.5673	0.0803411					58
	F10	SYBR	Unkn-20	CLN2	IP 1:100	25.6522	25.5673	0.0803411					58
	G10	SYBR	Unkn-20	CLN2	IP 1:100	25.5571	25.5673	0.0803411					58
	B11	SYBR	Unkn-21	CLN2	1:10000	28.4333	28.3457	0.0775125					58
	C11	SYBR	Unkn-21	CLN2	1:10000	28.2862	28.3457	0.0775125					58
	D11	SYBR	Unkn-21	CLN2	1:10000	28.3176	28.3457	0.0775125					58
	E11	SYBR	Unkn-22	CLN2	IP 1:100	28.5326	28.5328	0.0127219					58
	F11	SYBR	Unkn-22	CLN2	IP 1:100	28.5457	28.5328	0.0127219					58
	G11	SYBR	Unkn-22	CLN2	IP 1:100	28.5202	28.5328	0.0127219					58
	B12	SYBR	Unkn-23	CLN2	1:10000	28.4606	28.2888	0.149249					58
	C12	SYBR	Unkn-23	CLN2	1:10000	28.1915	28.2888	0.149249					58
	D12	SYBR	Unkn-23	CLN2	1:10000	28.2142	28.2888	0.149249					58
	E12	SYBR	Unkn-24	CLN2	IP 1:100	26.172	26.1165	0.0526922					58
	F12	SYBR	Unkn-24	CLN2	IP 1:100	26.1104	26.1165	0.0526922					58
	G12	SYBR	Unkn-24	CLN2	IP 1:100	26.0671	26.1165	0.0526922					58

## Sheet: FigS4B_WT_Whi5GFP_gal
Notations: BG=autofluorescence (background); FP=fluorescent protein (GFPmut3); blobs=large autofluorescent regions, not relevant to this particular dataset;
Definitions: Veff=effective laser excitation volume;F=intensity; e=molecular brightness;n=number (of FP oligomers in excitation volume);
Units: Areas are in pixels, Concentrations in nM
	<True brightness bg Blobs>	<True brightness bg other>	<True brightness bg all>	eGFP	Veff																																			eGFP	Veff
	0.00762904	0.00798707	0.00796022	0.045	0.5651																																			0.045	0.5651
Original FOV	Cell index in FOV	area	nuc area	cyto area	Blob area	Roundness	<F_FP>nuc	<e_FP>nuc	<n_FP>nuc	<F_tot>nuc	<e_tot>nuc	Fluo fract nuc	<F_bg>nuc	<e_bg>nuc	<F_FP>cyt	<e_FP>cyt	<n_FP>cyt	<F_tot>cyt	<e_tot>cyt	Fluo fract cyt	<F_bg>cyt	<e_bg>cyt	<F_FP>blob	<e_FP>blob	<n_FP>blob	<F_tot>blob	<e_tot>blob	Fluo fract blob	<F_bg>blob	<e_bg>blob	<Concentration>nuc	<Concentration>cyt
Whi5GFP_2z1.tif	7	603	68	535	0	0.954219	3.77397	0.186648	20.2197	4.43456	0.160034	0.851035	0.660592	0.00798707	0.516762	0.105542	4.89626	1.2529	0.0482083	0.412454	0.736135	0.00796022								0.00796022	246.445	33.7452
Whi5GFP_2z1.tif	20	440	54	386	0	0.971129	3.65332	0.243097	15.0283	4.36204	0.204898	0.837526	0.708717	0.00798707	0.576983	0.183848	3.13837	1.31075	0.0853847	0.440193	0.733768	0.00796022								0.00796022	238.566	37.6777
Whi5GFP_2z1.tif	2	566	85	481	0	0.962995	3.59676	0.20722	17.3572	4.24353	0.176854	0.847586	0.646772	0.00798707	0.403621	0.181178	2.22776	1.09688	0.0716994	0.367971	0.693261	0.00796022								0.00796022	234.873	26.3569
Whi5GFP_3z1.tif	22	480	58	422	0	0.922307	3.48733	0.138672	25.148	4.17672	0.117102	0.834943	0.689396	0.00798707	0.453446	0.101314	4.47564	1.10557	0.0462492	0.410148	0.652122	0.00796022								0.00796022	227.727	29.6106
Whi5GFP_2z1.tif	8	412	51	361	0	0.944398	3.47907	0.1273	27.3296	4.21667	0.10643	0.825077	0.737593	0.00798707	0.604359	0.0891673	6.77782	1.3597	0.0440552	0.444481	0.755336	0.00796022								0.00796022	227.188	39.4654
Whi5GFP_2z1.tif	34	323	83	240	0	0.859302	3.43901	0.0710831	48.3801	4.13072	0.0605173	0.832543	0.691717	0.00798707	0.660615	0.192633	3.4294	1.4	0.0951013	0.471868	0.739385	0.00796022								0.00796022	224.571	43.1389
Whi5GFP_3z1.tif	28	590	71	519	0	0.926498	3.10876	0.257963	12.0512	3.79225	0.212909	0.819767	0.683489	0.00798707	0.437301	0.105835	4.13192	1.15491	0.0450199	0.378644	0.717612	0.00796022								0.00796022	203.006	28.5563
Whi5GFP_3z1.tif	21	322	46	276	0	0.994118	3.02336	0.367644	8.22362	3.7587	0.297282	0.804364	0.735335	0.00798707	0.455142	0.198277	2.29548	1.15362	0.0830466	0.394533	0.698481	0.00796022								0.00796022	197.429	29.7213
Whi5GFP_3z1.tif	7	561	54	507	0	0.946912	3.0131	0.144114	20.9077	3.71111	0.11851	0.811912	0.698016	0.00798707	0.531173	0.107285	4.95106	1.25385	0.0500376	0.423635	0.722673	0.00796022								0.00796022	196.759	34.6863
Whi5GFP_3z1.tif	8	412	71	341	0	0.950618	2.99991	0.296307	10.1243	3.65986	0.244317	0.819678	0.659952	0.00798707	0.484847	0.150894	3.21317	1.24985	0.0634074	0.387923	0.765006	0.00796022								0.00796022	195.898	31.6611
Whi5GFP_2z1.tif	3	436	73	363	0	0.992893	2.97142	0.209158	14.2066	3.59932	0.174064	0.825551	0.627898	0.00798707	0.467908	0.211577	2.21153	1.22865	0.0855037	0.380831	0.760742	0.00796022								0.00796022	194.037	30.555
Whi5GFP_2z1.tif	1	399	61	338	0	0.988694	2.85131	0.232695	12.2534	3.54016	0.188971	0.805417	0.688855	0.00798707	0.458979	0.164385	2.79209	1.16908	0.0693723	0.392597	0.710104	0.00796022								0.00796022	186.194	29.9719
Whi5GFP_2z1.tif	10	638	68	570	0	0.941402	2.81539	0.21908	12.851	3.53456	0.176129	0.796532	0.719168	0.00798707	0.426401	0.158382	2.69224	1.15237	0.0636194	0.370021	0.725967	0.00796022								0.00796022	183.849	27.8445
Whi5GFP_2z1.tif	26	398	59	339	0	0.948182	2.79122	0.11457	24.3627	3.42034	0.0949655	0.816067	0.629114	0.00798707	0.422178	0.166405	2.53705	1.12301	0.0675251	0.375934	0.700831	0.00796022								0.00796022	182.27	27.5687
Whi5GFP_3z1.tif	20	658	74	584	0	0.92539	2.72893	0.375455	7.26834	3.40608	0.302401	0.801195	0.677146	0.00798707	0.406484	0.202001	2.01229	1.10771	0.0791655	0.36696	0.701221	0.00796022								0.00796022	178.203	26.5439
Whi5GFP_3z1.tif	11	414	60	354	0	0.9863	2.69951	0.292579	9.2266	3.3875	0.234779	0.796902	0.687994	0.00798707	0.410143	0.147547	2.77975	1.15424	0.0575606	0.355337	0.744094	0.00796022								0.00796022	176.281	26.7829
Whi5GFP_2z1.tif	9	623	70	553	0	0.938059	2.64829	0.278664	9.5035	3.32571	0.223529	0.796306	0.677428	0.00798707	0.41723	0.145029	2.87687	1.16727	0.0569543	0.357441	0.750039	0.00796022								0.00796022	172.936	27.2457
Whi5GFP_2z1.tif	29	542	78	464	0	0.945584	2.59954	0.110417	23.5429	3.29423	0.0888161	0.789118	0.694695	0.00798707	0.359043	-0.00982033	-36.5612	1.06056	0.00194079	0.33854	0.701518	0.00796022								0.00796022	169.753	23.4459
Whi5GFP_2z1.tif	18	326	51	275	0	0.936421	2.54243	0.431362	5.89396	3.22255	0.342008	0.788949	0.680123	0.00798707	0.352829	0.138573	2.54616	1.05327	0.0517132	0.334983	0.700444	0.00796022								0.00796022	166.024	23.0401
Whi5GFP_3z1.tif	17	472	98	374	0	0.973866	2.50125	0.327298	7.64212	3.19592	0.257892	0.782639	0.694667	0.00798707	0.464135	0.156877	2.95859	1.23837	0.0637736	0.374795	0.774234	0.00796022								0.00796022	163.335	30.3086
Whi5GFP_3z1.tif	16	534	89	445	0	0.939207	2.44278	0.118975	20.5319	3.1073	0.0952389	0.786141	0.664525	0.00798707	0.381447	0.0890163	4.28514	1.12045	0.0355551	0.340441	0.739002	0.00796022								0.00796022	159.516	24.909
Whi5GFP_3z1.tif	29	561	67	494	0	0.928987	2.31817	0.191023	12.1356	3.03433	0.147823	0.763982	0.716157	0.00798707	0.295088	0.1431	2.06211	0.986235	0.0483949	0.299206	0.691147	0.00796022								0.00796022	151.379	19.2696
Whi5GFP_2z1.tif	27	619	84	535	0	0.929989	2.14736	0.194298	11.0519	2.81786	0.149966	0.762054	0.670499	0.00798707	0.307678	0.167818	1.8334	1.00701	0.0568025	0.305536	0.699331	0.00796022								0.00796022	140.225	20.0918
Whi5GFP_3z1.tif	19	688	91	597	0	0.950842	2.14582	0.291198	7.36893	2.87143	0.21963	0.7473	0.725611	0.00798707	0.400566	0.124756	3.21079	1.1407	0.048974	0.351157	0.740137	0.00796022								0.00796022	140.125	26.1575
Whi5GFP_3z1.tif	27	893	25	868	0	0.869601	1.21925	0.170456	7.15286	1.834	0.115997	0.664803	0.614751	0.00798707	0.314034	0.162454	1.93307	1.03537	0.054819	0.303306	0.721335	0.00796022								0.00796022	79.6185	20.5068
Whi5GFP_2z1.tif	30	904	101	803	0	0.588709	1.1504	0.116436	9.88017	1.96485	0.0714829	0.585492	0.814447	0.00798707	0.477349	0.166384	2.86895	1.24714	0.0685981	0.382756	0.769787	0.00796022								0.00796022	75.1229	31.1715
Whi5GFP_2z1.tif	4	792	174	618	0	0.937903	1.10489	0.0561758	19.6683	1.89368	0.0361033	0.58346	0.788793	0.00798707	0.358936	0.135214	2.65459	1.13244	0.0482941	0.316957	0.773507	0.00796022								0.00796022	72.1504	23.439
Whi5GFP_3z1.tif	18	463	220	243	0	0.932954	0.94531	0.179385	5.26973	1.7225	0.102051	0.548801	0.77719	0.00798707	0.257562	0.0710061	3.62732	0.958436	0.0249026	0.268731	0.700875	0.00796022								0.00796022	61.7299	16.8191
Whi5GFP_3z1.tif	23	848	224	624	0	0.879353	0.862827	0.0975696	8.8432	1.675	0.0541329	0.515121	0.812173	0.00798707	0.317968	0.149174	2.13152	1.03413	0.0513796	0.307472	0.716167	0.00796022								0.00796022	56.3437	20.7637
Whi5GFP_2z1.tif	15	495	245	250	0	0.956863	0.859805	0.135205	6.35925	1.63653	0.0748253	0.525383	0.776726	0.00798707	0.241968	0.220569	1.09702	0.9066	0.0647046	0.266896	0.664632	0.00796022								0.00796022	56.1463	15.8008
Whi5GFP_3z1.tif	26	677	454	223	0	0.93367	0.830301	0.0474467	17.4996	1.59482	0.0285307	0.520623	0.764523	0.00798707	0.210659	0.275875	0.763604	0.877803	0.0722555	0.239984	0.667144	0.00796022								0.00796022	54.2197	13.7563
Whi5GFP_2z2.tif	15	468	111	357	0	0.923551	0.815572	0.0643223	12.6795	1.59144	0.0368574	0.512474	0.775869	0.00798707	0.209169	0.517844	0.403923	0.881373	0.128967	0.237322	0.672204	0.00796022								0.00796022	53.2579	13.659
Whi5GFP_2z1.tif	23	603	281	322	0	0.883178	0.750634	0.0810632	9.25987	1.46922	0.0453222	0.510908	0.718583	0.00798707	0.16987	-0.0508185	-3.34269	0.789441	-0.00468766	0.215178	0.619571	0.00796022								0.00796022	49.0173	11.0927
Whi5GFP_3z1.tif	9	829	139	690	0	0.950885	0.748911	0.0957902	7.81824	1.44928	0.053359	0.516746	0.70037	0.00798707	0.2447	0.248957	0.982902	0.896522	0.073739	0.272944	0.651821	0.00796022								0.00796022	48.9048	15.9792
Whi5GFP_2z1.tif	21	710	197	513	0	0.884652	0.742628	0.0198056	37.4959	1.5066	0.0138126	0.492917	0.763971	0.00798707	0.304458	0.188596	1.61434	1.00702	0.0625729	0.302336	0.70256	0.00796022								0.00796022	48.4945	19.8815
Whi5GFP_2z1.tif	6	682	395	287	0	0.935802	0.73871	0.104627	7.06038	1.47	0.0565512	0.502524	0.73129	0.00798707	0.20576	-0.0620134	-3.318	0.886585	-0.00827936	0.232082	0.680825	0.00796022								0.00796022	48.2387	13.4364
Whi5GFP_3z1.tif	5	979	152	827	0	0.866509	0.736414	0.0706257	10.427	1.39507	0.0410521	0.52787	0.658652	0.00798707	0.264286	0.148212	1.78316	0.933978	0.0476469	0.282968	0.669693	0.00796022								0.00796022	48.0887	17.2582
Whi5GFP_2z1.tif	25	690	177	513	0	0.93725	0.709203	0.0523851	13.5383	1.41299	0.0302711	0.501915	0.703791	0.00798707	0.296974	0.175553	1.69165	1.02456	0.0565377	0.289854	0.727588	0.00796022								0.00796022	46.3119	19.3927
Whi5GFP_3z2.tif	15	622	68	554	0	0.936553	0.708664	0.214371	3.30578	1.44706	0.109059	0.489727	0.738395	0.00798707	0.206446	0.276163	0.747552	0.845126	0.0734763	0.244278	0.63868	0.00796022								0.00796022	46.2767	13.4812
Whi5GFP_3z1.tif	4	631	274	357	0	0.950104	0.703968	0.0757673	9.29118	1.41277	0.0417611	0.498288	0.708806	0.00798707	0.178846	0.315726	0.566459	0.811625	0.075778	0.220355	0.632779	0.00796022								0.00796022	45.97	11.6789
Whi5GFP_3z1.tif	10	387	257	130	0	0.958958	0.693664	0.132964	5.21693	1.44241	0.0680891	0.480905	0.748749	0.00798707	0.192977	0.310884	0.620738	0.802692	0.0807868	0.240412	0.609715	0.00796022								0.00796022	45.2971	12.6017
Whi5GFP_2z1.tif	32	500	234	266	0	0.974808	0.683115	0.0961123	7.10746	1.40705	0.0507713	0.485494	0.723937	0.00798707	0.163071	0.127403	1.27996	0.800376	0.0322957	0.203742	0.637305	0.00796022								0.00796022	44.6082	10.6487
Whi5GFP_3z1.tif	24	766	299	467	0	0.91572	0.679019	0.0475293	14.2863	1.38612	0.0273576	0.48987	0.707102	0.00798707	0.229088	0.242274	0.945575	0.883619	0.0687085	0.259261	0.654531	0.00796022								0.00796022	44.3408	14.9597
Whi5GFP_3z1.tif	2	1010	595	415	0	0.875161	0.67576	0.0811896	8.32323	1.36563	0.0442101	0.494834	0.68987	0.00798707	0.19101	-0.00676069	-28.2531	0.832289	0.00458178	0.2295	0.641279	0.00796022								0.00796022	44.1279	12.4732
Whi5GFP_3z2.tif	1	712	87	625	0	0.948719	0.673458	0.154452	4.36032	1.37471	0.0797386	0.48989	0.701254	0.00798707	0.158835	0.102471	1.55004	0.766	0.0275577	0.207356	0.607165	0.00796022								0.00796022	43.9777	10.3721
Whi5GFP_3z1.tif	25	891	612	279	0	0.932143	0.672717	0.0932601	7.21334	1.37271	0.0497763	0.490064	0.699996	0.00798707	0.164933	0.534183	0.308758	0.789606	0.117878	0.208881	0.624672	0.00796022								0.00796022	43.9292	10.7704
Whi5GFP_2z2.tif	8	297	30	267	0	0.984965	0.671372	0.243573	2.75635	1.40167	0.120828	0.478981	0.730295	0.00798707	0.227673	0.296239	0.768547	0.920787	0.0792398	0.24726	0.693113	0.00796022								0.00796022	43.8414	14.8673
Whi5GFP_2z2.tif	10	700	228	472	0	0.93273	0.668701	0.197248	3.39015	1.36009	0.101039	0.49166	0.691387	0.00798707	0.212042	0.317112	0.668666	0.839513	0.0860449	0.252577	0.627471	0.00796022								0.00796022	43.667	13.8466
Whi5GFP_2z1.tif	17	616	302	314	0	0.949656	0.667098	0.110785	6.02156	1.35099	0.0587469	0.493783	0.683896	0.00798707	0.211955	0.0788948	2.68655	0.861783	0.0254065	0.245949	0.649829	0.00796022								0.00796022	43.5623	13.8409
Whi5GFP_3z1.tif	13	650	369	281	0	0.932374	0.644638	0.127714	5.0475	1.36409	0.0645674	0.472577	0.719454	0.00798707	0.238759	0.201511	1.18484	0.856584	0.0619095	0.278734	0.617824	0.00796022								0.00796022	42.0957	15.5913
Whi5GFP_3z2.tif	13	786	98	688	0	0.889855	0.643232	0.082539	7.79307	1.32092	0.0442907	0.486958	0.677686	0.00798707	0.172746	0.0223535	7.72793	0.788881	0.011112	0.218976	0.616135	0.00796022								0.00796022	42.0039	11.2805
Whi5GFP_3z2.tif	27	661	55	606	0	0.887021	0.640403	0.441987	1.44892	1.28818	0.223745	0.497137	0.647779	0.00798707	0.166821	0.19756	0.844406	0.764686	0.0493227	0.218156	0.597865	0.00796022								0.00796022	41.8191	10.8936
Whi5GFP_2z2.tif	20	711	40	671	0	0.871461	0.634917	-0.0504157	-12.5936	1.23875	-0.0219471	0.512546	0.603833	0.00798707	0.164082	0.183041	0.896418	0.792697	0.0442005	0.206991	0.628616	0.00796022								0.00796022	41.4608	10.7147
Whi5GFP_2z1.tif	28	834	404	430	0	0.925288	0.626161	0.0793072	7.89538	1.32488	0.0416943	0.472618	0.698715	0.00798707	0.214185	0.13032	1.64353	0.872791	0.0379876	0.245402	0.658606	0.00796022								0.00796022	40.8891	13.9865
Whi5GFP_3z1.tif	3	914	626	288	0	0.890051	0.620726	0.04428	14.0182	1.2778	0.0256174	0.485778	0.65707	0.00798707	0.194696	0.0838411	2.32221	0.832465	0.0257072	0.233879	0.637769	0.00796022								0.00796022	40.5341	12.7139
Whi5GFP_3z2.tif	4	865	221	644	0	0.871227	0.618728	0.0558132	11.0857	1.31561	0.0304796	0.470297	0.696883	0.00798707	0.183609	0.257116	0.714107	0.810404	0.0644101	0.226564	0.626795	0.00796022								0.00796022	40.4037	11.9899
Whi5GFP_2z1.tif	14	893	623	270	0	0.914578	0.611003	0.0739219	8.26551	1.27464	0.0395932	0.479354	0.663636	0.00798707	0.172115	0.223433	0.770323	0.766667	0.0563335	0.224498	0.594551	0.00796022								0.00796022	39.8992	11.2394
Whi5GFP_2z1.tif	31	894	582	312	0	0.88184	0.605026	0.0732562	8.25905	1.27105	0.0390556	0.476006	0.666022	0.00798707	0.16238	0.157418	1.03152	0.761378	0.0398353	0.213272	0.598998	0.00796022								0.00796022	39.509	10.6036
Whi5GFP_2z1.tif	5	799	488	311	0	0.931155	0.601316	-0.00916815	-65.5875	1.25861	-0.00020907	0.477763	0.65729	0.00798707	0.20713	0.0297657	6.95869	0.847428	0.01329	0.244422	0.640298	0.00796022								0.00796022	39.2667	13.5258
Whi5GFP_2z1.tif	33	853	627	226	0	0.914172	0.599339	0.0939781	6.37744	1.23557	0.0496989	0.485073	0.636227	0.00798707	0.15212	0.326873	0.465379	0.71969	0.0753683	0.211369	0.56757	0.00796022								0.00796022	39.1376	9.93362
Whi5GFP_2z1.tif	12	415	239	176	0	0.951275	0.588853	0.21108	2.78971	1.25565	0.10323	0.468963	0.666795	0.00798707	0.126148	0.332748	0.379108	0.642045	0.0717738	0.196478	0.515898	0.00796022								0.00796022	38.4528	8.23759
Whi5GFP_3z1.tif	12	899	662	237	0	0.899266	0.583203	0.0945952	6.16525	1.229	0.0490855	0.474533	0.6458	0.00798707	0.201666	0.0305885	6.59289	0.858017	0.0132787	0.235038	0.656351	0.00796022								0.00796022	38.0839	13.1691
Whi5GFP_3z1.tif	6	856	359	497	0	0.945381	0.580612	0.0505788	11.4794	1.21769	0.0282955	0.476815	0.637076	0.00798707	0.19508	0.154464	1.26294	0.827565	0.0424952	0.235727	0.632486	0.00796022								0.00796022	37.9147	12.7389
Whi5GFP_2z1.tif	22	908	548	360	0	0.897247	0.538046	0.104872	5.13051	1.14234	0.0536203	0.471005	0.60429	0.00798707	0.146781	0.116704	1.25772	0.741667	0.0294813	0.197906	0.594886	0.00796022								0.00796022	35.1351	9.58496
Whi5GFP_2z1.tif	13	822	612	210	0	0.922098	0.519477	0.0828244	6.27203	1.10556	0.0431515	0.469878	0.586079	0.00798707	0.120579	0.448264	0.268992	0.684524	0.0855202	0.176151	0.563944	0.00796022								0.00796022	33.9225	7.87399
Whi5GFP_2z1.tif	16	1144	696	448	0	0.91988	0.487027	0.179711	2.71005	1.06774	0.086315	0.456127	0.580718	0.00798707	0.12691	0.336381	0.37728	0.69375	0.0680392	0.182933	0.56684	0.00796022								0.00796022	31.8034	8.28736
Whi5GFP_2z2.tif	9	406	186	220	0	0.967241	0.465926	0.111418	4.1818	1.06425	0.0532689	0.437799	0.598321	0.00798707	0.132279	0.536358	0.246625	0.722273	0.104733	0.183143	0.589993	0.00796022								0.00796022	30.4256	8.638
Whi5GFP_2z1.tif	19	463	233	230	0	0.969801	0.459462	0.0808603	5.68218	1.00043	0.0414552	0.459265	0.540967	0.00798707	0.117716	0.353619	0.332889	0.660652	0.06955	0.178181	0.542937	0.00796022								0.00796022	30.0035	7.68698

## Sheet: FigS4B_GAL1NRS1_Whi5GFP_gal
Notations: BG=autofluorescence (background); FP=fluorescent protein (GFPmut3); blobs=large autofluorescent regions, not relevant to this particular dataset;
Definitions: Veff=effective laser excitation volume;F=intensity; e=molecular brightness;n=number (of FP oligomers in excitation volume);
Units: Areas are in pixels, Concentrations in nM
	<True brightness bg Blobs>	<True brightness bg other>	<True brightness bg all>	eGFP	Veff																																			eGFP	Veff
	0.0121888	0.00678386	0.00836711	0.045	0.5651																																			0.045	0.5651
Original FOV	Cell index in FOV	area	nuc area	cyto area	Blob area	Roundness	<F_FP>nuc	<e_FP>nuc	<n_FP>nuc	<F_tot>nuc	<e_tot>nuc	Fluo fract nuc	<F_bg>nuc	<e_bg>nuc	<F_FP>cyt	<e_FP>cyt	<n_FP>cyt	<F_tot>cyt	<e_tot>cyt	Fluo fract cyt	<F_bg>cyt	<e_bg>cyt	<F_FP>blob	<e_FP>blob	<n_FP>blob	<F_tot>blob	<e_tot>blob	Fluo fract blob	<F_bg>blob	<e_bg>blob	<Concentration>nuc	<Concentration>cyt
Whi5GFP_1z1.tif	3	389	40	349	0	0.97997	3.42941	0.181561	18.8885	4.2575	0.147566	0.805498	0.828094	0.00678386	0.422071	0.157657	2.67716	1.36862	0.0544067	0.308391	0.946553	0.00836711								0.00836711	223.944	27.5618
Whi5GFP_1z1.tif	1	496	30	466	0	0.995862	3.01936	0.135693	22.2514	3.73167	0.111086	0.809118	0.712307	0.00678386	0.350772	0.260319	1.34747	1.14742	0.0853897	0.305704	0.796653	0.00836711								0.00836711	197.168	22.9058
Whi5GFP_2z1.tif	21	353	52	301	0	0.965024	2.99817	0.159785	18.7638	3.74808	0.129173	0.799923	0.749904	0.00678386	0.499367	0.072881	6.85181	1.40199	0.0313459	0.356183	0.902626	0.00836711								0.00836711	195.784	32.6093
Whi5GFP_1z1.tif	10	439	64	375	0	0.968922	2.96673	0.200144	14.823	3.6625	0.163411	0.810029	0.69577	0.00678386	0.333983	0.17379	1.92177	1.1768	0.0553151	0.283806	0.842817	0.00836711								0.00836711	193.731	21.8095
Whi5GFP_2z1.tif	9	440	73	367	0	0.956224	2.95708	0.112222	26.3502	3.71849	0.0906322	0.795235	0.761416	0.00678386	0.32989	0.209962	1.57118	1.1154	0.067991	0.29576	0.785505	0.00836711								0.00836711	193.101	21.5422
Whi5GFP_2z1.tif	26	298	53	245	0	0.969737	2.90855	0.196621	14.7927	3.70566	0.155786	0.784894	0.797108	0.00678386	0.403678	0.21146	1.90901	1.25735	0.0735711	0.321056	0.853669	0.00836711								0.00836711	189.932	26.3607
Whi5GFP_3z1.tif	1	461	58	403	0	0.980384	2.90853	0.150421	19.336	3.63621	0.121676	0.799881	0.727673	0.00678386	0.393369	0.183307	2.14596	1.32047	0.0604817	0.297901	0.927102	0.00836711								0.00836711	189.931	25.6875
Whi5GFP_2z2.tif	11	504	62	442	0	0.943271	2.87659	0.236991	12.138	3.63145	0.189139	0.792133	0.754859	0.00678386	0.33001	0.200022	1.64987	1.17715	0.0620968	0.280346	0.84714	0.00836711								0.00836711	187.845	21.55
Whi5GFP_2z1.tif	17	309	65	244	0	0.997726	2.79319	0.174798	15.9795	3.55077	0.138951	0.786645	0.757576	0.00678386	0.441186	0.100313	4.39809	1.33709	0.0387056	0.32996	0.895904	0.00836711								0.00836711	182.399	28.81
Whi5GFP_2z1.tif	19	241	48	193	0	0.989832	2.73919	0.26619	10.2903	3.53021	0.208064	0.775928	0.79102	0.00678386	0.462187	0.244962	1.88677	1.37927	0.0876488	0.335094	0.917087	0.00836711								0.00836711	178.872	30.1814
Whi5GFP_3z1.tif	3	349	60	289	0	0.987937	2.72957	0.152763	17.868	3.4825	0.121201	0.783795	0.752933	0.00678386	0.350274	0.284963	1.22919	1.18045	0.0904411	0.296729	0.830176	0.00836711								0.00836711	178.244	22.8733
Whi5GFP_3z1.tif	8	336	52	284	0	0.992837	2.72178	0.169229	16.0834	3.47115	0.134159	0.784113	0.749376	0.00678386	0.361008	0.176354	2.04706	1.23609	0.0574287	0.292056	0.875084	0.00836711								0.00836711	177.735	23.5743
Whi5GFP_3z2.tif	29	229	41	188	0	0.990549	2.71316	0.141731	19.143	3.3622	0.115681	0.80696	0.649037	0.00678386	0.455687	0.241601	1.88611	1.28989	0.090763	0.353275	0.834206	0.00836711								0.00836711	177.173	29.757
Whi5GFP_3z1.tif	16	452	59	393	0	0.95272	2.68933	0.191746	14.0255	3.43136	0.151748	0.78375	0.74203	0.00678386	0.335418	0.156329	2.14559	1.18473	0.0502576	0.283117	0.849315	0.00836711								0.00836711	175.616	21.9032
Whi5GFP_3z1.tif	25	588	66	522	0	0.930482	2.6871	0.100757	26.6692	3.43788	0.0802345	0.781616	0.750779	0.00678386	0.308829	0.12399	2.49075	1.10153	0.0407835	0.280363	0.792704	0.00836711								0.00836711	175.471	20.1669
Whi5GFP_1z1.tif	6	348	47	301	0	0.958201	2.66948	0.262647	10.1637	3.41596	0.206734	0.781474	0.746477	0.00678386	0.44489	0.22756	1.95505	1.38488	0.0787823	0.321247	0.939993	0.00836711								0.00836711	174.32	29.0519
Whi5GFP_3z1.tif	4	335	53	282	0	0.962273	2.52492	0.233036	10.8349	3.21604	0.184415	0.785104	0.691115	0.00678386	0.403413	0.15822	2.54969	1.24433	0.0569498	0.324202	0.840913	0.00836711								0.00836711	164.881	26.3434
Whi5GFP_1z1.tif	14	371	42	329	0	0.989893	2.50357	0.150441	16.6415	3.20238	0.119093	0.781782	0.698816	0.00678386	0.406715	0.193686	2.09987	1.23495	0.0693993	0.329336	0.828239	0.00836711								0.00836711	163.486	26.559
Whi5GFP_1z2.tif	1	509	47	462	0	0.9447	2.4167	0.223438	10.816	3.14043	0.17351	0.769547	0.723722	0.00678386	0.371925	0.131981	2.81803	1.19199	0.046937	0.31202	0.820066	0.00836711								0.00836711	157.814	24.2872
Whi5GFP_3z2.tif	21	284	53	231	0	0.967724	2.4134	0.114949	20.9954	3.16415	0.0892847	0.762731	0.750754	0.00678386	0.329259	0.0631497	5.21393	1.15368	0.024002	0.285399	0.824421	0.00836711								0.00836711	157.598	21.501
Whi5GFP_2z1.tif	30	510	74	436	0	0.946556	2.34488	0.194745	12.0408	3.07635	0.150053	0.762228	0.731469	0.00678386	0.327598	0.121277	2.70125	1.16376	0.0401511	0.281499	0.836163	0.00836711								0.00836711	153.124	21.3926
Whi5GFP_3z1.tif	12	549	85	464	0	0.952343	2.33784	0.0885362	26.4055	3.07471	0.0689439	0.760346	0.736866	0.00678386	0.30553	0.173737	1.75858	1.11218	0.0537964	0.274713	0.806647	0.00836711								0.00836711	152.664	19.9515
Whi5GFP_3z1.tif	10	480	67	413	0	0.941498	2.31082	0.196081	11.7851	2.9806	0.153544	0.775289	0.669773	0.00678386	0.349999	0.190802	1.83435	1.22591	0.0604527	0.285502	0.875909	0.00836711								0.00836711	150.9	22.8553
Whi5GFP_3z2.tif	17	422	52	370	0	0.931401	2.29932	0.221269	10.3915	3.03654	0.169196	0.757218	0.737216	0.00678386	0.30456	0.0908434	3.35258	1.05716	0.0321278	0.288092	0.752603	0.00836711								0.00836711	150.149	19.8881
Whi5GFP_3z1.tif	17	335	58	277	0	0.955251	2.29919	0.265041	8.67485	3.0819	0.199452	0.746031	0.782705	0.00678386	0.39496	0.180518	2.18793	1.31516	0.060066	0.300312	0.920203	0.00836711								0.00836711	150.14	25.7913
Whi5GFP_2z1.tif	20	440	66	374	0	0.94166	2.27116	0.202376	11.2225	3.05227	0.152322	0.744089	0.781111	0.00678386	0.288781	0.0954554	3.0253	1.11952	0.0308316	0.257951	0.830738	0.00836711								0.00836711	148.31	18.8578
Whi5GFP_2z1.tif	16	560	96	464	0	0.902882	2.24031	0.215602	10.391	2.91094	0.167494	0.769617	0.670631	0.00678386	0.251575	0.192183	1.30904	0.988039	0.0551704	0.254621	0.736464	0.00836711								0.00836711	146.295	16.4282
Whi5GFP_2z1.tif	11	594	76	518	0	0.92774	1.91287	0.193481	9.88661	2.61447	0.143381	0.731648	0.701601	0.00678386	0.306013	0.106744	2.8668	1.13263	0.0349465	0.27018	0.826613	0.00836711								0.00836711	124.913	19.983
Whi5GFP_1z1.tif	7	309	58	251	0	0.997726	1.06675	0.218714	4.87739	1.98793	0.120509	0.536615	0.921177	0.00678386	0.284438	0.301434	0.943614	1.09701	0.0843548	0.259284	0.812574	0.00836711								0.00836711	69.6603	18.5741
Whi5GFP_3z2.tif	4	665	25	640	0	0.978226	1.06067	0.0829363	12.789	1.968	0.047827	0.538961	0.907326	0.00678386	0.29499	0.0938027	3.14479	1.08484	0.0315987	0.271919	0.789854	0.00836711								0.00836711	69.2634	19.2632
Whi5GFP_3z1.tif	7	813	147	666	0	0.951914	0.967039	0.0761085	12.706	1.82959	0.0434257	0.528554	0.862553	0.00678386	0.309177	0.143956	2.14772	1.16997	0.0441981	0.264261	0.860793	0.00836711								0.00836711	63.1488	20.1897
Whi5GFP_1z2.tif	6	537	25	512	0	0.924061	0.950054	0.306145	3.10329	1.808	0.16409	0.525473	0.857946	0.00678386	0.231459	0.123825	1.86924	0.955957	0.0363221	0.242123	0.724498	0.00836711								0.00836711	62.0397	15.1145
Whi5GFP_2z2.tif	17	543	30	513	0	0.955036	0.935973	0.108544	8.62296	1.735	0.0616801	0.539466	0.799027	0.00678386	0.269655	0.182159	1.48032	1.06023	0.0525685	0.254335	0.790579	0.00836711								0.00836711	61.1202	17.6088
Whi5GFP_3z1.tif	5	817	25	792	0	0.890809	0.911066	-0.015865	-57.4263	1.788	-0.00475673	0.509545	0.876934	0.00678386	0.259455	0.100715	2.57612	1.00297	0.0322564	0.258687	0.743513	0.00836711								0.00836711	59.4937	16.9427
Whi5GFP_1z3.tif	19	495	30	465	0	0.993854	0.858005	0.166769	5.14488	1.53	0.0965013	0.560788	0.671995	0.00678386	0.271032	0.0925194	2.92946	1.03892	0.0303205	0.260877	0.767893	0.00836711								0.00836711	56.0288	17.6987
Whi5GFP_3z1.tif	22	719	139	580	0	0.895866	0.857914	0.120089	7.14399	1.69928	0.0639881	0.504869	0.841366	0.00678386	0.17973	0.149264	1.20411	0.816983	0.0393633	0.219992	0.637253	0.00836711								0.00836711	56.0229	11.7366
Whi5GFP_1z2.tif	13	538	40	498	0	0.951698	0.856422	0.135681	6.31202	1.6975	0.071815	0.504519	0.841078	0.00678386	0.275143	0.286938	0.958894	1.1004	0.0780206	0.250039	0.825259	0.00836711								0.00836711	55.9254	17.9672
Whi5GFP_2z2.tif	6	654	108	546	0	0.942995	0.853203	0.0646194	13.2035	1.63611	0.0369441	0.521482	0.782908	0.00678386	0.25757	0.25427	1.01298	1.04908	0.068741	0.245519	0.791514	0.00836711								0.00836711	55.7152	16.8197
Whi5GFP_2z1.tif	2	759	162	597	0	0.945705	0.834928	0.0199345	41.8836	1.68333	0.0133065	0.495997	0.848405	0.00678386	0.295404	0.228894	1.29057	1.14472	0.0652756	0.258057	0.84932	0.00836711								0.00836711	54.5219	19.2902
Whi5GFP_2z2.tif	14	698	30	668	0	0.920839	0.802167	0.268239	2.9905	1.63667	0.134929	0.490123	0.834499	0.00678386	0.25734	0.145816	1.76483	1.03174	0.0426501	0.249424	0.774396	0.00836711								0.00836711	52.3825	16.8046
Whi5GFP_2z3.tif	7	466	30	436	0	0.941394	0.799118	0.181789	4.39585	1.665	0.0907778	0.479951	0.865882	0.00678386	0.194506	0.270557	0.718907	0.889106	0.0657254	0.218766	0.6946	0.00836711								0.00836711	52.1834	12.7015
Whi5GFP_2z1.tif	4	743	209	534	0	0.850606	0.798374	0.0834629	9.56562	1.59545	0.0451545	0.500406	0.79708	0.00678386	0.210026	0.138484	1.5166	0.919476	0.0380884	0.228419	0.70945	0.00836711								0.00836711	52.1348	13.715
Whi5GFP_2z1.tif	27	768	433	335	0	0.858259	0.760376	0.0189077	40.2151	1.5403	0.0127689	0.493655	0.779924	0.00678386	0.248427	0.110073	2.25692	1.02791	0.0329476	0.241681	0.779484	0.00836711								0.00836711	49.6535	16.2226
Whi5GFP_2z1.tif	5	642	30	612	0	0.942342	0.742069	0.00291383	254.671	1.59167	0.00497957	0.466221	0.849598	0.00678386	0.26179	0.132657	1.97344	1.02296	0.0401746	0.255914	0.761168	0.00836711								0.00836711	48.458	17.0952
Whi5GFP_3z1.tif	20	297	163	134	0	0.931045	0.732509	0.0801019	9.14471	1.56166	0.0411744	0.469059	0.829147	0.00678386	0.213027	0.138155	1.54194	0.972015	0.0368114	0.21916	0.758988	0.00836711								0.00836711	47.8338	13.9109
Whi5GFP_3z2.tif	13	698	474	224	0	0.918945	0.728318	0.083281	8.7453	1.49684	0.0440052	0.486572	0.768518	0.00678386	0.204043	0.0339123	6.0168	0.91183	0.0140834	0.223773	0.707787	0.00836711								0.00836711	47.56	13.3243
Whi5GFP_2z1.tif	1	418	198	220	0	0.900269	0.719484	0.146414	4.91403	1.4803	0.0746497	0.486039	0.760819	0.00678386	0.229972	0.149916	1.53401	0.980227	0.041576	0.234611	0.750255	0.00836711								0.00836711	46.9832	15.0175
Whi5GFP_3z1.tif	9	545	125	420	0	0.919905	0.70461	0.0169786	41.4999	1.4492	0.0117406	0.486206	0.74459	0.00678386	0.226103	0.0158459	14.2689	0.952857	0.0101417	0.23729	0.726754	0.00836711								0.00836711	46.0119	14.7648
Whi5GFP_2z1.tif	24	330	240	90	0	1.00036	0.697846	-0.0390848	-17.8547	1.50375	-0.0145024	0.46407	0.805904	0.00678386	0.218371	0.223003	0.979228	0.971667	0.0566042	0.224739	0.753296	0.00836711								0.00836711	45.5702	14.2599
Whi5GFP_3z2.tif	14	498	136	362	0	0.92976	0.697167	0.159303	4.37637	1.49228	0.078038	0.467182	0.795113	0.00678386	0.249149	0.0656808	3.79333	1.04931	0.0219757	0.237441	0.800161	0.00836711								0.00836711	45.5259	16.2697
Whi5GFP_2z1.tif	22	722	343	379	0	0.928149	0.695074	0.072963	9.52639	1.46399	0.0382043	0.474779	0.76892	0.00678386	0.2225	0.099464	2.23699	0.939974	0.0299306	0.236709	0.717473	0.00836711								0.00836711	45.3892	14.5296
Whi5GFP_1z2.tif	9	598	25	573	0	0.958872	0.692707	0.338156	2.04849	1.464	0.163576	0.47316	0.771293	0.00678386	0.181017	0.10149	1.78359	0.858988	0.0279911	0.210733	0.677971	0.00836711								0.00836711	45.2346	11.8206
Whi5GFP_2z1.tif	25	644	122	522	0	0.894579	0.685634	0.102675	6.67768	1.44057	0.052423	0.475945	0.75494	0.00678386	0.217438	0.243119	0.894367	0.921264	0.0637734	0.236021	0.703827	0.00836711								0.00836711	44.7728	14.1989
Whi5GFP_2z2.tif	7	758	183	575	0	0.966887	0.684992	0.0459936	14.8932	1.4082	0.0258567	0.486432	0.723205	0.00678386	0.23242	0.178312	1.30344	0.971652	0.0490183	0.239201	0.739232	0.00836711								0.00836711	44.7308	15.1773
Whi5GFP_1z1.tif	2	630	188	442	0	0.941513	0.680053	0.164525	4.13343	1.41995	0.0823306	0.478928	0.739894	0.00678386	0.219202	0.244542	0.896379	0.98948	0.0606875	0.221533	0.770277	0.00836711								0.00836711	44.4083	14.3142
Whi5GFP_2z1.tif	13	803	259	544	0	0.940206	0.669626	-0.00640761	-104.505	1.39073	0.000432279	0.481491	0.721107	0.00678386	0.202664	0.0917224	2.20954	0.907812	0.0269757	0.223245	0.705148	0.00836711								0.00836711	43.7274	13.2342
Whi5GFP_1z1.tif	16	778	598	180	0	0.940785	0.666407	0.116662	5.71229	1.45192	0.0572159	0.458982	0.785516	0.00678386	0.200894	0.336189	0.597562	0.928333	0.0793088	0.216403	0.727439	0.00836711								0.00836711	43.5172	13.1186
Whi5GFP_1z3.tif	12	823	59	764	0	0.859426	0.66241	0.16903	3.9189	1.35932	0.0858477	0.487309	0.696912	0.00678386	0.18374	0.124378	1.47727	0.848429	0.033491	0.216565	0.664689	0.00836711								0.00836711	43.2562	11.9985
Whi5GFP_3z1.tif	2	713	516	197	0	0.929437	0.659823	0.130169	5.06897	1.42083	0.0640828	0.464391	0.761011	0.00678386	0.197461	0.380988	0.518287	0.888325	0.0911951	0.222285	0.690864	0.00836711								0.00836711	43.0872	12.8945
Whi5GFP_3z2.tif	2	629	475	154	0	0.935063	0.655346	0.0713723	9.18208	1.38105	0.0374328	0.474527	0.725706	0.00678386	0.220417	0.223104	0.987956	1.00195	0.0556068	0.219988	0.781531	0.00836711								0.00836711	42.7949	14.3935
Whi5GFP_3z1.tif	6	625	100	525	0	0.927089	0.654345	-0.00532524	-122.876	1.389	0.00107938	0.471091	0.734655	0.00678386	0.205248	0.0827336	2.48083	0.950476	0.024426	0.215942	0.745228	0.00836711								0.00836711	42.7295	13.4029
Whi5GFP_1z1.tif	17	863	70	793	0	0.857994	0.637812	0.0395175	16.14	1.41571	0.0215311	0.450523	0.777902	0.00678386	0.207662	0.104317	1.99068	0.917781	0.0300773	0.226266	0.710118	0.00836711								0.00836711	41.6499	13.5606
Whi5GFP_1z2.tif	7	814	534	280	0	0.927587	0.623941	0.0847324	7.36366	1.36835	0.0423268	0.45598	0.744411	0.00678386	0.199111	0.000465824	427.439	0.906964	0.0066325	0.219536	0.707853	0.00836711								0.00836711	40.7441	13.0022
Whi5GFP_2z1.tif	10	475	267	208	0	0.95128	0.613217	0.109469	5.60173	1.31423	0.0546966	0.466597	0.701015	0.00678386	0.151547	0.18759	0.807862	0.767788	0.0437425	0.197381	0.616241	0.00836711								0.00836711	40.0438	9.89622
Whi5GFP_1z1.tif	8	741	505	236	0	0.943291	0.612382	0.0420865	14.5505	1.31475	0.0232271	0.465778	0.70237	0.00678386	0.230788	0.345122	0.668713	0.977119	0.0879059	0.236192	0.746331	0.00836711								0.00836711	39.9893	15.0707
Whi5GFP_1z1.tif	15	751	146	605	0	0.908136	0.60936	0.105082	5.7989	1.34452	0.0513343	0.453217	0.735161	0.00678386	0.229153	0.185353	1.23631	0.952314	0.0509548	0.240628	0.723161	0.00836711								0.00836711	39.792	14.964
Whi5GFP_1z1.tif	4	636	499	137	0	0.915069	0.60642	0.0665635	9.11041	1.299	0.0346912	0.466837	0.692578	0.00678386	0.156125	0.534363	0.292171	0.773723	0.114505	0.201784	0.617598	0.00836711								0.00836711	39.6	10.1952
Whi5GFP_2z3.tif	24	566	133	433	0	0.968456	0.604566	0.0634861	9.5228	1.26541	0.033874	0.477761	0.660848	0.00678386	0.186992	0.132901	1.40699	0.847921	0.0358306	0.220529	0.66093	0.00836711								0.00836711	39.4789	12.2108
Whi5GFP_2z1.tif	3	807	413	394	0	0.87758	0.602594	0.0880653	6.84259	1.30169	0.0444115	0.462931	0.699101	0.00678386	0.182675	0.18147	1.00664	0.889086	0.0439336	0.205464	0.706411	0.00836711								0.00836711	39.3502	11.9289
Whi5GFP_1z3.tif	4	615	258	357	0	0.896053	0.594203	0.0351612	16.8994	1.26318	0.0201326	0.470403	0.668975	0.00678386	0.196369	0.314237	0.624909	0.866527	0.0776823	0.226617	0.670157	0.00836711								0.00836711	38.8022	12.8232
Whi5GFP_1z1.tif	9	905	702	203	0	0.92282	0.593254	0.0344854	17.203	1.28746	0.0195485	0.460793	0.69421	0.00678386	0.249869	0.285985	0.873712	0.949015	0.081462	0.263293	0.699146	0.00836711								0.00836711	38.7402	16.3167
Whi5GFP_3z2.tif	24	719	571	148	0	0.926174	0.592137	0.047228	12.5378	1.29562	0.025268	0.457029	0.703485	0.00678386	0.17165	0.302813	0.566852	0.836486	0.0687885	0.205204	0.664836	0.00836711								0.00836711	38.6673	11.209
Whi5GFP_3z1.tif	21	1445	545	900	0	0.604642	0.589887	0.0473228	12.4652	1.27972	0.0254702	0.460949	0.689837	0.00678386	0.184976	0.00683295	27.0712	0.859278	0.00803686	0.215269	0.674301	0.00836711								0.00836711	38.5204	12.0792
Whi5GFP_3z1.tif	13	847	451	396	0	0.923519	0.587636	0.106134	5.53672	1.32118	0.0509733	0.444783	0.733539	0.00678386	0.205935	0.19777	1.04129	0.954545	0.0492292	0.215742	0.74861	0.00836711								0.00836711	38.3734	13.4478
Whi5GFP_1z1.tif	12	643	307	336	0	0.910896	0.58495	0.107467	5.44307	1.22704	0.0547812	0.476718	0.642086	0.00678386	0.214759	0.131809	1.62933	0.938393	0.0366178	0.228859	0.723633	0.00836711								0.00836711	38.1979	14.0241
Whi5GFP_1z1.tif	18	742	218	524	0	0.912016	0.572166	0.10172	5.6249	1.24335	0.0504717	0.460181	0.671183	0.00678386	0.202619	0.125204	1.61832	0.905821	0.0345019	0.223686	0.703201	0.00836711								0.00836711	37.3631	13.2313
Whi5GFP_3z1.tif	19	667	484	183	0	0.968849	0.568557	0.117718	4.82983	1.26612	0.0565995	0.449056	0.697559	0.00678386	0.172946	0.11575	1.49413	0.843169	0.030393	0.205115	0.670223	0.00836711								0.00836711	37.1275	11.2936
Whi5GFP_1z3.tif	15	479	236	243	0	0.967656	0.56786	0.13549	4.19116	1.21758	0.06681	0.466382	0.649725	0.00678386	0.147921	0.205804	0.718746	0.777572	0.0459265	0.190235	0.629651	0.00836711								0.00836711	37.0819	9.65944
Whi5GFP_3z1.tif	18	344	263	81	0	0.980915	0.556268	0.115025	4.83607	1.25741	0.0546686	0.44239	0.701147	0.00678386	0.141882	0.347132	0.408726	0.816667	0.0672217	0.173733	0.674785	0.00836711								0.00836711	36.325	9.26507
Whi5GFP_2z1.tif	28	653	540	113	0	0.934669	0.539214	0.0698752	7.71681	1.16648	0.0359483	0.462257	0.627268	0.00678386	0.153791	0.479919	0.320453	0.809735	0.0979282	0.189928	0.655943	0.00836711								0.00836711	35.2113	10.0428
Whi5GFP_3z2.tif	6	621	495	126	0	0.945061	0.538031	0.0266469	20.1912	1.20071	0.0156844	0.448095	0.662676	0.00678386	0.193769	-0.212161	-0.91331	0.892857	-0.0394921	0.217021	0.699088	0.00836711								0.00836711	35.1341	12.6533
Whi5GFP_3z2.tif	26	450	238	212	0	0.88803	0.523256	0.125485	4.16986	1.1292	0.0617884	0.463386	0.605946	0.00678386	0.157303	0.245216	0.641488	0.818396	0.0538917	0.192209	0.661093	0.00836711								0.00836711	34.1693	10.2721
Whi5GFP_1z1.tif	13	799	358	441	0	0.963491	0.520497	0.0559087	9.30977	1.13142	0.0293831	0.460037	0.610928	0.00678386	0.22634	0.141695	1.59738	0.966327	0.0395961	0.234228	0.739986	0.00836711								0.00836711	33.9891	14.7803
Whi5GFP_3z2.tif	8	858	553	305	0	0.865734	0.515846	0.115934	4.44947	1.13436	0.0564198	0.454747	0.618512	0.00678386	0.154829	0.185342	0.835367	0.76541	0.0441661	0.202282	0.610581	0.00836711								0.00836711	33.6854	10.1105
Whi5GFP_3z1.tif	14	930	670	260	0	0.899528	0.50278	0.0926324	5.42769	1.1059	0.0458137	0.454636	0.603115	0.00678386	0.19817	0.186311	1.06365	0.865769	0.0490974	0.228895	0.667599	0.00836711								0.00836711	32.8322	12.9407
Whi5GFP_2z1.tif	23	667	512	155	0	0.938047	0.486921	0.0750086	6.49153	1.07764	0.0376106	0.451841	0.590716	0.00678386	0.161049	-0.0646644	-2.49053	0.767419	-0.00695912	0.209858	0.60637	0.00836711								0.00836711	31.7965	10.5167
Whi5GFP_3z1.tif	24	912	644	268	0	0.889677	0.48483	-0.0068455	-70.8246	1.07337	0.000627623	0.451689	0.58854	0.00678386	0.173811	-0.041719	-4.16623	0.775933	-0.00285232	0.224003	0.602122	0.00836711								0.00836711	31.66	11.3501
Whi5GFP_3z2.tif	28	478	226	252	0	0.943285	0.448354	0.0529198	8.47232	0.995575	0.027561	0.450346	0.547222	0.00678386	0.116511	0.190477	0.611678	0.702778	0.0385583	0.165786	0.586267	0.00836711								0.00836711	29.278	7.60829
Whi5GFP_1z3.tif	2	656	483	173	0	0.857616	0.438824	0.0657679	6.67231	1.00207	0.032614	0.437917	0.563247	0.00678386	0.122069	0.349822	0.348946	0.638439	0.0736532	0.191199	0.51637	0.00836711								0.00836711	28.6557	7.97127
