# Supplementary material for: The microprotein Nrs1 rewires the G1/S transcriptional machinery during nitrogen limitation in budding yeast
Source: PLoS Biol. 2022 Mar 3;20(3):e3001548. doi: 10.1371/journal.pbio.3001548 (PMC8893695; doi:10.1371/journal.pbio.3001548)
Supplement: S5 Data — (XLSX) [file pbio.3001548.s019.xlsx]

## Sheet: Fig6A
Well	Fluor	Content	Target	Sample	Threshold Cycle ( C(t) )	C(t) Mean	C(t) Std. Dev	Starting Quantity (SQ)	Log Starting Quantity	SQ Mean	SQ Std. Dev	Set Point	Well Note
A01	SYBR	NTC	SYP1			0	0			0	0	58
A02	SYBR	NTC	SYP1			0	0			0	0	58
A04	SYBR	NTC	SYP1			0	0			0	0	58																			average of duplicates
A05	SYBR	NTC	PCL1			0	0			0	0	58
A06	SYBR	NTC	PCL1			0	0			0	0	58						Ct (Total)	Ct (IP)	dCt	ddCt	Enrichment		Ct (Total)	Ct (IP)	dCt	ddCt	Enrichment			Enrichment			Standard error
A07	SYBR	NTC	PCL1			0	0			0	0	58				SYP1	WT	29.4864	29.6819	-0.195532				29.14	28.74	0.4
A08	SYBR	NTC	PCL1			0	0			0	0	58					Ylr053cMYC	30.2018	29.4711	0.73067				29.08	30.52	-1.44
A09	SYBR	NTC	CLN2			0	0			0	0	58					WT + rap	30.4317	30.5948	-0.16306				29.87	29.37	0.5
A10	SYBR	NTC	CLN2			0	0			0	0	58					Ylr053cMYC + rap	29.8025	30.2003	-0.397779				29.8	30.01	-0.21
A11	SYBR	NTC	CLN2			0	0			0	0	58
A12	SYBR	NTC	CLN2			0	0			0	0	58				PCL1	WT	30.6687	31.2829	-0.614137	-0.418605	0.748148		30.53	30.69	-0.16	-0.56	0.678302			0.713225			0.0349227
B01	SYBR	Unkn-01	SYP1	1:10000	27.6553	27.5806	0.0883952					58					Ylr053cMYC	31.7286	31.3971	0.331502	-0.399168	0.758295	1.01356	30.31	32.26	-1.95	-0.51	0.702222	1.03526		0.730259	1.02441		0.0280365	0.0108504
C01	SYBR	Unkn-01	SYP1	1:10000	27.6034	27.5806	0.0883952					58					WT + rap	32.0209	32.3873	-0.366343	-0.203283	0.868572		31.48	31.14	0.34	-0.16	0.895025			0.881799			0.0132266
D01	SYBR	Unkn-01	SYP1	1:10000	27.483	27.5806	0.0883952					58					Ylr053cMYC + rap	30.87	29.8007	1.0693	1.46708	2.76463	3.18295	31.27	29.49	1.78	1.99	3.97237	4.43828		3.3685	3.81062		0.603872	0.627662
E01	SYBR	Unkn-02	SYP1	IP 1:100	27.5592	27.4151	0.143923					58
F01	SYBR	Unkn-02	SYP1	IP 1:100	27.4146	27.4151	0.143923					58				CLN2	WT	29.4339	30.2643	-0.83034	-0.634807	0.644027		29.21	29.45	-0.24	-0.64	0.641713			0.64287			0.00115691
G01	SYBR	Unkn-02	SYP1	IP 1:100	27.2714	27.4151	0.143923					58					Ylr053cMYC	30.6913	30.2915	0.399783	-0.330887	0.795047	1.23449	29.32	30.95	-1.63	-0.19	0.876606	1.36604		0.835827	1.30027		0.0407791	0.0657729
B02	SYBR	Unkn-03	SYP1	1:5000	26.6162	26.5973	0.0444398					58					WT + rap	30.4212	31.0706	-0.649399	-0.486339	0.713834		30.31	30.3	0.01	-0.49	0.712025			0.71293			0.000904628
C02	SYBR	Unkn-03	SYP1	1:5000	26.6291	26.5973	0.0444398					58					Ylr053cMYC + rap	30.1418	29.076	1.06576	1.46354	2.75784	3.86342	30.36	29.13	1.23	1.44	2.71321	3.81055		2.73552	3.83698		0.0223149	0.0264316
D02	SYBR	Unkn-03	SYP1	1:5000	26.5465	26.5973	0.0444398					58
E02	SYBR	Unkn-04	SYP1	IP 1:100	26.3002	26.3115	0.041784					58
F02	SYBR	Unkn-04	SYP1	IP 1:100	26.3578	26.3115	0.041784					58
G02	SYBR	Unkn-04	SYP1	IP 1:100	26.2765	26.3115	0.041784					58
B03	SYBR	Unkn-05	SYP1	1:10000	28.3105	28.1345	0.161928					58
C03	SYBR	Unkn-05	SYP1	1:10000	28.1009	28.1345	0.161928					58
D03	SYBR	Unkn-05	SYP1	1:10000	27.9919	28.1345	0.161928					58
E03	SYBR	Unkn-06	SYP1	IP 1:100	27.6725	27.6397	0.04856					58
F03	SYBR	Unkn-06	SYP1	IP 1:100	27.584	27.6397	0.04856					58
G03	SYBR	Unkn-06	SYP1	IP 1:100	27.6628	27.6397	0.04856					58
B04	SYBR	Unkn-07	SYP1	1:10000	27.9506	27.8127	0.178811					58
C04	SYBR	Unkn-07	SYP1	1:10000	27.6107	27.8127	0.178811					58
D04	SYBR	Unkn-07	SYP1	1:10000	27.8769	27.8127	0.178811					58
E04	SYBR	Unkn-08	SYP1	IP 1:100	27.1155	27.1132	0.0109947					58
F04	SYBR	Unkn-08	SYP1	IP 1:100	27.1013	27.1132	0.0109947					58
G04	SYBR	Unkn-08	SYP1	IP 1:100	27.1229	27.1132	0.0109947					58
B05	SYBR	Unkn-09	PCL1	1:10000	28.8726	28.8194	0.111107					58
C05	SYBR	Unkn-09	PCL1	1:10000	28.894	28.8194	0.111107					58
D05	SYBR	Unkn-09	PCL1	1:10000	28.6917	28.8194	0.111107					58
E05	SYBR	Unkn-10	PCL1	IP 1:100	29.5698	29.5408	0.115166					58
F05	SYBR	Unkn-10	PCL1	IP 1:100	29.6387	29.5408	0.115166					58
G05	SYBR	Unkn-10	PCL1	IP 1:100	29.4139	29.5408	0.115166					58
B06	SYBR	Unkn-11	PCL1	1:5000	28.2461	28.1173	0.210732					58
C06	SYBR	Unkn-11	PCL1	1:5000	28.2317	28.1173	0.210732					58
D06	SYBR	Unkn-11	PCL1	1:5000	27.8741	28.1173	0.210732					58
E06	SYBR	Unkn-12	PCL1	IP 1:100	25.7817	25.8468	0.0618688					58
F06	SYBR	Unkn-12	PCL1	IP 1:100	25.8539	25.8468	0.0618688					58
G06	SYBR	Unkn-12	PCL1	IP 1:100	25.9048	25.8468	0.0618688					58
B07	SYBR	Unkn-13	PCL1	1:10000	30.0114	29.7777	0.271079					58
C07	SYBR	Unkn-13	PCL1	1:10000	29.8412	29.7777	0.271079					58
D07	SYBR	Unkn-13	PCL1	1:10000	29.4805	29.7777	0.271079					58
E07	SYBR	Unkn-14	PCL1	IP 1:100	29.491	29.8423	0.400296					58
F07	SYBR	Unkn-14	PCL1	IP 1:100	30.2781	29.8423	0.400296					58
G07	SYBR	Unkn-14	PCL1	IP 1:100	29.7579	29.8423	0.400296					58
B08	SYBR	Unkn-15	PCL1	1:10000	29.6956	29.4101	0.24873					58
C08	SYBR	Unkn-15	PCL1	1:10000	29.2948	29.4101	0.24873					58
D08	SYBR	Unkn-15	PCL1	1:10000	29.24	29.4101	0.24873					58
E08	SYBR	Unkn-16	PCL1	IP 1:100	25.9625	25.9278	0.0431635					58
F08	SYBR	Unkn-16	PCL1	IP 1:100	25.9414	25.9278	0.0431635					58
G08	SYBR	Unkn-16	PCL1	IP 1:100	25.8794	25.9278	0.0431635					58
B09	SYBR	Unkn-17	CLN2	1:10000	27.7319	27.7218	0.291309					58
C09	SYBR	Unkn-17	CLN2	1:10000	28.008	27.7218	0.291309					58
D09	SYBR	Unkn-17	CLN2	1:10000	27.4256	27.7218	0.291309					58
E09	SYBR	Unkn-18	CLN2	IP 1:100	28.0773	28.2707	0.243237					58
F09	SYBR	Unkn-18	CLN2	IP 1:100	28.5438	28.2707	0.243237					58
G09	SYBR	Unkn-18	CLN2	IP 1:100	28.1911	28.2707	0.243237					58
B10	SYBR	Unkn-19	CLN2	1:5000	27.0816	26.9504	0.12281					58
C10	SYBR	Unkn-19	CLN2	1:5000	26.8383	26.9504	0.12281					58
D10	SYBR	Unkn-19	CLN2	1:5000	26.9312	26.9504	0.12281					58
E10	SYBR	Unkn-20	CLN2	IP 1:100	25.4925	25.5673	0.0803411					58
F10	SYBR	Unkn-20	CLN2	IP 1:100	25.6522	25.5673	0.0803411					58
G10	SYBR	Unkn-20	CLN2	IP 1:100	25.5571	25.5673	0.0803411					58
B11	SYBR	Unkn-21	CLN2	1:10000	28.4333	28.3457	0.0775125					58
C11	SYBR	Unkn-21	CLN2	1:10000	28.2862	28.3457	0.0775125					58
D11	SYBR	Unkn-21	CLN2	1:10000	28.3176	28.3457	0.0775125					58
E11	SYBR	Unkn-22	CLN2	IP 1:100	28.5326	28.5328	0.0127219					58
F11	SYBR	Unkn-22	CLN2	IP 1:100	28.5457	28.5328	0.0127219					58
G11	SYBR	Unkn-22	CLN2	IP 1:100	28.5202	28.5328	0.0127219					58
B12	SYBR	Unkn-23	CLN2	1:10000	28.4606	28.2888	0.149249					58
C12	SYBR	Unkn-23	CLN2	1:10000	28.1915	28.2888	0.149249					58
D12	SYBR	Unkn-23	CLN2	1:10000	28.2142	28.2888	0.149249					58
E12	SYBR	Unkn-24	CLN2	IP 1:100	26.172	26.1165	0.0526922					58
F12	SYBR	Unkn-24	CLN2	IP 1:100	26.1104	26.1165	0.0526922					58
G12	SYBR	Unkn-24	CLN2	IP 1:100	26.0671	26.1165	0.0526922					58

## Sheet: Fig6B_top
Data source: pixel-shifted intensity correlations were computed in SIMFCS for individual Fields of View (FOVs) encompassing most often 1, rarely 2 cells. Correlations were normalized to 0-shift and averaged over FOVs in Excel and gathered here.
Pixel shift:	Nuclear/cytosolic Nrs1GFP V-correlations	Nuclear/cytosolic Nrs1GFP normalized error bars (V St. Err.)	Cytosolic Nrs1 V-correlations	Cytosolic Nrs1 normalized error bars (V St. Err.)	Monomeric GFP V-correlations	Monomeric GFP normalized error bars (V St. Err.)			Nuclear/cytosolic Nrs1GFP H-correlations:	Nuclear/cytosolic Nrs1 normalized error bars (H St. Err.)	Cytosolic Nrs1 H-correlations:	Cytosolic Nrs1 normalized error bars (H St. Err.)	Monomeric GFP H-correlations:	GFP normalized error bars (H St. Err.)
0	1	0	1	0	1	0			1	0	1	0	1	0
1	0.472632	0.0268919	0.295609	0.0302432	0.208913	0.0160221			0.958867	0.00138494	0.954608	0.00319249	0.961946	0.000776594
2	0.335916	0.0290023	0.231223	0.0398694	0.136115	0.0114157			0.816093	0.0140387	0.781916	0.0332656	0.864248	0.00310306
3	0.202843	0.0284543	0.206862	0.0236473	0.0991655	0.00762581			0.614616	0.0211173	0.587594	0.0512152	0.606739	0.0141582
4	0.184759	0.0317206	-0.0146377	0.0382137	0.0795038	0.0150364			0.376436	0.0227934	0.314115	0.0538587	0.425542	0.0132919
5	0.102624	0.0258317	0.0367648	0.0666243	0.049033	0.0117806			0.236378	0.0304931	0.187312	0.0415559	0.286383	0.0123248
6	0.0594129	0.0264312	-0.042024	0.046959	0.0477686	0.0114911			0.0989563	0.0242677	0.162581	0.0436584	0.179786	0.0117976
7	0.044834	0.0199993	0.0345167	0.0439374	0.0268551	0.0148633			0.0995437	0.0334326	0.0027999	0.0458429	0.0852282	0.0226059
8	0.0118521	0.0202899	0.0786929	0.0332245	0.0181139	0.0133618			0.0308059	0.0245538	-0.0160279	0.0345854	0.0706897	0.0167569
9	-0.0216464	0.023525	0.0358923	0.0377698	0.00666986	0.0131375			0.00130366	0.0246905	0.0147364	0.0594695	0.0108918	0.0150323
10	-0.0190454	0.0258284	0.0572974	0.0322402	0.0390752	0.0183197			0.0505318	0.0291469	0.0186259	0.0351423	0.0195527	0.0162539
11	-0.00675294	0.0285891	-0.0254462	0.0329486	0.0289236	0.0141115			-0.0214158	0.0191461	-0.097045	0.0340567	-0.00894479	0.0124564
12	0.00427381	0.0300729	-0.0231672	0.0412004	0.00161082	0.0144344			0.0218279	0.0181057	0.00457543	0.0383445	-0.00238449	0.0175296
13	0.0118608	0.0267077	0.00722359	0.0307839	0.00931166	0.0155646			-0.00693851	0.0249779	-0.0255651	0.0443692	-0.003997	0.0176881
14	0.00139551	0.0206816	-0.0187401	0.0210567	-0.00514601	0.0181686			0.0237289	0.021117	-0.0424278	0.0251952	0.0164504	0.017905
15	0.04561	0.0253243	0.0261286	0.0497523	-0.00166845	0.0123096			0.00867719	0.0167217	-0.029604	0.0227625	0.0109445	0.010511
16	-0.0334371	0.0188982	0.0733739	0.0263779	0.00449327	0.0112677			-0.0186821	0.0249618	0.00799875	0.0463125	0.00308394	0.0193063
17	-0.00545076	0.0134526	0.0108565	0.0339532	0.0109912	0.0125404			0.00868236	0.0235045	0.0333195	0.033567	-0.015366	0.0105569
18	-0.0155855	0.0266613	0.00457352	0.0704195	-0.0133069	0.00974704			0.00318326	0.0211235	0.0598715	0.0306478	-0.00203633	0.0155994
19	-0.0141767	0.0277523	0.0103152	0.0235475	-0.0133072	0.0078403			-0.0466863	0.0288914	-0.0863801	0.0434703	0.00211168	0.0165366
20	-0.0100284	0.0213842	-0.0163042	0.0217863	0.0272456	0.0155328			0.00758143	0.0253799	-0.0282107	0.0430899	0.00930235	0.0157855
21	0.0115095	0.0161857	-0.0392685	0.0402789	-0.00769672	0.00675692			-0.00278945	0.0206797	0.0131492	0.0342083	-0.024131	0.0114786
22	-0.00353764	0.0211065	0.057154	0.0420782	0.0179865	0.011862			0.00884672	0.0200355	0.0294422	0.0247644	-0.029561	0.0159623
23	0.0227396	0.0222714	0.000317469	0.0264409	0.0139511	0.02488			-0.0282329	0.0216628	0.0470756	0.0276026	-0.00422838	0.014884
24	0.00896391	0.0168484	-0.068104	0.0503522	0.0108895	0.012037			0.000135561	0.0245863	-0.0513547	0.0363545	0.00594842	0.00914872
25	-0.00897348	0.0157483	0.0291588	0.0490695	0.00178164	0.00970891			0.0289303	0.0185811	-0.0744744	0.032481	0.00526381	0.0133357
26	-0.0284942	0.0168151	0.00632185	0.0279491	0.00742705	0.0108476			-0.0378961	0.0201658	-0.0388481	0.0182226	-0.00866299	0.0112953
27	0.00250258	0.0200177	-0.0620231	0.0154445	-0.0109198	0.0120616			-0.00952561	0.0231112	-0.00671658	0.0454214	0.0117389	0.0128565
28	0.0178871	0.0155562	-0.0147286	0.0508993	0.0137071	0.0123345			-0.00967958	0.0166835	-0.0111645	0.0337652	0.0225558	0.0115059
29	-0.0155412	0.0174899	0.0169415	0.0311598	-0.00373199	0.00659051			-0.00823163	0.0182394	0.00728258	0.0321885	-0.0305885	0.0201039
30	0.00243126	0.0181415	0.0106839	0.038709	-0.0208522	0.0181958			0.016092	0.0188344	0.0380418	0.0278465	0.00510944	0.0145565
31	-0.0298941	0.0182332	-0.0146346	0.0442909	-0.00977969	0.0090597			0.0138684	0.0146312	0.0349531	0.0292228	-0.00598456	0.00993764

## Sheet: Fig6B_bottom
Data source: diffusion coefficients were computed in SIMFCS by fitting vertical correlations of individual Fields of View (FOVs) encompassing most often 1, rarely 2 cells. Diffusion coefficients were then manually copied here.
Legend:	Condition, cell number:	arbitrary index (for x-axis positioning)	Diffusion coefficient (um2/s)
Monomeric GFPmut3 (abbreviated GFP)	GFP_1.5hInduc_01	1.028	3.4722
2 experiments	GFP_1.5hInduc_03	1.061	3.693
	GFP_1.5hInduc_04	0.871	7.1083
	GFP_1.5hInduc_05	0.857	8.0334
	GFP_1.5hInduc_06	0.873	4.1435
	monomericGFP_01	1.075	3.2914
	monomericGFP_02	0.98	4.8297
	monomericGFP_03	1.021	3.0623
	monomericGFP_04	0.885	4.0408
	monomericGFP_05	1.051	5.5566
	monomericGFP_06	1.013	6.3
	monomericGFP_07	0.845	3.7031
	monomericGFP_08	1.055	7.4107
	monomericGFP_09	0.956	5.041
	monomericGFP_10	1.158	8.001
	monomericGFP_11	1.003	3.6503
	monomericGFP_12	0.97	5.3895
Swi6, across conditions	Swi6GFP_01	2.003	0.3557
2 experiments	Swi6GFP_02	2.064	0.6355
	Swi6GFP_03	2.089	0.3618
	Swi6GFP_04	1.93	0.6306
	Swi6GFP_05	1.864	0.5091
	Swi6GFP_06	2.106	0.7526
	Swi6GFP_07	2.129	0.4453
	Swi6GFP_08	2.093	0.4191
	Swi6GFP_09	1.97	0.1003
	Swi6GFP_10	1.969	0.258
	WT_Swi6GFP_01	2.079	0.3609
	WT_Swi6GFP_02	2.101	0.5024
	WT_Swi6GFP_03	2.05	0.9485
	WT_Swi6GFP_04	2.097	0.1885
	WT_Swi6GFP_05	1.81	0.3275
	WT_Swi6GFP_06	1.813	0.0834
	WT_Swi6GFP_07	1.89	0.3138
	WT_Swi6GFP_08	1.995	0.6452
Nrs1GFP, ON growth YNBPro	Nrs1GFPmut3_C4_02	2.954	1.5623
Only cells where Nrs1 is predominantly nuclear on the FOV	Nrs1GFPmut3_C4_05	2.992	1.3814
5 experiments	Nrs1GFP_C4_YNBpro_01	2.947	1.4581
	Nrs1GFP_C4_YNBpro_03	2.818	1.405
	Nrs1GFP_C4_YNBpro_05	2.9	1.4454
	Nrs1GFP_C4_YNBpro_06	3.004	1.6412
	Nrs1GFP_C4_YNBpro_08	3.095	2.2397
	Nrs1GFP_C4_YNBpro_09	2.923	2.1983
	Nrs1GFP_C4_YNBpro_10	3.136	1.5971
	Nrs1GFP_YNBPro_11.30am_03	3.148	0.6909
	Nrs1GFP_YNBPro_11.30am_05	2.96	2.8637
	Nrs1GFP_pad_04	3.113	1.0762
	Nrs1GFP_pad_05	3.112	0.9451
	Nrs1GFP_pad_07	2.838	1.1578
	Nrs1GFP_pad_40fr_09	3.075	2.94
	Nrs1GFP_pad_40fr_10	2.918	1.3904
	Nrs1GFP_pad_40fr_11	3.031	0.6611
	Nrs1GFP_pad_40fr_12	3.037	0.9416
	Nrs1GFP_pad_40fr_13	3.024	2.4828
	Nrs1GFP_pad_40fr_18	3.152	2.2666
	Nrs1GFP_pad_40fr_19	2.954	0.9149
	Nrs1GFP_pad_40fr_21	2.818	1.3173
	Nrs1GFP_pad_40fr_23	3.186	1.901
	Nrs1GFP_pad_40fr_25	3.13	1.3672
	Nrs1GFP_pad_40fr_26	2.882	1.5071
	Nrs1GFP_pad_40fr_27	2.949	1.1494
	Nrs1GFP_pad_40fr_28	2.966	1.3832
	Nrs1GFP_pad_40fr_31	3.008	1.6551
	Nrs1GFP_pad_40fr_35	2.82	1.377
	Nrs1GFP_pad_40fr_36	2.836	1.682
	Nrs1GFP_pad_40fr_37	3.061	1.5761
	Nrs1GFP_pad_40fr_38	3.015	1.2279
	Nrs1GFP_pad_40fr_40	2.803	1.3279
	Nrs1GFP_pad_40fr_41	2.905	2.6161
	Nrs1GFP_pad_40fr_43	2.891	1.8081
	Nrs1GFP_pad_40fr_44	2.883	0.9723
Nrs1GFP, ON growth YNBPro	Nrs1GFPmut3_C4_03	3.91	4.7415
Only cells where Nrs1 is predominantly CYTOSOLIC on the FOV	Nrs1GFP_pad_06	4.073	2.6725
3 experiments	Nrs1GFP_pad_40fr_08	4.074	2.7649
	Nrs1GFP_pad_40fr_15	4.015	2.5031
	Nrs1GFP_pad_40fr_16	4.014	2.7203
	Nrs1GFP_pad_40fr_22	3.887	3.0646
	Nrs1GFP_pad_40fr_24	4.003	2.3303
	Nrs1GFP_pad_40fr_29	3.936	4.621
