# Supplementary material for: The microprotein Nrs1 rewires the G1/S transcriptional machinery during nitrogen limitation in budding yeast
Source: PLoS Biol. 2022 Mar 3;20(3):e3001548. doi: 10.1371/journal.pbio.3001548 (PMC8893695; doi:10.1371/journal.pbio.3001548)
Supplement: S6 Data — (XLSX) [file pbio.3001548.s020.xlsx]

## Sheet: Fig7A&S5A
Data source: Data was directly imported from Tecan Sunrise plate reader software (Magellan) into Excel.
Rows A, B, C, D show the growth of cells expressing the pGBKT7, pGBKT7-UBEG2, pGBKT7-NRS1, and pGBKT7-NRS1Cter constructs respectively. Rows E, F, G, H were not used for this experiment.
For each row, wells 2-6 are serial 2-fold dilutions starting from well 1, showing cells growing in SC-His-Trp+2%glu selective medium. Wells 8-12 are serial 2-fold dilutions starting from well 7, showing cells growing in SC-Trp+2%glu control medium
Time (h)	A1	B1	C1	D1	A2	B2	C2	D2	A3	B3	C3	D3	A4	B4	C4	D4	A5	B5	C5	D5	A6	B6	C6	D6	A7	B7	C7	D7	A8	B8	C8	D8	A9	B9	C9	D9	A10	B10	C10	D10	A11	B11	C11	D11	A12	B12	C12	D12
0	0.101	0.104	0.109	0.111	0.092	0.097	0.098	0.1	0.095	0.102	0.098	0.1	0.089	0.095	0.093	0.094	0.087	0.094	0.091	0.093	0.095	0.099	0.098	0.101	0.11	0.115	0.119	0.122	0.111	0.123	0.122	0.122	0.091	0.101	0.1	0.103	0.092	0.103	0.102	0.103	0.085	0.091	0.09	0.092	0.084	0.091	0.088	0.091
0.0833333	0.104	0.106	0.112	0.114	0.096	0.1	0.1	0.101	0.098	0.105	0.099	0.102	0.092	0.097	0.094	0.094	0.091	0.096	0.09	0.093	0.099	0.101	0.098	0.1	0.113	0.117	0.121	0.124	0.116	0.125	0.123	0.123	0.099	0.103	0.1	0.103	0.099	0.104	0.102	0.103	0.09	0.092	0.09	0.091	0.085	0.092	0.088	0.091
0.166667	0.107	0.109	0.115	0.117	0.097	0.101	0.101	0.103	0.098	0.106	0.1	0.103	0.091	0.097	0.094	0.095	0.09	0.095	0.091	0.095	0.098	0.1	0.098	0.101	0.114	0.12	0.123	0.128	0.116	0.125	0.124	0.125	0.098	0.103	0.101	0.105	0.099	0.103	0.102	0.104	0.09	0.091	0.09	0.092	0.085	0.091	0.088	0.091
0.25	0.109	0.111	0.118	0.117	0.098	0.101	0.103	0.101	0.099	0.105	0.101	0.1	0.092	0.097	0.094	0.093	0.091	0.095	0.091	0.091	0.1	0.1	0.098	0.097	0.116	0.123	0.127	0.128	0.118	0.126	0.125	0.124	0.1	0.103	0.101	0.103	0.1	0.103	0.102	0.102	0.091	0.091	0.09	0.091	0.085	0.091	0.087	0.09
0.333333	0.111	0.112	0.121	0.12	0.098	0.1	0.104	0.105	0.099	0.104	0.102	0.104	0.092	0.096	0.095	0.095	0.091	0.094	0.092	0.095	0.1	0.099	0.1	0.101	0.118	0.125	0.13	0.133	0.118	0.127	0.128	0.127	0.101	0.103	0.104	0.106	0.1	0.103	0.105	0.104	0.091	0.091	0.092	0.092	0.085	0.09	0.089	0.091
0.416667	0.114	0.115	0.123	0.122	0.1	0.101	0.104	0.105	0.1	0.105	0.101	0.104	0.093	0.097	0.094	0.095	0.092	0.095	0.091	0.094	0.101	0.1	0.098	0.1	0.123	0.128	0.132	0.134	0.12	0.128	0.128	0.128	0.101	0.104	0.103	0.105	0.101	0.104	0.103	0.104	0.091	0.091	0.09	0.092	0.085	0.091	0.088	0.091
0.5	0.115	0.118	0.126	0.123	0.1	0.102	0.104	0.105	0.1	0.106	0.102	0.103	0.092	0.097	0.095	0.095	0.092	0.096	0.092	0.093	0.101	0.101	0.099	0.1	0.124	0.132	0.135	0.136	0.121	0.13	0.13	0.128	0.102	0.105	0.104	0.105	0.102	0.105	0.104	0.103	0.091	0.092	0.091	0.091	0.086	0.091	0.089	0.091
0.583333	0.117	0.118	0.127	0.124	0.1	0.1	0.103	0.105	0.1	0.103	0.1	0.102	0.092	0.095	0.094	0.094	0.091	0.094	0.089	0.092	0.1	0.099	0.097	0.099	0.126	0.133	0.135	0.136	0.121	0.13	0.13	0.128	0.102	0.103	0.102	0.105	0.102	0.102	0.101	0.102	0.091	0.091	0.09	0.091	0.086	0.091	0.087	0.09
0.666667	0.119	0.121	0.13	0.125	0.1	0.099	0.104	0.106	0.1	0.103	0.102	0.103	0.092	0.095	0.095	0.095	0.092	0.094	0.091	0.094	0.1	0.099	0.098	0.1	0.127	0.136	0.136	0.137	0.122	0.131	0.132	0.13	0.102	0.104	0.105	0.106	0.102	0.103	0.104	0.104	0.091	0.091	0.091	0.092	0.086	0.091	0.088	0.09
0.75	0.121	0.123	0.132	0.126	0.101	0.099	0.104	0.106	0.1	0.103	0.102	0.102	0.093	0.095	0.095	0.095	0.092	0.094	0.091	0.093	0.101	0.099	0.098	0.099	0.129	0.138	0.138	0.137	0.123	0.132	0.133	0.13	0.102	0.105	0.105	0.106	0.103	0.104	0.104	0.103	0.091	0.091	0.091	0.091	0.086	0.091	0.088	0.09
0.833333	0.12	0.125	0.133	0.126	0.1	0.099	0.104	0.106	0.099	0.102	0.102	0.103	0.092	0.095	0.094	0.095	0.091	0.093	0.091	0.093	0.099	0.098	0.098	0.099	0.129	0.139	0.138	0.138	0.122	0.133	0.133	0.131	0.101	0.104	0.105	0.107	0.101	0.103	0.104	0.104	0.09	0.091	0.091	0.092	0.085	0.09	0.088	0.09
0.916667	0.122	0.128	0.135	0.127	0.1	0.1	0.104	0.106	0.099	0.104	0.102	0.102	0.092	0.096	0.095	0.094	0.091	0.095	0.091	0.093	0.1	0.1	0.098	0.099	0.131	0.143	0.139	0.138	0.124	0.136	0.135	0.131	0.103	0.107	0.106	0.107	0.103	0.105	0.104	0.104	0.091	0.092	0.091	0.091	0.086	0.091	0.088	0.09
1	0.124	0.129	0.136	0.128	0.101	0.098	0.103	0.106	0.1	0.102	0.102	0.103	0.093	0.095	0.094	0.094	0.092	0.093	0.091	0.093	0.1	0.098	0.098	0.1	0.133	0.141	0.138	0.14	0.125	0.135	0.135	0.132	0.103	0.105	0.106	0.107	0.103	0.103	0.104	0.104	0.091	0.091	0.091	0.092	0.087	0.09	0.088	0.091
1.08333	0.124	0.132	0.138	0.129	0.1	0.099	0.104	0.106	0.099	0.104	0.103	0.103	0.092	0.096	0.095	0.094	0.091	0.095	0.092	0.093	0.1	0.1	0.098	0.099	0.133	0.145	0.139	0.138	0.125	0.137	0.137	0.133	0.102	0.108	0.108	0.108	0.103	0.106	0.105	0.105	0.09	0.092	0.091	0.092	0.087	0.091	0.089	0.091
1.16667	0.126	0.133	0.138	0.131	0.101	0.098	0.104	0.108	0.1	0.102	0.103	0.105	0.092	0.095	0.095	0.095	0.091	0.094	0.092	0.095	0.1	0.099	0.099	0.102	0.135	0.143	0.139	0.14	0.126	0.137	0.138	0.134	0.103	0.106	0.109	0.11	0.103	0.104	0.106	0.106	0.091	0.091	0.092	0.092	0.087	0.09	0.089	0.091
1.25	0.127	0.135	0.138	0.131	0.101	0.099	0.105	0.108	0.101	0.103	0.104	0.104	0.092	0.096	0.096	0.095	0.092	0.095	0.093	0.094	0.101	0.1	0.1	0.101	0.137	0.144	0.141	0.14	0.127	0.138	0.14	0.135	0.104	0.107	0.11	0.109	0.104	0.105	0.107	0.105	0.091	0.092	0.092	0.092	0.087	0.09	0.088	0.091
1.33333	0.128	0.136	0.138	0.132	0.1	0.099	0.103	0.108	0.099	0.103	0.102	0.104	0.092	0.095	0.094	0.095	0.09	0.095	0.09	0.095	0.099	0.099	0.098	0.101	0.136	0.144	0.137	0.14	0.126	0.138	0.138	0.136	0.102	0.107	0.108	0.11	0.101	0.105	0.105	0.106	0.09	0.092	0.091	0.093	0.087	0.091	0.088	0.091
1.41667	0.129	0.138	0.138	0.133	0.101	0.098	0.103	0.107	0.1	0.103	0.102	0.103	0.092	0.095	0.095	0.094	0.092	0.094	0.091	0.093	0.1	0.099	0.098	0.1	0.138	0.144	0.138	0.139	0.127	0.139	0.139	0.135	0.104	0.107	0.108	0.109	0.103	0.105	0.105	0.105	0.091	0.092	0.091	0.092	0.087	0.091	0.088	0.091
1.5	0.131	0.139	0.137	0.134	0.101	0.098	0.102	0.107	0.101	0.103	0.101	0.103	0.092	0.095	0.093	0.094	0.092	0.094	0.09	0.094	0.101	0.099	0.097	0.099	0.14	0.142	0.136	0.138	0.129	0.14	0.138	0.135	0.105	0.107	0.107	0.109	0.103	0.104	0.104	0.105	0.091	0.092	0.09	0.092	0.086	0.091	0.088	0.091
1.58333	0.132	0.141	0.136	0.133	0.101	0.097	0.103	0.108	0.101	0.102	0.102	0.103	0.093	0.095	0.094	0.094	0.092	0.094	0.091	0.094	0.101	0.098	0.098	0.1	0.141	0.141	0.136	0.139	0.129	0.139	0.139	0.135	0.105	0.106	0.109	0.109	0.104	0.105	0.105	0.105	0.091	0.091	0.091	0.092	0.087	0.091	0.089	0.091
1.66667	0.131	0.143	0.135	0.134	0.101	0.099	0.103	0.107	0.1	0.104	0.103	0.103	0.092	0.096	0.095	0.094	0.091	0.096	0.091	0.093	0.1	0.1	0.098	0.099	0.14	0.139	0.136	0.138	0.129	0.142	0.14	0.135	0.104	0.108	0.109	0.109	0.103	0.106	0.106	0.105	0.091	0.092	0.091	0.092	0.087	0.091	0.088	0.091
1.75	0.132	0.145	0.135	0.135	0.101	0.099	0.104	0.109	0.101	0.104	0.104	0.104	0.092	0.096	0.095	0.095	0.092	0.096	0.092	0.095	0.1	0.1	0.099	0.101	0.142	0.14	0.137	0.139	0.13	0.142	0.141	0.137	0.105	0.108	0.111	0.111	0.103	0.106	0.107	0.106	0.091	0.092	0.092	0.092	0.087	0.09	0.088	0.091
1.83333	0.134	0.147	0.134	0.136	0.101	0.098	0.103	0.108	0.102	0.103	0.103	0.103	0.093	0.095	0.095	0.094	0.093	0.095	0.091	0.093	0.101	0.099	0.098	0.099	0.143	0.137	0.136	0.137	0.131	0.142	0.141	0.136	0.106	0.108	0.11	0.109	0.104	0.106	0.106	0.104	0.091	0.092	0.092	0.092	0.087	0.091	0.089	0.091
1.91667	0.134	0.148	0.133	0.136	0.1	0.097	0.103	0.108	0.1	0.103	0.103	0.103	0.092	0.095	0.095	0.093	0.091	0.094	0.091	0.093	0.1	0.099	0.099	0.1	0.143	0.136	0.136	0.138	0.13	0.142	0.141	0.136	0.105	0.107	0.11	0.111	0.103	0.105	0.106	0.105	0.091	0.091	0.091	0.092	0.087	0.091	0.089	0.091
2	0.135	0.15	0.132	0.137	0.101	0.098	0.103	0.11	0.101	0.103	0.102	0.105	0.093	0.095	0.094	0.095	0.092	0.095	0.091	0.096	0.101	0.099	0.098	0.102	0.145	0.136	0.133	0.139	0.132	0.143	0.141	0.139	0.106	0.109	0.11	0.112	0.104	0.106	0.106	0.107	0.091	0.092	0.091	0.093	0.087	0.091	0.089	0.091
2.08333	0.136	0.151	0.132	0.138	0.101	0.097	0.103	0.108	0.102	0.102	0.103	0.104	0.093	0.095	0.095	0.094	0.093	0.094	0.091	0.093	0.101	0.099	0.098	0.1	0.146	0.133	0.133	0.136	0.132	0.144	0.142	0.137	0.107	0.107	0.11	0.111	0.104	0.105	0.107	0.105	0.091	0.092	0.091	0.092	0.087	0.091	0.089	0.091
2.16667	0.136	0.152	0.131	0.139	0.1	0.097	0.102	0.108	0.101	0.102	0.103	0.104	0.092	0.095	0.095	0.094	0.092	0.094	0.091	0.094	0.1	0.099	0.098	0.1	0.147	0.133	0.133	0.136	0.132	0.144	0.142	0.138	0.106	0.108	0.111	0.111	0.103	0.105	0.107	0.106	0.091	0.092	0.092	0.092	0.087	0.091	0.089	0.091
2.25	0.136	0.154	0.13	0.14	0.099	0.097	0.102	0.11	0.1	0.102	0.103	0.106	0.092	0.095	0.095	0.095	0.091	0.094	0.091	0.096	0.1	0.099	0.098	0.103	0.147	0.131	0.132	0.137	0.132	0.145	0.142	0.14	0.105	0.109	0.111	0.113	0.103	0.106	0.107	0.107	0.09	0.092	0.092	0.093	0.088	0.091	0.089	0.091
2.33333	0.137	0.155	0.128	0.14	0.1	0.097	0.102	0.109	0.102	0.103	0.102	0.104	0.093	0.095	0.094	0.094	0.092	0.094	0.091	0.095	0.101	0.099	0.098	0.101	0.149	0.131	0.13	0.137	0.134	0.146	0.142	0.139	0.107	0.108	0.111	0.112	0.104	0.105	0.107	0.107	0.091	0.092	0.091	0.093	0.088	0.091	0.089	0.091
2.41667	0.136	0.155	0.129	0.14	0.099	0.097	0.104	0.109	0.101	0.103	0.105	0.104	0.092	0.096	0.096	0.094	0.091	0.095	0.093	0.094	0.1	0.099	0.1	0.1	0.15	0.129	0.131	0.134	0.134	0.147	0.144	0.139	0.106	0.108	0.114	0.112	0.104	0.106	0.109	0.106	0.091	0.092	0.092	0.092	0.087	0.091	0.088	0.091
2.5	0.137	0.157	0.129	0.142	0.1	0.097	0.102	0.109	0.102	0.104	0.103	0.104	0.093	0.096	0.095	0.094	0.092	0.096	0.092	0.094	0.101	0.1	0.099	0.1	0.152	0.129	0.129	0.135	0.135	0.149	0.143	0.139	0.108	0.11	0.112	0.111	0.105	0.107	0.107	0.106	0.091	0.093	0.092	0.092	0.088	0.092	0.089	0.091
2.58333	0.136	0.157	0.127	0.141	0.1	0.097	0.103	0.109	0.102	0.103	0.104	0.105	0.093	0.095	0.096	0.095	0.092	0.095	0.091	0.094	0.101	0.099	0.099	0.101	0.152	0.127	0.13	0.137	0.135	0.15	0.144	0.14	0.107	0.109	0.113	0.113	0.105	0.106	0.108	0.107	0.091	0.092	0.092	0.092	0.088	0.092	0.088	0.091
2.66667	0.136	0.158	0.127	0.142	0.101	0.097	0.102	0.109	0.103	0.104	0.104	0.104	0.094	0.096	0.095	0.094	0.093	0.096	0.091	0.094	0.102	0.1	0.099	0.1	0.155	0.127	0.129	0.134	0.137	0.151	0.143	0.14	0.109	0.11	0.112	0.112	0.106	0.107	0.108	0.106	0.091	0.092	0.092	0.093	0.088	0.091	0.089	0.091
2.75	0.135	0.158	0.125	0.142	0.101	0.096	0.102	0.11	0.103	0.103	0.103	0.105	0.093	0.095	0.095	0.094	0.093	0.095	0.091	0.095	0.102	0.099	0.099	0.101	0.156	0.125	0.129	0.134	0.138	0.152	0.144	0.14	0.109	0.109	0.113	0.113	0.105	0.106	0.108	0.107	0.092	0.092	0.092	0.093	0.088	0.091	0.089	0.091
2.83333	0.134	0.159	0.124	0.141	0.1	0.097	0.102	0.11	0.103	0.103	0.103	0.106	0.093	0.096	0.095	0.095	0.092	0.095	0.091	0.096	0.102	0.099	0.098	0.102	0.156	0.125	0.128	0.135	0.138	0.154	0.144	0.142	0.109	0.109	0.113	0.114	0.106	0.106	0.108	0.108	0.091	0.092	0.092	0.093	0.088	0.091	0.088	0.091
2.91667	0.133	0.158	0.124	0.142	0.1	0.096	0.102	0.109	0.102	0.102	0.104	0.104	0.093	0.095	0.095	0.094	0.092	0.094	0.092	0.094	0.1	0.098	0.099	0.1	0.156	0.123	0.127	0.133	0.137	0.155	0.144	0.141	0.108	0.109	0.114	0.113	0.104	0.106	0.108	0.106	0.091	0.092	0.092	0.093	0.088	0.091	0.088	0.091
3	0.13	0.158	0.122	0.141	0.099	0.097	0.102	0.11	0.101	0.103	0.104	0.106	0.092	0.096	0.095	0.095	0.091	0.095	0.092	0.096	0.1	0.099	0.099	0.103	0.156	0.124	0.128	0.135	0.137	0.156	0.145	0.143	0.107	0.11	0.114	0.114	0.104	0.107	0.109	0.108	0.09	0.093	0.092	0.093	0.088	0.091	0.089	0.092
3.08333	0.131	0.158	0.122	0.141	0.1	0.096	0.101	0.109	0.103	0.102	0.103	0.104	0.093	0.095	0.095	0.094	0.093	0.094	0.091	0.094	0.101	0.098	0.098	0.101	0.159	0.122	0.126	0.133	0.14	0.157	0.143	0.141	0.11	0.108	0.113	0.113	0.106	0.106	0.107	0.107	0.092	0.092	0.091	0.092	0.089	0.091	0.089	0.091
3.16667	0.13	0.158	0.12	0.143	0.1	0.097	0.103	0.109	0.104	0.104	0.104	0.105	0.094	0.096	0.095	0.094	0.093	0.096	0.091	0.095	0.102	0.1	0.099	0.1	0.159	0.121	0.125	0.133	0.141	0.159	0.144	0.141	0.111	0.11	0.114	0.113	0.107	0.108	0.108	0.107	0.091	0.093	0.092	0.092	0.089	0.092	0.089	0.091
3.25	0.128	0.158	0.12	0.141	0.099	0.096	0.102	0.11	0.103	0.103	0.103	0.106	0.093	0.095	0.096	0.095	0.092	0.095	0.091	0.096	0.101	0.099	0.098	0.102	0.158	0.121	0.124	0.135	0.141	0.159	0.145	0.143	0.11	0.109	0.114	0.116	0.105	0.107	0.108	0.108	0.091	0.092	0.092	0.093	0.088	0.091	0.089	0.091
3.33333	0.127	0.157	0.119	0.141	0.101	0.097	0.101	0.11	0.105	0.104	0.103	0.106	0.095	0.096	0.095	0.095	0.094	0.096	0.091	0.096	0.103	0.1	0.098	0.102	0.159	0.121	0.124	0.132	0.143	0.16	0.144	0.143	0.113	0.109	0.114	0.115	0.107	0.107	0.108	0.108	0.092	0.093	0.092	0.093	0.089	0.091	0.089	0.092
3.41667	0.124	0.157	0.12	0.14	0.1	0.097	0.102	0.109	0.103	0.103	0.103	0.105	0.093	0.096	0.095	0.095	0.092	0.095	0.091	0.095	0.101	0.1	0.098	0.101	0.157	0.121	0.124	0.133	0.141	0.161	0.145	0.142	0.11	0.11	0.115	0.114	0.106	0.108	0.109	0.107	0.091	0.093	0.092	0.092	0.088	0.092	0.089	0.091
3.5	0.124	0.156	0.119	0.141	0.1	0.096	0.102	0.11	0.104	0.103	0.104	0.105	0.094	0.095	0.096	0.095	0.093	0.095	0.092	0.095	0.102	0.099	0.099	0.101	0.158	0.12	0.124	0.132	0.143	0.161	0.145	0.143	0.111	0.109	0.116	0.115	0.106	0.106	0.11	0.108	0.091	0.092	0.092	0.092	0.089	0.091	0.089	0.091
3.58333	0.122	0.156	0.119	0.141	0.098	0.098	0.102	0.109	0.103	0.105	0.104	0.105	0.093	0.096	0.096	0.094	0.092	0.097	0.092	0.094	0.101	0.101	0.099	0.1	0.156	0.12	0.123	0.132	0.143	0.162	0.145	0.141	0.111	0.11	0.115	0.114	0.106	0.109	0.109	0.107	0.091	0.093	0.092	0.092	0.089	0.092	0.089	0.091
3.66667	0.121	0.154	0.118	0.141	0.099	0.096	0.102	0.111	0.104	0.103	0.104	0.106	0.094	0.095	0.096	0.096	0.093	0.095	0.092	0.097	0.101	0.099	0.1	0.103	0.154	0.119	0.122	0.133	0.144	0.161	0.146	0.144	0.112	0.108	0.117	0.116	0.106	0.107	0.11	0.109	0.091	0.093	0.092	0.093	0.089	0.091	0.089	0.091
3.75	0.12	0.154	0.117	0.139	0.099	0.096	0.101	0.109	0.105	0.103	0.103	0.104	0.094	0.095	0.095	0.094	0.093	0.094	0.09	0.094	0.102	0.098	0.098	0.1	0.155	0.118	0.122	0.13	0.145	0.16	0.143	0.142	0.113	0.107	0.114	0.114	0.106	0.106	0.108	0.107	0.091	0.092	0.091	0.092	0.089	0.09	0.089	0.09
3.83333	0.118	0.153	0.118	0.139	0.099	0.096	0.101	0.109	0.104	0.103	0.102	0.105	0.094	0.095	0.095	0.094	0.092	0.094	0.091	0.095	0.102	0.099	0.098	0.101	0.153	0.118	0.12	0.129	0.145	0.16	0.144	0.142	0.112	0.108	0.115	0.116	0.106	0.106	0.108	0.108	0.091	0.092	0.091	0.093	0.089	0.091	0.089	0.09
3.91667	0.117	0.152	0.117	0.141	0.098	0.096	0.102	0.11	0.103	0.102	0.104	0.106	0.093	0.095	0.096	0.096	0.092	0.094	0.092	0.096	0.101	0.099	0.099	0.103	0.15	0.118	0.121	0.13	0.145	0.16	0.145	0.144	0.112	0.108	0.117	0.116	0.106	0.107	0.111	0.109	0.091	0.092	0.092	0.093	0.088	0.091	0.089	0.091
4	0.116	0.152	0.117	0.139	0.099	0.096	0.102	0.11	0.105	0.103	0.104	0.105	0.094	0.096	0.096	0.095	0.093	0.095	0.092	0.096	0.103	0.099	0.099	0.102	0.149	0.118	0.121	0.131	0.148	0.159	0.144	0.144	0.114	0.108	0.117	0.116	0.108	0.107	0.11	0.108	0.092	0.092	0.092	0.093	0.089	0.091	0.089	0.091
4.08333	0.115	0.151	0.116	0.138	0.098	0.097	0.101	0.11	0.104	0.104	0.103	0.106	0.093	0.096	0.095	0.095	0.092	0.096	0.091	0.096	0.101	0.1	0.098	0.102	0.146	0.118	0.12	0.13	0.147	0.158	0.144	0.145	0.113	0.109	0.116	0.117	0.106	0.109	0.11	0.109	0.091	0.093	0.092	0.093	0.089	0.091	0.089	0.091
4.16667	0.114	0.15	0.116	0.138	0.098	0.096	0.101	0.109	0.104	0.103	0.103	0.105	0.093	0.096	0.095	0.095	0.092	0.095	0.091	0.095	0.101	0.1	0.098	0.101	0.146	0.118	0.12	0.129	0.149	0.156	0.144	0.143	0.113	0.108	0.116	0.115	0.107	0.108	0.109	0.107	0.091	0.092	0.092	0.093	0.089	0.091	0.089	0.091
4.25	0.113	0.149	0.116	0.137	0.097	0.096	0.101	0.108	0.102	0.102	0.103	0.104	0.093	0.095	0.096	0.094	0.091	0.094	0.091	0.095	0.1	0.099	0.098	0.101	0.142	0.117	0.119	0.127	0.147	0.154	0.144	0.144	0.111	0.108	0.117	0.116	0.105	0.108	0.11	0.108	0.09	0.093	0.092	0.093	0.088	0.092	0.089	0.091
4.33333	0.112	0.149	0.115	0.137	0.098	0.097	0.101	0.108	0.104	0.104	0.103	0.104	0.094	0.096	0.095	0.093	0.092	0.096	0.091	0.093	0.102	0.1	0.098	0.099	0.142	0.118	0.118	0.127	0.15	0.153	0.143	0.142	0.114	0.109	0.116	0.114	0.107	0.109	0.11	0.107	0.091	0.093	0.091	0.092	0.089	0.092	0.088	0.09
4.41667	0.112	0.147	0.115	0.137	0.098	0.096	0.101	0.107	0.104	0.103	0.103	0.103	0.094	0.096	0.095	0.093	0.093	0.095	0.091	0.093	0.102	0.1	0.098	0.099	0.142	0.117	0.118	0.126	0.152	0.152	0.143	0.143	0.115	0.108	0.116	0.115	0.108	0.108	0.11	0.107	0.091	0.093	0.091	0.093	0.089	0.091	0.088	0.091
4.5	0.111	0.147	0.115	0.134	0.099	0.097	0.102	0.108	0.105	0.104	0.104	0.103	0.094	0.096	0.096	0.094	0.094	0.096	0.092	0.093	0.103	0.1	0.1	0.1	0.142	0.116	0.119	0.127	0.153	0.15	0.144	0.142	0.116	0.108	0.118	0.115	0.109	0.109	0.111	0.107	0.092	0.093	0.092	0.093	0.089	0.091	0.088	0.091
4.58333	0.11	0.145	0.114	0.135	0.099	0.096	0.101	0.109	0.105	0.103	0.103	0.105	0.094	0.095	0.095	0.095	0.093	0.095	0.091	0.095	0.102	0.099	0.098	0.101	0.14	0.115	0.118	0.127	0.154	0.147	0.143	0.143	0.116	0.107	0.117	0.116	0.109	0.109	0.11	0.108	0.092	0.092	0.091	0.093	0.09	0.092	0.089	0.091
4.66667	0.109	0.144	0.113	0.136	0.098	0.096	0.101	0.109	0.104	0.102	0.103	0.106	0.093	0.095	0.095	0.095	0.092	0.094	0.091	0.096	0.101	0.099	0.098	0.102	0.138	0.116	0.117	0.128	0.153	0.145	0.142	0.144	0.115	0.108	0.118	0.117	0.108	0.109	0.111	0.109	0.091	0.092	0.092	0.093	0.089	0.091	0.089	0.091
4.75	0.109	0.142	0.113	0.135	0.099	0.097	0.102	0.111	0.105	0.103	0.103	0.106	0.094	0.096	0.095	0.096	0.093	0.095	0.091	0.097	0.102	0.1	0.098	0.102	0.138	0.116	0.117	0.129	0.155	0.145	0.143	0.146	0.116	0.108	0.117	0.118	0.109	0.109	0.11	0.109	0.092	0.092	0.092	0.093	0.089	0.091	0.088	0.091
4.83333	0.107	0.141	0.114	0.133	0.097	0.097	0.103	0.109	0.104	0.104	0.105	0.105	0.093	0.096	0.097	0.095	0.092	0.096	0.093	0.095	0.101	0.1	0.1	0.101	0.136	0.115	0.118	0.127	0.155	0.144	0.144	0.147	0.116	0.108	0.12	0.117	0.108	0.11	0.113	0.108	0.091	0.092	0.093	0.093	0.089	0.091	0.089	0.09
4.91667	0.107	0.139	0.113	0.132	0.098	0.097	0.102	0.107	0.104	0.104	0.104	0.102	0.094	0.096	0.096	0.093	0.092	0.096	0.092	0.092	0.101	0.1	0.1	0.099	0.135	0.114	0.117	0.125	0.156	0.142	0.143	0.144	0.116	0.108	0.119	0.115	0.109	0.11	0.112	0.106	0.091	0.093	0.092	0.092	0.089	0.092	0.089	0.09
5	0.108	0.137	0.113	0.131	0.098	0.096	0.102	0.109	0.105	0.102	0.104	0.104	0.094	0.095	0.096	0.094	0.093	0.094	0.092	0.095	0.102	0.099	0.1	0.101	0.134	0.114	0.117	0.126	0.156	0.139	0.142	0.145	0.117	0.106	0.119	0.117	0.108	0.109	0.113	0.109	0.091	0.092	0.092	0.093	0.089	0.091	0.089	0.091
5.08333	0.106	0.136	0.113	0.132	0.098	0.097	0.101	0.108	0.104	0.104	0.104	0.104	0.094	0.096	0.096	0.094	0.092	0.096	0.092	0.094	0.102	0.101	0.1	0.1	0.133	0.113	0.117	0.124	0.156	0.141	0.141	0.144	0.117	0.109	0.119	0.117	0.109	0.111	0.113	0.108	0.091	0.093	0.092	0.094	0.089	0.092	0.089	0.091
5.16667	0.106	0.134	0.113	0.129	0.098	0.096	0.102	0.108	0.104	0.103	0.104	0.105	0.093	0.095	0.096	0.094	0.092	0.094	0.092	0.094	0.101	0.099	0.099	0.101	0.134	0.112	0.116	0.125	0.157	0.137	0.141	0.145	0.117	0.107	0.119	0.117	0.109	0.109	0.112	0.108	0.091	0.092	0.092	0.093	0.089	0.091	0.089	0.091
5.25	0.106	0.133	0.113	0.132	0.099	0.097	0.101	0.109	0.106	0.104	0.103	0.104	0.095	0.096	0.095	0.094	0.094	0.096	0.091	0.094	0.103	0.1	0.099	0.1	0.134	0.112	0.117	0.125	0.158	0.137	0.139	0.145	0.119	0.108	0.119	0.117	0.11	0.111	0.112	0.108	0.092	0.092	0.092	0.093	0.09	0.091	0.089	0.091
5.33333	0.106	0.132	0.113	0.131	0.098	0.097	0.101	0.108	0.105	0.104	0.104	0.104	0.094	0.096	0.096	0.094	0.093	0.097	0.092	0.094	0.102	0.101	0.099	0.1	0.133	0.112	0.117	0.124	0.158	0.137	0.139	0.146	0.119	0.108	0.119	0.117	0.11	0.111	0.112	0.108	0.091	0.093	0.092	0.094	0.089	0.091	0.089	0.09
5.41667	0.106	0.13	0.112	0.13	0.098	0.095	0.101	0.109	0.105	0.103	0.102	0.104	0.094	0.095	0.095	0.094	0.093	0.095	0.09	0.094	0.102	0.099	0.097	0.1	0.132	0.112	0.115	0.123	0.158	0.137	0.138	0.146	0.119	0.106	0.118	0.118	0.109	0.109	0.111	0.108	0.092	0.092	0.091	0.093	0.089	0.091	0.089	0.091
5.5	0.105	0.129	0.112	0.129	0.098	0.097	0.101	0.108	0.106	0.104	0.103	0.104	0.094	0.096	0.095	0.094	0.094	0.096	0.091	0.094	0.103	0.1	0.098	0.099	0.132	0.112	0.115	0.124	0.159	0.137	0.139	0.145	0.12	0.107	0.119	0.118	0.111	0.11	0.112	0.108	0.092	0.092	0.091	0.093	0.09	0.091	0.089	0.091
5.58333	0.105	0.129	0.113	0.128	0.098	0.096	0.101	0.109	0.105	0.103	0.103	0.104	0.094	0.096	0.096	0.094	0.093	0.095	0.091	0.094	0.102	0.099	0.099	0.1	0.132	0.111	0.115	0.123	0.158	0.135	0.138	0.145	0.12	0.107	0.119	0.118	0.111	0.111	0.112	0.108	0.092	0.092	0.091	0.094	0.09	0.091	0.089	0.091
5.66667	0.104	0.128	0.113	0.128	0.097	0.097	0.102	0.108	0.104	0.104	0.103	0.103	0.093	0.096	0.096	0.093	0.092	0.096	0.091	0.092	0.101	0.1	0.099	0.098	0.13	0.112	0.115	0.124	0.158	0.136	0.138	0.144	0.12	0.107	0.119	0.117	0.111	0.112	0.112	0.107	0.092	0.093	0.091	0.093	0.09	0.092	0.089	0.09
5.75	0.105	0.127	0.111	0.128	0.098	0.096	0.1	0.109	0.105	0.103	0.102	0.105	0.094	0.095	0.095	0.095	0.093	0.094	0.091	0.095	0.102	0.099	0.098	0.101	0.132	0.111	0.115	0.125	0.158	0.135	0.136	0.146	0.121	0.107	0.12	0.12	0.111	0.11	0.113	0.109	0.092	0.092	0.092	0.094	0.09	0.091	0.089	0.091
5.83333	0.104	0.126	0.112	0.128	0.098	0.097	0.101	0.11	0.105	0.104	0.103	0.106	0.094	0.096	0.095	0.095	0.093	0.096	0.092	0.096	0.102	0.1	0.099	0.103	0.13	0.111	0.114	0.125	0.157	0.135	0.136	0.147	0.12	0.108	0.12	0.12	0.11	0.112	0.112	0.11	0.091	0.092	0.092	0.094	0.089	0.092	0.089	0.092
5.91667	0.105	0.124	0.112	0.127	0.098	0.096	0.102	0.11	0.105	0.103	0.103	0.105	0.094	0.095	0.096	0.095	0.094	0.094	0.092	0.096	0.103	0.099	0.099	0.102	0.132	0.111	0.114	0.125	0.157	0.135	0.137	0.147	0.122	0.106	0.121	0.121	0.111	0.111	0.114	0.11	0.092	0.092	0.092	0.094	0.09	0.091	0.089	0.091
6	0.104	0.124	0.111	0.127	0.098	0.097	0.101	0.109	0.106	0.104	0.103	0.105	0.095	0.096	0.095	0.094	0.094	0.096	0.091	0.095	0.103	0.1	0.099	0.101	0.129	0.111	0.114	0.124	0.157	0.134	0.137	0.146	0.123	0.108	0.12	0.119	0.112	0.112	0.113	0.109	0.092	0.092	0.091	0.093	0.09	0.091	0.089	0.091
6.08333	0.104	0.123	0.111	0.124	0.098	0.097	0.102	0.109	0.105	0.104	0.103	0.104	0.094	0.096	0.096	0.094	0.093	0.096	0.092	0.095	0.103	0.1	0.099	0.1	0.126	0.112	0.114	0.123	0.156	0.136	0.137	0.147	0.122	0.108	0.121	0.12	0.111	0.113	0.114	0.109	0.092	0.092	0.092	0.093	0.09	0.092	0.089	0.09
6.16667	0.103	0.123	0.112	0.126	0.097	0.097	0.102	0.109	0.103	0.104	0.104	0.104	0.093	0.096	0.096	0.094	0.092	0.096	0.092	0.094	0.101	0.1	0.099	0.1	0.124	0.111	0.115	0.123	0.156	0.135	0.138	0.146	0.122	0.108	0.122	0.12	0.111	0.113	0.114	0.109	0.091	0.093	0.092	0.093	0.09	0.092	0.089	0.091
6.25	0.104	0.122	0.111	0.125	0.098	0.097	0.101	0.109	0.105	0.104	0.103	0.105	0.094	0.096	0.095	0.095	0.093	0.096	0.091	0.096	0.103	0.1	0.098	0.101	0.126	0.11	0.113	0.123	0.156	0.134	0.136	0.148	0.123	0.107	0.121	0.121	0.111	0.113	0.113	0.11	0.092	0.093	0.092	0.094	0.09	0.091	0.089	0.092
6.33333	0.104	0.121	0.111	0.123	0.098	0.097	0.101	0.108	0.105	0.104	0.103	0.104	0.094	0.096	0.096	0.094	0.093	0.096	0.092	0.094	0.103	0.1	0.1	0.1	0.124	0.111	0.114	0.122	0.156	0.134	0.136	0.145	0.124	0.107	0.122	0.119	0.112	0.112	0.114	0.107	0.092	0.093	0.092	0.092	0.09	0.092	0.089	0.09
6.41667	0.103	0.12	0.112	0.124	0.098	0.096	0.101	0.108	0.104	0.103	0.103	0.103	0.094	0.096	0.095	0.093	0.092	0.095	0.091	0.093	0.101	0.1	0.098	0.099	0.124	0.111	0.114	0.123	0.154	0.133	0.136	0.145	0.122	0.107	0.121	0.119	0.111	0.112	0.113	0.108	0.091	0.093	0.091	0.093	0.09	0.092	0.089	0.091
6.5	0.103	0.121	0.113	0.123	0.098	0.097	0.102	0.107	0.104	0.104	0.104	0.102	0.094	0.096	0.096	0.092	0.093	0.096	0.092	0.092	0.102	0.101	0.1	0.097	0.124	0.111	0.114	0.121	0.154	0.134	0.137	0.144	0.125	0.108	0.123	0.118	0.113	0.114	0.114	0.106	0.092	0.093	0.092	0.092	0.091	0.092	0.09	0.09
6.58333	0.103	0.119	0.111	0.122	0.097	0.096	0.101	0.109	0.103	0.103	0.103	0.104	0.093	0.095	0.095	0.095	0.092	0.094	0.092	0.095	0.101	0.099	0.099	0.101	0.124	0.11	0.113	0.124	0.152	0.133	0.135	0.148	0.123	0.106	0.123	0.121	0.111	0.112	0.114	0.109	0.092	0.092	0.092	0.093	0.09	0.091	0.09	0.091
6.66667	0.102	0.12	0.112	0.124	0.098	0.097	0.102	0.109	0.104	0.104	0.103	0.104	0.094	0.096	0.096	0.094	0.092	0.097	0.092	0.094	0.102	0.101	0.099	0.1	0.123	0.111	0.113	0.122	0.15	0.135	0.135	0.146	0.124	0.108	0.123	0.12	0.112	0.114	0.114	0.108	0.092	0.093	0.092	0.093	0.09	0.092	0.09	0.091
6.75	0.103	0.119	0.112	0.123	0.098	0.097	0.101	0.109	0.105	0.104	0.102	0.104	0.094	0.096	0.095	0.094	0.093	0.096	0.09	0.095	0.103	0.1	0.097	0.1	0.124	0.111	0.112	0.123	0.15	0.135	0.133	0.146	0.125	0.108	0.122	0.12	0.113	0.114	0.112	0.108	0.093	0.093	0.091	0.093	0.091	0.092	0.089	0.09
6.83333	0.103	0.118	0.112	0.122	0.099	0.096	0.102	0.11	0.105	0.102	0.103	0.105	0.094	0.095	0.096	0.095	0.093	0.094	0.092	0.096	0.103	0.099	0.1	0.102	0.124	0.109	0.113	0.125	0.149	0.131	0.135	0.148	0.125	0.106	0.124	0.123	0.113	0.113	0.115	0.11	0.092	0.091	0.092	0.094	0.091	0.091	0.09	0.091
6.91667	0.103	0.119	0.112	0.122	0.098	0.096	0.101	0.109	0.105	0.104	0.103	0.104	0.094	0.096	0.095	0.094	0.093	0.096	0.091	0.095	0.103	0.1	0.098	0.1	0.124	0.11	0.112	0.122	0.147	0.133	0.134	0.146	0.125	0.107	0.122	0.121	0.113	0.114	0.114	0.109	0.093	0.093	0.091	0.093	0.091	0.092	0.09	0.091
7	0.103	0.119	0.111	0.123	0.098	0.097	0.1	0.109	0.105	0.104	0.103	0.105	0.095	0.096	0.095	0.095	0.094	0.095	0.091	0.095	0.104	0.1	0.098	0.101	0.124	0.11	0.112	0.122	0.146	0.133	0.134	0.146	0.126	0.107	0.122	0.123	0.115	0.114	0.114	0.11	0.093	0.092	0.091	0.094	0.092	0.092	0.089	0.091
7.08333	0.103	0.117	0.112	0.121	0.099	0.096	0.102	0.109	0.105	0.103	0.104	0.104	0.094	0.095	0.096	0.094	0.093	0.094	0.092	0.094	0.103	0.099	0.1	0.1	0.125	0.109	0.113	0.125	0.144	0.132	0.134	0.146	0.124	0.106	0.124	0.121	0.113	0.113	0.115	0.108	0.092	0.092	0.092	0.093	0.091	0.092	0.09	0.091
7.16667	0.103	0.118	0.111	0.122	0.099	0.096	0.101	0.109	0.106	0.103	0.103	0.104	0.095	0.095	0.095	0.094	0.094	0.095	0.091	0.094	0.104	0.099	0.099	0.101	0.125	0.11	0.111	0.122	0.143	0.133	0.134	0.147	0.124	0.107	0.122	0.123	0.115	0.114	0.114	0.109	0.093	0.092	0.092	0.094	0.091	0.092	0.089	0.091
7.25	0.102	0.119	0.112	0.122	0.097	0.097	0.1	0.108	0.104	0.105	0.103	0.104	0.094	0.097	0.095	0.094	0.093	0.098	0.091	0.094	0.103	0.102	0.099	0.1	0.124	0.11	0.112	0.123	0.141	0.133	0.133	0.145	0.123	0.109	0.122	0.122	0.114	0.116	0.114	0.108	0.092	0.093	0.091	0.093	0.091	0.093	0.089	0.09
7.33333	0.102	0.119	0.112	0.121	0.098	0.097	0.101	0.109	0.105	0.105	0.103	0.104	0.094	0.096	0.095	0.094	0.093	0.096	0.091	0.094	0.103	0.1	0.098	0.099	0.125	0.11	0.112	0.122	0.141	0.132	0.133	0.146	0.122	0.108	0.122	0.122	0.115	0.116	0.114	0.108	0.093	0.093	0.092	0.093	0.091	0.093	0.09	0.091
7.41667	0.102	0.118	0.113	0.121	0.098	0.097	0.101	0.108	0.104	0.104	0.103	0.104	0.094	0.096	0.095	0.094	0.093	0.096	0.091	0.093	0.102	0.101	0.099	0.1	0.124	0.11	0.112	0.121	0.139	0.133	0.133	0.145	0.121	0.108	0.121	0.122	0.114	0.116	0.113	0.108	0.092	0.093	0.092	0.093	0.091	0.092	0.089	0.09
7.5	0.102	0.118	0.113	0.119	0.099	0.096	0.102	0.108	0.105	0.104	0.104	0.103	0.095	0.096	0.096	0.093	0.094	0.096	0.092	0.093	0.103	0.1	0.099	0.099	0.126	0.109	0.112	0.121	0.14	0.133	0.132	0.146	0.122	0.107	0.121	0.122	0.116	0.115	0.115	0.108	0.093	0.093	0.091	0.093	0.092	0.092	0.089	0.09
7.58333	0.101	0.117	0.113	0.121	0.097	0.097	0.101	0.108	0.104	0.105	0.104	0.104	0.094	0.097	0.095	0.094	0.093	0.097	0.091	0.094	0.103	0.101	0.099	0.099	0.125	0.11	0.112	0.124	0.138	0.134	0.133	0.145	0.121	0.109	0.121	0.123	0.116	0.116	0.114	0.108	0.093	0.093	0.092	0.093	0.092	0.092	0.09	0.09
7.66667	0.102	0.117	0.113	0.121	0.098	0.096	0.101	0.109	0.105	0.103	0.104	0.104	0.095	0.096	0.096	0.094	0.093	0.095	0.092	0.094	0.103	0.1	0.1	0.1	0.126	0.109	0.112	0.124	0.138	0.133	0.133	0.146	0.118	0.107	0.121	0.123	0.115	0.115	0.115	0.109	0.093	0.092	0.092	0.093	0.091	0.092	0.09	0.091
7.75	0.101	0.118	0.112	0.119	0.097	0.097	0.101	0.109	0.104	0.105	0.104	0.104	0.094	0.097	0.096	0.094	0.093	0.097	0.092	0.094	0.103	0.101	0.1	0.1	0.126	0.11	0.112	0.126	0.137	0.134	0.132	0.146	0.117	0.108	0.121	0.123	0.116	0.117	0.116	0.109	0.093	0.093	0.092	0.093	0.092	0.092	0.09	0.09
7.83333	0.102	0.117	0.113	0.119	0.098	0.097	0.101	0.109	0.106	0.105	0.104	0.104	0.095	0.097	0.096	0.095	0.094	0.097	0.092	0.095	0.104	0.102	0.1	0.101	0.126	0.11	0.112	0.121	0.137	0.134	0.134	0.146	0.117	0.109	0.12	0.124	0.116	0.117	0.115	0.109	0.093	0.093	0.092	0.094	0.092	0.093	0.09	0.091
7.91667	0.101	0.117	0.112	0.119	0.098	0.096	0.101	0.109	0.105	0.104	0.103	0.104	0.095	0.096	0.095	0.094	0.094	0.096	0.091	0.094	0.104	0.1	0.098	0.1	0.127	0.109	0.111	0.123	0.137	0.133	0.132	0.146	0.117	0.108	0.117	0.124	0.117	0.116	0.114	0.108	0.094	0.093	0.092	0.093	0.092	0.092	0.089	0.09
8	0.101	0.117	0.112	0.119	0.097	0.096	0.101	0.11	0.104	0.104	0.103	0.105	0.094	0.095	0.096	0.095	0.093	0.095	0.092	0.096	0.103	0.1	0.099	0.102	0.127	0.109	0.111	0.12	0.136	0.131	0.132	0.146	0.115	0.107	0.118	0.125	0.115	0.116	0.114	0.11	0.093	0.092	0.092	0.094	0.092	0.092	0.09	0.091
8.08333	0.101	0.117	0.112	0.119	0.098	0.096	0.101	0.109	0.105	0.104	0.103	0.104	0.095	0.096	0.095	0.094	0.094	0.095	0.092	0.095	0.104	0.1	0.1	0.101	0.127	0.109	0.111	0.12	0.137	0.13	0.13	0.146	0.118	0.107	0.117	0.124	0.116	0.116	0.115	0.109	0.094	0.093	0.092	0.094	0.092	0.092	0.09	0.09
8.16667	0.1	0.117	0.112	0.12	0.099	0.096	0.101	0.11	0.104	0.104	0.103	0.105	0.095	0.096	0.095	0.095	0.094	0.095	0.092	0.096	0.102	0.1	0.099	0.102	0.127	0.108	0.111	0.125	0.136	0.132	0.13	0.148	0.113	0.107	0.117	0.125	0.116	0.116	0.115	0.11	0.093	0.093	0.092	0.094	0.092	0.092	0.09	0.091
8.25	0.1	0.117	0.113	0.12	0.098	0.095	0.101	0.11	0.103	0.103	0.104	0.106	0.094	0.095	0.097	0.096	0.092	0.094	0.093	0.096	0.101	0.099	0.1	0.102	0.128	0.108	0.112	0.123	0.135	0.13	0.132	0.148	0.113	0.107	0.118	0.126	0.115	0.116	0.116	0.11	0.093	0.092	0.093	0.093	0.091	0.092	0.091	0.091
8.33333	0.1	0.119	0.113	0.12	0.098	0.097	0.1	0.11	0.104	0.105	0.103	0.105	0.095	0.097	0.095	0.095	0.093	0.096	0.091	0.096	0.102	0.101	0.099	0.102	0.127	0.109	0.111	0.123	0.135	0.132	0.131	0.147	0.115	0.108	0.115	0.126	0.116	0.118	0.114	0.11	0.093	0.093	0.093	0.095	0.092	0.092	0.09	0.091
8.41667	0.1	0.118	0.114	0.118	0.098	0.096	0.101	0.109	0.104	0.104	0.104	0.104	0.094	0.096	0.096	0.094	0.093	0.095	0.092	0.094	0.103	0.1	0.1	0.101	0.129	0.108	0.112	0.124	0.136	0.131	0.132	0.147	0.115	0.107	0.116	0.124	0.116	0.116	0.115	0.109	0.094	0.092	0.092	0.094	0.092	0.092	0.09	0.091
8.5	0.1	0.118	0.114	0.12	0.098	0.097	0.1	0.109	0.105	0.105	0.103	0.104	0.095	0.097	0.095	0.094	0.095	0.096	0.09	0.094	0.104	0.101	0.098	0.1	0.129	0.109	0.111	0.126	0.135	0.133	0.131	0.147	0.115	0.107	0.114	0.125	0.117	0.117	0.113	0.109	0.094	0.093	0.091	0.094	0.092	0.092	0.09	0.091
8.58333	0.1	0.118	0.114	0.119	0.098	0.097	0.1	0.109	0.105	0.104	0.103	0.104	0.095	0.096	0.095	0.094	0.093	0.095	0.092	0.094	0.103	0.1	0.099	0.1	0.128	0.109	0.111	0.119	0.135	0.133	0.131	0.146	0.114	0.108	0.115	0.125	0.116	0.118	0.114	0.108	0.094	0.093	0.092	0.094	0.092	0.092	0.09	0.091
8.66667	0.1	0.117	0.114	0.116	0.098	0.096	0.1	0.108	0.104	0.104	0.104	0.103	0.095	0.096	0.096	0.094	0.093	0.095	0.092	0.093	0.102	0.1	0.099	0.099	0.129	0.109	0.112	0.121	0.135	0.132	0.131	0.146	0.113	0.108	0.115	0.125	0.116	0.118	0.115	0.108	0.093	0.093	0.092	0.093	0.092	0.093	0.09	0.091
8.75	0.099	0.117	0.114	0.118	0.097	0.097	0.1	0.109	0.104	0.106	0.104	0.104	0.094	0.097	0.096	0.094	0.093	0.097	0.092	0.094	0.102	0.102	0.1	0.1	0.128	0.109	0.112	0.121	0.134	0.133	0.131	0.145	0.113	0.108	0.114	0.125	0.116	0.118	0.114	0.108	0.093	0.094	0.093	0.094	0.092	0.093	0.091	0.09
8.83333	0.101	0.117	0.115	0.119	0.099	0.097	0.1	0.109	0.106	0.105	0.103	0.105	0.096	0.097	0.096	0.095	0.096	0.097	0.092	0.096	0.105	0.102	0.099	0.102	0.13	0.109	0.111	0.122	0.136	0.133	0.129	0.146	0.113	0.109	0.114	0.127	0.119	0.119	0.115	0.11	0.095	0.093	0.092	0.095	0.093	0.093	0.091	0.091
8.91667	0.1	0.116	0.115	0.117	0.098	0.097	0.1	0.111	0.105	0.105	0.103	0.106	0.095	0.096	0.096	0.096	0.094	0.095	0.092	0.097	0.103	0.1	0.099	0.103	0.131	0.109	0.111	0.124	0.135	0.132	0.129	0.146	0.112	0.108	0.113	0.127	0.117	0.118	0.114	0.11	0.095	0.093	0.093	0.095	0.092	0.093	0.09	0.091
9	0.099	0.116	0.116	0.116	0.098	0.097	0.099	0.108	0.105	0.104	0.103	0.104	0.095	0.096	0.095	0.094	0.094	0.095	0.091	0.094	0.103	0.1	0.099	0.101	0.131	0.109	0.111	0.119	0.134	0.132	0.129	0.145	0.113	0.107	0.112	0.126	0.116	0.117	0.113	0.109	0.095	0.093	0.092	0.094	0.092	0.092	0.09	0.091
9.08333	0.099	0.116	0.117	0.116	0.097	0.096	0.1	0.108	0.103	0.104	0.105	0.104	0.094	0.096	0.097	0.094	0.092	0.095	0.094	0.094	0.102	0.101	0.101	0.101	0.13	0.108	0.112	0.121	0.134	0.131	0.131	0.145	0.11	0.106	0.115	0.126	0.115	0.117	0.116	0.109	0.094	0.093	0.094	0.094	0.092	0.092	0.091	0.09
9.16667	0.099	0.117	0.117	0.118	0.097	0.097	0.1	0.107	0.104	0.104	0.103	0.104	0.094	0.096	0.096	0.094	0.093	0.096	0.091	0.094	0.102	0.101	0.099	0.1	0.13	0.109	0.111	0.119	0.135	0.133	0.131	0.145	0.113	0.106	0.113	0.126	0.116	0.117	0.113	0.108	0.095	0.093	0.092	0.094	0.092	0.092	0.09	0.09
9.25	0.1	0.117	0.117	0.118	0.098	0.097	0.099	0.108	0.105	0.105	0.103	0.104	0.096	0.097	0.095	0.094	0.095	0.096	0.09	0.094	0.104	0.101	0.098	0.1	0.131	0.109	0.111	0.12	0.135	0.134	0.13	0.145	0.112	0.107	0.111	0.126	0.117	0.118	0.112	0.109	0.095	0.093	0.091	0.094	0.093	0.093	0.09	0.091
9.33333	0.099	0.117	0.117	0.117	0.098	0.097	0.099	0.107	0.105	0.104	0.103	0.104	0.095	0.096	0.095	0.093	0.094	0.096	0.091	0.093	0.103	0.1	0.099	0.099	0.133	0.109	0.111	0.119	0.135	0.132	0.13	0.144	0.111	0.107	0.111	0.125	0.116	0.117	0.112	0.108	0.096	0.093	0.091	0.093	0.093	0.092	0.09	0.09
9.41667	0.099	0.116	0.117	0.117	0.098	0.097	0.099	0.109	0.103	0.105	0.103	0.104	0.093	0.097	0.096	0.094	0.092	0.096	0.092	0.094	0.101	0.101	0.099	0.1	0.131	0.109	0.111	0.125	0.134	0.133	0.129	0.144	0.109	0.108	0.111	0.126	0.113	0.117	0.113	0.109	0.094	0.094	0.093	0.094	0.092	0.093	0.09	0.091
9.5	0.1	0.116	0.118	0.116	0.098	0.097	0.1	0.107	0.104	0.105	0.104	0.104	0.095	0.096	0.096	0.094	0.094	0.096	0.091	0.093	0.103	0.101	0.1	0.1	0.132	0.109	0.112	0.119	0.135	0.133	0.13	0.144	0.111	0.107	0.111	0.126	0.114	0.117	0.112	0.108	0.095	0.093	0.092	0.093	0.093	0.093	0.09	0.09
9.58333	0.1	0.116	0.117	0.115	0.098	0.097	0.099	0.108	0.104	0.104	0.103	0.103	0.095	0.096	0.095	0.094	0.093	0.095	0.091	0.093	0.103	0.1	0.098	0.099	0.133	0.109	0.111	0.119	0.135	0.132	0.13	0.144	0.112	0.107	0.111	0.127	0.114	0.116	0.111	0.108	0.095	0.092	0.092	0.094	0.092	0.092	0.09	0.091
9.66667	0.099	0.116	0.117	0.116	0.098	0.097	0.099	0.108	0.104	0.104	0.103	0.104	0.095	0.096	0.095	0.094	0.093	0.095	0.091	0.094	0.103	0.101	0.099	0.1	0.134	0.109	0.111	0.12	0.135	0.131	0.129	0.145	0.11	0.106	0.111	0.127	0.114	0.117	0.112	0.109	0.095	0.093	0.093	0.094	0.093	0.093	0.09	0.091
9.75	0.1	0.115	0.117	0.115	0.099	0.096	0.098	0.109	0.105	0.104	0.103	0.104	0.095	0.096	0.095	0.094	0.095	0.095	0.091	0.094	0.104	0.1	0.099	0.101	0.135	0.109	0.111	0.118	0.136	0.131	0.128	0.145	0.111	0.106	0.111	0.128	0.115	0.116	0.111	0.109	0.096	0.092	0.093	0.094	0.093	0.092	0.09	0.091
9.83333	0.1	0.116	0.119	0.115	0.098	0.096	0.1	0.107	0.105	0.104	0.104	0.103	0.095	0.096	0.096	0.094	0.094	0.095	0.092	0.093	0.103	0.1	0.1	0.099	0.135	0.108	0.112	0.118	0.135	0.132	0.129	0.145	0.111	0.106	0.111	0.127	0.115	0.115	0.111	0.108	0.096	0.093	0.092	0.094	0.093	0.092	0.09	0.091
9.91667	0.099	0.115	0.118	0.117	0.099	0.096	0.098	0.109	0.104	0.104	0.102	0.105	0.094	0.096	0.095	0.095	0.093	0.094	0.091	0.095	0.102	0.1	0.099	0.101	0.135	0.109	0.111	0.119	0.135	0.131	0.129	0.145	0.111	0.106	0.11	0.128	0.113	0.116	0.111	0.11	0.095	0.094	0.092	0.095	0.092	0.092	0.09	0.091
10	0.099	0.116	0.12	0.115	0.098	0.096	0.099	0.109	0.104	0.104	0.104	0.104	0.094	0.096	0.096	0.095	0.093	0.095	0.092	0.095	0.103	0.1	0.1	0.101	0.135	0.108	0.112	0.119	0.135	0.131	0.129	0.144	0.111	0.106	0.111	0.127	0.114	0.115	0.111	0.109	0.096	0.093	0.092	0.094	0.093	0.093	0.09	0.09
10.0833	0.098	0.116	0.12	0.115	0.098	0.097	0.099	0.108	0.103	0.104	0.103	0.105	0.094	0.096	0.095	0.094	0.092	0.095	0.091	0.095	0.101	0.1	0.099	0.101	0.135	0.109	0.111	0.121	0.134	0.13	0.128	0.145	0.109	0.107	0.11	0.128	0.112	0.116	0.111	0.109	0.096	0.094	0.092	0.094	0.093	0.093	0.09	0.091
10.1667	0.099	0.116	0.12	0.115	0.098	0.097	0.098	0.109	0.104	0.104	0.103	0.104	0.095	0.096	0.095	0.094	0.095	0.095	0.091	0.094	0.103	0.1	0.099	0.1	0.137	0.109	0.111	0.123	0.135	0.131	0.128	0.145	0.111	0.107	0.11	0.128	0.113	0.116	0.11	0.109	0.097	0.094	0.092	0.094	0.093	0.093	0.09	0.091
10.25	0.098	0.116	0.121	0.113	0.098	0.097	0.099	0.108	0.104	0.104	0.103	0.104	0.095	0.096	0.096	0.094	0.093	0.095	0.091	0.094	0.103	0.1	0.099	0.1	0.137	0.109	0.111	0.12	0.135	0.131	0.129	0.142	0.111	0.107	0.11	0.128	0.113	0.115	0.11	0.109	0.097	0.093	0.092	0.094	0.093	0.093	0.09	0.091
10.3333	0.099	0.117	0.122	0.114	0.099	0.097	0.099	0.108	0.104	0.105	0.103	0.103	0.095	0.097	0.095	0.093	0.093	0.096	0.091	0.093	0.103	0.101	0.099	0.1	0.138	0.109	0.111	0.119	0.135	0.131	0.128	0.143	0.111	0.107	0.11	0.127	0.113	0.115	0.11	0.107	0.097	0.094	0.092	0.093	0.093	0.093	0.09	0.09
10.4167	0.099	0.117	0.123	0.114	0.099	0.097	0.099	0.108	0.105	0.105	0.103	0.104	0.096	0.097	0.095	0.094	0.094	0.096	0.091	0.094	0.103	0.101	0.099	0.1	0.138	0.109	0.111	0.118	0.136	0.131	0.128	0.144	0.111	0.107	0.11	0.129	0.113	0.115	0.11	0.109	0.098	0.094	0.092	0.094	0.093	0.093	0.09	0.091
10.5	0.099	0.118	0.124	0.116	0.098	0.097	0.099	0.107	0.104	0.105	0.103	0.104	0.095	0.097	0.095	0.094	0.094	0.096	0.092	0.094	0.103	0.101	0.099	0.1	0.14	0.11	0.111	0.118	0.136	0.132	0.128	0.142	0.11	0.107	0.109	0.128	0.112	0.116	0.11	0.108	0.098	0.094	0.092	0.094	0.093	0.093	0.091	0.09
10.5833	0.099	0.117	0.125	0.114	0.099	0.096	0.099	0.109	0.103	0.104	0.104	0.105	0.094	0.096	0.096	0.095	0.093	0.095	0.093	0.095	0.102	0.1	0.1	0.101	0.139	0.109	0.111	0.119	0.135	0.13	0.129	0.143	0.11	0.107	0.111	0.129	0.11	0.115	0.111	0.11	0.097	0.093	0.093	0.094	0.092	0.093	0.091	0.091
10.6667	0.099	0.118	0.126	0.114	0.098	0.097	0.098	0.107	0.104	0.105	0.103	0.103	0.095	0.096	0.095	0.094	0.094	0.095	0.09	0.093	0.104	0.101	0.097	0.098	0.141	0.11	0.111	0.119	0.137	0.131	0.128	0.141	0.111	0.107	0.109	0.129	0.113	0.114	0.108	0.108	0.099	0.093	0.09	0.094	0.094	0.092	0.09	0.091
10.75	0.099	0.118	0.127	0.115	0.098	0.097	0.099	0.108	0.103	0.105	0.103	0.105	0.094	0.097	0.096	0.095	0.093	0.096	0.091	0.095	0.102	0.101	0.099	0.101	0.141	0.11	0.111	0.117	0.136	0.131	0.128	0.141	0.109	0.106	0.11	0.13	0.11	0.114	0.109	0.11	0.098	0.093	0.092	0.094	0.093	0.093	0.09	0.091
10.8333	0.099	0.118	0.128	0.114	0.099	0.097	0.099	0.108	0.105	0.105	0.103	0.104	0.095	0.096	0.095	0.094	0.095	0.095	0.091	0.094	0.104	0.1	0.099	0.101	0.142	0.11	0.111	0.118	0.137	0.131	0.128	0.141	0.111	0.106	0.109	0.129	0.112	0.114	0.109	0.109	0.1	0.093	0.092	0.093	0.093	0.093	0.09	0.09
10.9167	0.099	0.118	0.128	0.116	0.098	0.097	0.098	0.108	0.104	0.104	0.103	0.105	0.095	0.096	0.095	0.095	0.094	0.095	0.091	0.095	0.103	0.1	0.098	0.101	0.142	0.109	0.111	0.119	0.137	0.131	0.127	0.141	0.11	0.106	0.109	0.13	0.111	0.113	0.109	0.11	0.1	0.093	0.092	0.094	0.093	0.092	0.09	0.091
11	0.099	0.119	0.128	0.114	0.101	0.097	0.098	0.109	0.104	0.104	0.103	0.105	0.095	0.096	0.095	0.095	0.094	0.095	0.091	0.096	0.104	0.1	0.099	0.102	0.143	0.11	0.111	0.12	0.137	0.13	0.127	0.141	0.111	0.107	0.109	0.13	0.111	0.114	0.109	0.109	0.1	0.093	0.092	0.094	0.094	0.093	0.09	0.091
11.0833	0.099	0.119	0.13	0.116	0.098	0.097	0.099	0.11	0.103	0.104	0.103	0.106	0.095	0.096	0.096	0.096	0.093	0.095	0.092	0.097	0.103	0.1	0.099	0.103	0.142	0.11	0.112	0.119	0.137	0.13	0.127	0.143	0.11	0.107	0.109	0.131	0.11	0.115	0.11	0.111	0.1	0.094	0.093	0.095	0.093	0.093	0.091	0.092
11.1667	0.098	0.119	0.131	0.114	0.097	0.096	0.099	0.107	0.102	0.103	0.104	0.103	0.094	0.096	0.096	0.093	0.092	0.094	0.092	0.093	0.101	0.099	0.099	0.099	0.144	0.109	0.112	0.119	0.137	0.13	0.128	0.14	0.11	0.105	0.109	0.129	0.11	0.114	0.11	0.109	0.1	0.092	0.093	0.094	0.093	0.092	0.09	0.09
11.25	0.099	0.12	0.132	0.115	0.098	0.097	0.099	0.108	0.105	0.105	0.103	0.103	0.096	0.097	0.096	0.094	0.095	0.096	0.091	0.093	0.104	0.101	0.098	0.099	0.144	0.11	0.112	0.117	0.138	0.13	0.128	0.14	0.112	0.107	0.109	0.13	0.112	0.115	0.109	0.109	0.102	0.093	0.092	0.093	0.094	0.093	0.091	0.091
11.3333	0.099	0.121	0.133	0.117	0.097	0.097	0.099	0.107	0.104	0.104	0.104	0.103	0.095	0.097	0.096	0.094	0.094	0.096	0.091	0.093	0.103	0.101	0.099	0.098	0.145	0.111	0.112	0.117	0.137	0.13	0.128	0.137	0.109	0.106	0.109	0.129	0.111	0.114	0.109	0.108	0.102	0.094	0.093	0.093	0.094	0.093	0.09	0.091
11.4167	0.099	0.12	0.134	0.114	0.097	0.096	0.1	0.107	0.104	0.104	0.105	0.103	0.095	0.097	0.096	0.093	0.094	0.095	0.093	0.092	0.103	0.101	0.1	0.099	0.147	0.11	0.113	0.117	0.138	0.13	0.128	0.139	0.111	0.106	0.11	0.129	0.111	0.114	0.11	0.108	0.103	0.093	0.093	0.094	0.094	0.093	0.091	0.09
11.5	0.099	0.121	0.133	0.115	0.097	0.097	0.099	0.108	0.104	0.105	0.103	0.103	0.095	0.097	0.096	0.094	0.094	0.096	0.091	0.093	0.104	0.101	0.098	0.099	0.148	0.111	0.112	0.117	0.138	0.13	0.127	0.138	0.111	0.107	0.109	0.13	0.111	0.113	0.109	0.109	0.104	0.093	0.092	0.094	0.094	0.093	0.091	0.091
11.5833	0.1	0.122	0.133	0.115	0.099	0.097	0.099	0.108	0.105	0.105	0.103	0.104	0.096	0.097	0.095	0.094	0.095	0.095	0.091	0.094	0.105	0.101	0.098	0.1	0.148	0.111	0.112	0.118	0.139	0.129	0.127	0.14	0.112	0.106	0.108	0.13	0.112	0.113	0.109	0.109	0.105	0.094	0.093	0.094	0.095	0.093	0.09	0.091
11.6667	0.099	0.122	0.135	0.115	0.096	0.097	0.1	0.107	0.103	0.105	0.104	0.104	0.094	0.097	0.096	0.094	0.093	0.096	0.091	0.094	0.102	0.101	0.099	0.1	0.148	0.111	0.113	0.118	0.138	0.13	0.128	0.137	0.109	0.107	0.109	0.131	0.11	0.114	0.109	0.109	0.104	0.095	0.093	0.094	0.094	0.093	0.091	0.091
11.75	0.1	0.122	0.137	0.115	0.099	0.096	0.1	0.108	0.105	0.104	0.103	0.104	0.096	0.096	0.096	0.094	0.095	0.094	0.092	0.095	0.105	0.1	0.1	0.101	0.153	0.11	0.113	0.118	0.141	0.129	0.128	0.138	0.113	0.105	0.109	0.131	0.112	0.112	0.109	0.11	0.106	0.094	0.092	0.094	0.095	0.092	0.091	0.091
11.8333	0.099	0.124	0.139	0.116	0.097	0.096	0.101	0.109	0.103	0.104	0.105	0.105	0.095	0.097	0.097	0.095	0.094	0.096	0.092	0.095	0.103	0.101	0.1	0.101	0.152	0.111	0.114	0.119	0.14	0.129	0.128	0.139	0.111	0.107	0.109	0.131	0.111	0.113	0.109	0.11	0.106	0.093	0.093	0.094	0.095	0.093	0.09	0.091
11.9167	0.099	0.123	0.14	0.116	0.097	0.097	0.1	0.107	0.103	0.105	0.103	0.103	0.095	0.097	0.095	0.093	0.093	0.096	0.091	0.093	0.102	0.101	0.099	0.099	0.154	0.111	0.113	0.117	0.139	0.129	0.127	0.137	0.109	0.106	0.109	0.131	0.109	0.113	0.109	0.109	0.106	0.094	0.092	0.094	0.094	0.093	0.091	0.091
12	0.099	0.124	0.142	0.115	0.097	0.097	0.1	0.109	0.104	0.105	0.104	0.105	0.096	0.097	0.096	0.095	0.094	0.096	0.091	0.095	0.104	0.101	0.099	0.101	0.155	0.112	0.113	0.119	0.141	0.13	0.127	0.138	0.11	0.107	0.108	0.132	0.111	0.114	0.109	0.11	0.108	0.094	0.092	0.095	0.095	0.094	0.091	0.091
12.0833	0.101	0.123	0.145	0.114	0.1	0.096	0.1	0.11	0.105	0.104	0.104	0.105	0.096	0.096	0.096	0.095	0.095	0.095	0.093	0.096	0.105	0.101	0.1	0.103	0.158	0.111	0.113	0.119	0.142	0.129	0.128	0.139	0.112	0.107	0.109	0.133	0.112	0.112	0.11	0.11	0.108	0.094	0.094	0.095	0.095	0.093	0.091	0.091
12.1667	0.1	0.124	0.146	0.116	0.098	0.097	0.101	0.108	0.105	0.105	0.104	0.104	0.096	0.097	0.096	0.094	0.095	0.096	0.092	0.094	0.104	0.102	0.1	0.101	0.159	0.112	0.114	0.119	0.142	0.13	0.128	0.138	0.112	0.107	0.109	0.132	0.112	0.114	0.11	0.109	0.109	0.095	0.093	0.094	0.096	0.093	0.091	0.091
12.25	0.1	0.125	0.15	0.116	0.102	0.097	0.1	0.109	0.105	0.104	0.104	0.105	0.096	0.096	0.096	0.094	0.094	0.095	0.092	0.094	0.104	0.1	0.099	0.1	0.16	0.112	0.114	0.119	0.142	0.129	0.127	0.138	0.111	0.106	0.108	0.131	0.111	0.112	0.108	0.109	0.109	0.092	0.092	0.094	0.095	0.093	0.091	0.091
12.3333	0.1	0.128	0.153	0.116	0.097	0.097	0.101	0.108	0.104	0.105	0.104	0.105	0.096	0.097	0.097	0.095	0.095	0.096	0.093	0.095	0.104	0.102	0.101	0.101	0.161	0.112	0.115	0.12	0.142	0.13	0.128	0.138	0.111	0.107	0.109	0.132	0.111	0.113	0.11	0.11	0.11	0.095	0.093	0.094	0.095	0.094	0.091	0.091
12.4167	0.1	0.126	0.154	0.115	0.097	0.097	0.1	0.108	0.104	0.105	0.104	0.104	0.096	0.097	0.096	0.094	0.094	0.096	0.092	0.094	0.104	0.101	0.099	0.1	0.164	0.112	0.114	0.119	0.142	0.129	0.127	0.136	0.11	0.106	0.108	0.132	0.111	0.113	0.109	0.109	0.11	0.093	0.093	0.095	0.095	0.094	0.091	0.091
12.5	0.1	0.127	0.156	0.116	0.097	0.096	0.101	0.107	0.104	0.104	0.104	0.102	0.096	0.097	0.096	0.093	0.094	0.096	0.093	0.092	0.103	0.101	0.1	0.098	0.164	0.112	0.115	0.119	0.142	0.129	0.128	0.136	0.11	0.105	0.11	0.13	0.111	0.113	0.11	0.107	0.111	0.095	0.093	0.093	0.095	0.094	0.091	0.09
12.5833	0.1	0.127	0.159	0.115	0.097	0.097	0.1	0.108	0.105	0.105	0.103	0.104	0.096	0.097	0.096	0.094	0.095	0.096	0.092	0.094	0.105	0.101	0.099	0.1	0.166	0.113	0.115	0.119	0.143	0.13	0.127	0.136	0.112	0.107	0.108	0.132	0.112	0.113	0.108	0.108	0.112	0.094	0.093	0.094	0.096	0.093	0.091	0.091
12.6667	0.1	0.127	0.159	0.115	0.097	0.096	0.101	0.108	0.104	0.104	0.104	0.104	0.095	0.097	0.096	0.094	0.094	0.095	0.092	0.094	0.104	0.1	0.1	0.101	0.167	0.112	0.115	0.12	0.143	0.129	0.127	0.137	0.111	0.106	0.109	0.133	0.111	0.111	0.109	0.109	0.111	0.094	0.093	0.095	0.095	0.093	0.092	0.092
12.75	0.1	0.127	0.163	0.116	0.096	0.097	0.101	0.107	0.103	0.105	0.103	0.103	0.095	0.097	0.096	0.093	0.094	0.096	0.091	0.093	0.103	0.101	0.099	0.099	0.168	0.113	0.116	0.119	0.143	0.129	0.127	0.135	0.11	0.106	0.108	0.131	0.11	0.112	0.108	0.108	0.112	0.093	0.092	0.094	0.095	0.094	0.091	0.091
12.8333	0.101	0.128	0.166	0.115	0.097	0.097	0.102	0.108	0.104	0.104	0.104	0.104	0.096	0.097	0.096	0.094	0.095	0.096	0.093	0.094	0.104	0.101	0.1	0.1	0.171	0.113	0.117	0.12	0.144	0.129	0.128	0.136	0.111	0.106	0.109	0.131	0.111	0.112	0.109	0.109	0.112	0.095	0.092	0.094	0.095	0.094	0.091	0.09
12.9167	0.1	0.13	0.17	0.116	0.097	0.097	0.102	0.106	0.104	0.105	0.104	0.103	0.096	0.098	0.097	0.093	0.095	0.097	0.092	0.092	0.104	0.102	0.099	0.098	0.169	0.113	0.117	0.12	0.144	0.13	0.128	0.136	0.111	0.107	0.109	0.13	0.111	0.113	0.109	0.108	0.113	0.096	0.093	0.094	0.096	0.094	0.091	0.091
13	0.1	0.133	0.172	0.116	0.097	0.097	0.101	0.109	0.104	0.104	0.103	0.104	0.095	0.097	0.096	0.094	0.094	0.095	0.092	0.093	0.103	0.1	0.099	0.1	0.171	0.113	0.117	0.12	0.144	0.129	0.127	0.137	0.111	0.106	0.108	0.13	0.111	0.112	0.109	0.109	0.112	0.093	0.093	0.094	0.096	0.093	0.091	0.091
13.0833	0.102	0.135	0.177	0.115	0.098	0.096	0.101	0.109	0.105	0.104	0.103	0.104	0.096	0.096	0.096	0.094	0.096	0.094	0.092	0.095	0.105	0.1	0.1	0.101	0.172	0.113	0.117	0.12	0.146	0.129	0.127	0.136	0.112	0.105	0.108	0.13	0.112	0.111	0.108	0.109	0.112	0.094	0.092	0.094	0.096	0.093	0.091	0.091
13.1667	0.101	0.135	0.183	0.117	0.097	0.097	0.102	0.11	0.104	0.105	0.104	0.105	0.096	0.098	0.096	0.095	0.095	0.097	0.093	0.095	0.104	0.102	0.101	0.102	0.172	0.113	0.118	0.122	0.146	0.129	0.127	0.138	0.111	0.107	0.109	0.131	0.111	0.112	0.11	0.11	0.113	0.095	0.094	0.094	0.096	0.094	0.091	0.091
13.25	0.101	0.139	0.184	0.116	0.097	0.096	0.101	0.109	0.104	0.104	0.102	0.104	0.095	0.097	0.096	0.094	0.094	0.095	0.091	0.094	0.104	0.1	0.099	0.101	0.174	0.113	0.117	0.121	0.146	0.129	0.126	0.136	0.111	0.105	0.108	0.13	0.111	0.111	0.108	0.109	0.112	0.093	0.093	0.094	0.096	0.093	0.091	0.091
13.3333	0.1	0.139	0.189	0.117	0.096	0.097	0.102	0.11	0.103	0.104	0.103	0.106	0.095	0.096	0.096	0.096	0.094	0.095	0.092	0.096	0.103	0.1	0.099	0.102	0.172	0.114	0.118	0.121	0.146	0.129	0.127	0.137	0.111	0.106	0.108	0.131	0.111	0.111	0.109	0.111	0.112	0.093	0.093	0.095	0.096	0.093	0.091	0.092
13.4167	0.1	0.14	0.193	0.116	0.097	0.096	0.102	0.108	0.103	0.104	0.103	0.104	0.095	0.097	0.096	0.093	0.094	0.095	0.092	0.093	0.103	0.101	0.099	0.099	0.174	0.114	0.119	0.119	0.147	0.129	0.127	0.135	0.111	0.106	0.108	0.129	0.111	0.111	0.109	0.108	0.111	0.095	0.094	0.094	0.096	0.093	0.091	0.09
13.5	0.101	0.141	0.194	0.115	0.096	0.096	0.103	0.109	0.103	0.104	0.103	0.104	0.095	0.097	0.097	0.094	0.093	0.094	0.093	0.094	0.102	0.1	0.1	0.1	0.175	0.113	0.119	0.12	0.147	0.129	0.128	0.135	0.111	0.105	0.109	0.129	0.111	0.11	0.11	0.109	0.111	0.093	0.093	0.095	0.096	0.093	0.091	0.091
13.5833	0.1	0.147	0.198	0.116	0.096	0.097	0.102	0.11	0.103	0.105	0.103	0.105	0.095	0.097	0.097	0.095	0.094	0.096	0.093	0.096	0.103	0.101	0.1	0.102	0.177	0.115	0.119	0.121	0.148	0.13	0.128	0.136	0.112	0.107	0.108	0.13	0.111	0.111	0.109	0.11	0.112	0.095	0.093	0.095	0.097	0.093	0.091	0.091
13.6667	0.101	0.146	0.199	0.115	0.098	0.097	0.102	0.11	0.104	0.104	0.102	0.106	0.095	0.096	0.096	0.096	0.095	0.094	0.092	0.097	0.104	0.099	0.099	0.103	0.179	0.115	0.119	0.121	0.149	0.129	0.127	0.137	0.112	0.106	0.107	0.131	0.112	0.11	0.109	0.111	0.112	0.093	0.093	0.095	0.097	0.093	0.091	0.092
13.75	0.101	0.148	0.203	0.115	0.097	0.096	0.102	0.107	0.104	0.104	0.102	0.104	0.096	0.097	0.096	0.094	0.095	0.094	0.092	0.094	0.105	0.1	0.099	0.1	0.18	0.115	0.12	0.119	0.149	0.129	0.127	0.134	0.113	0.105	0.108	0.128	0.112	0.11	0.109	0.108	0.111	0.094	0.093	0.094	0.097	0.093	0.091	0.091
13.8333	0.101	0.151	0.21	0.115	0.096	0.096	0.103	0.108	0.102	0.104	0.103	0.103	0.094	0.096	0.097	0.094	0.093	0.095	0.093	0.094	0.102	0.1	0.101	0.101	0.182	0.115	0.121	0.12	0.149	0.129	0.128	0.134	0.111	0.105	0.109	0.128	0.11	0.11	0.109	0.108	0.11	0.094	0.094	0.094	0.095	0.093	0.091	0.091
13.9167	0.101	0.155	0.218	0.115	0.097	0.097	0.104	0.107	0.104	0.104	0.104	0.103	0.096	0.097	0.097	0.093	0.094	0.095	0.093	0.092	0.103	0.101	0.1	0.098	0.186	0.116	0.122	0.119	0.151	0.129	0.129	0.133	0.112	0.105	0.109	0.125	0.111	0.11	0.109	0.107	0.111	0.094	0.093	0.093	0.096	0.094	0.091	0.09
14	0.1	0.158	0.226	0.115	0.096	0.097	0.105	0.108	0.103	0.104	0.104	0.103	0.095	0.097	0.098	0.093	0.093	0.095	0.094	0.093	0.102	0.101	0.101	0.099	0.188	0.116	0.123	0.12	0.151	0.13	0.129	0.134	0.112	0.105	0.11	0.126	0.111	0.11	0.11	0.108	0.11	0.094	0.094	0.094	0.096	0.093	0.091	0.091
14.0833	0.101	0.159	0.232	0.115	0.097	0.096	0.103	0.108	0.104	0.103	0.102	0.104	0.096	0.096	0.096	0.094	0.093	0.094	0.092	0.094	0.103	0.099	0.099	0.1	0.192	0.116	0.121	0.12	0.153	0.129	0.127	0.134	0.113	0.104	0.108	0.127	0.112	0.109	0.108	0.108	0.11	0.094	0.092	0.094	0.096	0.093	0.091	0.091
14.1667	0.1	0.161	0.242	0.116	0.097	0.097	0.105	0.109	0.104	0.105	0.103	0.104	0.096	0.097	0.097	0.094	0.095	0.097	0.093	0.095	0.104	0.102	0.1	0.101	0.196	0.117	0.122	0.12	0.152	0.13	0.129	0.134	0.113	0.106	0.109	0.127	0.112	0.11	0.109	0.109	0.111	0.095	0.093	0.095	0.096	0.094	0.091	0.092
14.25	0.1	0.165	0.25	0.115	0.096	0.098	0.104	0.109	0.102	0.105	0.101	0.104	0.095	0.098	0.095	0.094	0.093	0.096	0.091	0.094	0.103	0.102	0.097	0.1	0.203	0.118	0.121	0.12	0.153	0.131	0.128	0.134	0.112	0.107	0.107	0.127	0.111	0.111	0.107	0.109	0.11	0.095	0.093	0.094	0.096	0.094	0.091	0.091
14.3333	0.1	0.165	0.26	0.116	0.096	0.097	0.105	0.109	0.103	0.104	0.103	0.105	0.095	0.097	0.096	0.095	0.094	0.096	0.092	0.095	0.103	0.101	0.1	0.101	0.209	0.117	0.122	0.121	0.154	0.13	0.129	0.135	0.113	0.106	0.108	0.126	0.111	0.109	0.108	0.11	0.11	0.094	0.094	0.095	0.096	0.093	0.091	0.091
14.4167	0.1	0.166	0.269	0.116	0.097	0.097	0.104	0.11	0.103	0.104	0.101	0.106	0.095	0.097	0.096	0.096	0.094	0.095	0.092	0.097	0.103	0.1	0.099	0.104	0.218	0.117	0.121	0.121	0.155	0.13	0.128	0.135	0.113	0.105	0.108	0.128	0.111	0.109	0.108	0.111	0.11	0.093	0.093	0.096	0.096	0.093	0.091	0.092
14.5	0.1	0.171	0.28	0.115	0.097	0.097	0.105	0.107	0.103	0.104	0.102	0.103	0.095	0.097	0.096	0.093	0.093	0.096	0.092	0.093	0.103	0.101	0.099	0.099	0.225	0.118	0.122	0.12	0.156	0.13	0.13	0.133	0.114	0.106	0.108	0.124	0.111	0.11	0.108	0.108	0.11	0.095	0.093	0.094	0.096	0.094	0.091	0.09
14.5833	0.1	0.172	0.289	0.115	0.096	0.097	0.106	0.108	0.103	0.104	0.103	0.104	0.095	0.097	0.097	0.094	0.094	0.095	0.092	0.093	0.103	0.101	0.1	0.099	0.237	0.119	0.122	0.12	0.157	0.13	0.13	0.134	0.114	0.105	0.109	0.125	0.112	0.109	0.109	0.108	0.11	0.095	0.093	0.094	0.096	0.093	0.091	0.091
14.6667	0.101	0.174	0.301	0.115	0.097	0.098	0.104	0.108	0.103	0.105	0.101	0.105	0.095	0.098	0.096	0.094	0.094	0.096	0.091	0.095	0.104	0.101	0.098	0.101	0.252	0.12	0.121	0.12	0.157	0.131	0.129	0.134	0.114	0.106	0.108	0.125	0.111	0.11	0.108	0.109	0.11	0.094	0.093	0.095	0.096	0.093	0.091	0.091
14.75	0.101	0.175	0.31	0.115	0.097	0.098	0.106	0.108	0.103	0.104	0.102	0.105	0.096	0.097	0.096	0.094	0.094	0.095	0.092	0.096	0.104	0.1	0.1	0.102	0.264	0.119	0.121	0.121	0.159	0.131	0.13	0.134	0.116	0.106	0.108	0.125	0.113	0.109	0.108	0.109	0.11	0.094	0.092	0.095	0.096	0.093	0.091	0.091
14.8333	0.101	0.178	0.321	0.115	0.097	0.098	0.106	0.108	0.103	0.104	0.102	0.104	0.096	0.097	0.096	0.094	0.095	0.095	0.092	0.094	0.104	0.101	0.099	0.101	0.284	0.12	0.122	0.12	0.16	0.13	0.13	0.134	0.116	0.105	0.108	0.125	0.112	0.109	0.108	0.109	0.11	0.094	0.093	0.095	0.097	0.093	0.091	0.091
14.9167	0.1	0.181	0.332	0.115	0.097	0.098	0.106	0.108	0.103	0.104	0.102	0.105	0.095	0.097	0.096	0.094	0.094	0.094	0.091	0.095	0.104	0.1	0.098	0.102	0.304	0.12	0.122	0.121	0.161	0.13	0.13	0.135	0.116	0.104	0.107	0.126	0.112	0.109	0.107	0.11	0.11	0.094	0.093	0.095	0.097	0.093	0.09	0.091
15	0.1	0.181	0.343	0.115	0.097	0.098	0.107	0.107	0.104	0.105	0.103	0.103	0.096	0.097	0.096	0.094	0.094	0.096	0.092	0.093	0.104	0.101	0.098	0.099	0.327	0.121	0.123	0.119	0.162	0.132	0.13	0.133	0.115	0.105	0.109	0.124	0.112	0.11	0.108	0.108	0.11	0.093	0.093	0.094	0.097	0.093	0.091	0.091
15.0833	0.101	0.184	0.358	0.115	0.096	0.097	0.107	0.108	0.103	0.104	0.102	0.105	0.095	0.097	0.096	0.095	0.094	0.095	0.092	0.096	0.103	0.1	0.1	0.103	0.348	0.12	0.124	0.121	0.162	0.131	0.13	0.134	0.116	0.105	0.108	0.125	0.112	0.109	0.108	0.11	0.109	0.095	0.093	0.095	0.097	0.093	0.091	0.092
15.1667	0.101	0.19	0.374	0.115	0.097	0.098	0.107	0.108	0.104	0.104	0.102	0.104	0.096	0.097	0.096	0.095	0.095	0.095	0.092	0.095	0.104	0.101	0.099	0.101	0.378	0.121	0.125	0.121	0.164	0.131	0.131	0.134	0.117	0.105	0.108	0.125	0.113	0.109	0.108	0.11	0.11	0.094	0.093	0.094	0.098	0.093	0.091	0.092
15.25	0.102	0.193	0.388	0.115	0.097	0.099	0.108	0.108	0.104	0.105	0.102	0.104	0.096	0.097	0.096	0.094	0.095	0.096	0.092	0.095	0.104	0.101	0.099	0.102	0.4	0.121	0.127	0.12	0.165	0.132	0.131	0.134	0.118	0.105	0.108	0.124	0.113	0.11	0.108	0.109	0.109	0.095	0.094	0.095	0.097	0.093	0.091	0.092
15.3333	0.103	0.195	0.402	0.114	0.097	0.098	0.108	0.107	0.104	0.104	0.101	0.104	0.096	0.097	0.096	0.094	0.094	0.095	0.091	0.094	0.104	0.1	0.098	0.101	0.433	0.122	0.129	0.12	0.166	0.131	0.131	0.134	0.117	0.105	0.107	0.124	0.112	0.109	0.107	0.11	0.109	0.095	0.093	0.095	0.097	0.093	0.09	0.091
15.4167	0.102	0.201	0.426	0.115	0.095	0.097	0.109	0.108	0.102	0.104	0.103	0.105	0.095	0.097	0.097	0.095	0.092	0.096	0.092	0.095	0.102	0.101	0.1	0.101	0.459	0.122	0.132	0.121	0.165	0.132	0.132	0.134	0.118	0.105	0.108	0.124	0.111	0.11	0.108	0.109	0.109	0.095	0.094	0.095	0.097	0.093	0.09	0.091
15.5	0.103	0.206	0.449	0.114	0.096	0.099	0.109	0.108	0.103	0.106	0.102	0.105	0.096	0.098	0.096	0.094	0.094	0.098	0.091	0.095	0.104	0.103	0.098	0.101	0.493	0.123	0.134	0.12	0.17	0.133	0.131	0.133	0.119	0.106	0.107	0.123	0.112	0.111	0.107	0.109	0.109	0.095	0.093	0.094	0.098	0.093	0.09	0.091
15.5833	0.105	0.208	0.48	0.114	0.097	0.099	0.111	0.108	0.104	0.105	0.102	0.104	0.096	0.098	0.096	0.094	0.095	0.095	0.092	0.094	0.104	0.101	0.099	0.1	0.524	0.123	0.138	0.12	0.169	0.132	0.133	0.133	0.118	0.105	0.108	0.123	0.112	0.109	0.108	0.109	0.108	0.094	0.093	0.094	0.097	0.093	0.09	0.091
15.6667	0.105	0.213	0.513	0.113	0.096	0.098	0.111	0.108	0.103	0.104	0.103	0.104	0.095	0.097	0.097	0.094	0.093	0.095	0.092	0.094	0.103	0.101	0.1	0.101	0.552	0.123	0.144	0.12	0.17	0.133	0.133	0.133	0.119	0.104	0.108	0.122	0.112	0.108	0.108	0.108	0.108	0.094	0.094	0.094	0.097	0.093	0.09	0.091
15.75	0.104	0.217	0.546	0.114	0.096	0.098	0.111	0.107	0.102	0.104	0.102	0.104	0.095	0.097	0.096	0.094	0.093	0.095	0.091	0.095	0.102	0.101	0.099	0.101	0.589	0.123	0.149	0.121	0.172	0.132	0.132	0.133	0.12	0.105	0.107	0.123	0.112	0.108	0.107	0.109	0.108	0.094	0.093	0.094	0.097	0.093	0.09	0.091
15.8333	0.106	0.221	0.589	0.114	0.104	0.098	0.112	0.108	0.104	0.104	0.102	0.104	0.095	0.097	0.096	0.094	0.094	0.095	0.092	0.095	0.103	0.1	0.1	0.102	0.622	0.123	0.157	0.122	0.173	0.132	0.134	0.134	0.12	0.104	0.108	0.124	0.112	0.108	0.108	0.11	0.108	0.094	0.094	0.094	0.097	0.093	0.091	0.091
15.9167	0.106	0.226	0.634	0.113	0.096	0.099	0.113	0.106	0.103	0.104	0.102	0.103	0.096	0.097	0.096	0.093	0.094	0.096	0.092	0.093	0.103	0.101	0.098	0.099	0.667	0.123	0.168	0.121	0.174	0.133	0.134	0.133	0.121	0.105	0.107	0.122	0.112	0.109	0.108	0.108	0.109	0.094	0.094	0.094	0.098	0.093	0.09	0.091
16	0.106	0.231	0.686	0.114	0.098	0.099	0.114	0.107	0.104	0.105	0.103	0.104	0.096	0.097	0.096	0.095	0.095	0.095	0.092	0.094	0.104	0.101	0.099	0.1	0.704	0.123	0.18	0.121	0.174	0.133	0.135	0.134	0.122	0.105	0.108	0.123	0.112	0.109	0.108	0.11	0.109	0.095	0.093	0.095	0.098	0.093	0.09	0.092
16.0833	0.107	0.236	0.735	0.113	0.096	0.099	0.114	0.107	0.104	0.104	0.103	0.103	0.096	0.097	0.096	0.094	0.095	0.095	0.092	0.093	0.104	0.101	0.099	0.1	0.762	0.123	0.194	0.121	0.176	0.133	0.135	0.133	0.124	0.104	0.108	0.122	0.114	0.109	0.108	0.109	0.11	0.096	0.094	0.094	0.098	0.093	0.09	0.091
16.1667	0.107	0.244	0.79	0.113	0.098	0.099	0.115	0.107	0.103	0.105	0.104	0.104	0.096	0.097	0.097	0.094	0.094	0.096	0.093	0.094	0.103	0.101	0.101	0.1	0.811	0.123	0.211	0.121	0.175	0.133	0.136	0.133	0.122	0.104	0.109	0.121	0.112	0.109	0.11	0.108	0.109	0.095	0.094	0.094	0.098	0.093	0.091	0.09
16.25	0.109	0.248	0.839	0.114	0.096	0.1	0.114	0.108	0.104	0.105	0.102	0.104	0.097	0.098	0.096	0.094	0.096	0.097	0.091	0.094	0.105	0.101	0.099	0.1	0.864	0.123	0.228	0.122	0.176	0.134	0.135	0.133	0.124	0.105	0.107	0.122	0.114	0.11	0.107	0.109	0.11	0.096	0.093	0.094	0.098	0.094	0.09	0.091
16.3333	0.11	0.254	0.885	0.114	0.1	0.099	0.115	0.108	0.103	0.104	0.102	0.105	0.095	0.097	0.096	0.095	0.093	0.095	0.092	0.096	0.103	0.1	0.099	0.102	0.912	0.122	0.246	0.122	0.176	0.134	0.136	0.134	0.124	0.104	0.108	0.123	0.113	0.109	0.107	0.111	0.108	0.095	0.094	0.095	0.096	0.093	0.09	0.092
16.4167	0.109	0.26	0.928	0.112	0.099	0.1	0.116	0.107	0.103	0.105	0.104	0.104	0.095	0.098	0.096	0.094	0.094	0.096	0.092	0.093	0.102	0.101	0.098	0.099	0.954	0.123	0.269	0.121	0.173	0.134	0.136	0.133	0.124	0.105	0.108	0.121	0.112	0.109	0.108	0.109	0.109	0.095	0.094	0.095	0.097	0.093	0.09	0.091
16.5	0.11	0.265	0.954	0.113	0.097	0.099	0.116	0.108	0.103	0.104	0.102	0.105	0.095	0.097	0.096	0.095	0.094	0.095	0.091	0.096	0.103	0.1	0.099	0.102	1	0.122	0.289	0.123	0.174	0.134	0.136	0.134	0.126	0.104	0.107	0.123	0.113	0.108	0.106	0.11	0.109	0.094	0.093	0.095	0.097	0.093	0.09	0.092
16.5833	0.109	0.275	0.97	0.113	0.096	0.1	0.117	0.108	0.103	0.106	0.103	0.105	0.096	0.098	0.096	0.095	0.094	0.096	0.092	0.095	0.103	0.102	0.1	0.101	1.037	0.123	0.315	0.122	0.174	0.135	0.137	0.134	0.126	0.105	0.108	0.122	0.113	0.109	0.108	0.11	0.11	0.095	0.094	0.095	0.098	0.093	0.09	0.092
16.6667	0.112	0.282	0.983	0.113	0.095	0.1	0.117	0.107	0.103	0.105	0.103	0.104	0.096	0.098	0.096	0.094	0.093	0.096	0.092	0.094	0.103	0.101	0.099	0.101	1.072	0.123	0.338	0.122	0.175	0.135	0.138	0.134	0.126	0.105	0.108	0.122	0.112	0.109	0.108	0.109	0.109	0.096	0.094	0.095	0.097	0.093	0.09	0.092
16.75	0.112	0.29	0.993	0.112	0.1	0.1	0.117	0.107	0.103	0.106	0.103	0.104	0.096	0.098	0.096	0.094	0.095	0.096	0.092	0.095	0.104	0.101	0.099	0.101	1.092	0.123	0.37	0.122	0.173	0.135	0.138	0.133	0.127	0.104	0.108	0.122	0.113	0.109	0.107	0.109	0.109	0.095	0.093	0.095	0.097	0.093	0.09	0.092
16.8333	0.113	0.301	1.003	0.112	0.096	0.1	0.118	0.108	0.103	0.105	0.104	0.104	0.096	0.098	0.096	0.094	0.094	0.096	0.092	0.094	0.103	0.101	0.099	0.1	1.104	0.123	0.403	0.123	0.172	0.136	0.139	0.134	0.128	0.105	0.108	0.122	0.113	0.109	0.108	0.11	0.109	0.095	0.093	0.094	0.097	0.093	0.09	0.092
16.9167	0.114	0.315	1.016	0.112	0.102	0.1	0.117	0.108	0.103	0.105	0.104	0.105	0.095	0.098	0.096	0.095	0.093	0.096	0.092	0.095	0.102	0.101	0.099	0.102	1.12	0.123	0.44	0.123	0.173	0.136	0.139	0.134	0.128	0.104	0.108	0.122	0.113	0.109	0.107	0.11	0.109	0.096	0.094	0.094	0.097	0.093	0.09	0.092
17	0.116	0.329	1.025	0.111	0.097	0.1	0.117	0.108	0.104	0.105	0.103	0.105	0.096	0.097	0.096	0.094	0.095	0.095	0.092	0.096	0.104	0.1	0.099	0.102	1.125	0.124	0.481	0.124	0.174	0.136	0.139	0.134	0.13	0.104	0.108	0.122	0.114	0.108	0.107	0.111	0.109	0.095	0.094	0.095	0.097	0.092	0.09	0.092
17.0833	0.117	0.347	1.036	0.111	0.099	0.1	0.118	0.107	0.104	0.104	0.105	0.104	0.096	0.097	0.096	0.094	0.094	0.095	0.093	0.094	0.103	0.1	0.1	0.1	1.14	0.124	0.525	0.124	0.173	0.136	0.14	0.134	0.13	0.104	0.109	0.121	0.114	0.108	0.108	0.109	0.109	0.094	0.094	0.094	0.098	0.092	0.091	0.091
17.1667	0.117	0.367	1.045	0.111	0.095	0.1	0.118	0.108	0.104	0.105	0.104	0.104	0.096	0.098	0.096	0.094	0.095	0.096	0.092	0.094	0.104	0.101	0.098	0.1	1.145	0.125	0.563	0.124	0.172	0.137	0.139	0.133	0.129	0.104	0.108	0.122	0.115	0.109	0.107	0.109	0.111	0.095	0.093	0.094	0.098	0.093	0.09	0.091
17.25	0.119	0.387	1.057	0.111	0.101	0.1	0.119	0.106	0.103	0.105	0.105	0.103	0.096	0.097	0.096	0.093	0.094	0.095	0.092	0.092	0.103	0.1	0.099	0.099	1.159	0.126	0.605	0.123	0.171	0.138	0.14	0.133	0.13	0.104	0.109	0.12	0.113	0.108	0.107	0.109	0.11	0.095	0.093	0.094	0.097	0.093	0.09	0.091
17.3333	0.12	0.418	1.065	0.111	0.096	0.1	0.119	0.106	0.104	0.105	0.105	0.103	0.097	0.097	0.096	0.093	0.095	0.095	0.093	0.092	0.104	0.101	0.099	0.098	1.167	0.127	0.648	0.124	0.172	0.138	0.14	0.132	0.131	0.105	0.109	0.12	0.114	0.108	0.107	0.108	0.11	0.096	0.093	0.094	0.098	0.093	0.09	0.091
17.4167	0.123	0.452	1.079	0.111	0.096	0.1	0.12	0.107	0.104	0.104	0.105	0.103	0.096	0.097	0.097	0.094	0.094	0.094	0.094	0.093	0.103	0.1	0.1	0.099	1.175	0.128	0.696	0.125	0.172	0.137	0.141	0.133	0.132	0.103	0.11	0.121	0.114	0.107	0.108	0.109	0.111	0.094	0.094	0.094	0.097	0.093	0.091	0.091
17.5	0.124	0.503	1.084	0.112	0.095	0.101	0.12	0.107	0.104	0.105	0.105	0.104	0.096	0.098	0.096	0.094	0.095	0.095	0.092	0.094	0.103	0.1	0.099	0.1	1.189	0.129	0.761	0.125	0.172	0.139	0.141	0.134	0.133	0.105	0.11	0.121	0.115	0.109	0.107	0.11	0.111	0.095	0.094	0.095	0.097	0.093	0.09	0.092
17.5833	0.126	0.546	1.094	0.111	0.096	0.101	0.12	0.107	0.103	0.105	0.105	0.106	0.095	0.098	0.096	0.095	0.093	0.096	0.092	0.096	0.103	0.101	0.099	0.102	1.19	0.132	0.802	0.126	0.171	0.139	0.14	0.134	0.134	0.105	0.109	0.122	0.115	0.109	0.107	0.11	0.11	0.095	0.093	0.094	0.097	0.093	0.09	0.091
17.6667	0.129	0.591	1.104	0.112	0.097	0.101	0.121	0.106	0.104	0.105	0.105	0.105	0.096	0.097	0.096	0.094	0.094	0.095	0.093	0.094	0.103	0.099	0.099	0.101	1.204	0.134	0.839	0.126	0.172	0.139	0.141	0.134	0.136	0.103	0.11	0.122	0.115	0.107	0.107	0.11	0.111	0.094	0.094	0.095	0.097	0.092	0.09	0.092
17.75	0.132	0.644	1.114	0.111	0.098	0.101	0.121	0.106	0.106	0.105	0.105	0.104	0.097	0.097	0.096	0.094	0.096	0.095	0.093	0.094	0.105	0.1	0.1	0.101	1.208	0.137	0.862	0.126	0.173	0.139	0.141	0.134	0.137	0.104	0.11	0.122	0.117	0.108	0.107	0.11	0.111	0.095	0.094	0.095	0.097	0.093	0.091	0.092
17.8333	0.133	0.694	1.125	0.111	0.095	0.101	0.123	0.107	0.102	0.105	0.106	0.104	0.095	0.097	0.096	0.095	0.093	0.095	0.093	0.095	0.102	0.1	0.1	0.101	1.218	0.14	0.884	0.126	0.173	0.14	0.14	0.133	0.136	0.105	0.11	0.121	0.115	0.108	0.107	0.11	0.111	0.095	0.093	0.095	0.096	0.093	0.09	0.092
17.9167	0.135	0.741	1.133	0.111	0.098	0.102	0.125	0.106	0.104	0.106	0.107	0.103	0.096	0.098	0.096	0.093	0.094	0.096	0.093	0.093	0.103	0.101	0.1	0.1	1.218	0.144	0.905	0.127	0.174	0.14	0.141	0.133	0.137	0.105	0.111	0.121	0.116	0.109	0.107	0.109	0.111	0.095	0.094	0.094	0.097	0.093	0.091	0.091
18	0.136	0.78	1.141	0.112	0.099	0.102	0.126	0.107	0.103	0.105	0.107	0.104	0.096	0.097	0.097	0.095	0.094	0.095	0.093	0.095	0.104	0.1	0.099	0.101	1.227	0.148	0.922	0.128	0.178	0.14	0.141	0.134	0.138	0.104	0.111	0.122	0.116	0.108	0.107	0.11	0.112	0.095	0.094	0.095	0.097	0.093	0.091	0.092
18.0833	0.137	0.826	1.152	0.111	0.097	0.102	0.129	0.106	0.103	0.106	0.107	0.103	0.095	0.098	0.096	0.093	0.094	0.096	0.092	0.093	0.103	0.101	0.099	0.1	1.228	0.153	0.939	0.127	0.18	0.142	0.14	0.132	0.139	0.105	0.111	0.12	0.116	0.108	0.107	0.108	0.111	0.095	0.094	0.093	0.097	0.093	0.091	0.091
18.1667	0.141	0.863	1.161	0.111	0.098	0.102	0.134	0.105	0.105	0.106	0.108	0.104	0.097	0.098	0.096	0.093	0.095	0.097	0.092	0.092	0.105	0.101	0.099	0.099	1.23	0.159	0.954	0.128	0.185	0.142	0.14	0.132	0.139	0.106	0.112	0.12	0.118	0.109	0.107	0.109	0.113	0.096	0.094	0.094	0.098	0.094	0.09	0.091
18.25	0.144	0.89	1.17	0.111	0.102	0.103	0.137	0.107	0.104	0.107	0.107	0.104	0.096	0.098	0.096	0.094	0.095	0.096	0.092	0.094	0.104	0.101	0.099	0.1	1.236	0.166	0.971	0.129	0.19	0.143	0.139	0.133	0.141	0.105	0.111	0.121	0.118	0.109	0.106	0.11	0.113	0.095	0.094	0.094	0.098	0.093	0.091	0.092
18.3333	0.147	0.9	1.177	0.111	0.097	0.103	0.142	0.105	0.103	0.107	0.108	0.103	0.096	0.098	0.096	0.094	0.095	0.096	0.092	0.093	0.104	0.101	0.098	0.099	1.232	0.174	0.985	0.128	0.194	0.143	0.138	0.132	0.141	0.105	0.111	0.12	0.118	0.109	0.106	0.109	0.114	0.095	0.093	0.094	0.098	0.093	0.09	0.091
18.4167	0.15	0.912	1.188	0.112	0.101	0.103	0.146	0.108	0.104	0.107	0.108	0.105	0.097	0.098	0.097	0.095	0.096	0.096	0.093	0.096	0.105	0.101	0.1	0.102	1.238	0.183	1.002	0.131	0.204	0.143	0.139	0.133	0.143	0.105	0.112	0.122	0.119	0.108	0.107	0.11	0.115	0.095	0.094	0.095	0.098	0.093	0.091	0.092
18.5	0.153	0.923	1.196	0.112	0.097	0.103	0.152	0.107	0.104	0.107	0.107	0.105	0.096	0.097	0.096	0.095	0.095	0.095	0.091	0.094	0.104	0.1	0.098	0.101	1.233	0.195	1.017	0.131	0.208	0.143	0.137	0.133	0.142	0.104	0.111	0.121	0.118	0.107	0.106	0.11	0.114	0.094	0.093	0.095	0.098	0.093	0.09	0.092
18.5833	0.155	0.93	1.204	0.112	0.096	0.103	0.158	0.107	0.102	0.107	0.109	0.105	0.095	0.098	0.097	0.095	0.093	0.096	0.093	0.095	0.102	0.101	0.1	0.101	1.236	0.213	1.035	0.131	0.22	0.144	0.138	0.133	0.142	0.106	0.113	0.121	0.118	0.109	0.107	0.11	0.115	0.095	0.094	0.095	0.098	0.094	0.091	0.092
18.6667	0.157	0.942	1.214	0.111	0.096	0.103	0.166	0.106	0.103	0.106	0.109	0.104	0.096	0.097	0.097	0.095	0.094	0.095	0.092	0.095	0.103	0.1	0.099	0.1	1.237	0.231	1.056	0.131	0.231	0.144	0.138	0.133	0.145	0.104	0.113	0.121	0.119	0.107	0.107	0.11	0.116	0.095	0.094	0.095	0.098	0.093	0.091	0.093
18.75	0.159	0.947	1.22	0.111	0.095	0.103	0.175	0.107	0.103	0.106	0.109	0.106	0.095	0.098	0.096	0.096	0.093	0.095	0.092	0.096	0.102	0.1	0.099	0.102	1.235	0.253	1.072	0.133	0.245	0.145	0.138	0.134	0.145	0.104	0.114	0.122	0.119	0.108	0.107	0.111	0.115	0.095	0.094	0.095	0.098	0.093	0.091	0.093
18.8333	0.161	0.957	1.228	0.11	0.097	0.103	0.186	0.105	0.103	0.106	0.11	0.104	0.096	0.097	0.097	0.094	0.094	0.095	0.092	0.094	0.103	0.1	0.099	0.1	1.237	0.28	1.091	0.132	0.264	0.146	0.137	0.133	0.147	0.105	0.114	0.121	0.12	0.108	0.107	0.11	0.117	0.095	0.093	0.095	0.099	0.093	0.091	0.092
18.9167	0.163	0.968	1.236	0.109	0.098	0.104	0.194	0.106	0.103	0.107	0.11	0.105	0.096	0.097	0.096	0.094	0.093	0.095	0.092	0.094	0.102	0.1	0.099	0.1	1.233	0.309	1.106	0.132	0.274	0.145	0.137	0.133	0.146	0.105	0.114	0.12	0.12	0.108	0.107	0.109	0.116	0.095	0.093	0.094	0.098	0.093	0.09	0.091
19	0.163	0.978	1.244	0.112	0.094	0.104	0.206	0.106	0.103	0.107	0.112	0.105	0.096	0.097	0.097	0.094	0.093	0.096	0.093	0.094	0.102	0.101	0.1	0.1	1.238	0.341	1.118	0.132	0.298	0.146	0.138	0.132	0.148	0.105	0.116	0.12	0.12	0.108	0.108	0.11	0.117	0.095	0.094	0.094	0.099	0.093	0.091	0.092
19.0833	0.166	0.986	1.251	0.11	0.096	0.104	0.219	0.106	0.103	0.107	0.111	0.105	0.096	0.098	0.097	0.094	0.095	0.095	0.092	0.094	0.104	0.1	0.099	0.101	1.235	0.379	1.132	0.132	0.318	0.147	0.137	0.133	0.149	0.105	0.115	0.121	0.122	0.108	0.107	0.11	0.118	0.095	0.093	0.094	0.099	0.093	0.09	0.092
19.1667	0.165	0.995	1.259	0.109	0.096	0.104	0.232	0.105	0.104	0.107	0.11	0.104	0.096	0.097	0.097	0.094	0.094	0.095	0.092	0.095	0.103	0.099	0.099	0.101	1.238	0.418	1.143	0.132	0.356	0.147	0.138	0.132	0.148	0.104	0.116	0.121	0.121	0.108	0.107	0.11	0.118	0.095	0.093	0.094	0.099	0.093	0.091	0.092
19.25	0.168	1.004	1.263	0.111	0.098	0.104	0.249	0.105	0.103	0.108	0.111	0.105	0.096	0.098	0.097	0.094	0.095	0.095	0.092	0.095	0.104	0.101	0.099	0.101	1.238	0.464	1.155	0.133	0.391	0.148	0.139	0.132	0.149	0.106	0.117	0.12	0.122	0.108	0.107	0.11	0.12	0.095	0.093	0.095	0.1	0.093	0.091	0.092
19.3333	0.167	1.012	1.268	0.109	0.096	0.105	0.266	0.106	0.102	0.108	0.111	0.105	0.096	0.098	0.097	0.094	0.093	0.096	0.092	0.095	0.102	0.102	0.1	0.101	1.236	0.514	1.164	0.134	0.425	0.148	0.14	0.133	0.147	0.106	0.118	0.121	0.121	0.109	0.108	0.11	0.12	0.095	0.094	0.095	0.1	0.094	0.091	0.093
19.4167	0.169	1.021	1.274	0.109	0.101	0.106	0.283	0.107	0.104	0.108	0.11	0.105	0.096	0.098	0.096	0.095	0.095	0.096	0.091	0.096	0.104	0.1	0.098	0.103	1.239	0.572	1.174	0.135	0.471	0.148	0.139	0.133	0.15	0.106	0.117	0.122	0.124	0.108	0.107	0.111	0.121	0.095	0.093	0.095	0.1	0.093	0.091	0.093
19.5	0.168	1.03	1.277	0.111	0.1	0.105	0.3	0.106	0.103	0.107	0.11	0.105	0.095	0.097	0.097	0.095	0.093	0.095	0.091	0.096	0.102	0.099	0.098	0.102	1.238	0.633	1.183	0.136	0.508	0.148	0.14	0.133	0.148	0.105	0.118	0.122	0.123	0.108	0.106	0.111	0.121	0.095	0.092	0.095	0.1	0.093	0.09	0.093
19.5833	0.17	1.04	1.281	0.109	0.098	0.106	0.318	0.105	0.103	0.108	0.113	0.104	0.096	0.097	0.098	0.094	0.094	0.095	0.093	0.093	0.104	0.1	0.1	0.099	1.241	0.693	1.191	0.135	0.558	0.148	0.143	0.132	0.148	0.105	0.12	0.12	0.125	0.107	0.108	0.11	0.123	0.095	0.093	0.094	0.101	0.093	0.091	0.092
19.6667	0.171	1.048	1.28	0.109	0.097	0.106	0.338	0.107	0.104	0.108	0.112	0.105	0.096	0.097	0.097	0.095	0.095	0.095	0.092	0.095	0.104	0.1	0.099	0.102	1.236	0.759	1.201	0.137	0.594	0.148	0.144	0.133	0.15	0.106	0.12	0.121	0.125	0.108	0.107	0.11	0.123	0.095	0.093	0.095	0.101	0.093	0.091	0.093
19.75	0.17	1.059	1.284	0.111	0.095	0.107	0.361	0.105	0.102	0.109	0.112	0.105	0.096	0.098	0.098	0.094	0.093	0.097	0.092	0.095	0.102	0.101	0.099	0.101	1.241	0.811	1.209	0.138	0.648	0.149	0.147	0.133	0.148	0.107	0.122	0.121	0.125	0.109	0.108	0.11	0.124	0.095	0.093	0.095	0.101	0.093	0.091	0.092
19.8333	0.173	1.065	1.285	0.109	0.096	0.107	0.381	0.104	0.103	0.109	0.113	0.104	0.096	0.098	0.098	0.094	0.094	0.096	0.092	0.093	0.103	0.101	0.099	0.1	1.238	0.846	1.216	0.138	0.689	0.148	0.15	0.131	0.147	0.106	0.122	0.119	0.126	0.108	0.107	0.109	0.124	0.095	0.093	0.094	0.101	0.093	0.091	0.092
19.9167	0.175	1.076	1.284	0.11	0.097	0.108	0.405	0.105	0.104	0.109	0.112	0.105	0.097	0.098	0.097	0.095	0.096	0.096	0.09	0.095	0.105	0.1	0.098	0.102	1.243	0.874	1.224	0.14	0.751	0.149	0.153	0.133	0.15	0.107	0.122	0.121	0.128	0.108	0.106	0.111	0.127	0.095	0.092	0.095	0.102	0.093	0.09	0.093
20	0.176	1.082	1.284	0.109	0.098	0.107	0.44	0.105	0.103	0.109	0.112	0.105	0.096	0.098	0.097	0.095	0.094	0.096	0.091	0.095	0.103	0.1	0.098	0.102	1.241	0.902	1.229	0.141	0.797	0.148	0.158	0.132	0.15	0.106	0.123	0.121	0.128	0.108	0.107	0.11	0.126	0.095	0.092	0.095	0.101	0.093	0.09	0.093
20.0833	0.176	1.093	1.291	0.111	0.094	0.108	0.483	0.106	0.104	0.11	0.114	0.106	0.097	0.098	0.098	0.095	0.096	0.096	0.092	0.096	0.105	0.101	0.1	0.101	1.244	0.925	1.237	0.142	0.859	0.149	0.164	0.132	0.151	0.108	0.125	0.121	0.13	0.109	0.108	0.11	0.128	0.095	0.093	0.095	0.103	0.093	0.091	0.093
20.1667	0.178	1.102	1.289	0.11	0.1	0.109	0.53	0.104	0.103	0.111	0.113	0.104	0.096	0.098	0.099	0.094	0.094	0.096	0.092	0.094	0.103	0.101	0.1	0.1	1.242	0.946	1.244	0.143	0.901	0.148	0.17	0.131	0.147	0.107	0.126	0.119	0.128	0.109	0.109	0.109	0.128	0.095	0.093	0.094	0.102	0.093	0.091	0.092
20.25	0.178	1.107	1.29	0.113	0.096	0.109	0.582	0.106	0.103	0.11	0.112	0.106	0.097	0.098	0.098	0.095	0.094	0.096	0.091	0.096	0.103	0.101	0.099	0.103	1.241	0.965	1.248	0.146	0.948	0.148	0.176	0.134	0.147	0.107	0.125	0.122	0.129	0.108	0.108	0.111	0.129	0.095	0.093	0.095	0.102	0.093	0.091	0.093
20.3333	0.18	1.118	1.29	0.113	0.097	0.109	0.647	0.105	0.103	0.111	0.114	0.105	0.096	0.098	0.099	0.094	0.095	0.096	0.093	0.094	0.103	0.102	0.1	0.1	1.246	0.983	1.254	0.147	1.007	0.148	0.185	0.132	0.148	0.108	0.128	0.119	0.13	0.109	0.109	0.11	0.13	0.095	0.093	0.095	0.103	0.093	0.092	0.092
20.4167	0.179	1.129	1.291	0.111	0.096	0.11	0.711	0.105	0.102	0.112	0.114	0.103	0.097	0.099	0.099	0.093	0.094	0.097	0.092	0.093	0.103	0.102	0.099	0.099	1.242	1	1.256	0.148	1.047	0.148	0.196	0.131	0.147	0.109	0.127	0.118	0.13	0.109	0.108	0.108	0.13	0.095	0.092	0.094	0.103	0.094	0.091	0.092
20.5	0.18	1.137	1.291	0.111	0.096	0.11	0.779	0.105	0.104	0.111	0.113	0.105	0.097	0.098	0.098	0.095	0.096	0.095	0.091	0.095	0.105	0.1	0.099	0.101	1.247	1.019	1.261	0.151	1.095	0.146	0.207	0.133	0.15	0.108	0.126	0.121	0.132	0.108	0.108	0.11	0.132	0.095	0.092	0.095	0.104	0.092	0.091	0.093
20.5833	0.18	1.145	1.292	0.11	0.096	0.11	0.838	0.105	0.103	0.111	0.113	0.105	0.096	0.098	0.099	0.094	0.094	0.096	0.092	0.095	0.103	0.101	0.1	0.101	1.246	1.035	1.26	0.153	1.114	0.146	0.223	0.132	0.149	0.108	0.127	0.12	0.132	0.108	0.109	0.11	0.133	0.095	0.093	0.095	0.104	0.093	0.091	0.092
20.6667	0.181	1.154	1.293	0.113	0.096	0.111	0.887	0.106	0.103	0.112	0.112	0.104	0.096	0.098	0.099	0.095	0.094	0.095	0.091	0.094	0.104	0.1	0.099	0.101	1.246	1.054	1.261	0.156	1.134	0.145	0.242	0.133	0.151	0.108	0.126	0.119	0.132	0.108	0.109	0.11	0.133	0.095	0.093	0.095	0.104	0.093	0.091	0.093
20.75	0.181	1.162	1.293	0.11	0.096	0.112	0.924	0.105	0.103	0.114	0.114	0.104	0.096	0.099	0.1	0.094	0.094	0.097	0.092	0.094	0.103	0.102	0.1	0.1	1.246	1.071	1.263	0.157	1.152	0.146	0.263	0.132	0.15	0.108	0.128	0.119	0.133	0.109	0.109	0.11	0.134	0.095	0.093	0.095	0.104	0.093	0.091	0.093
20.8333	0.18	1.17	1.295	0.111	0.099	0.114	0.946	0.104	0.103	0.114	0.113	0.104	0.097	0.099	0.1	0.094	0.095	0.097	0.092	0.093	0.104	0.102	0.099	0.099	1.244	1.088	1.264	0.161	1.159	0.146	0.287	0.132	0.152	0.109	0.127	0.119	0.134	0.109	0.109	0.109	0.135	0.095	0.092	0.095	0.105	0.093	0.091	0.093
20.9167	0.182	1.18	1.296	0.113	0.099	0.115	0.964	0.106	0.103	0.113	0.114	0.104	0.096	0.098	0.101	0.094	0.095	0.096	0.092	0.094	0.104	0.101	0.1	0.1	1.249	1.106	1.264	0.167	1.176	0.145	0.315	0.132	0.155	0.109	0.128	0.119	0.135	0.109	0.11	0.109	0.137	0.095	0.093	0.095	0.106	0.093	0.092	0.093
21	0.181	1.188	1.296	0.112	0.099	0.116	0.976	0.105	0.102	0.113	0.114	0.103	0.097	0.098	0.101	0.093	0.094	0.096	0.094	0.093	0.103	0.101	0.101	0.099	1.245	1.118	1.263	0.172	1.178	0.145	0.341	0.132	0.156	0.108	0.129	0.119	0.135	0.108	0.11	0.109	0.138	0.095	0.093	0.094	0.106	0.093	0.092	0.092
21.0833	0.183	1.196	1.299	0.112	0.094	0.116	0.987	0.105	0.103	0.112	0.113	0.105	0.096	0.098	0.1	0.095	0.094	0.095	0.092	0.095	0.103	0.1	0.1	0.101	1.249	1.133	1.265	0.182	1.196	0.145	0.372	0.133	0.161	0.108	0.128	0.12	0.136	0.107	0.11	0.11	0.139	0.095	0.093	0.095	0.106	0.093	0.092	0.093
21.1667	0.183	1.202	1.301	0.11	0.098	0.12	1	0.105	0.104	0.114	0.113	0.103	0.097	0.098	0.101	0.094	0.095	0.096	0.092	0.094	0.104	0.101	0.1	0.1	1.246	1.145	1.265	0.191	1.196	0.146	0.405	0.131	0.165	0.108	0.127	0.118	0.137	0.108	0.11	0.109	0.14	0.095	0.092	0.094	0.107	0.093	0.091	0.092
21.25	0.183	1.212	1.299	0.112	0.097	0.122	1.007	0.104	0.103	0.114	0.112	0.104	0.096	0.098	0.101	0.094	0.094	0.095	0.092	0.094	0.103	0.101	0.1	0.101	1.251	1.155	1.265	0.202	1.213	0.146	0.437	0.131	0.171	0.109	0.128	0.119	0.138	0.108	0.11	0.109	0.142	0.095	0.093	0.094	0.107	0.093	0.092	0.093
21.3333	0.183	1.218	1.298	0.111	0.1	0.124	1.019	0.106	0.102	0.115	0.113	0.105	0.096	0.099	0.101	0.094	0.094	0.096	0.092	0.095	0.103	0.101	0.1	0.102	1.245	1.165	1.265	0.217	1.213	0.147	0.472	0.133	0.173	0.11	0.128	0.119	0.138	0.108	0.11	0.11	0.143	0.095	0.093	0.095	0.108	0.093	0.092	0.093
21.4167	0.184	1.226	1.299	0.113	0.1	0.128	1.03	0.106	0.103	0.115	0.112	0.106	0.097	0.099	0.101	0.096	0.095	0.096	0.091	0.097	0.104	0.101	0.099	0.103	1.252	1.175	1.267	0.234	1.228	0.147	0.511	0.133	0.183	0.11	0.127	0.12	0.14	0.108	0.11	0.111	0.146	0.095	0.092	0.096	0.109	0.093	0.091	0.094
21.5	0.184	1.233	1.3	0.113	0.099	0.13	1.039	0.104	0.102	0.114	0.113	0.102	0.096	0.098	0.102	0.092	0.094	0.095	0.092	0.092	0.102	0.1	0.1	0.098	1.25	1.181	1.268	0.257	1.227	0.148	0.551	0.131	0.189	0.109	0.127	0.118	0.14	0.107	0.11	0.108	0.147	0.094	0.093	0.094	0.109	0.093	0.091	0.092
21.5833	0.184	1.24	1.299	0.113	0.096	0.135	1.049	0.105	0.102	0.117	0.113	0.104	0.096	0.099	0.102	0.093	0.093	0.097	0.092	0.093	0.103	0.102	0.1	0.099	1.252	1.192	1.268	0.282	1.239	0.151	0.594	0.131	0.2	0.11	0.127	0.118	0.141	0.109	0.11	0.109	0.15	0.095	0.092	0.094	0.109	0.094	0.091	0.092
21.6667	0.184	1.248	1.299	0.113	0.097	0.141	1.059	0.105	0.102	0.117	0.113	0.104	0.096	0.099	0.103	0.094	0.095	0.097	0.092	0.094	0.104	0.102	0.1	0.1	1.248	1.199	1.27	0.304	1.236	0.153	0.642	0.132	0.208	0.112	0.126	0.119	0.142	0.108	0.11	0.109	0.15	0.095	0.093	0.095	0.11	0.093	0.091	0.093
21.75	0.184	1.252	1.301	0.111	0.099	0.145	1.069	0.105	0.102	0.117	0.112	0.105	0.096	0.099	0.103	0.093	0.094	0.096	0.092	0.093	0.103	0.101	0.1	0.099	1.251	1.204	1.268	0.329	1.243	0.155	0.689	0.132	0.223	0.112	0.125	0.118	0.143	0.108	0.11	0.109	0.15	0.095	0.093	0.095	0.11	0.093	0.092	0.092
21.8333	0.185	1.259	1.304	0.114	0.099	0.151	1.079	0.106	0.102	0.117	0.113	0.105	0.097	0.099	0.104	0.094	0.094	0.096	0.092	0.094	0.103	0.101	0.1	0.101	1.254	1.209	1.271	0.357	1.246	0.158	0.749	0.132	0.236	0.112	0.125	0.118	0.144	0.108	0.111	0.109	0.155	0.094	0.092	0.095	0.111	0.093	0.092	0.093
21.9167	0.186	1.263	1.301	0.112	0.1	0.159	1.088	0.105	0.103	0.117	0.114	0.103	0.097	0.099	0.104	0.093	0.095	0.096	0.094	0.093	0.104	0.102	0.101	0.099	1.253	1.216	1.271	0.392	1.246	0.161	0.807	0.131	0.25	0.111	0.126	0.118	0.144	0.108	0.112	0.108	0.156	0.095	0.093	0.094	0.112	0.093	0.092	0.092
22	0.184	1.269	1.302	0.115	0.099	0.168	1.099	0.103	0.101	0.117	0.113	0.103	0.096	0.099	0.104	0.093	0.094	0.096	0.093	0.092	0.103	0.101	0.1	0.098	1.255	1.22	1.271	0.434	1.248	0.166	0.875	0.131	0.271	0.112	0.125	0.116	0.144	0.109	0.111	0.107	0.158	0.095	0.093	0.094	0.113	0.093	0.092	0.092
22.0833	0.187	1.272	1.301	0.113	0.102	0.178	1.108	0.105	0.103	0.116	0.113	0.105	0.097	0.098	0.104	0.095	0.095	0.095	0.092	0.095	0.104	0.1	0.1	0.102	1.253	1.224	1.271	0.482	1.247	0.17	0.93	0.133	0.292	0.111	0.124	0.119	0.146	0.107	0.111	0.111	0.161	0.094	0.093	0.096	0.113	0.093	0.092	0.094
22.1667	0.188	1.276	1.302	0.116	0.099	0.195	1.118	0.105	0.103	0.118	0.112	0.105	0.097	0.099	0.105	0.094	0.094	0.096	0.092	0.094	0.103	0.101	0.1	0.101	1.254	1.227	1.272	0.539	1.251	0.178	0.978	0.132	0.318	0.113	0.123	0.118	0.146	0.108	0.111	0.11	0.163	0.094	0.093	0.095	0.114	0.093	0.092	0.093
22.25	0.187	1.279	1.302	0.112	0.096	0.209	1.129	0.105	0.102	0.118	0.114	0.104	0.096	0.099	0.105	0.094	0.094	0.096	0.093	0.094	0.104	0.101	0.1	0.1	1.252	1.229	1.273	0.596	1.245	0.185	1.02	0.132	0.34	0.112	0.123	0.118	0.147	0.108	0.111	0.109	0.165	0.094	0.093	0.095	0.114	0.093	0.092	0.093
22.3333	0.187	1.281	1.304	0.116	0.099	0.227	1.137	0.105	0.102	0.119	0.113	0.104	0.096	0.1	0.105	0.094	0.094	0.097	0.092	0.095	0.103	0.102	0.1	0.102	1.256	1.229	1.274	0.642	1.253	0.194	1.056	0.132	0.376	0.113	0.122	0.119	0.147	0.109	0.111	0.11	0.168	0.094	0.093	0.096	0.116	0.093	0.092	0.094
22.4167	0.188	1.282	1.304	0.114	0.099	0.244	1.146	0.106	0.103	0.119	0.113	0.106	0.097	0.1	0.105	0.095	0.095	0.096	0.092	0.095	0.104	0.101	0.099	0.102	1.253	1.23	1.275	0.701	1.246	0.203	1.083	0.133	0.403	0.113	0.121	0.119	0.149	0.108	0.111	0.11	0.169	0.094	0.092	0.095	0.117	0.093	0.092	0.094
22.5	0.188	1.282	1.307	0.116	0.099	0.26	1.154	0.105	0.103	0.118	0.114	0.105	0.096	0.1	0.106	0.094	0.094	0.096	0.092	0.094	0.103	0.102	0.099	0.1	1.257	1.229	1.275	0.747	1.253	0.215	1.104	0.131	0.442	0.113	0.122	0.116	0.148	0.109	0.111	0.108	0.173	0.095	0.092	0.094	0.118	0.093	0.092	0.093
22.5833	0.187	1.284	1.304	0.119	0.093	0.283	1.163	0.105	0.101	0.119	0.115	0.104	0.096	0.1	0.106	0.094	0.093	0.096	0.092	0.095	0.103	0.102	0.1	0.101	1.256	1.231	1.275	0.793	1.252	0.231	1.12	0.131	0.474	0.114	0.121	0.117	0.148	0.109	0.111	0.108	0.174	0.095	0.093	0.095	0.118	0.093	0.092	0.093
22.6667	0.189	1.286	1.305	0.118	0.093	0.306	1.171	0.106	0.102	0.119	0.115	0.106	0.096	0.1	0.106	0.096	0.093	0.096	0.092	0.097	0.103	0.101	0.099	0.103	1.255	1.231	1.276	0.83	1.247	0.249	1.135	0.133	0.509	0.113	0.121	0.119	0.149	0.108	0.11	0.111	0.177	0.094	0.092	0.096	0.119	0.093	0.092	0.094
22.75	0.187	1.286	1.306	0.12	0.097	0.335	1.182	0.105	0.102	0.119	0.117	0.104	0.097	0.1	0.107	0.094	0.095	0.096	0.093	0.093	0.104	0.101	0.1	0.1	1.26	1.231	1.277	0.859	1.254	0.273	1.146	0.132	0.555	0.113	0.121	0.117	0.15	0.108	0.112	0.109	0.181	0.094	0.093	0.095	0.12	0.093	0.092	0.093
22.8333	0.188	1.287	1.307	0.119	0.099	0.362	1.189	0.104	0.102	0.117	0.12	0.103	0.097	0.1	0.108	0.093	0.095	0.095	0.094	0.092	0.103	0.101	0.101	0.098	1.257	1.233	1.277	0.881	1.248	0.295	1.155	0.131	0.585	0.114	0.122	0.116	0.149	0.108	0.112	0.108	0.182	0.094	0.093	0.094	0.121	0.093	0.092	0.093
22.9167	0.188	1.288	1.307	0.121	0.1	0.394	1.198	0.106	0.102	0.117	0.118	0.106	0.096	0.1	0.106	0.095	0.094	0.096	0.092	0.096	0.103	0.101	0.099	0.103	1.261	1.233	1.278	0.903	1.256	0.326	1.164	0.133	0.633	0.114	0.12	0.119	0.15	0.109	0.111	0.11	0.187	0.094	0.093	0.096	0.123	0.093	0.092	0.094
23	0.189	1.289	1.309	0.121	0.101	0.427	1.205	0.104	0.102	0.118	0.122	0.104	0.096	0.1	0.107	0.094	0.095	0.095	0.093	0.093	0.104	0.101	0.1	0.099	1.258	1.233	1.277	0.916	1.25	0.354	1.175	0.132	0.669	0.114	0.121	0.118	0.15	0.109	0.112	0.108	0.188	0.094	0.093	0.095	0.123	0.093	0.092	0.093
23.0833	0.19	1.29	1.308	0.124	0.099	0.481	1.214	0.105	0.103	0.118	0.123	0.105	0.097	0.101	0.107	0.094	0.095	0.096	0.093	0.096	0.105	0.101	0.1	0.102	1.262	1.236	1.279	0.931	1.252	0.385	1.184	0.133	0.723	0.114	0.12	0.118	0.152	0.109	0.111	0.109	0.192	0.094	0.093	0.095	0.126	0.092	0.093	0.094
23.1667	0.189	1.293	1.309	0.125	0.097	0.543	1.219	0.104	0.102	0.118	0.127	0.103	0.096	0.101	0.107	0.093	0.094	0.096	0.093	0.092	0.104	0.102	0.1	0.099	1.263	1.237	1.281	0.944	1.253	0.422	1.194	0.132	0.78	0.115	0.121	0.117	0.151	0.109	0.111	0.108	0.194	0.094	0.093	0.095	0.126	0.093	0.092	0.093
23.25	0.188	1.292	1.308	0.124	0.099	0.605	1.227	0.106	0.102	0.117	0.13	0.106	0.096	0.101	0.107	0.094	0.093	0.097	0.093	0.095	0.102	0.102	0.1	0.101	1.261	1.236	1.279	0.955	1.249	0.462	1.2	0.133	0.829	0.114	0.121	0.119	0.15	0.11	0.111	0.109	0.197	0.094	0.093	0.095	0.127	0.093	0.093	0.093
23.3333	0.189	1.294	1.311	0.124	0.098	0.661	1.232	0.105	0.102	0.118	0.136	0.105	0.097	0.102	0.107	0.094	0.095	0.098	0.093	0.094	0.104	0.103	0.1	0.1	1.267	1.238	1.28	0.964	1.256	0.514	1.211	0.133	0.898	0.116	0.121	0.118	0.151	0.111	0.111	0.109	0.201	0.094	0.093	0.095	0.13	0.094	0.093	0.093
23.4167	0.19	1.295	1.31	0.124	0.1	0.708	1.238	0.104	0.102	0.117	0.143	0.104	0.096	0.101	0.108	0.094	0.094	0.096	0.094	0.094	0.103	0.102	0.1	0.1	1.262	1.239	1.281	0.975	1.249	0.571	1.218	0.132	0.952	0.115	0.123	0.118	0.149	0.11	0.112	0.108	0.203	0.093	0.093	0.095	0.131	0.093	0.093	0.094
23.5	0.19	1.295	1.311	0.125	0.098	0.754	1.241	0.105	0.102	0.117	0.15	0.105	0.096	0.101	0.107	0.094	0.094	0.096	0.093	0.095	0.103	0.102	0.099	0.102	1.266	1.237	1.282	0.986	1.255	0.632	1.227	0.134	1.015	0.114	0.123	0.12	0.15	0.11	0.112	0.109	0.208	0.094	0.093	0.095	0.134	0.094	0.093	0.094
23.5833	0.193	1.296	1.311	0.128	0.099	0.796	1.246	0.105	0.104	0.116	0.159	0.106	0.097	0.101	0.108	0.094	0.095	0.095	0.093	0.096	0.104	0.101	0.099	0.102	1.265	1.238	1.282	0.996	1.253	0.724	1.234	0.134	1.041	0.114	0.124	0.12	0.149	0.11	0.111	0.109	0.212	0.094	0.093	0.095	0.135	0.093	0.093	0.094
23.6667	0.191	1.297	1.312	0.132	0.1	0.834	1.249	0.105	0.103	0.118	0.169	0.106	0.097	0.102	0.108	0.094	0.096	0.097	0.093	0.096	0.105	0.102	0.1	0.102	1.263	1.237	1.284	1.005	1.252	0.817	1.241	0.134	1.056	0.115	0.126	0.12	0.149	0.111	0.112	0.109	0.216	0.094	0.094	0.096	0.138	0.094	0.093	0.094
23.75	0.19	1.297	1.314	0.128	0.098	0.858	1.25	0.103	0.101	0.117	0.182	0.103	0.096	0.101	0.108	0.093	0.093	0.095	0.094	0.093	0.102	0.101	0.1	0.1	1.267	1.236	1.285	1.013	1.257	0.862	1.248	0.133	1.077	0.113	0.128	0.118	0.148	0.11	0.112	0.108	0.221	0.093	0.094	0.094	0.139	0.093	0.093	0.093
23.8333	0.19	1.297	1.314	0.129	0.098	0.881	1.252	0.103	0.101	0.118	0.201	0.103	0.096	0.102	0.108	0.093	0.094	0.097	0.095	0.092	0.103	0.103	0.1	0.098	1.266	1.239	1.285	1.022	1.251	0.893	1.255	0.133	1.079	0.115	0.13	0.118	0.147	0.111	0.112	0.107	0.223	0.094	0.094	0.094	0.141	0.094	0.093	0.093
23.9167	0.191	1.297	1.314	0.13	0.1	0.899	1.252	0.104	0.102	0.118	0.219	0.105	0.097	0.102	0.107	0.095	0.095	0.096	0.094	0.094	0.105	0.102	0.099	0.1	1.268	1.239	1.287	1.032	1.259	0.924	1.261	0.134	1.1	0.115	0.132	0.12	0.149	0.111	0.111	0.109	0.229	0.094	0.094	0.095	0.145	0.094	0.093	0.094
24	0.193	1.296	1.315	0.131	0.101	0.918	1.252	0.104	0.103	0.118	0.243	0.105	0.097	0.102	0.107	0.094	0.095	0.096	0.093	0.095	0.105	0.101	0.098	0.101	1.267	1.238	1.285	1.041	1.253	0.947	1.263	0.135	1.106	0.114	0.135	0.121	0.149	0.11	0.11	0.109	0.235	0.093	0.093	0.095	0.147	0.093	0.092	0.094
24.0833	0.193	1.298	1.318	0.135	0.1	0.938	1.255	0.104	0.103	0.118	0.273	0.104	0.097	0.103	0.108	0.094	0.096	0.096	0.095	0.094	0.105	0.101	0.1	0.1	1.267	1.24	1.288	1.052	1.252	0.97	1.268	0.135	1.114	0.114	0.142	0.121	0.148	0.111	0.112	0.108	0.237	0.094	0.094	0.095	0.148	0.094	0.093	0.094
24.1667	0.192	1.301	1.314	0.134	0.1	0.953	1.255	0.105	0.102	0.119	0.299	0.105	0.097	0.103	0.108	0.094	0.096	0.097	0.094	0.095	0.105	0.102	0.099	0.101	1.27	1.24	1.288	1.058	1.257	0.989	1.269	0.135	1.134	0.113	0.146	0.121	0.149	0.111	0.111	0.109	0.245	0.094	0.094	0.095	0.151	0.094	0.093	0.094
24.25	0.194	1.299	1.316	0.133	0.098	0.966	1.257	0.104	0.103	0.119	0.326	0.104	0.097	0.103	0.108	0.094	0.097	0.097	0.095	0.094	0.106	0.102	0.099	0.101	1.267	1.24	1.289	1.068	1.252	1.01	1.271	0.135	1.135	0.113	0.154	0.121	0.149	0.111	0.112	0.108	0.248	0.094	0.094	0.095	0.154	0.094	0.093	0.094
24.3333	0.193	1.301	1.318	0.137	0.101	0.98	1.259	0.105	0.103	0.118	0.354	0.105	0.098	0.102	0.108	0.095	0.096	0.096	0.095	0.096	0.106	0.101	0.1	0.102	1.27	1.241	1.29	1.077	1.259	1.028	1.271	0.136	1.151	0.112	0.165	0.122	0.151	0.111	0.112	0.109	0.256	0.094	0.095	0.095	0.157	0.094	0.093	0.094
24.4167	0.195	1.301	1.317	0.135	0.099	0.992	1.256	0.104	0.102	0.118	0.384	0.105	0.097	0.102	0.107	0.095	0.095	0.096	0.094	0.096	0.104	0.102	0.098	0.101	1.269	1.242	1.291	1.087	1.255	1.046	1.272	0.136	1.157	0.113	0.174	0.122	0.149	0.111	0.11	0.109	0.259	0.094	0.094	0.095	0.158	0.094	0.093	0.095
24.5	0.195	1.3	1.323	0.135	0.101	1.003	1.26	0.104	0.103	0.118	0.415	0.104	0.098	0.102	0.108	0.093	0.095	0.096	0.096	0.093	0.104	0.101	0.1	0.1	1.269	1.242	1.293	1.094	1.253	1.063	1.273	0.135	1.165	0.112	0.189	0.121	0.151	0.111	0.112	0.107	0.264	0.093	0.095	0.094	0.161	0.094	0.094	0.093
24.5833	0.196	1.301	1.319	0.136	0.104	1.016	1.262	0.104	0.102	0.118	0.447	0.105	0.096	0.102	0.109	0.094	0.094	0.096	0.096	0.094	0.103	0.102	0.1	0.1	1.273	1.244	1.293	1.103	1.259	1.077	1.274	0.136	1.178	0.111	0.208	0.123	0.154	0.111	0.112	0.108	0.271	0.093	0.095	0.095	0.163	0.094	0.093	0.094
24.6667	0.195	1.301	1.318	0.137	0.1	1.026	1.26	0.105	0.102	0.12	0.478	0.106	0.096	0.103	0.108	0.095	0.095	0.097	0.095	0.096	0.104	0.102	0.099	0.102	1.269	1.246	1.292	1.113	1.252	1.094	1.273	0.136	1.178	0.113	0.226	0.123	0.154	0.111	0.112	0.109	0.273	0.094	0.095	0.095	0.166	0.094	0.094	0.095
24.75	0.196	1.301	1.319	0.137	0.101	1.035	1.262	0.104	0.104	0.12	0.509	0.106	0.097	0.102	0.108	0.095	0.096	0.096	0.095	0.096	0.105	0.101	0.098	0.102	1.274	1.245	1.293	1.118	1.261	1.108	1.273	0.136	1.197	0.111	0.245	0.123	0.159	0.111	0.111	0.109	0.279	0.094	0.095	0.095	0.17	0.094	0.093	0.095
24.8333	0.197	1.302	1.319	0.137	0.104	1.045	1.264	0.104	0.102	0.12	0.55	0.104	0.097	0.103	0.11	0.093	0.095	0.096	0.098	0.093	0.104	0.102	0.101	0.1	1.271	1.247	1.296	1.126	1.255	1.124	1.273	0.135	1.194	0.111	0.273	0.123	0.158	0.111	0.114	0.108	0.281	0.093	0.096	0.095	0.17	0.094	0.094	0.094
24.9167	0.197	1.303	1.32	0.137	0.102	1.053	1.263	0.103	0.101	0.122	0.598	0.104	0.096	0.103	0.109	0.094	0.095	0.097	0.097	0.094	0.104	0.102	0.1	0.1	1.274	1.248	1.297	1.136	1.261	1.138	1.275	0.134	1.209	0.111	0.297	0.123	0.163	0.112	0.114	0.108	0.289	0.094	0.096	0.095	0.175	0.095	0.094	0.094
25	0.196	1.303	1.322	0.138	0.102	1.063	1.263	0.104	0.101	0.123	0.658	0.104	0.096	0.103	0.108	0.094	0.094	0.097	0.096	0.094	0.103	0.102	0.099	0.1	1.272	1.248	1.298	1.144	1.256	1.15	1.276	0.135	1.207	0.111	0.326	0.124	0.165	0.111	0.112	0.108	0.293	0.094	0.096	0.095	0.176	0.095	0.093	0.094
25.0833	0.195	1.303	1.322	0.138	0.107	1.07	1.263	0.104	0.102	0.125	0.729	0.104	0.097	0.102	0.109	0.094	0.096	0.096	0.099	0.093	0.104	0.102	0.101	0.1	1.276	1.246	1.3	1.152	1.261	1.159	1.277	0.134	1.219	0.11	0.36	0.124	0.172	0.111	0.114	0.108	0.301	0.094	0.096	0.095	0.181	0.094	0.094	0.094
25.1667	0.195	1.305	1.323	0.14	0.106	1.081	1.265	0.104	0.102	0.128	0.787	0.105	0.096	0.103	0.108	0.094	0.095	0.097	0.097	0.095	0.104	0.101	0.099	0.101	1.273	1.248	1.298	1.159	1.257	1.167	1.277	0.134	1.217	0.11	0.395	0.125	0.175	0.112	0.113	0.108	0.303	0.094	0.095	0.095	0.184	0.094	0.093	0.095
25.25	0.197	1.303	1.325	0.139	0.103	1.089	1.265	0.103	0.101	0.131	0.843	0.103	0.097	0.103	0.109	0.093	0.095	0.098	0.098	0.093	0.104	0.103	0.099	0.099	1.276	1.249	1.3	1.166	1.259	1.178	1.277	0.134	1.221	0.111	0.429	0.125	0.18	0.113	0.113	0.108	0.309	0.094	0.096	0.095	0.187	0.095	0.093	0.094
25.3333	0.197	1.306	1.326	0.139	0.11	1.099	1.266	0.103	0.102	0.135	0.893	0.103	0.097	0.104	0.109	0.093	0.095	0.098	0.099	0.093	0.104	0.102	0.1	0.099	1.276	1.25	1.302	1.171	1.26	1.188	1.279	0.133	1.222	0.112	0.475	0.124	0.19	0.113	0.114	0.107	0.317	0.094	0.096	0.094	0.192	0.095	0.094	0.094
25.4167	0.197	1.307	1.326	0.14	0.104	1.105	1.266	0.103	0.102	0.136	0.934	0.103	0.097	0.102	0.11	0.093	0.095	0.096	0.1	0.093	0.103	0.101	0.101	0.099	1.275	1.25	1.303	1.179	1.257	1.196	1.279	0.133	1.218	0.109	0.512	0.125	0.194	0.112	0.115	0.107	0.321	0.094	0.097	0.094	0.195	0.095	0.095	0.094
25.5	0.199	1.306	1.327	0.14	0.105	1.113	1.266	0.103	0.102	0.142	0.959	0.104	0.097	0.103	0.109	0.093	0.095	0.097	0.099	0.093	0.104	0.102	0.1	0.1	1.278	1.251	1.303	1.182	1.263	1.201	1.278	0.133	1.225	0.11	0.552	0.126	0.203	0.113	0.114	0.108	0.331	0.094	0.097	0.095	0.201	0.095	0.095	0.095
25.5833	0.198	1.307	1.328	0.142	0.109	1.125	1.267	0.103	0.101	0.148	0.983	0.104	0.097	0.103	0.109	0.094	0.095	0.098	0.099	0.094	0.104	0.102	0.1	0.1	1.275	1.252	1.305	1.19	1.256	1.213	1.279	0.133	1.217	0.11	0.599	0.125	0.211	0.113	0.114	0.108	0.335	0.094	0.096	0.095	0.203	0.095	0.094	0.095
25.6667	0.199	1.307	1.328	0.141	0.108	1.132	1.268	0.104	0.101	0.153	1.004	0.104	0.096	0.103	0.109	0.093	0.093	0.097	0.1	0.094	0.103	0.102	0.1	0.101	1.279	1.253	1.305	1.193	1.264	1.218	1.28	0.134	1.226	0.11	0.65	0.126	0.224	0.113	0.115	0.108	0.352	0.094	0.097	0.095	0.21	0.095	0.095	0.095
25.75	0.197	1.309	1.328	0.141	0.111	1.14	1.268	0.103	0.102	0.16	1.023	0.104	0.097	0.103	0.11	0.093	0.095	0.098	0.101	0.093	0.104	0.102	0.101	0.099	1.277	1.256	1.307	1.197	1.258	1.225	1.281	0.135	1.219	0.11	0.704	0.127	0.235	0.114	0.114	0.108	0.361	0.094	0.098	0.095	0.215	0.095	0.095	0.095
25.8333	0.198	1.309	1.33	0.143	0.107	1.149	1.269	0.103	0.102	0.168	1.035	0.105	0.097	0.103	0.11	0.094	0.095	0.098	0.101	0.094	0.104	0.102	0.1	0.1	1.281	1.256	1.307	1.2	1.264	1.23	1.279	0.135	1.227	0.111	0.762	0.128	0.257	0.113	0.114	0.109	0.378	0.094	0.098	0.095	0.219	0.095	0.095	0.095
25.9167	0.2	1.31	1.33	0.145	0.108	1.156	1.27	0.105	0.103	0.176	1.049	0.106	0.097	0.104	0.11	0.095	0.096	0.097	0.1	0.097	0.105	0.101	0.099	0.103	1.28	1.254	1.308	1.205	1.26	1.234	1.28	0.137	1.223	0.111	0.823	0.129	0.28	0.113	0.113	0.11	0.393	0.094	0.097	0.096	0.225	0.095	0.095	0.096
26	0.199	1.311	1.332	0.144	0.108	1.163	1.269	0.104	0.103	0.189	1.059	0.105	0.098	0.104	0.112	0.094	0.096	0.098	0.101	0.095	0.106	0.102	0.1	0.102	1.283	1.257	1.309	1.203	1.266	1.24	1.281	0.137	1.228	0.11	0.885	0.128	0.307	0.114	0.113	0.108	0.412	0.094	0.098	0.095	0.23	0.095	0.095	0.096
26.0833	0.198	1.311	1.332	0.144	0.111	1.171	1.27	0.104	0.102	0.201	1.07	0.105	0.097	0.103	0.112	0.094	0.095	0.098	0.1	0.096	0.104	0.101	0.099	0.102	1.281	1.257	1.309	1.203	1.261	1.244	1.282	0.139	1.223	0.111	0.94	0.128	0.331	0.114	0.113	0.109	0.428	0.094	0.098	0.096	0.235	0.095	0.095	0.096
26.1667	0.199	1.312	1.334	0.142	0.108	1.18	1.272	0.102	0.101	0.216	1.081	0.103	0.096	0.103	0.114	0.093	0.094	0.099	0.102	0.093	0.103	0.102	0.1	0.1	1.283	1.257	1.31	1.205	1.262	1.245	1.283	0.14	1.225	0.111	0.983	0.128	0.37	0.115	0.113	0.108	0.443	0.095	0.099	0.095	0.241	0.095	0.095	0.095
26.25	0.201	1.312	1.334	0.145	0.11	1.186	1.271	0.103	0.102	0.232	1.092	0.104	0.097	0.104	0.115	0.094	0.096	0.099	0.102	0.094	0.105	0.102	0.1	0.101	1.283	1.259	1.31	1.205	1.268	1.248	1.281	0.142	1.228	0.112	1.018	0.128	0.414	0.115	0.113	0.108	0.469	0.094	0.098	0.095	0.248	0.095	0.096	0.095
26.3333	0.201	1.313	1.333	0.143	0.11	1.194	1.273	0.102	0.102	0.249	1.103	0.103	0.097	0.104	0.116	0.093	0.096	0.099	0.101	0.093	0.105	0.102	0.099	0.099	1.28	1.26	1.309	1.205	1.26	1.249	1.283	0.144	1.222	0.113	1.05	0.127	0.453	0.115	0.112	0.107	0.488	0.095	0.098	0.094	0.252	0.095	0.096	0.096
26.4167	0.2	1.313	1.336	0.144	0.118	1.198	1.273	0.103	0.103	0.267	1.112	0.104	0.097	0.103	0.118	0.094	0.095	0.098	0.102	0.094	0.105	0.101	0.1	0.101	1.284	1.261	1.311	1.205	1.268	1.247	1.283	0.149	1.229	0.112	1.075	0.129	0.504	0.114	0.113	0.109	0.513	0.094	0.099	0.095	0.261	0.095	0.096	0.096
26.5	0.198	1.314	1.336	0.144	0.11	1.206	1.273	0.103	0.101	0.287	1.122	0.104	0.096	0.103	0.12	0.094	0.095	0.1	0.102	0.094	0.104	0.102	0.101	0.101	1.282	1.261	1.311	1.208	1.262	1.249	1.284	0.154	1.222	0.113	1.094	0.129	0.533	0.116	0.113	0.108	0.528	0.095	0.099	0.095	0.266	0.096	0.096	0.097
26.5833	0.201	1.314	1.337	0.145	0.115	1.213	1.275	0.103	0.102	0.304	1.132	0.104	0.097	0.102	0.123	0.094	0.095	0.099	0.102	0.094	0.103	0.101	0.101	0.1	1.286	1.263	1.312	1.208	1.27	1.249	1.284	0.16	1.229	0.114	1.111	0.128	0.581	0.116	0.113	0.108	0.556	0.095	0.1	0.095	0.273	0.095	0.097	0.097
26.6667	0.201	1.316	1.338	0.146	0.115	1.218	1.275	0.103	0.102	0.324	1.144	0.104	0.096	0.102	0.128	0.094	0.094	0.098	0.103	0.094	0.103	0.101	0.101	0.1	1.284	1.265	1.313	1.209	1.262	1.25	1.284	0.168	1.223	0.113	1.123	0.128	0.616	0.116	0.112	0.108	0.575	0.094	0.1	0.095	0.278	0.094	0.097	0.097
26.75	0.201	1.315	1.338	0.145	0.115	1.224	1.275	0.103	0.102	0.345	1.153	0.104	0.097	0.103	0.131	0.094	0.095	0.1	0.102	0.094	0.104	0.102	0.1	0.101	1.288	1.265	1.314	1.21	1.269	1.25	1.285	0.177	1.229	0.116	1.137	0.128	0.663	0.117	0.112	0.108	0.602	0.095	0.1	0.094	0.289	0.095	0.097	0.096
26.8333	0.203	1.317	1.339	0.146	0.111	1.229	1.277	0.102	0.101	0.368	1.161	0.102	0.096	0.103	0.136	0.093	0.095	0.101	0.103	0.092	0.104	0.103	0.101	0.099	1.288	1.267	1.317	1.21	1.267	1.252	1.284	0.189	1.224	0.118	1.148	0.127	0.698	0.118	0.113	0.107	0.623	0.095	0.1	0.094	0.292	0.095	0.097	0.097
26.9167	0.202	1.318	1.341	0.147	0.116	1.233	1.278	0.104	0.101	0.387	1.17	0.105	0.096	0.102	0.141	0.094	0.095	0.1	0.102	0.095	0.103	0.101	0.1	0.102	1.288	1.266	1.318	1.212	1.267	1.253	1.284	0.204	1.226	0.118	1.157	0.128	0.737	0.117	0.112	0.109	0.645	0.095	0.1	0.095	0.297	0.095	0.096	0.097
27	0.203	1.317	1.34	0.147	0.116	1.236	1.277	0.103	0.101	0.416	1.176	0.104	0.097	0.103	0.147	0.094	0.095	0.101	0.102	0.095	0.104	0.102	0.1	0.101	1.291	1.267	1.318	1.211	1.271	1.252	1.286	0.223	1.228	0.12	1.166	0.127	0.783	0.119	0.112	0.108	0.67	0.095	0.1	0.095	0.303	0.095	0.097	0.097
27.0833	0.205	1.319	1.341	0.147	0.117	1.239	1.278	0.103	0.103	0.445	1.185	0.104	0.097	0.103	0.153	0.094	0.096	0.101	0.103	0.094	0.105	0.102	0.101	0.1	1.289	1.267	1.32	1.213	1.268	1.255	1.287	0.243	1.225	0.122	1.176	0.127	0.821	0.119	0.112	0.109	0.685	0.095	0.101	0.095	0.307	0.095	0.098	0.097
27.1667	0.202	1.319	1.343	0.148	0.117	1.242	1.279	0.103	0.101	0.485	1.193	0.104	0.097	0.103	0.162	0.094	0.095	0.101	0.102	0.094	0.104	0.102	0.1	0.101	1.29	1.27	1.321	1.212	1.272	1.254	1.287	0.27	1.229	0.125	1.185	0.127	0.869	0.119	0.111	0.108	0.712	0.095	0.101	0.095	0.316	0.095	0.097	0.098
27.25	0.206	1.32	1.344	0.147	0.12	1.244	1.281	0.103	0.102	0.534	1.201	0.104	0.097	0.103	0.17	0.094	0.095	0.102	0.103	0.094	0.104	0.102	0.101	0.101	1.29	1.271	1.321	1.214	1.268	1.256	1.288	0.298	1.224	0.128	1.194	0.125	0.906	0.119	0.112	0.108	0.727	0.095	0.101	0.094	0.317	0.095	0.098	0.097
27.3333	0.204	1.32	1.345	0.148	0.119	1.245	1.281	0.103	0.102	0.593	1.208	0.103	0.097	0.103	0.181	0.094	0.095	0.102	0.104	0.094	0.104	0.101	0.102	0.101	1.292	1.271	1.322	1.213	1.273	1.256	1.288	0.333	1.23	0.132	1.2	0.125	0.952	0.12	0.113	0.108	0.753	0.096	0.102	0.094	0.324	0.096	0.099	0.097
27.4167	0.204	1.321	1.345	0.147	0.116	1.244	1.283	0.102	0.102	0.649	1.213	0.103	0.097	0.102	0.194	0.094	0.095	0.102	0.104	0.093	0.104	0.102	0.102	0.099	1.289	1.273	1.323	1.214	1.268	1.257	1.289	0.373	1.223	0.137	1.207	0.125	0.986	0.12	0.113	0.108	0.765	0.096	0.102	0.094	0.325	0.096	0.099	0.097
27.5	0.206	1.322	1.347	0.147	0.119	1.245	1.282	0.102	0.102	0.682	1.22	0.103	0.097	0.102	0.21	0.094	0.095	0.102	0.104	0.094	0.104	0.101	0.102	0.1	1.294	1.272	1.323	1.212	1.275	1.256	1.29	0.421	1.232	0.143	1.214	0.125	1.035	0.12	0.114	0.109	0.793	0.096	0.103	0.094	0.332	0.095	0.099	0.097
27.5833	0.204	1.322	1.347	0.148	0.118	1.249	1.282	0.103	0.102	0.718	1.225	0.105	0.097	0.103	0.224	0.094	0.095	0.103	0.103	0.095	0.104	0.102	0.101	0.102	1.29	1.275	1.325	1.214	1.269	1.259	1.29	0.469	1.224	0.151	1.22	0.125	1.06	0.121	0.113	0.11	0.807	0.096	0.103	0.095	0.333	0.096	0.099	0.098
27.6667	0.205	1.324	1.349	0.149	0.119	1.249	1.284	0.102	0.102	0.74	1.228	0.103	0.097	0.103	0.247	0.094	0.096	0.104	0.103	0.093	0.105	0.102	0.102	0.1	1.295	1.277	1.325	1.214	1.279	1.259	1.291	0.533	1.233	0.162	1.225	0.124	1.091	0.121	0.114	0.108	0.839	0.096	0.104	0.094	0.343	0.096	0.1	0.097
27.75	0.207	1.323	1.348	0.15	0.12	1.25	1.284	0.104	0.101	0.769	1.233	0.106	0.096	0.103	0.266	0.095	0.094	0.104	0.102	0.096	0.103	0.102	0.101	0.103	1.292	1.278	1.326	1.215	1.272	1.258	1.29	0.596	1.223	0.176	1.228	0.126	1.101	0.122	0.114	0.11	0.851	0.096	0.104	0.095	0.345	0.096	0.1	0.098
27.8333	0.205	1.324	1.35	0.148	0.121	1.252	1.286	0.102	0.102	0.794	1.235	0.103	0.097	0.103	0.29	0.094	0.095	0.104	0.103	0.094	0.104	0.102	0.102	0.101	1.294	1.278	1.328	1.215	1.275	1.258	1.291	0.67	1.229	0.196	1.231	0.124	1.115	0.123	0.116	0.109	0.875	0.097	0.105	0.094	0.355	0.097	0.1	0.098
27.9167	0.207	1.325	1.351	0.148	0.117	1.254	1.285	0.102	0.101	0.82	1.239	0.103	0.097	0.104	0.315	0.094	0.095	0.105	0.103	0.093	0.104	0.103	0.103	0.1	1.296	1.278	1.328	1.214	1.274	1.259	1.291	0.737	1.228	0.221	1.232	0.124	1.123	0.123	0.116	0.108	0.894	0.097	0.105	0.094	0.364	0.097	0.101	0.097
28	0.207	1.325	1.352	0.148	0.121	1.256	1.287	0.102	0.102	0.842	1.24	0.104	0.097	0.103	0.339	0.094	0.095	0.105	0.103	0.095	0.104	0.102	0.103	0.101	1.297	1.28	1.33	1.216	1.277	1.26	1.293	0.805	1.228	0.257	1.234	0.125	1.133	0.124	0.117	0.109	0.912	0.097	0.105	0.094	0.375	0.096	0.101	0.098
28.0833	0.207	1.327	1.353	0.15	0.124	1.255	1.288	0.102	0.102	0.862	1.241	0.104	0.097	0.104	0.366	0.094	0.096	0.105	0.103	0.094	0.105	0.102	0.103	0.101	1.297	1.28	1.331	1.215	1.279	1.26	1.293	0.862	1.23	0.295	1.233	0.125	1.144	0.124	0.118	0.109	0.936	0.097	0.105	0.094	0.389	0.097	0.101	0.098
28.1667	0.206	1.328	1.354	0.15	0.124	1.258	1.289	0.103	0.1	0.878	1.242	0.105	0.096	0.104	0.399	0.094	0.094	0.105	0.103	0.096	0.103	0.102	0.103	0.103	1.295	1.283	1.333	1.217	1.275	1.261	1.294	0.914	1.224	0.342	1.234	0.125	1.151	0.124	0.12	0.11	0.945	0.097	0.105	0.094	0.395	0.097	0.102	0.098
28.25	0.207	1.328	1.355	0.15	0.122	1.258	1.289	0.102	0.102	0.898	1.241	0.103	0.097	0.104	0.431	0.094	0.095	0.105	0.103	0.095	0.104	0.102	0.103	0.101	1.3	1.284	1.332	1.216	1.283	1.26	1.295	0.954	1.231	0.394	1.233	0.124	1.164	0.124	0.122	0.11	0.97	0.097	0.106	0.094	0.415	0.097	0.102	0.098
28.3333	0.206	1.329	1.355	0.15	0.12	1.26	1.289	0.101	0.102	0.921	1.244	0.103	0.097	0.104	0.466	0.094	0.096	0.105	0.103	0.094	0.105	0.102	0.103	0.1	1.298	1.286	1.333	1.216	1.276	1.262	1.297	0.985	1.226	0.451	1.234	0.123	1.165	0.124	0.126	0.108	0.978	0.097	0.107	0.094	0.423	0.097	0.102	0.098
28.4167	0.209	1.331	1.356	0.149	0.124	1.261	1.289	0.102	0.102	0.944	1.246	0.103	0.097	0.105	0.501	0.093	0.095	0.106	0.104	0.092	0.104	0.102	0.104	0.099	1.3	1.286	1.333	1.219	1.28	1.262	1.297	1.011	1.227	0.508	1.236	0.124	1.175	0.124	0.129	0.109	0.995	0.098	0.107	0.093	0.438	0.097	0.103	0.098
28.5	0.209	1.33	1.356	0.148	0.121	1.26	1.289	0.101	0.101	0.959	1.244	0.103	0.096	0.104	0.541	0.094	0.094	0.105	0.103	0.094	0.103	0.102	0.104	0.1	1.301	1.285	1.334	1.217	1.283	1.262	1.297	1.032	1.231	0.563	1.234	0.123	1.183	0.123	0.133	0.109	1.011	0.097	0.108	0.093	0.452	0.097	0.104	0.098
28.5833	0.208	1.332	1.359	0.15	0.122	1.262	1.292	0.102	0.103	0.971	1.246	0.103	0.098	0.105	0.589	0.094	0.096	0.106	0.102	0.095	0.106	0.103	0.103	0.101	1.301	1.29	1.335	1.218	1.28	1.261	1.298	1.048	1.227	0.62	1.235	0.123	1.187	0.124	0.136	0.11	1.017	0.098	0.107	0.094	0.465	0.097	0.103	0.099
28.6667	0.208	1.334	1.359	0.151	0.122	1.261	1.291	0.103	0.102	0.987	1.247	0.105	0.096	0.105	0.65	0.094	0.094	0.106	0.104	0.094	0.103	0.103	0.104	0.101	1.302	1.289	1.337	1.218	1.285	1.261	1.299	1.064	1.234	0.675	1.237	0.124	1.194	0.123	0.144	0.111	1.034	0.098	0.108	0.094	0.488	0.098	0.105	0.099
28.75	0.209	1.334	1.36	0.15	0.121	1.261	1.293	0.101	0.102	0.992	1.249	0.103	0.097	0.105	0.717	0.093	0.095	0.105	0.104	0.093	0.104	0.102	0.105	0.1	1.302	1.292	1.337	1.218	1.279	1.263	1.299	1.074	1.228	0.73	1.238	0.122	1.192	0.122	0.152	0.11	1.038	0.098	0.109	0.093	0.503	0.098	0.105	0.099
28.8333	0.208	1.335	1.36	0.15	0.126	1.262	1.292	0.103	0.1	1.003	1.249	0.105	0.096	0.106	0.774	0.094	0.094	0.106	0.104	0.095	0.103	0.103	0.105	0.102	1.304	1.292	1.337	1.218	1.285	1.262	1.3	1.083	1.233	0.786	1.238	0.123	1.198	0.122	0.161	0.111	1.059	0.098	0.109	0.094	0.526	0.098	0.106	0.099
28.9167	0.208	1.338	1.364	0.152	0.122	1.265	1.293	0.103	0.101	1.012	1.249	0.104	0.097	0.107	0.835	0.094	0.096	0.107	0.104	0.094	0.104	0.104	0.105	0.101	1.303	1.294	1.338	1.219	1.282	1.263	1.299	1.095	1.23	0.849	1.242	0.122	1.196	0.122	0.172	0.11	1.065	0.099	0.109	0.093	0.543	0.098	0.106	0.099
29	0.208	1.338	1.363	0.151	0.123	1.264	1.295	0.102	0.102	1.023	1.25	0.104	0.097	0.108	0.873	0.094	0.096	0.107	0.104	0.094	0.105	0.104	0.106	0.101	1.306	1.294	1.339	1.22	1.285	1.263	1.301	1.105	1.232	0.902	1.24	0.122	1.198	0.121	0.185	0.112	1.078	0.099	0.11	0.094	0.563	0.099	0.107	0.1
29.0833	0.211	1.338	1.365	0.153	0.122	1.263	1.296	0.103	0.1	1.03	1.252	0.105	0.096	0.107	0.909	0.094	0.093	0.105	0.104	0.095	0.102	0.103	0.105	0.102	1.305	1.295	1.341	1.219	1.286	1.263	1.303	1.115	1.231	0.945	1.24	0.123	1.199	0.119	0.203	0.112	1.089	0.099	0.11	0.094	0.585	0.099	0.106	0.099
29.1667	0.21	1.34	1.365	0.153	0.127	1.265	1.297	0.103	0.102	1.04	1.252	0.104	0.098	0.108	0.938	0.094	0.097	0.106	0.103	0.095	0.106	0.103	0.105	0.102	1.306	1.298	1.34	1.22	1.286	1.263	1.304	1.124	1.23	0.982	1.241	0.122	1.198	0.119	0.221	0.112	1.098	0.099	0.11	0.093	0.603	0.099	0.108	0.1
29.25	0.209	1.34	1.365	0.151	0.122	1.266	1.298	0.101	0.101	1.047	1.252	0.103	0.096	0.109	0.96	0.093	0.095	0.107	0.105	0.093	0.104	0.104	0.106	0.1	1.308	1.296	1.341	1.22	1.289	1.263	1.304	1.134	1.236	1.013	1.241	0.121	1.2	0.119	0.246	0.111	1.114	0.099	0.11	0.093	0.626	0.099	0.109	0.099
29.3333	0.21	1.342	1.367	0.152	0.124	1.267	1.298	0.102	0.102	1.059	1.251	0.104	0.097	0.11	0.977	0.094	0.096	0.107	0.103	0.095	0.106	0.104	0.106	0.102	1.306	1.298	1.341	1.22	1.285	1.264	1.306	1.142	1.229	1.039	1.241	0.122	1.198	0.119	0.27	0.112	1.121	0.099	0.11	0.094	0.644	0.099	0.109	0.1
29.4167	0.21	1.343	1.371	0.153	0.127	1.267	1.3	0.102	0.102	1.067	1.252	0.105	0.097	0.11	0.992	0.095	0.096	0.106	0.104	0.096	0.105	0.103	0.106	0.102	1.311	1.3	1.342	1.223	1.291	1.263	1.304	1.15	1.237	1.061	1.241	0.123	1.203	0.118	0.298	0.113	1.137	0.099	0.109	0.094	0.671	0.1	0.109	0.101
29.5	0.211	1.344	1.369	0.151	0.123	1.268	1.299	0.101	0.101	1.078	1.254	0.103	0.096	0.111	1.004	0.094	0.094	0.107	0.104	0.094	0.104	0.104	0.106	0.101	1.308	1.3	1.344	1.223	1.285	1.265	1.305	1.16	1.229	1.079	1.242	0.122	1.197	0.119	0.329	0.113	1.14	0.1	0.11	0.094	0.683	0.1	0.11	0.1
29.5833	0.211	1.344	1.369	0.153	0.124	1.267	1.301	0.102	0.102	1.083	1.255	0.105	0.097	0.112	1.017	0.094	0.095	0.105	0.104	0.096	0.104	0.103	0.106	0.103	1.311	1.301	1.344	1.221	1.291	1.265	1.307	1.168	1.237	1.093	1.241	0.123	1.203	0.117	0.361	0.115	1.158	0.099	0.109	0.094	0.714	0.1	0.11	0.101
29.6667	0.212	1.345	1.369	0.152	0.128	1.269	1.303	0.102	0.101	1.092	1.257	0.104	0.097	0.114	1.028	0.094	0.095	0.107	0.105	0.095	0.104	0.104	0.107	0.101	1.31	1.304	1.344	1.223	1.289	1.267	1.307	1.176	1.231	1.106	1.242	0.122	1.2	0.118	0.395	0.113	1.162	0.099	0.109	0.094	0.73	0.1	0.112	0.101
29.75	0.21	1.346	1.371	0.154	0.124	1.27	1.303	0.102	0.101	1.1	1.255	0.104	0.096	0.116	1.037	0.094	0.095	0.105	0.104	0.095	0.104	0.103	0.106	0.103	1.311	1.304	1.346	1.224	1.289	1.265	1.309	1.182	1.233	1.117	1.243	0.123	1.2	0.117	0.435	0.114	1.173	0.099	0.108	0.094	0.751	0.1	0.112	0.102
29.8333	0.212	1.347	1.372	0.153	0.129	1.271	1.303	0.102	0.101	1.113	1.257	0.103	0.096	0.118	1.05	0.094	0.095	0.106	0.107	0.095	0.104	0.104	0.107	0.101	1.313	1.303	1.346	1.223	1.292	1.268	1.309	1.189	1.238	1.128	1.244	0.123	1.203	0.117	0.477	0.114	1.185	0.1	0.109	0.094	0.78	0.101	0.113	0.102
29.9167	0.213	1.349	1.373	0.154	0.124	1.271	1.304	0.101	0.102	1.117	1.257	0.103	0.097	0.121	1.056	0.094	0.096	0.106	0.105	0.095	0.105	0.104	0.105	0.102	1.312	1.303	1.347	1.225	1.287	1.268	1.31	1.195	1.232	1.137	1.245	0.123	1.2	0.117	0.52	0.114	1.187	0.1	0.108	0.094	0.791	0.101	0.113	0.102
30	0.212	1.349	1.374	0.153	0.128	1.271	1.305	0.101	0.102	1.122	1.257	0.104	0.097	0.123	1.064	0.094	0.095	0.106	0.106	0.095	0.105	0.104	0.106	0.102	1.315	1.306	1.347	1.224	1.294	1.269	1.31	1.202	1.239	1.147	1.243	0.123	1.205	0.117	0.563	0.114	1.202	0.1	0.107	0.094	0.823	0.101	0.114	0.102
30.0833	0.211	1.35	1.374	0.153	0.127	1.272	1.306	0.102	0.101	1.133	1.258	0.104	0.096	0.127	1.077	0.093	0.095	0.105	0.108	0.094	0.103	0.104	0.107	0.101	1.313	1.307	1.35	1.226	1.289	1.269	1.313	1.206	1.233	1.156	1.243	0.123	1.199	0.116	0.61	0.114	1.202	0.101	0.108	0.093	0.84	0.101	0.114	0.102
30.1667	0.21	1.351	1.375	0.152	0.129	1.272	1.307	0.101	0.101	1.14	1.258	0.104	0.097	0.132	1.085	0.094	0.095	0.106	0.108	0.094	0.104	0.105	0.107	0.101	1.316	1.308	1.35	1.226	1.295	1.27	1.313	1.209	1.24	1.163	1.245	0.123	1.205	0.117	0.655	0.114	1.216	0.101	0.107	0.094	0.869	0.102	0.116	0.103
30.25	0.212	1.352	1.379	0.153	0.132	1.274	1.308	0.101	0.101	1.148	1.258	0.103	0.097	0.137	1.095	0.094	0.096	0.106	0.109	0.093	0.105	0.105	0.107	0.1	1.317	1.309	1.35	1.226	1.294	1.271	1.314	1.212	1.239	1.172	1.245	0.123	1.203	0.118	0.702	0.115	1.221	0.101	0.106	0.093	0.891	0.103	0.117	0.103
30.3333	0.211	1.353	1.377	0.153	0.132	1.273	1.309	0.102	0.101	1.156	1.259	0.103	0.096	0.143	1.103	0.094	0.095	0.105	0.11	0.094	0.104	0.105	0.107	0.1	1.316	1.31	1.351	1.228	1.293	1.27	1.315	1.214	1.237	1.18	1.244	0.123	1.201	0.117	0.757	0.114	1.225	0.101	0.106	0.093	0.898	0.103	0.118	0.103
30.4167	0.211	1.354	1.38	0.154	0.123	1.274	1.311	0.101	0.101	1.163	1.259	0.104	0.096	0.149	1.112	0.094	0.094	0.106	0.111	0.093	0.103	0.105	0.107	0.099	1.319	1.31	1.353	1.229	1.295	1.272	1.315	1.214	1.239	1.187	1.245	0.123	1.205	0.117	0.82	0.115	1.231	0.102	0.106	0.094	0.915	0.104	0.119	0.103
30.5	0.214	1.355	1.379	0.154	0.13	1.274	1.312	0.102	0.102	1.17	1.261	0.105	0.097	0.156	1.122	0.095	0.095	0.105	0.112	0.096	0.105	0.104	0.107	0.103	1.318	1.308	1.351	1.229	1.295	1.27	1.316	1.217	1.239	1.193	1.245	0.125	1.202	0.117	0.879	0.116	1.232	0.102	0.106	0.095	0.922	0.103	0.12	0.105
30.5833	0.213	1.355	1.381	0.156	0.131	1.276	1.312	0.103	0.101	1.177	1.261	0.106	0.096	0.166	1.13	0.095	0.095	0.106	0.114	0.096	0.104	0.105	0.107	0.103	1.321	1.31	1.352	1.231	1.296	1.272	1.318	1.217	1.241	1.197	1.245	0.125	1.205	0.118	0.929	0.117	1.238	0.103	0.105	0.094	0.94	0.104	0.121	0.105
30.6667	0.215	1.355	1.38	0.154	0.128	1.277	1.314	0.101	0.103	1.186	1.262	0.103	0.097	0.174	1.139	0.094	0.096	0.105	0.115	0.094	0.106	0.105	0.106	0.101	1.319	1.311	1.354	1.229	1.293	1.273	1.318	1.218	1.236	1.202	1.248	0.126	1.201	0.117	0.968	0.116	1.234	0.103	0.105	0.094	0.945	0.104	0.121	0.105
30.75	0.213	1.358	1.382	0.153	0.13	1.276	1.314	0.101	0.102	1.19	1.26	0.102	0.097	0.186	1.146	0.093	0.096	0.106	0.12	0.093	0.105	0.105	0.107	0.1	1.321	1.311	1.353	1.23	1.298	1.274	1.318	1.217	1.244	1.203	1.247	0.125	1.207	0.118	1.001	0.114	1.241	0.103	0.105	0.093	0.964	0.105	0.122	0.104
30.8333	0.212	1.358	1.383	0.155	0.126	1.278	1.317	0.102	0.102	1.198	1.264	0.105	0.097	0.198	1.155	0.094	0.095	0.104	0.124	0.095	0.104	0.104	0.107	0.101	1.319	1.31	1.354	1.23	1.293	1.275	1.32	1.219	1.239	1.206	1.248	0.128	1.202	0.117	1.03	0.116	1.236	0.103	0.105	0.094	0.97	0.105	0.124	0.106
30.9167	0.213	1.36	1.385	0.154	0.125	1.278	1.316	0.102	0.101	1.205	1.261	0.104	0.097	0.214	1.162	0.095	0.095	0.106	0.127	0.096	0.105	0.106	0.107	0.102	1.324	1.313	1.353	1.232	1.3	1.276	1.322	1.22	1.246	1.206	1.247	0.13	1.209	0.119	1.055	0.117	1.243	0.104	0.105	0.095	0.988	0.106	0.124	0.106
31	0.212	1.361	1.385	0.155	0.128	1.278	1.317	0.1	0.1	1.215	1.264	0.102	0.096	0.23	1.171	0.094	0.095	0.107	0.133	0.092	0.104	0.106	0.107	0.099	1.323	1.312	1.356	1.233	1.296	1.278	1.323	1.22	1.24	1.207	1.246	0.131	1.203	0.122	1.08	0.114	1.241	0.105	0.105	0.093	0.997	0.107	0.124	0.105
31.0833	0.212	1.362	1.386	0.155	0.125	1.279	1.318	0.1	0.1	1.22	1.263	0.102	0.096	0.246	1.178	0.093	0.094	0.107	0.138	0.093	0.103	0.106	0.106	0.1	1.323	1.314	1.355	1.233	1.297	1.276	1.322	1.219	1.241	1.205	1.247	0.135	1.203	0.122	1.096	0.114	1.241	0.106	0.105	0.094	1.006	0.106	0.124	0.106
31.1667	0.216	1.362	1.387	0.154	0.133	1.28	1.32	0.099	0.104	1.223	1.265	0.103	0.098	0.266	1.186	0.093	0.096	0.106	0.147	0.093	0.106	0.106	0.107	0.1	1.326	1.315	1.357	1.234	1.3	1.279	1.325	1.222	1.247	1.208	1.248	0.14	1.206	0.125	1.112	0.116	1.245	0.106	0.105	0.094	1.025	0.107	0.125	0.106
31.25	0.213	1.364	1.386	0.155	0.129	1.281	1.321	0.1	0.1	1.23	1.266	0.103	0.096	0.284	1.193	0.094	0.094	0.106	0.153	0.093	0.103	0.106	0.106	0.1	1.324	1.315	1.355	1.233	1.296	1.278	1.326	1.222	1.241	1.207	1.249	0.147	1.202	0.129	1.122	0.115	1.239	0.107	0.106	0.094	1.028	0.108	0.126	0.106
31.3333	0.213	1.365	1.388	0.154	0.127	1.282	1.323	0.099	0.101	1.233	1.266	0.102	0.096	0.306	1.2	0.093	0.094	0.107	0.162	0.092	0.104	0.106	0.107	0.099	1.327	1.316	1.357	1.234	1.302	1.282	1.327	1.223	1.248	1.208	1.25	0.154	1.207	0.134	1.135	0.114	1.245	0.107	0.106	0.094	1.048	0.109	0.127	0.107
31.4167	0.212	1.365	1.389	0.156	0.132	1.284	1.325	0.101	0.101	1.236	1.267	0.103	0.096	0.329	1.206	0.093	0.095	0.107	0.174	0.093	0.105	0.107	0.107	0.1	1.325	1.317	1.357	1.236	1.297	1.283	1.328	1.224	1.242	1.209	1.25	0.165	1.203	0.142	1.145	0.115	1.24	0.108	0.107	0.094	1.05	0.109	0.129	0.107
31.5	0.215	1.367	1.389	0.155	0.128	1.284	1.325	0.1	0.102	1.239	1.266	0.103	0.097	0.353	1.209	0.093	0.096	0.107	0.183	0.093	0.105	0.107	0.105	0.1	1.328	1.316	1.357	1.236	1.304	1.282	1.327	1.225	1.25	1.208	1.249	0.175	1.209	0.151	1.153	0.116	1.246	0.108	0.106	0.094	1.068	0.109	0.13	0.109
31.5833	0.214	1.368	1.389	0.157	0.13	1.283	1.326	0.101	0.102	1.241	1.267	0.105	0.096	0.381	1.214	0.095	0.095	0.106	0.199	0.096	0.104	0.106	0.105	0.104	1.328	1.316	1.357	1.237	1.298	1.28	1.33	1.226	1.244	1.209	1.249	0.193	1.202	0.165	1.162	0.117	1.242	0.109	0.107	0.095	1.071	0.11	0.131	0.11
31.6667	0.215	1.367	1.391	0.156	0.128	1.283	1.328	0.101	0.102	1.245	1.268	0.105	0.097	0.41	1.218	0.094	0.095	0.107	0.214	0.095	0.105	0.107	0.105	0.102	1.331	1.318	1.357	1.238	1.305	1.281	1.331	1.226	1.251	1.211	1.25	0.204	1.208	0.182	1.169	0.116	1.248	0.11	0.108	0.095	1.091	0.11	0.133	0.109
31.75	0.215	1.369	1.391	0.155	0.128	1.284	1.328	0.099	0.101	1.249	1.269	0.102	0.096	0.448	1.224	0.092	0.095	0.107	0.234	0.092	0.104	0.107	0.106	0.098	1.328	1.318	1.358	1.239	1.3	1.283	1.332	1.226	1.244	1.212	1.251	0.223	1.204	0.204	1.178	0.113	1.242	0.11	0.109	0.093	1.094	0.111	0.135	0.109
31.8333	0.215	1.371	1.392	0.155	0.129	1.286	1.329	0.101	0.102	1.248	1.271	0.103	0.097	0.492	1.225	0.094	0.095	0.107	0.254	0.094	0.104	0.107	0.105	0.1	1.332	1.32	1.36	1.239	1.304	1.285	1.333	1.225	1.249	1.212	1.252	0.251	1.208	0.236	1.186	0.114	1.246	0.111	0.109	0.094	1.109	0.112	0.136	0.11
31.9167	0.215	1.371	1.394	0.157	0.127	1.288	1.331	0.1	0.101	1.249	1.271	0.102	0.097	0.55	1.225	0.093	0.096	0.107	0.278	0.092	0.104	0.107	0.106	0.099	1.333	1.32	1.362	1.242	1.306	1.283	1.335	1.227	1.25	1.213	1.252	0.287	1.208	0.273	1.192	0.115	1.246	0.111	0.111	0.094	1.12	0.112	0.138	0.11
32	0.216	1.371	1.394	0.157	0.128	1.287	1.331	0.101	0.101	1.248	1.269	0.104	0.096	0.604	1.225	0.094	0.095	0.107	0.3	0.094	0.103	0.107	0.105	0.101	1.332	1.32	1.361	1.241	1.305	1.285	1.335	1.227	1.249	1.213	1.253	0.325	1.206	0.309	1.196	0.115	1.244	0.112	0.112	0.095	1.127	0.113	0.139	0.112
32.0833	0.215	1.374	1.397	0.157	0.136	1.287	1.331	0.101	0.101	1.251	1.271	0.104	0.096	0.665	1.227	0.094	0.094	0.108	0.323	0.095	0.103	0.107	0.105	0.102	1.334	1.323	1.361	1.243	1.307	1.287	1.335	1.229	1.253	1.213	1.253	0.363	1.209	0.349	1.202	0.116	1.249	0.111	0.114	0.096	1.143	0.114	0.141	0.112
32.1667	0.216	1.375	1.398	0.158	0.134	1.29	1.333	0.101	0.102	1.254	1.273	0.104	0.097	0.717	1.23	0.094	0.096	0.109	0.351	0.094	0.105	0.108	0.105	0.1	1.333	1.323	1.361	1.245	1.303	1.286	1.335	1.227	1.25	1.215	1.254	0.399	1.204	0.393	1.205	0.115	1.244	0.112	0.116	0.095	1.145	0.114	0.142	0.113
32.25	0.215	1.374	1.4	0.156	0.13	1.289	1.334	0.1	0.1	1.255	1.272	0.103	0.096	0.77	1.228	0.094	0.094	0.108	0.379	0.094	0.103	0.108	0.106	0.1	1.336	1.322	1.36	1.244	1.309	1.288	1.338	1.227	1.255	1.212	1.252	0.44	1.209	0.437	1.206	0.114	1.248	0.113	0.12	0.095	1.161	0.115	0.144	0.112
32.3333	0.216	1.376	1.398	0.157	0.131	1.291	1.335	0.1	0.101	1.257	1.272	0.103	0.096	0.817	1.23	0.094	0.095	0.109	0.404	0.094	0.104	0.108	0.105	0.101	1.333	1.322	1.362	1.244	1.305	1.29	1.338	1.228	1.25	1.213	1.255	0.485	1.204	0.486	1.209	0.115	1.243	0.112	0.121	0.095	1.162	0.115	0.144	0.114
32.4167	0.218	1.376	1.399	0.158	0.129	1.291	1.336	0.102	0.102	1.254	1.273	0.105	0.097	0.848	1.231	0.094	0.095	0.108	0.427	0.096	0.104	0.107	0.105	0.103	1.336	1.323	1.364	1.246	1.31	1.289	1.338	1.228	1.257	1.214	1.252	0.531	1.211	0.534	1.208	0.116	1.249	0.111	0.125	0.096	1.179	0.115	0.145	0.115
32.5	0.217	1.377	1.4	0.159	0.132	1.293	1.338	0.101	0.102	1.255	1.275	0.104	0.097	0.879	1.234	0.095	0.095	0.109	0.463	0.095	0.105	0.109	0.105	0.102	1.337	1.325	1.366	1.247	1.309	1.29	1.339	1.228	1.256	1.216	1.255	0.584	1.209	0.585	1.209	0.115	1.248	0.112	0.13	0.096	1.186	0.116	0.146	0.115
32.5833	0.217	1.378	1.402	0.159	0.136	1.294	1.338	0.102	0.102	1.257	1.275	0.105	0.097	0.9	1.233	0.095	0.095	0.109	0.492	0.096	0.104	0.108	0.104	0.103	1.336	1.325	1.364	1.249	1.308	1.291	1.34	1.228	1.254	1.215	1.253	0.64	1.206	0.629	1.208	0.115	1.244	0.111	0.134	0.096	1.187	0.116	0.145	0.116
32.6667	0.218	1.378	1.401	0.157	0.133	1.294	1.34	0.1	0.102	1.26	1.276	0.103	0.097	0.918	1.236	0.094	0.096	0.11	0.529	0.094	0.105	0.109	0.105	0.1	1.338	1.326	1.365	1.248	1.313	1.293	1.342	1.229	1.259	1.215	1.255	0.703	1.212	0.675	1.21	0.115	1.249	0.111	0.139	0.096	1.2	0.117	0.145	0.117
32.75	0.218	1.379	1.401	0.158	0.135	1.296	1.341	0.101	0.101	1.26	1.276	0.104	0.096	0.933	1.235	0.095	0.095	0.112	0.573	0.095	0.104	0.109	0.105	0.101	1.338	1.328	1.367	1.248	1.309	1.292	1.342	1.228	1.254	1.215	1.256	0.78	1.208	0.722	1.211	0.115	1.245	0.111	0.146	0.096	1.2	0.117	0.146	0.117
32.8333	0.218	1.38	1.405	0.158	0.133	1.296	1.342	0.101	0.102	1.259	1.278	0.104	0.096	0.945	1.237	0.094	0.094	0.112	0.618	0.094	0.103	0.108	0.106	0.101	1.341	1.328	1.368	1.251	1.313	1.295	1.345	1.23	1.26	1.215	1.255	0.853	1.212	0.779	1.213	0.115	1.25	0.11	0.156	0.097	1.211	0.118	0.145	0.118
32.9167	0.218	1.382	1.403	0.158	0.131	1.297	1.343	0.101	0.102	1.261	1.279	0.104	0.097	0.961	1.238	0.094	0.095	0.114	0.67	0.095	0.104	0.109	0.105	0.101	1.338	1.328	1.368	1.252	1.309	1.297	1.344	1.23	1.255	1.216	1.258	0.914	1.207	0.832	1.212	0.114	1.243	0.109	0.166	0.096	1.209	0.119	0.144	0.118
33	0.217	1.383	1.404	0.159	0.131	1.297	1.343	0.1	0.102	1.261	1.279	0.103	0.096	0.971	1.238	0.094	0.094	0.115	0.723	0.093	0.103	0.108	0.106	0.1	1.342	1.329	1.367	1.252	1.315	1.297	1.344	1.229	1.262	1.216	1.257	0.962	1.212	0.889	1.213	0.114	1.251	0.109	0.18	0.096	1.218	0.12	0.143	0.119
33.0833	0.218	1.383	1.406	0.159	0.131	1.3	1.343	0.1	0.102	1.262	1.281	0.103	0.097	0.981	1.241	0.094	0.095	0.118	0.778	0.094	0.104	0.109	0.106	0.102	1.341	1.33	1.37	1.253	1.31	1.299	1.346	1.231	1.256	1.217	1.261	0.998	1.207	0.938	1.216	0.114	1.244	0.109	0.2	0.096	1.216	0.119	0.143	0.119
33.1667	0.219	1.385	1.404	0.16	0.132	1.3	1.345	0.1	0.102	1.261	1.28	0.103	0.096	0.988	1.24	0.093	0.094	0.122	0.834	0.093	0.103	0.109	0.106	0.1	1.341	1.33	1.369	1.252	1.31	1.3	1.347	1.228	1.256	1.217	1.26	1.023	1.209	0.973	1.216	0.113	1.246	0.108	0.219	0.096	1.216	0.12	0.143	0.121
33.25	0.218	1.386	1.409	0.159	0.131	1.303	1.346	0.1	0.102	1.264	1.282	0.103	0.096	0.997	1.241	0.094	0.095	0.126	0.891	0.094	0.104	0.11	0.107	0.101	1.345	1.329	1.371	1.253	1.316	1.301	1.35	1.23	1.263	1.217	1.262	1.043	1.213	1.006	1.217	0.113	1.249	0.108	0.242	0.096	1.222	0.121	0.142	0.121
33.3333	0.221	1.385	1.409	0.159	0.131	1.303	1.348	0.1	0.102	1.262	1.282	0.103	0.096	1.007	1.241	0.094	0.095	0.129	0.932	0.094	0.104	0.109	0.107	0.101	1.343	1.331	1.371	1.255	1.313	1.301	1.347	1.23	1.259	1.217	1.261	1.058	1.209	1.033	1.218	0.113	1.245	0.107	0.273	0.097	1.217	0.122	0.141	0.122
33.4167	0.22	1.386	1.409	0.16	0.132	1.304	1.347	0.1	0.102	1.263	1.284	0.103	0.096	1.016	1.242	0.093	0.095	0.136	0.965	0.092	0.104	0.11	0.108	0.099	1.345	1.331	1.372	1.256	1.319	1.302	1.35	1.233	1.264	1.219	1.263	1.07	1.213	1.058	1.218	0.113	1.251	0.108	0.306	0.096	1.223	0.123	0.141	0.122
33.5	0.222	1.387	1.409	0.16	0.131	1.303	1.348	0.1	0.104	1.264	1.284	0.104	0.097	1.025	1.243	0.094	0.095	0.141	0.985	0.095	0.105	0.109	0.107	0.101	1.344	1.331	1.372	1.256	1.314	1.305	1.35	1.23	1.26	1.217	1.263	1.083	1.21	1.077	1.219	0.113	1.244	0.107	0.337	0.097	1.218	0.124	0.139	0.123
33.5833	0.22	1.389	1.411	0.161	0.136	1.306	1.35	0.101	0.104	1.265	1.285	0.104	0.098	1.036	1.242	0.094	0.097	0.15	1.001	0.095	0.107	0.111	0.107	0.102	1.349	1.333	1.373	1.259	1.321	1.306	1.351	1.231	1.267	1.216	1.264	1.096	1.215	1.092	1.219	0.113	1.251	0.107	0.377	0.097	1.224	0.125	0.139	0.125
33.6667	0.22	1.389	1.411	0.159	0.137	1.307	1.35	0.1	0.102	1.266	1.286	0.103	0.096	1.043	1.243	0.094	0.095	0.158	1.014	0.095	0.104	0.11	0.107	0.102	1.346	1.331	1.373	1.257	1.316	1.307	1.352	1.232	1.263	1.219	1.263	1.108	1.211	1.106	1.221	0.112	1.247	0.107	0.418	0.097	1.22	0.126	0.138	0.126
33.75	0.22	1.39	1.414	0.16	0.135	1.307	1.35	0.1	0.103	1.269	1.287	0.104	0.097	1.054	1.242	0.094	0.096	0.17	1.027	0.096	0.106	0.111	0.108	0.102	1.348	1.331	1.373	1.256	1.321	1.308	1.351	1.232	1.268	1.218	1.263	1.116	1.216	1.119	1.221	0.113	1.252	0.107	0.455	0.097	1.223	0.127	0.139	0.126
33.8333	0.222	1.391	1.413	0.16	0.135	1.309	1.353	0.1	0.104	1.265	1.287	0.104	0.097	1.062	1.245	0.094	0.096	0.18	1.039	0.095	0.106	0.111	0.108	0.102	1.348	1.333	1.375	1.259	1.32	1.309	1.355	1.232	1.264	1.219	1.265	1.126	1.212	1.129	1.222	0.113	1.249	0.106	0.498	0.097	1.222	0.126	0.138	0.128
33.9167	0.222	1.393	1.413	0.161	0.135	1.309	1.353	0.1	0.103	1.266	1.287	0.104	0.097	1.068	1.243	0.093	0.095	0.192	1.051	0.094	0.104	0.111	0.109	0.101	1.346	1.331	1.373	1.26	1.317	1.308	1.353	1.233	1.261	1.219	1.265	1.133	1.211	1.138	1.221	0.113	1.246	0.106	0.542	0.098	1.217	0.127	0.14	0.129
34	0.224	1.392	1.414	0.16	0.133	1.31	1.353	0.099	0.103	1.266	1.29	0.103	0.097	1.078	1.244	0.093	0.096	0.208	1.061	0.094	0.105	0.111	0.111	0.1	1.351	1.333	1.376	1.261	1.322	1.31	1.354	1.233	1.267	1.22	1.266	1.142	1.217	1.148	1.223	0.111	1.25	0.106	0.583	0.097	1.223	0.127	0.141	0.129
34.0833	0.223	1.394	1.414	0.163	0.132	1.311	1.354	0.102	0.103	1.267	1.29	0.106	0.096	1.085	1.244	0.095	0.095	0.225	1.071	0.097	0.104	0.111	0.11	0.103	1.348	1.336	1.376	1.261	1.317	1.312	1.354	1.232	1.263	1.221	1.266	1.148	1.213	1.156	1.221	0.114	1.246	0.106	0.624	0.098	1.22	0.127	0.141	0.131
34.1667	0.221	1.396	1.415	0.162	0.134	1.313	1.357	0.1	0.102	1.267	1.29	0.103	0.097	1.097	1.246	0.093	0.095	0.246	1.081	0.092	0.104	0.112	0.112	0.099	1.353	1.335	1.375	1.26	1.324	1.314	1.356	1.232	1.269	1.222	1.268	1.155	1.216	1.166	1.223	0.111	1.251	0.107	0.672	0.097	1.226	0.129	0.143	0.131
34.25	0.223	1.397	1.415	0.16	0.135	1.315	1.356	0.099	0.102	1.267	1.291	0.102	0.096	1.105	1.246	0.094	0.095	0.271	1.09	0.094	0.104	0.114	0.113	0.1	1.35	1.336	1.375	1.263	1.32	1.315	1.356	1.234	1.264	1.223	1.269	1.163	1.212	1.171	1.222	0.111	1.246	0.106	0.718	0.097	1.22	0.13	0.143	0.131
34.3333	0.223	1.397	1.419	0.162	0.133	1.316	1.358	0.1	0.102	1.267	1.291	0.103	0.096	1.112	1.247	0.093	0.095	0.29	1.1	0.093	0.103	0.113	0.114	0.1	1.353	1.338	1.377	1.262	1.326	1.315	1.356	1.235	1.272	1.223	1.27	1.169	1.22	1.177	1.222	0.112	1.252	0.106	0.776	0.097	1.226	0.13	0.146	0.132
34.4167	0.223	1.398	1.419	0.162	0.131	1.317	1.359	0.1	0.102	1.267	1.294	0.104	0.096	1.119	1.248	0.094	0.095	0.315	1.109	0.094	0.103	0.113	0.117	0.1	1.351	1.336	1.377	1.262	1.321	1.316	1.357	1.236	1.267	1.224	1.269	1.174	1.217	1.186	1.223	0.112	1.246	0.106	0.825	0.097	1.224	0.13	0.15	0.135
34.5	0.222	1.399	1.419	0.16	0.135	1.317	1.359	0.1	0.103	1.268	1.295	0.103	0.097	1.127	1.248	0.093	0.096	0.338	1.116	0.093	0.105	0.114	0.118	0.1	1.354	1.337	1.377	1.263	1.326	1.317	1.356	1.233	1.271	1.223	1.27	1.175	1.22	1.187	1.223	0.111	1.251	0.107	0.865	0.097	1.224	0.131	0.153	0.135
34.5833	0.221	1.398	1.419	0.162	0.135	1.32	1.362	0.1	0.102	1.273	1.295	0.104	0.096	1.137	1.248	0.093	0.096	0.365	1.126	0.094	0.105	0.113	0.12	0.101	1.354	1.338	1.379	1.263	1.324	1.319	1.358	1.237	1.27	1.224	1.273	1.182	1.218	1.194	1.225	0.112	1.251	0.106	0.908	0.098	1.224	0.13	0.156	0.138
34.6667	0.223	1.4	1.422	0.161	0.131	1.321	1.362	0.1	0.102	1.269	1.296	0.102	0.096	1.142	1.248	0.093	0.095	0.392	1.135	0.092	0.104	0.113	0.123	0.099	1.354	1.338	1.378	1.264	1.322	1.319	1.359	1.236	1.267	1.225	1.274	1.185	1.216	1.198	1.225	0.111	1.246	0.107	0.948	0.098	1.222	0.131	0.163	0.139
34.75	0.225	1.4	1.42	0.163	0.134	1.321	1.362	0.101	0.102	1.271	1.298	0.104	0.096	1.151	1.25	0.094	0.095	0.421	1.142	0.095	0.104	0.114	0.125	0.101	1.357	1.34	1.381	1.265	1.328	1.32	1.358	1.236	1.274	1.225	1.273	1.186	1.222	1.198	1.225	0.113	1.251	0.107	0.984	0.098	1.226	0.132	0.168	0.141
34.8333	0.223	1.4	1.422	0.162	0.137	1.321	1.363	0.1	0.102	1.27	1.299	0.103	0.096	1.158	1.25	0.093	0.095	0.459	1.149	0.093	0.104	0.114	0.13	0.1	1.355	1.34	1.38	1.265	1.324	1.32	1.359	1.236	1.268	1.225	1.275	1.187	1.217	1.199	1.224	0.113	1.248	0.108	1.014	0.099	1.222	0.132	0.177	0.141
34.9167	0.222	1.403	1.422	0.162	0.134	1.324	1.365	0.099	0.103	1.272	1.3	0.102	0.097	1.167	1.25	0.093	0.096	0.51	1.158	0.093	0.105	0.115	0.133	0.099	1.358	1.34	1.382	1.264	1.331	1.324	1.36	1.237	1.275	1.226	1.276	1.19	1.223	1.202	1.226	0.112	1.256	0.109	1.045	0.099	1.228	0.132	0.188	0.143
35	0.223	1.402	1.422	0.164	0.137	1.324	1.365	0.1	0.102	1.276	1.302	0.104	0.096	1.172	1.252	0.094	0.096	0.559	1.166	0.095	0.105	0.115	0.14	0.101	1.357	1.339	1.38	1.267	1.327	1.324	1.36	1.237	1.27	1.226	1.278	1.192	1.218	1.2	1.226	0.114	1.247	0.11	1.068	0.1	1.221	0.133	0.199	0.144
35.0833	0.224	1.404	1.422	0.164	0.134	1.326	1.368	0.1	0.102	1.273	1.301	0.104	0.096	1.181	1.252	0.094	0.095	0.606	1.173	0.094	0.104	0.115	0.148	0.101	1.359	1.34	1.381	1.266	1.333	1.325	1.362	1.238	1.276	1.227	1.278	1.191	1.223	1.203	1.226	0.114	1.255	0.112	1.085	0.099	1.227	0.133	0.213	0.145
35.1667	0.226	1.404	1.424	0.163	0.133	1.327	1.369	0.1	0.104	1.277	1.302	0.104	0.097	1.188	1.252	0.094	0.095	0.645	1.181	0.095	0.105	0.115	0.154	0.101	1.357	1.34	1.382	1.268	1.328	1.325	1.364	1.239	1.272	1.228	1.28	1.192	1.22	1.203	1.226	0.114	1.248	0.113	1.1	0.1	1.222	0.134	0.229	0.148
35.25	0.223	1.404	1.425	0.163	0.133	1.328	1.368	0.099	0.103	1.275	1.303	0.103	0.096	1.194	1.254	0.093	0.095	0.674	1.187	0.094	0.104	0.115	0.164	0.101	1.36	1.342	1.382	1.267	1.334	1.326	1.362	1.237	1.277	1.227	1.281	1.191	1.225	1.201	1.226	0.113	1.254	0.115	1.112	0.1	1.228	0.133	0.248	0.147
35.3333	0.226	1.404	1.424	0.165	0.133	1.329	1.37	0.1	0.103	1.276	1.305	0.105	0.096	1.2	1.254	0.094	0.095	0.709	1.192	0.096	0.104	0.114	0.176	0.102	1.359	1.342	1.384	1.268	1.332	1.327	1.364	1.239	1.274	1.228	1.281	1.194	1.223	1.202	1.228	0.115	1.253	0.119	1.125	0.1	1.225	0.132	0.268	0.15
35.4167	0.226	1.406	1.426	0.163	0.133	1.329	1.371	0.1	0.102	1.276	1.305	0.103	0.096	1.204	1.254	0.094	0.095	0.743	1.198	0.094	0.103	0.114	0.192	0.101	1.361	1.341	1.383	1.268	1.332	1.328	1.364	1.238	1.275	1.227	1.281	1.191	1.224	1.202	1.229	0.115	1.252	0.121	1.135	0.101	1.222	0.132	0.293	0.152
35.5	0.225	1.408	1.427	0.164	0.134	1.332	1.371	0.1	0.103	1.277	1.307	0.104	0.097	1.212	1.253	0.095	0.096	0.776	1.203	0.095	0.105	0.116	0.209	0.101	1.362	1.344	1.383	1.268	1.336	1.331	1.366	1.242	1.275	1.229	1.283	1.194	1.226	1.205	1.229	0.115	1.256	0.126	1.144	0.101	1.228	0.133	0.319	0.155
35.5833	0.226	1.408	1.427	0.165	0.133	1.332	1.372	0.101	0.104	1.278	1.305	0.105	0.097	1.215	1.255	0.094	0.096	0.802	1.208	0.096	0.104	0.115	0.23	0.103	1.36	1.344	1.384	1.268	1.331	1.331	1.364	1.241	1.274	1.229	1.285	1.196	1.223	1.206	1.228	0.117	1.252	0.13	1.151	0.102	1.223	0.132	0.348	0.157
35.6667	0.227	1.409	1.428	0.164	0.138	1.332	1.373	0.1	0.104	1.277	1.308	0.104	0.096	1.22	1.256	0.094	0.095	0.823	1.213	0.094	0.104	0.115	0.253	0.101	1.363	1.344	1.385	1.27	1.339	1.332	1.366	1.242	1.279	1.229	1.285	1.196	1.228	1.208	1.229	0.116	1.255	0.136	1.16	0.102	1.228	0.132	0.378	0.16
35.75	0.226	1.409	1.429	0.165	0.134	1.333	1.373	0.1	0.104	1.278	1.31	0.105	0.096	1.225	1.255	0.094	0.095	0.846	1.216	0.096	0.104	0.114	0.28	0.102	1.361	1.343	1.385	1.269	1.333	1.331	1.365	1.243	1.274	1.231	1.287	1.196	1.224	1.206	1.23	0.118	1.251	0.143	1.166	0.102	1.223	0.133	0.414	0.163
35.8333	0.226	1.41	1.43	0.166	0.14	1.336	1.375	0.1	0.103	1.279	1.311	0.104	0.096	1.23	1.257	0.095	0.095	0.864	1.217	0.095	0.104	0.115	0.306	0.102	1.366	1.346	1.385	1.27	1.339	1.333	1.366	1.245	1.281	1.231	1.287	1.197	1.231	1.209	1.23	0.118	1.257	0.153	1.174	0.103	1.228	0.133	0.455	0.165
35.9167	0.225	1.412	1.429	0.166	0.135	1.338	1.376	0.099	0.102	1.279	1.311	0.103	0.096	1.233	1.259	0.093	0.095	0.887	1.22	0.094	0.104	0.115	0.337	0.1	1.365	1.347	1.387	1.271	1.339	1.335	1.367	1.245	1.279	1.232	1.289	1.197	1.229	1.209	1.232	0.118	1.257	0.168	1.179	0.103	1.228	0.133	0.496	0.166
36	0.227	1.412	1.431	0.165	0.136	1.336	1.377	0.099	0.103	1.279	1.313	0.103	0.096	1.233	1.257	0.093	0.095	0.905	1.22	0.094	0.104	0.115	0.368	0.1	1.364	1.347	1.386	1.271	1.338	1.334	1.368	1.243	1.278	1.232	1.289	1.197	1.229	1.209	1.231	0.119	1.255	0.187	1.184	0.103	1.226	0.133	0.537	0.167
36.0833	0.229	1.412	1.431	0.166	0.136	1.339	1.376	0.101	0.105	1.282	1.313	0.105	0.098	1.236	1.259	0.094	0.096	0.923	1.221	0.096	0.106	0.115	0.401	0.102	1.367	1.348	1.387	1.273	1.341	1.336	1.369	1.246	1.281	1.234	1.291	1.197	1.232	1.211	1.232	0.122	1.259	0.217	1.188	0.104	1.227	0.133	0.586	0.169
36.1667	0.227	1.413	1.431	0.167	0.133	1.339	1.378	0.1	0.104	1.283	1.315	0.104	0.097	1.237	1.258	0.094	0.095	0.938	1.221	0.096	0.106	0.117	0.438	0.102	1.365	1.349	1.388	1.274	1.337	1.338	1.368	1.245	1.277	1.234	1.292	1.198	1.227	1.211	1.232	0.123	1.255	0.246	1.19	0.104	1.223	0.134	0.631	0.168
36.25	0.228	1.413	1.432	0.166	0.134	1.341	1.38	0.1	0.103	1.282	1.313	0.104	0.096	1.238	1.259	0.094	0.094	0.951	1.223	0.094	0.103	0.115	0.479	0.1	1.369	1.349	1.388	1.272	1.343	1.339	1.37	1.245	1.283	1.232	1.294	1.199	1.233	1.211	1.232	0.125	1.258	0.29	1.193	0.104	1.229	0.133	0.675	0.169
36.3333	0.227	1.414	1.433	0.166	0.134	1.341	1.38	0.1	0.103	1.285	1.316	0.104	0.096	1.238	1.259	0.094	0.095	0.961	1.222	0.094	0.103	0.116	0.517	0.1	1.365	1.349	1.388	1.274	1.338	1.339	1.371	1.247	1.277	1.234	1.294	1.199	1.229	1.212	1.232	0.127	1.254	0.332	1.192	0.104	1.223	0.134	0.723	0.171
36.4167	0.23	1.415	1.433	0.167	0.136	1.342	1.381	0.1	0.104	1.287	1.316	0.104	0.096	1.242	1.261	0.094	0.095	0.973	1.224	0.094	0.104	0.116	0.566	0.101	1.369	1.348	1.387	1.273	1.344	1.34	1.372	1.249	1.284	1.236	1.294	1.2	1.234	1.214	1.233	0.131	1.26	0.382	1.195	0.105	1.23	0.134	0.768	0.173
36.5	0.229	1.415	1.433	0.165	0.135	1.344	1.381	0.1	0.104	1.288	1.318	0.104	0.097	1.242	1.261	0.094	0.096	0.982	1.224	0.094	0.105	0.116	0.625	0.101	1.37	1.349	1.388	1.274	1.343	1.339	1.371	1.249	1.283	1.236	1.295	1.199	1.233	1.213	1.232	0.135	1.259	0.43	1.195	0.105	1.228	0.135	0.809	0.177
36.5833	0.23	1.416	1.436	0.165	0.135	1.345	1.383	0.099	0.105	1.287	1.32	0.103	0.097	1.243	1.262	0.094	0.095	0.991	1.226	0.095	0.104	0.116	0.686	0.102	1.37	1.35	1.39	1.274	1.342	1.342	1.372	1.25	1.281	1.236	1.296	1.201	1.233	1.212	1.234	0.14	1.256	0.483	1.195	0.105	1.224	0.136	0.853	0.18
36.6667	0.229	1.417	1.435	0.165	0.133	1.347	1.383	0.099	0.103	1.287	1.321	0.103	0.096	1.245	1.263	0.094	0.095	1.003	1.228	0.094	0.104	0.117	0.743	0.1	1.371	1.351	1.389	1.274	1.348	1.341	1.373	1.25	1.285	1.238	1.298	1.2	1.237	1.214	1.234	0.146	1.262	0.534	1.197	0.106	1.23	0.136	0.89	0.184
36.75	0.228	1.417	1.435	0.167	0.134	1.346	1.385	0.099	0.103	1.286	1.321	0.103	0.096	1.245	1.264	0.094	0.095	1.009	1.228	0.094	0.103	0.117	0.79	0.1	1.369	1.35	1.389	1.274	1.342	1.342	1.373	1.251	1.28	1.238	1.297	1.2	1.232	1.211	1.235	0.151	1.256	0.585	1.196	0.106	1.225	0.137	0.921	0.19
36.8333	0.229	1.419	1.437	0.166	0.136	1.347	1.385	0.099	0.105	1.29	1.322	0.103	0.097	1.247	1.266	0.093	0.095	1.019	1.228	0.094	0.104	0.117	0.837	0.1	1.372	1.352	1.39	1.275	1.348	1.343	1.373	1.252	1.287	1.239	1.299	1.201	1.239	1.213	1.236	0.158	1.261	0.642	1.196	0.106	1.229	0.138	0.952	0.198
36.9167	0.23	1.418	1.436	0.167	0.136	1.35	1.385	0.1	0.104	1.288	1.323	0.104	0.097	1.248	1.265	0.094	0.096	1.028	1.228	0.095	0.104	0.119	0.873	0.101	1.37	1.353	1.391	1.275	1.345	1.343	1.373	1.252	1.284	1.24	1.301	1.201	1.237	1.211	1.235	0.167	1.258	0.692	1.197	0.106	1.225	0.139	0.987	0.2
37	0.23	1.42	1.437	0.167	0.137	1.35	1.386	0.098	0.105	1.292	1.324	0.102	0.097	1.248	1.265	0.093	0.095	1.038	1.23	0.094	0.104	0.119	0.903	0.101	1.373	1.352	1.391	1.274	1.35	1.344	1.374	1.254	1.287	1.241	1.302	1.201	1.239	1.212	1.236	0.174	1.262	0.741	1.198	0.106	1.229	0.14	1.023	0.199
37.0833	0.229	1.421	1.439	0.167	0.136	1.352	1.387	0.099	0.105	1.29	1.327	0.103	0.096	1.251	1.267	0.093	0.096	1.046	1.231	0.093	0.104	0.12	0.926	0.1	1.372	1.352	1.391	1.275	1.348	1.345	1.374	1.253	1.287	1.241	1.301	1.202	1.238	1.213	1.237	0.183	1.262	0.794	1.2	0.106	1.229	0.141	1.049	0.2
37.1667	0.231	1.42	1.439	0.168	0.135	1.352	1.389	0.099	0.104	1.289	1.327	0.103	0.096	1.25	1.269	0.094	0.094	1.054	1.233	0.094	0.102	0.12	0.948	0.1	1.372	1.355	1.392	1.276	1.347	1.346	1.375	1.254	1.285	1.242	1.303	1.202	1.238	1.212	1.239	0.197	1.261	0.843	1.199	0.106	1.226	0.143	1.067	0.202
37.25	0.232	1.421	1.439	0.17	0.135	1.354	1.389	0.1	0.105	1.29	1.328	0.105	0.097	1.251	1.268	0.095	0.096	1.064	1.232	0.096	0.104	0.121	0.965	0.103	1.374	1.353	1.391	1.275	1.351	1.346	1.375	1.256	1.287	1.242	1.302	1.202	1.241	1.213	1.237	0.215	1.263	0.89	1.199	0.107	1.23	0.144	1.079	0.209
37.3333	0.232	1.422	1.44	0.168	0.138	1.354	1.389	0.1	0.106	1.292	1.328	0.104	0.096	1.251	1.27	0.094	0.095	1.073	1.234	0.095	0.104	0.123	0.989	0.102	1.373	1.354	1.393	1.277	1.348	1.347	1.376	1.257	1.284	1.244	1.303	1.203	1.238	1.214	1.237	0.24	1.259	0.933	1.2	0.107	1.223	0.145	1.086	0.215
37.4167	0.233	1.423	1.441	0.168	0.138	1.354	1.391	0.099	0.105	1.292	1.33	0.104	0.097	1.252	1.271	0.094	0.095	1.081	1.234	0.095	0.104	0.124	1.006	0.101	1.377	1.355	1.392	1.276	1.354	1.349	1.376	1.257	1.291	1.245	1.304	1.202	1.243	1.214	1.238	0.266	1.264	0.967	1.201	0.107	1.23	0.147	1.098	0.219
37.5	0.231	1.424	1.441	0.167	0.137	1.356	1.39	0.099	0.104	1.294	1.329	0.102	0.096	1.253	1.271	0.093	0.095	1.088	1.232	0.092	0.103	0.127	1.024	0.098	1.375	1.354	1.392	1.277	1.351	1.348	1.378	1.257	1.287	1.245	1.307	1.202	1.24	1.213	1.239	0.291	1.26	0.997	1.201	0.106	1.227	0.149	1.105	0.225
37.5833	0.233	1.425	1.443	0.169	0.139	1.357	1.393	0.099	0.104	1.295	1.332	0.103	0.096	1.254	1.272	0.093	0.095	1.097	1.235	0.093	0.103	0.13	1.039	0.1	1.377	1.356	1.392	1.277	1.352	1.35	1.378	1.259	1.287	1.245	1.307	1.204	1.24	1.216	1.239	0.325	1.263	1.027	1.203	0.106	1.229	0.152	1.116	0.234
37.6667	0.233	1.425	1.442	0.169	0.136	1.358	1.394	0.099	0.105	1.295	1.333	0.104	0.097	1.254	1.273	0.094	0.096	1.106	1.234	0.095	0.106	0.134	1.051	0.102	1.378	1.356	1.393	1.277	1.356	1.349	1.379	1.26	1.292	1.249	1.306	1.202	1.244	1.213	1.24	0.358	1.264	1.046	1.202	0.106	1.231	0.154	1.124	0.242
37.75	0.233	1.426	1.443	0.169	0.14	1.359	1.395	0.099	0.105	1.296	1.334	0.103	0.096	1.256	1.273	0.094	0.096	1.113	1.234	0.094	0.104	0.137	1.059	0.1	1.376	1.357	1.394	1.278	1.351	1.352	1.379	1.261	1.287	1.248	1.307	1.204	1.24	1.215	1.241	0.399	1.259	1.064	1.201	0.105	1.227	0.157	1.132	0.253
37.8333	0.235	1.426	1.443	0.169	0.141	1.359	1.395	0.099	0.105	1.298	1.334	0.103	0.097	1.256	1.274	0.094	0.096	1.121	1.235	0.095	0.104	0.142	1.069	0.101	1.379	1.356	1.394	1.277	1.358	1.353	1.379	1.263	1.294	1.248	1.307	1.203	1.246	1.215	1.24	0.435	1.267	1.08	1.203	0.105	1.233	0.161	1.142	0.264
37.9167	0.231	1.427	1.443	0.171	0.141	1.36	1.397	0.099	0.105	1.299	1.335	0.103	0.096	1.255	1.275	0.094	0.095	1.131	1.236	0.094	0.104	0.147	1.078	0.101	1.377	1.357	1.395	1.279	1.353	1.353	1.381	1.262	1.29	1.25	1.309	1.204	1.242	1.217	1.241	0.477	1.261	1.091	1.203	0.104	1.227	0.164	1.148	0.274
38	0.233	1.428	1.443	0.169	0.139	1.362	1.398	0.099	0.104	1.298	1.335	0.103	0.096	1.256	1.276	0.093	0.095	1.136	1.236	0.093	0.103	0.151	1.086	0.1	1.379	1.359	1.394	1.279	1.358	1.353	1.381	1.263	1.293	1.253	1.308	1.201	1.247	1.215	1.243	0.517	1.266	1.105	1.204	0.105	1.233	0.17	1.156	0.283
38.0833	0.233	1.428	1.446	0.169	0.135	1.361	1.398	0.099	0.105	1.301	1.336	0.104	0.096	1.255	1.278	0.094	0.094	1.145	1.236	0.095	0.103	0.158	1.096	0.102	1.379	1.361	1.396	1.28	1.356	1.353	1.381	1.264	1.292	1.253	1.309	1.204	1.244	1.216	1.241	0.567	1.264	1.112	1.204	0.104	1.231	0.176	1.164	0.294
38.1667	0.236	1.428	1.446	0.169	0.137	1.363	1.4	0.099	0.106	1.301	1.337	0.103	0.097	1.256	1.278	0.094	0.095	1.153	1.237	0.094	0.104	0.165	1.105	0.101	1.379	1.359	1.395	1.281	1.355	1.354	1.381	1.265	1.29	1.253	1.311	1.204	1.243	1.218	1.243	0.62	1.261	1.123	1.206	0.104	1.228	0.186	1.172	0.302
38.25	0.235	1.428	1.446	0.171	0.138	1.362	1.401	0.099	0.104	1.302	1.338	0.104	0.096	1.257	1.279	0.094	0.094	1.159	1.236	0.094	0.102	0.173	1.112	0.1	1.381	1.36	1.396	1.28	1.36	1.354	1.383	1.266	1.295	1.253	1.311	1.204	1.248	1.218	1.245	0.681	1.267	1.13	1.204	0.104	1.233	0.199	1.177	0.311
38.3333	0.235	1.429	1.447	0.169	0.138	1.364	1.4	0.099	0.105	1.303	1.34	0.103	0.096	1.256	1.279	0.094	0.094	1.167	1.238	0.093	0.103	0.182	1.121	0.1	1.381	1.362	1.397	1.283	1.354	1.356	1.382	1.267	1.292	1.257	1.31	1.201	1.244	1.218	1.244	0.737	1.264	1.14	1.206	0.105	1.23	0.217	1.185	0.321
38.4167	0.235	1.431	1.447	0.169	0.138	1.364	1.401	0.099	0.106	1.304	1.34	0.103	0.096	1.258	1.281	0.093	0.095	1.175	1.239	0.093	0.104	0.192	1.129	0.1	1.383	1.362	1.397	1.28	1.361	1.356	1.382	1.267	1.298	1.256	1.311	1.203	1.25	1.217	1.244	0.807	1.268	1.147	1.206	0.105	1.236	0.241	1.19	0.331
38.5	0.237	1.431	1.449	0.169	0.139	1.366	1.402	0.098	0.107	1.308	1.342	0.103	0.097	1.258	1.281	0.093	0.097	1.181	1.239	0.094	0.106	0.202	1.136	0.1	1.383	1.363	1.397	1.28	1.359	1.357	1.383	1.269	1.296	1.259	1.311	1.204	1.248	1.216	1.246	0.866	1.266	1.153	1.206	0.104	1.233	0.269	1.197	0.343
38.5833	0.236	1.431	1.448	0.172	0.138	1.366	1.404	0.099	0.106	1.306	1.34	0.104	0.096	1.258	1.281	0.094	0.094	1.188	1.24	0.096	0.103	0.215	1.144	0.102	1.382	1.362	1.396	1.28	1.357	1.357	1.384	1.271	1.295	1.26	1.312	1.204	1.245	1.217	1.247	0.916	1.264	1.162	1.205	0.105	1.23	0.305	1.201	0.355
38.6667	0.237	1.431	1.45	0.17	0.137	1.367	1.404	0.099	0.105	1.307	1.343	0.104	0.096	1.26	1.284	0.094	0.095	1.195	1.241	0.094	0.103	0.23	1.152	0.101	1.384	1.365	1.397	1.281	1.365	1.359	1.384	1.27	1.3	1.26	1.312	1.203	1.251	1.217	1.25	0.958	1.271	1.169	1.207	0.105	1.237	0.344	1.206	0.366
38.75	0.235	1.433	1.45	0.171	0.136	1.368	1.405	0.098	0.105	1.309	1.344	0.102	0.095	1.26	1.284	0.093	0.095	1.202	1.241	0.092	0.102	0.249	1.161	0.099	1.382	1.363	1.397	1.28	1.359	1.36	1.384	1.271	1.296	1.262	1.314	1.205	1.247	1.219	1.249	0.991	1.266	1.173	1.207	0.104	1.233	0.385	1.208	0.376
38.8333	0.236	1.433	1.451	0.17	0.137	1.37	1.406	0.099	0.106	1.312	1.344	0.102	0.096	1.259	1.283	0.094	0.096	1.208	1.241	0.093	0.104	0.27	1.168	0.1	1.382	1.365	1.398	1.281	1.359	1.361	1.385	1.272	1.296	1.263	1.313	1.203	1.248	1.219	1.252	1.021	1.265	1.179	1.208	0.104	1.23	0.427	1.21	0.389
38.9167	0.237	1.436	1.451	0.172	0.137	1.37	1.405	0.099	0.106	1.31	1.345	0.103	0.097	1.26	1.285	0.093	0.096	1.213	1.24	0.094	0.105	0.292	1.176	0.1	1.385	1.366	1.398	1.28	1.367	1.362	1.387	1.273	1.303	1.263	1.313	1.204	1.254	1.22	1.251	1.04	1.272	1.185	1.208	0.105	1.237	0.471	1.213	0.4
39	0.237	1.435	1.451	0.17	0.141	1.37	1.406	0.098	0.106	1.31	1.343	0.102	0.096	1.259	1.287	0.094	0.095	1.218	1.241	0.093	0.105	0.315	1.183	0.099	1.384	1.365	1.398	1.281	1.361	1.363	1.388	1.273	1.297	1.264	1.315	1.204	1.25	1.221	1.253	1.056	1.267	1.189	1.206	0.104	1.234	0.513	1.211	0.413
39.0833	0.239	1.435	1.452	0.172	0.138	1.373	1.407	0.099	0.106	1.31	1.346	0.103	0.096	1.26	1.288	0.093	0.095	1.223	1.243	0.094	0.104	0.342	1.191	0.1	1.386	1.366	1.397	1.281	1.367	1.362	1.387	1.274	1.304	1.266	1.316	1.206	1.255	1.22	1.252	1.071	1.272	1.19	1.209	0.104	1.239	0.558	1.212	0.426
39.1667	0.238	1.434	1.453	0.17	0.138	1.372	1.409	0.098	0.107	1.311	1.347	0.103	0.097	1.262	1.288	0.092	0.096	1.228	1.244	0.094	0.106	0.365	1.196	0.101	1.385	1.366	1.4	1.282	1.363	1.364	1.388	1.275	1.3	1.266	1.314	1.205	1.249	1.221	1.253	1.083	1.268	1.193	1.211	0.105	1.234	0.598	1.212	0.439
39.25	0.238	1.437	1.454	0.171	0.138	1.374	1.41	0.098	0.107	1.313	1.348	0.102	0.097	1.264	1.29	0.093	0.096	1.232	1.245	0.094	0.105	0.395	1.201	0.101	1.387	1.366	1.399	1.282	1.368	1.363	1.388	1.277	1.305	1.267	1.317	1.207	1.256	1.222	1.257	1.095	1.272	1.193	1.211	0.105	1.239	0.641	1.212	0.451
39.3333	0.237	1.436	1.454	0.172	0.141	1.375	1.409	0.099	0.105	1.315	1.349	0.103	0.096	1.262	1.291	0.094	0.093	1.237	1.244	0.093	0.102	0.425	1.208	0.1	1.386	1.366	1.4	1.282	1.364	1.365	1.389	1.278	1.301	1.269	1.316	1.204	1.252	1.221	1.256	1.105	1.27	1.194	1.212	0.106	1.235	0.678	1.213	0.463
39.4167	0.239	1.437	1.454	0.17	0.138	1.375	1.41	0.098	0.107	1.316	1.35	0.102	0.097	1.263	1.292	0.092	0.095	1.238	1.244	0.093	0.104	0.46	1.214	0.099	1.387	1.367	1.401	1.282	1.364	1.366	1.388	1.277	1.3	1.271	1.317	1.205	1.252	1.222	1.258	1.115	1.269	1.195	1.211	0.106	1.234	0.725	1.213	0.48
39.5	0.239	1.437	1.454	0.171	0.142	1.375	1.411	0.099	0.108	1.316	1.35	0.103	0.097	1.263	1.292	0.094	0.096	1.239	1.244	0.095	0.104	0.497	1.218	0.101	1.388	1.367	1.401	1.283	1.37	1.367	1.389	1.277	1.307	1.271	1.317	1.206	1.256	1.221	1.257	1.122	1.274	1.193	1.21	0.107	1.24	0.768	1.213	0.495
39.5833	0.239	1.438	1.455	0.172	0.139	1.376	1.413	0.098	0.106	1.317	1.352	0.102	0.096	1.264	1.294	0.092	0.095	1.241	1.246	0.092	0.103	0.544	1.222	0.098	1.386	1.368	1.402	1.284	1.364	1.367	1.391	1.277	1.301	1.272	1.319	1.207	1.252	1.223	1.26	1.132	1.27	1.193	1.211	0.106	1.236	0.814	1.215	0.511
39.6667	0.239	1.439	1.456	0.174	0.141	1.378	1.413	0.099	0.107	1.317	1.353	0.104	0.097	1.265	1.296	0.095	0.096	1.243	1.246	0.095	0.105	0.594	1.225	0.102	1.39	1.369	1.402	1.285	1.373	1.368	1.392	1.28	1.31	1.272	1.318	1.208	1.258	1.224	1.26	1.141	1.275	1.194	1.212	0.107	1.241	0.858	1.216	0.526
39.75	0.239	1.439	1.455	0.172	0.14	1.377	1.413	0.098	0.107	1.318	1.354	0.102	0.097	1.265	1.297	0.094	0.096	1.244	1.247	0.093	0.105	0.651	1.226	0.1	1.388	1.368	1.403	1.283	1.368	1.368	1.393	1.281	1.304	1.271	1.319	1.207	1.255	1.224	1.261	1.147	1.272	1.194	1.212	0.108	1.237	0.896	1.216	0.542
39.8333	0.24	1.44	1.457	0.173	0.14	1.379	1.414	0.099	0.106	1.32	1.354	0.103	0.096	1.265	1.297	0.094	0.095	1.245	1.246	0.095	0.103	0.698	1.23	0.101	1.39	1.369	1.403	1.284	1.373	1.369	1.392	1.28	1.311	1.274	1.32	1.209	1.259	1.226	1.261	1.154	1.275	1.195	1.213	0.109	1.241	0.931	1.217	0.563
39.9167	0.24	1.44	1.457	0.172	0.14	1.38	1.415	0.099	0.107	1.322	1.355	0.103	0.096	1.266	1.298	0.094	0.095	1.246	1.247	0.095	0.104	0.741	1.23	0.102	1.388	1.37	1.403	1.285	1.37	1.369	1.393	1.283	1.308	1.277	1.321	1.207	1.255	1.224	1.263	1.159	1.272	1.196	1.213	0.11	1.239	0.962	1.218	0.582
40	0.24	1.44	1.459	0.172	0.139	1.379	1.416	0.099	0.107	1.321	1.358	0.103	0.096	1.266	1.299	0.093	0.095	1.247	1.248	0.094	0.104	0.782	1.233	0.101	1.387	1.37	1.404	1.286	1.367	1.371	1.394	1.283	1.305	1.276	1.321	1.208	1.254	1.226	1.264	1.164	1.272	1.197	1.214	0.111	1.236	0.995	1.218	0.599
40.0833	0.24	1.441	1.46	0.174	0.14	1.381	1.417	0.099	0.109	1.322	1.357	0.103	0.097	1.268	1.301	0.094	0.096	1.249	1.248	0.096	0.104	0.817	1.233	0.102	1.392	1.371	1.405	1.286	1.375	1.37	1.394	1.284	1.312	1.277	1.322	1.209	1.259	1.226	1.264	1.167	1.277	1.198	1.214	0.112	1.242	1.03	1.219	0.618
40.1667	0.241	1.443	1.459	0.173	0.139	1.382	1.417	0.099	0.107	1.322	1.359	0.104	0.096	1.268	1.302	0.094	0.094	1.25	1.25	0.095	0.102	0.847	1.234	0.102	1.389	1.371	1.406	1.287	1.37	1.371	1.395	1.286	1.307	1.278	1.321	1.208	1.256	1.227	1.266	1.171	1.272	1.198	1.216	0.114	1.239	1.063	1.219	0.639
40.25	0.24	1.441	1.46	0.173	0.14	1.382	1.417	0.099	0.107	1.323	1.359	0.103	0.096	1.267	1.304	0.093	0.094	1.251	1.251	0.093	0.103	0.867	1.235	0.1	1.391	1.369	1.406	1.286	1.375	1.371	1.396	1.285	1.313	1.279	1.322	1.209	1.261	1.226	1.266	1.173	1.278	1.199	1.216	0.116	1.241	1.077	1.219	0.659
40.3333	0.243	1.442	1.46	0.175	0.141	1.383	1.419	0.098	0.108	1.325	1.36	0.103	0.097	1.269	1.304	0.094	0.095	1.252	1.249	0.093	0.104	0.89	1.235	0.1	1.391	1.371	1.406	1.287	1.372	1.372	1.397	1.287	1.309	1.282	1.323	1.209	1.256	1.228	1.267	1.175	1.273	1.2	1.217	0.118	1.238	1.089	1.22	0.684
40.4167	0.244	1.443	1.461	0.173	0.138	1.384	1.419	0.098	0.108	1.326	1.36	0.102	0.097	1.269	1.304	0.094	0.095	1.252	1.252	0.094	0.104	0.909	1.236	0.101	1.393	1.369	1.407	1.286	1.376	1.373	1.397	1.287	1.315	1.28	1.323	1.21	1.261	1.226	1.267	1.178	1.278	1.201	1.216	0.121	1.243	1.099	1.22	0.707
40.5	0.243	1.443	1.46	0.174	0.14	1.384	1.421	0.099	0.108	1.325	1.361	0.103	0.097	1.269	1.306	0.094	0.096	1.253	1.252	0.095	0.104	0.924	1.237	0.102	1.391	1.369	1.406	1.287	1.373	1.372	1.397	1.287	1.311	1.281	1.322	1.21	1.258	1.228	1.268	1.175	1.275	1.199	1.216	0.125	1.239	1.106	1.219	0.73
40.5833	0.243	1.445	1.461	0.176	0.142	1.386	1.423	0.099	0.109	1.327	1.362	0.104	0.096	1.271	1.308	0.095	0.094	1.256	1.252	0.096	0.103	0.941	1.239	0.103	1.394	1.368	1.406	1.289	1.378	1.374	1.398	1.29	1.315	1.284	1.324	1.21	1.262	1.229	1.269	1.178	1.28	1.203	1.219	0.13	1.244	1.114	1.221	0.758
40.6667	0.242	1.444	1.461	0.176	0.139	1.386	1.424	0.099	0.108	1.329	1.363	0.103	0.096	1.271	1.308	0.094	0.094	1.255	1.252	0.094	0.103	0.954	1.239	0.101	1.393	1.367	1.407	1.289	1.372	1.375	1.398	1.289	1.312	1.284	1.325	1.211	1.258	1.229	1.271	1.179	1.277	1.202	1.217	0.134	1.241	1.123	1.221	0.777
40.75	0.242	1.445	1.462	0.175	0.139	1.388	1.423	0.099	0.109	1.331	1.364	0.104	0.097	1.274	1.31	0.094	0.096	1.256	1.254	0.095	0.105	0.965	1.241	0.101	1.393	1.368	1.407	1.289	1.376	1.375	1.4	1.291	1.314	1.287	1.326	1.213	1.26	1.23	1.273	1.177	1.278	1.201	1.219	0.141	1.241	1.132	1.222	0.803
40.8333	0.242	1.445	1.462	0.175	0.138	1.386	1.423	0.099	0.11	1.331	1.365	0.104	0.097	1.272	1.31	0.094	0.096	1.258	1.253	0.096	0.104	0.977	1.242	0.103	1.395	1.37	1.407	1.291	1.376	1.375	1.4	1.29	1.316	1.287	1.327	1.213	1.262	1.232	1.273	1.178	1.281	1.203	1.219	0.147	1.245	1.138	1.222	0.821
40.9167	0.243	1.445	1.463	0.176	0.137	1.389	1.426	0.099	0.109	1.334	1.366	0.104	0.097	1.273	1.311	0.094	0.095	1.258	1.253	0.095	0.103	0.988	1.242	0.102	1.393	1.37	1.408	1.289	1.374	1.378	1.4	1.291	1.313	1.289	1.326	1.214	1.26	1.232	1.274	1.181	1.275	1.202	1.22	0.157	1.239	1.147	1.222	0.831
41	0.242	1.446	1.464	0.176	0.142	1.389	1.425	0.099	0.109	1.333	1.367	0.104	0.097	1.274	1.311	0.094	0.095	1.258	1.252	0.095	0.103	0.996	1.243	0.102	1.396	1.369	1.408	1.29	1.38	1.377	1.402	1.292	1.319	1.289	1.327	1.213	1.265	1.232	1.275	1.18	1.281	1.202	1.22	0.163	1.245	1.153	1.221	0.844
41.0833	0.243	1.447	1.464	0.177	0.142	1.39	1.426	0.098	0.108	1.334	1.367	0.103	0.096	1.274	1.313	0.095	0.095	1.26	1.255	0.096	0.104	1.008	1.243	0.102	1.395	1.369	1.412	1.291	1.378	1.378	1.403	1.293	1.317	1.291	1.326	1.213	1.263	1.234	1.277	1.181	1.28	1.203	1.222	0.171	1.245	1.161	1.221	0.859
41.1667	0.241	1.446	1.464	0.176	0.137	1.391	1.426	0.099	0.108	1.333	1.368	0.104	0.096	1.276	1.314	0.095	0.094	1.261	1.256	0.097	0.103	1.017	1.244	0.103	1.395	1.369	1.414	1.29	1.375	1.38	1.404	1.294	1.317	1.292	1.327	1.214	1.262	1.234	1.276	1.183	1.279	1.204	1.221	0.181	1.241	1.169	1.222	0.872
41.25	0.243	1.447	1.465	0.175	0.138	1.391	1.426	0.098	0.109	1.337	1.369	0.103	0.097	1.276	1.314	0.094	0.095	1.259	1.255	0.094	0.104	1.025	1.244	0.101	1.395	1.37	1.412	1.292	1.379	1.379	1.403	1.293	1.32	1.291	1.327	1.214	1.265	1.233	1.278	1.182	1.283	1.202	1.222	0.191	1.247	1.172	1.223	0.882
41.3333	0.245	1.449	1.467	0.176	0.138	1.392	1.427	0.097	0.11	1.338	1.369	0.103	0.097	1.276	1.316	0.094	0.095	1.26	1.258	0.094	0.104	1.033	1.244	0.101	1.395	1.372	1.413	1.291	1.377	1.382	1.404	1.294	1.319	1.292	1.329	1.216	1.262	1.235	1.277	1.182	1.279	1.204	1.221	0.205	1.244	1.18	1.224	0.894
41.4167	0.244	1.448	1.465	0.176	0.138	1.392	1.426	0.099	0.11	1.335	1.369	0.105	0.097	1.278	1.317	0.095	0.095	1.259	1.257	0.097	0.104	1.041	1.244	0.104	1.396	1.371	1.414	1.29	1.382	1.381	1.402	1.294	1.323	1.293	1.329	1.216	1.269	1.235	1.279	1.182	1.283	1.203	1.223	0.222	1.247	1.184	1.223	0.905
41.5	0.244	1.449	1.464	0.175	0.138	1.395	1.427	0.097	0.11	1.335	1.371	0.102	0.097	1.278	1.318	0.094	0.096	1.261	1.259	0.094	0.105	1.051	1.244	0.1	1.395	1.371	1.415	1.292	1.376	1.381	1.403	1.295	1.319	1.297	1.327	1.215	1.263	1.235	1.281	1.184	1.279	1.204	1.225	0.241	1.243	1.19	1.223	0.917
41.5833	0.245	1.449	1.47	0.176	0.14	1.395	1.428	0.097	0.11	1.337	1.369	0.102	0.097	1.278	1.318	0.093	0.096	1.261	1.26	0.093	0.105	1.059	1.246	0.1	1.398	1.371	1.416	1.29	1.383	1.381	1.404	1.295	1.325	1.296	1.329	1.216	1.268	1.235	1.281	1.183	1.284	1.205	1.224	0.264	1.247	1.196	1.224	0.927
41.6667	0.246	1.449	1.467	0.176	0.138	1.396	1.429	0.098	0.11	1.338	1.372	0.103	0.097	1.279	1.32	0.094	0.095	1.262	1.261	0.095	0.104	1.067	1.247	0.101	1.397	1.372	1.419	1.291	1.379	1.382	1.404	1.295	1.321	1.297	1.328	1.218	1.266	1.238	1.282	1.184	1.281	1.206	1.225	0.291	1.245	1.197	1.225	0.941
41.75	0.246	1.45	1.468	0.177	0.137	1.395	1.429	0.098	0.109	1.338	1.372	0.102	0.097	1.281	1.321	0.093	0.096	1.261	1.26	0.093	0.104	1.073	1.247	0.1	1.399	1.372	1.417	1.291	1.383	1.382	1.406	1.295	1.326	1.299	1.33	1.216	1.269	1.24	1.283	1.184	1.285	1.205	1.225	0.319	1.249	1.2	1.226	0.951
41.8333	0.245	1.45	1.468	0.176	0.14	1.397	1.431	0.097	0.109	1.339	1.374	0.102	0.097	1.282	1.322	0.094	0.095	1.263	1.264	0.092	0.104	1.082	1.247	0.099	1.397	1.373	1.419	1.292	1.38	1.385	1.408	1.297	1.323	1.298	1.332	1.218	1.267	1.24	1.285	1.183	1.283	1.205	1.226	0.349	1.246	1.202	1.226	0.961
41.9167	0.245	1.452	1.469	0.176	0.139	1.398	1.432	0.097	0.109	1.34	1.375	0.102	0.096	1.283	1.322	0.094	0.094	1.263	1.264	0.092	0.103	1.092	1.248	0.099	1.399	1.374	1.42	1.293	1.382	1.385	1.409	1.298	1.323	1.299	1.332	1.219	1.267	1.241	1.286	1.185	1.282	1.207	1.227	0.38	1.246	1.204	1.226	0.974
42	0.244	1.451	1.468	0.175	0.138	1.397	1.433	0.098	0.11	1.342	1.376	0.102	0.096	1.284	1.324	0.094	0.095	1.263	1.265	0.093	0.104	1.096	1.248	0.1	1.398	1.375	1.421	1.293	1.383	1.385	1.41	1.297	1.326	1.3	1.334	1.218	1.27	1.241	1.286	1.185	1.284	1.206	1.229	0.41	1.249	1.203	1.226	0.982
42.0833	0.246	1.452	1.469	0.179	0.139	1.4	1.433	0.098	0.112	1.344	1.377	0.103	0.098	1.285	1.324	0.094	0.097	1.265	1.264	0.095	0.106	1.105	1.248	0.101	1.399	1.376	1.422	1.295	1.382	1.387	1.411	1.298	1.324	1.301	1.335	1.22	1.268	1.241	1.289	1.187	1.282	1.205	1.229	0.441	1.247	1.202	1.227	0.991
42.1667	0.246	1.452	1.47	0.177	0.14	1.397	1.433	0.098	0.11	1.352	1.378	0.104	0.097	1.283	1.326	0.094	0.095	1.263	1.264	0.095	0.102	1.111	1.248	0.102	1.4	1.375	1.424	1.293	1.386	1.387	1.412	1.299	1.328	1.301	1.334	1.221	1.271	1.242	1.289	1.186	1.286	1.205	1.229	0.478	1.25	1.202	1.227	1.003
42.25	0.245	1.453	1.471	0.177	0.138	1.399	1.435	0.097	0.11	1.35	1.379	0.102	0.097	1.287	1.328	0.093	0.095	1.263	1.266	0.092	0.104	1.121	1.249	0.099	1.398	1.378	1.423	1.294	1.382	1.387	1.412	1.299	1.324	1.303	1.334	1.22	1.269	1.245	1.29	1.187	1.282	1.208	1.229	0.515	1.246	1.203	1.226	1.015
42.3333	0.246	1.452	1.473	0.177	0.139	1.4	1.434	0.097	0.11	1.348	1.379	0.102	0.096	1.286	1.327	0.093	0.095	1.264	1.267	0.093	0.104	1.128	1.249	0.099	1.4	1.377	1.423	1.294	1.387	1.387	1.412	1.298	1.331	1.304	1.335	1.221	1.273	1.244	1.289	1.186	1.287	1.207	1.23	0.554	1.252	1.204	1.228	1.024
42.4167	0.245	1.454	1.472	0.177	0.138	1.401	1.436	0.098	0.11	1.35	1.379	0.102	0.097	1.29	1.329	0.093	0.095	1.266	1.268	0.093	0.104	1.135	1.25	0.099	1.399	1.378	1.423	1.294	1.382	1.388	1.413	1.3	1.328	1.303	1.334	1.221	1.272	1.247	1.292	1.188	1.285	1.207	1.231	0.607	1.25	1.205	1.228	1.034
42.5	0.246	1.454	1.471	0.177	0.144	1.401	1.436	0.097	0.11	1.349	1.38	0.102	0.097	1.288	1.329	0.093	0.095	1.265	1.268	0.092	0.103	1.142	1.25	0.099	1.398	1.38	1.425	1.296	1.382	1.388	1.414	1.298	1.328	1.304	1.336	1.221	1.268	1.247	1.292	1.186	1.283	1.207	1.232	0.66	1.247	1.206	1.227	1.045
42.5833	0.245	1.456	1.471	0.177	0.138	1.402	1.436	0.097	0.11	1.35	1.381	0.101	0.097	1.292	1.33	0.093	0.095	1.266	1.269	0.092	0.104	1.149	1.251	0.098	1.402	1.38	1.425	1.294	1.388	1.388	1.414	1.299	1.334	1.303	1.336	1.223	1.275	1.25	1.293	1.187	1.289	1.207	1.233	0.718	1.253	1.207	1.229	1.054
42.6667	0.246	1.455	1.472	0.179	0.143	1.402	1.436	0.098	0.111	1.351	1.382	0.102	0.097	1.293	1.331	0.094	0.095	1.266	1.269	0.094	0.105	1.155	1.252	0.1	1.4	1.382	1.425	1.296	1.384	1.391	1.416	1.302	1.329	1.306	1.337	1.225	1.273	1.251	1.293	1.189	1.285	1.208	1.233	0.778	1.249	1.208	1.23	1.065
42.75	0.247	1.454	1.472	0.177	0.141	1.403	1.437	0.097	0.115	1.352	1.383	0.101	0.097	1.292	1.333	0.093	0.095	1.266	1.272	0.092	0.104	1.16	1.251	0.099	1.399	1.38	1.424	1.296	1.384	1.389	1.415	1.299	1.332	1.306	1.338	1.225	1.273	1.251	1.293	1.187	1.286	1.208	1.235	0.84	1.25	1.208	1.229	1.074
42.8333	0.247	1.455	1.472	0.179	0.143	1.404	1.438	0.098	0.111	1.355	1.384	0.103	0.097	1.294	1.333	0.094	0.095	1.268	1.271	0.094	0.104	1.169	1.251	0.1	1.402	1.382	1.427	1.298	1.388	1.391	1.417	1.301	1.334	1.307	1.337	1.225	1.277	1.252	1.294	1.187	1.29	1.21	1.236	0.899	1.254	1.211	1.23	1.084
42.9167	0.245	1.457	1.473	0.179	0.144	1.405	1.44	0.098	0.11	1.353	1.384	0.103	0.096	1.295	1.334	0.094	0.094	1.266	1.273	0.093	0.102	1.176	1.251	0.1	1.4	1.382	1.426	1.297	1.384	1.391	1.415	1.3	1.33	1.308	1.337	1.226	1.274	1.252	1.294	1.187	1.285	1.21	1.236	0.944	1.25	1.208	1.231	1.093
43	0.247	1.456	1.473	0.181	0.145	1.405	1.44	0.098	0.111	1.355	1.386	0.102	0.097	1.296	1.335	0.093	0.095	1.269	1.273	0.093	0.104	1.182	1.254	0.1	1.402	1.383	1.428	1.298	1.388	1.392	1.418	1.302	1.336	1.309	1.339	1.227	1.279	1.253	1.295	1.185	1.29	1.21	1.238	0.976	1.254	1.209	1.231	1.102
43.0833	0.249	1.456	1.472	0.18	0.148	1.407	1.439	0.098	0.112	1.355	1.385	0.102	0.097	1.298	1.335	0.094	0.096	1.27	1.272	0.094	0.105	1.19	1.254	0.1	1.402	1.382	1.429	1.298	1.384	1.392	1.419	1.302	1.331	1.309	1.338	1.229	1.275	1.255	1.295	1.187	1.287	1.209	1.24	1.002	1.252	1.209	1.232	1.11
43.1667	0.248	1.456	1.476	0.179	0.14	1.406	1.441	0.098	0.112	1.355	1.386	0.102	0.096	1.298	1.336	0.094	0.095	1.27	1.274	0.093	0.103	1.194	1.254	0.1	1.403	1.383	1.429	1.299	1.39	1.391	1.418	1.303	1.339	1.31	1.339	1.228	1.279	1.255	1.297	1.187	1.291	1.211	1.24	1.021	1.256	1.211	1.231	1.12
43.25	0.247	1.457	1.474	0.181	0.146	1.407	1.439	0.1	0.111	1.354	1.387	0.105	0.096	1.299	1.337	0.095	0.095	1.269	1.276	0.097	0.103	1.199	1.254	0.103	1.402	1.382	1.429	1.3	1.386	1.39	1.42	1.304	1.333	1.309	1.338	1.228	1.278	1.256	1.296	1.187	1.288	1.21	1.24	1.038	1.253	1.211	1.232	1.129
43.3333	0.248	1.457	1.475	0.18	0.143	1.407	1.441	0.098	0.111	1.359	1.388	0.102	0.096	1.3	1.338	0.094	0.095	1.272	1.277	0.094	0.104	1.205	1.256	0.101	1.403	1.384	1.431	1.301	1.39	1.39	1.419	1.303	1.339	1.312	1.34	1.231	1.28	1.257	1.296	1.187	1.292	1.212	1.24	1.051	1.256	1.212	1.234	1.137
43.4167	0.248	1.457	1.475	0.18	0.138	1.408	1.44	0.099	0.112	1.354	1.39	0.103	0.096	1.301	1.339	0.094	0.095	1.271	1.277	0.093	0.102	1.21	1.256	0.1	1.401	1.383	1.431	1.3	1.387	1.389	1.421	1.305	1.336	1.312	1.341	1.23	1.277	1.258	1.299	1.188	1.29	1.212	1.242	1.065	1.254	1.213	1.235	1.145
43.5	0.247	1.457	1.474	0.177	0.144	1.409	1.442	0.098	0.112	1.355	1.389	0.102	0.096	1.301	1.339	0.093	0.094	1.272	1.279	0.094	0.103	1.214	1.255	0.1	1.4	1.385	1.432	1.3	1.387	1.39	1.421	1.302	1.335	1.313	1.341	1.23	1.277	1.258	1.298	1.188	1.289	1.212	1.242	1.076	1.252	1.211	1.234	1.152
43.5833	0.25	1.458	1.476	0.181	0.145	1.408	1.444	0.099	0.111	1.357	1.391	0.104	0.096	1.304	1.343	0.094	0.094	1.273	1.281	0.095	0.102	1.221	1.258	0.102	1.404	1.386	1.434	1.301	1.391	1.392	1.422	1.305	1.34	1.312	1.341	1.234	1.281	1.26	1.298	1.188	1.292	1.211	1.243	1.084	1.256	1.212	1.235	1.159
43.6667	0.247	1.459	1.475	0.181	0.139	1.41	1.445	0.098	0.112	1.358	1.391	0.102	0.096	1.305	1.342	0.093	0.095	1.273	1.282	0.093	0.103	1.225	1.256	0.099	1.401	1.385	1.436	1.3	1.387	1.391	1.423	1.304	1.337	1.314	1.343	1.231	1.277	1.262	1.3	1.19	1.288	1.211	1.245	1.095	1.251	1.212	1.235	1.168
43.75	0.248	1.46	1.477	0.18	0.144	1.411	1.445	0.098	0.112	1.361	1.393	0.103	0.096	1.306	1.343	0.094	0.095	1.273	1.281	0.094	0.103	1.229	1.258	0.101	1.403	1.387	1.435	1.303	1.392	1.392	1.424	1.305	1.342	1.315	1.344	1.234	1.284	1.263	1.3	1.189	1.294	1.214	1.245	1.103	1.257	1.213	1.237	1.177
43.8333	0.248	1.458	1.476	0.181	0.142	1.412	1.444	0.098	0.113	1.36	1.391	0.102	0.097	1.307	1.343	0.094	0.095	1.273	1.282	0.094	0.104	1.232	1.256	0.1	1.402	1.388	1.433	1.303	1.388	1.392	1.422	1.306	1.338	1.316	1.345	1.235	1.28	1.262	1.3	1.188	1.29	1.213	1.247	1.11	1.253	1.212	1.237	1.182
43.9167	0.251	1.459	1.478	0.182	0.145	1.412	1.446	0.1	0.113	1.36	1.393	0.105	0.097	1.307	1.344	0.096	0.095	1.274	1.284	0.097	0.104	1.236	1.259	0.103	1.405	1.389	1.434	1.304	1.393	1.394	1.424	1.306	1.343	1.316	1.345	1.236	1.285	1.263	1.3	1.191	1.296	1.214	1.247	1.118	1.258	1.213	1.238	1.187
44	0.249	1.458	1.477	0.181	0.142	1.411	1.446	0.097	0.112	1.362	1.393	0.102	0.096	1.308	1.346	0.094	0.095	1.274	1.284	0.094	0.103	1.237	1.259	0.101	1.403	1.387	1.434	1.303	1.39	1.395	1.425	1.308	1.342	1.319	1.346	1.236	1.283	1.266	1.302	1.188	1.294	1.214	1.247	1.124	1.257	1.213	1.237	1.193
44.0833	0.249	1.458	1.475	0.179	0.14	1.413	1.447	0.097	0.113	1.36	1.394	0.101	0.097	1.311	1.346	0.093	0.095	1.276	1.285	0.092	0.104	1.24	1.26	0.099	1.402	1.388	1.434	1.303	1.387	1.393	1.424	1.307	1.338	1.319	1.347	1.239	1.281	1.269	1.303	1.19	1.289	1.217	1.249	1.13	1.253	1.213	1.239	1.198
44.1667	0.25	1.459	1.477	0.18	0.14	1.413	1.446	0.098	0.114	1.361	1.395	0.103	0.096	1.311	1.347	0.094	0.095	1.275	1.287	0.095	0.103	1.24	1.26	0.102	1.406	1.389	1.434	1.304	1.394	1.394	1.425	1.309	1.345	1.319	1.346	1.24	1.288	1.27	1.303	1.189	1.297	1.217	1.249	1.135	1.259	1.214	1.239	1.204
44.25	0.249	1.46	1.475	0.182	0.139	1.413	1.447	0.099	0.114	1.361	1.396	0.104	0.096	1.312	1.348	0.095	0.094	1.275	1.288	0.096	0.103	1.239	1.261	0.103	1.404	1.389	1.433	1.304	1.389	1.395	1.424	1.307	1.341	1.318	1.345	1.238	1.283	1.269	1.303	1.192	1.292	1.216	1.25	1.142	1.256	1.212	1.239	1.207
44.3333	0.249	1.459	1.478	0.182	0.14	1.414	1.448	0.098	0.113	1.362	1.397	0.103	0.096	1.314	1.348	0.094	0.095	1.277	1.288	0.094	0.103	1.241	1.259	0.101	1.406	1.39	1.434	1.305	1.395	1.394	1.426	1.309	1.348	1.321	1.348	1.239	1.287	1.269	1.303	1.191	1.297	1.216	1.252	1.147	1.259	1.215	1.241	1.21
44.4167	0.249	1.459	1.477	0.182	0.14	1.414	1.448	0.097	0.112	1.365	1.397	0.101	0.096	1.315	1.349	0.093	0.095	1.275	1.29	0.093	0.104	1.243	1.261	0.099	1.405	1.389	1.434	1.303	1.393	1.394	1.426	1.308	1.345	1.32	1.347	1.241	1.286	1.27	1.303	1.189	1.295	1.218	1.251	1.151	1.258	1.214	1.242	1.211
44.5	0.248	1.461	1.478	0.183	0.143	1.414	1.449	0.099	0.113	1.362	1.397	0.103	0.096	1.315	1.352	0.094	0.095	1.279	1.291	0.096	0.103	1.244	1.262	0.103	1.404	1.391	1.434	1.305	1.39	1.395	1.425	1.309	1.341	1.322	1.349	1.242	1.284	1.27	1.303	1.192	1.293	1.218	1.255	1.158	1.255	1.213	1.242	1.213
44.5833	0.251	1.461	1.478	0.182	0.142	1.413	1.449	0.098	0.115	1.365	1.399	0.103	0.097	1.317	1.352	0.094	0.096	1.277	1.291	0.093	0.104	1.246	1.262	0.1	1.405	1.392	1.434	1.306	1.395	1.395	1.428	1.31	1.348	1.322	1.351	1.243	1.29	1.271	1.305	1.192	1.299	1.219	1.254	1.16	1.261	1.214	1.242	1.212
44.6667	0.251	1.46	1.48	0.183	0.141	1.415	1.45	0.098	0.113	1.364	1.399	0.103	0.097	1.318	1.352	0.094	0.095	1.279	1.294	0.094	0.103	1.246	1.263	0.101	1.404	1.393	1.434	1.307	1.391	1.397	1.428	1.311	1.344	1.325	1.351	1.244	1.287	1.273	1.304	1.192	1.295	1.219	1.257	1.165	1.256	1.214	1.243	1.214

## Sheet: FigS5B_topleft
Bin diameters and # of cells per bin for each samples were copied directly from Beckman Coulter Counter output files and pasted below.
SC-MET+Raffinose, 6h
Bin diameter (um)	Bin volume (fL)	cln--- clone 1 (#cells)	cln--- clone 2 (#cells)	cln--- clone 3 (#cells)	cln--- clone 4 (#cells)	clone --- (% cells in bin, average 4 clones)	cln--- +pGAL1-NRS1 clone 1 (#cells)	cln--- +pGAL1-NRS1 clone 2 (#cells)	cln--- +pGAL1-NRS1 clone 3 (#cells)	cln--- +pGAL1-NRS1 clone 4 (#cells)	cln--- +pGAL1-NRS1 (% cells in bin, average of 4 clones)
0	0	0	0	0	0	0	0	0	0	0	0
0.946214	0.443574	0	0	0	0	0	0	0	0	0	0
1.19211	0.887056	0	0	0	0	0	0	0	0	0	0
1.36465	1.33064	0	0	0	0	0	0	0	0	0	0
1.50208	1.77451	0	0	0	0	0	0	0	0	0	0
1.61788	2.21738	0	0	0	0	0	0	0	0	0	0
1.71934	2.66123	0	0	0	0	0	0	0	0	0	0
1.81006	3.10512	0	0	0	0	0	0	0	0	0	0
1.89232	3.548	0	0	0	0	0	0	0	0	0	0
1.96816	3.99189	0	0	0	0	0	0	0	0	0	0
2.03856	4.43576	0	0	0	0	0	0	0	0	0	0
2.10426	4.87864	0.00564142	0.0169443	0.0105398	0.00574658	0.971802	0.00276741	0.040932	0.00505961	0.00453023	1.33223
2.16624	5.32254	0.0231141	0.022007	0.0230378	0.0190284	2.17968	0.0131884	0.0225863	0.0162162	0.013144	1.62837
2.22485	5.76636	0.0199604	0.0113651	0.00979162	0.00945712	1.26436	0.0111994	0.00839173	0.00931841	0.0090126	0.948052
2.28041	6.20926	0.00930442	0.00656076	0.00532488	0.00437653	0.639165	0.00438173	0.00535642	0.003185	0.00397193	0.422377
2.33351	6.65315	0.00652289	0.00532093	0.00380663	0.00317774	0.470705	0.00253679	0.00638307	0.0026936	0.00362099	0.380861
2.38429	7.09698	0.00570018	0.00545008	0.00352058	0.00367248	0.458583	0.002335	0.00437441	0.0026936	0.00306269	0.311643
2.43289	7.53986	0.00622906	0.00441689	0.0036306	0.00306357	0.433503	0.0018017	0.00482078	0.0015652	0.0021375	0.25813
2.47973	7.9838	0.00472077	0.00467519	0.00316853	0.00274009	0.382614	0.0017008	0.00437441	0.0022568	0.00178657	0.252965
2.52485	8.4276	0.00528883	0.00519179	0.00387264	0.00355831	0.447789	0.00136929	0.00482078	0.0022022	0.00239273	0.269625
2.56832	8.87047	0.00413312	0.00557923	0.0036306	0.00289232	0.405882	0.0017008	0.0050886	0.002002	0.00162705	0.260462
2.61047	9.31435	0.00570018	0.0039003	0.00374062	0.00300649	0.40869	0.00223411	0.00401732	0.0024752	0.00218536	0.2728
2.65129	9.75822	0.00436818	0.00475268	0.00281647	0.0029494	0.372168	0.00136929	0.00383877	0.0017836	0.00239273	0.23461
2.69108	10.2042	0.00460324	0.00545008	0.00352058	0.0036154	0.429733	0.00223411	0.00272285	0.002093	0.00204179	0.227294
2.72912	10.643	0.003663	0.00377115	0.00292649	0.00245466	0.320383	0.00165756	0.0037495	0.002002	0.00173871	0.228694
2.76695	11.0919	0.00442695	0.00557923	0.00323454	0.00274009	0.39952	0.00198907	0.00343704	0.0019474	0.00137183	0.218634
2.80298	11.5308	0.00466201	0.00462353	0.00257443	0.00235952	0.355487	0.0012684	0.00200866	0.0018928	0.00234487	0.187868
2.83888	11.9796	0.00419189	0.00462353	0.00338856	0.00274009	0.373602	0.0017008	0.00227648	0.0018382	0.00274366	0.213979
2.87314	12.4185	0.00372177	0.0041586	0.00338856	0.00283523	0.352604	0.00136929	0.00299067	0.0012922	0.00162705	0.18198
2.90734	12.8673	0.00442695	0.00377115	0.00316853	0.00245466	0.345532	0.00159991	0.00307995	0.0018928	0.00197799	0.213766
2.94004	13.3063	0.00419189	0.0033837	0.00369661	0.00186478	0.328425	0.00194583	0.00410659	0.0015106	0.00116446	0.218187
2.97201	13.7451	0.003663	0.00330621	0.00253042	0.00245466	0.298858	0.00159991	0.00200866	0.0019474	0.00167491	0.180772
3.00401	14.194	0.00389806	0.0039003	0.00292649	0.00230244	0.325682	0.0017008	0.00183011	0.001456	0.00148349	0.16176
3.03467	14.6329	0.00401559	0.00402945	0.0023984	0.00192187	0.309133	0.00145577	0.00209793	0.001183	0.00148349	0.155505
3.06538	15.0818	0.00268359	0.00240217	0.00253042	0.00195993	0.239403	0.00151343	0.00227648	0.0015106	0.00137183	0.166808
3.09484	15.5207	0.00325165	0.00356451	0.00264044	0.00157936	0.275899	0.00121074	0.00281212	0.0013468	0.00148349	0.171329
3.12438	15.9695	0.00285988	0.00343536	0.00211235	0.00201701	0.260615	0.0012684	0.00147302	0.0012376	0.00148349	0.136563
3.15275	16.4084	0.00389806	0.00330621	0.00211235	0.00201701	0.283341	0.00121074	0.00209793	0.0012376	0.0015792	0.153137
3.18123	16.8572	0.00285988	0.00253132	0.00275046	0.00283523	0.274422	0.00155667	0.00183011	0.0015106	0.00111661	0.15035
3.20861	17.2962	0.00307536	0.00247966	0.00288248	0.00201701	0.261363	0.00121074	0.00174084	0.0013468	0.00127612	0.139363
3.23613	17.745	0.00325165	0.00291876	0.00193632	0.00163644	0.243579	0.00165756	0.00138374	0.0010192	0.00122827	0.132219
3.26259	18.1839	0.00256606	0.00235051	0.0023984	0.00169353	0.225212	0.000922469	0.00209793	0.001183	0.00111661	0.133
3.28922	18.6328	0.00285988	0.00247966	0.0018263	0.00201701	0.229571	0.00131164	0.00138374	0.0012376	0.0010209	0.123847
3.31484	19.0716	0.00227224	0.00304791	0.0018263	0.00152227	0.216718	0.00121074	0.00209793	0.0011284	0.000861381	0.132461
3.34065	19.5205	0.00215471	0.00214387	0.00211235	0.00186478	0.206893	0.00112426	0.00107128	0.0013468	0.00132398	0.121658
3.3655	19.9594	0.00203718	0.00273796	0.00253042	0.00224535	0.238773	0.0017008	0.00147302	0.0022022	0.000861381	0.155935
3.38999	20.3982	0.00262483	0.00330621	0.00356459	0.00230244	0.294952	0.00131164	0.00191939	0.0016198	0.00132398	0.15437
3.41468	20.8472	0.00285988	0.00227302	0.00270645	0.00224535	0.252118	0.00136929	0.00183011	0.002366	0.00153134	0.177419
3.43847	21.2859	0.00244853	0.00356451	0.00235439	0.00283523	0.280067	0.00184494	0.00191939	0.002639	0.00188228	0.20714
3.46248	21.735	0.0025073	0.0033837	0.00391665	0.00350123	0.332722	0.00208997	0.00209793	0.002912	0.00167491	0.21937
3.48563	22.1738	0.00301659	0.00408111	0.0029925	0.00274009	0.320757	0.00204673	0.00307995	0.0029666	0.00204179	0.253377
3.50899	22.6227	0.00372177	0.00454604	0.00270645	0.00367248	0.366169	0.00268093	0.00156229	0.0031304	0.00223321	0.240171
3.53153	23.0614	0.00407436	0.00402945	0.00323454	0.00382471	0.379076	0.0028683	0.00357095	0.0029666	0.00295103	0.308922
3.5543	23.5104	0.00413312	0.00356451	0.00374062	0.00508059	0.412971	0.00364664	0.0025443	0.0039858	0.00229702	0.311844
3.57628	23.9493	0.0038393	0.00493349	0.00374062	0.00399597	0.412734	0.00340161	0.00325849	0.0045318	0.00376456	0.373911
3.59848	24.3981	0.00495583	0.00462353	0.00444474	0.00437653	0.460016	0.00452586	0.00343704	0.0044772	0.00346148	0.39754
3.61993	24.8371	0.00460324	0.00519179	0.00451075	0.00589881	0.505115	0.00456911	0.00473151	0.00464101	0.00443452	0.459403
3.6416	25.2858	0.00505377	0.00421025	0.00580896	0.00586075	0.523343	0.00491503	0.00526715	0.00582401	0.00346148	0.486692
3.66256	25.7248	0.00495583	0.00656076	0.00497283	0.00525184	0.543531	0.00544834	0.00473151	0.00635181	0.0047376	0.531731
3.68374	26.1737	0.00714971	0.00674157	0.00668911	0.00574658	0.658174	0.00550599	0.00383877	0.00609701	0.00462594	0.501693
3.70421	26.6125	0.0048383	0.00668991	0.00556692	0.00673606	0.59578	0.0063708	0.00553497	0.00640641	0.00513639	0.586214
3.72446	27.0514	0.00611154	0.00661242	0.0072172	0.00667897	0.665503	0.00657259	0.00526715	0.00646101	0.00539161	0.592309
3.74495	27.5002	0.00640536	0.00630247	0.00697516	0.00618423	0.64668	0.00725003	0.0059367	0.00689781	0.00580635	0.647272
3.76477	27.9392	0.00664042	0.00811055	0.00644707	0.00732594	0.713099	0.00714914	0.00482078	0.00711621	0.00594991	0.625901
3.78482	28.388	0.00581771	0.00694821	0.00609501	0.00764942	0.662759	0.00651494	0.0062938	0.00775321	0.00666773	0.680742
3.80423	28.8269	0.00726724	0.0070257	0.00743724	0.00673606	0.711656	0.00675997	0.00674017	0.00706161	0.0063168	0.671964
3.82387	29.2758	0.00664042	0.00707736	0.00686514	0.00776359	0.708663	0.0075383	0.0066509	0.00744381	0.00626894	0.697549
3.84288	29.7146	0.00832501	0.00805889	0.0072172	0.00979963	0.835018	0.0087058	0.00700799	0.00758941	0.00677939	0.752065
3.86214	30.1635	0.00587648	0.0075423	0.00750325	0.00968546	0.765187	0.00759596	0.00816855	0.00868141	0.00620514	0.766276
3.88078	30.6025	0.00791366	0.00883379	0.00866944	0.00896238	0.859481	0.00876346	0.00910592	0.00808081	0.00778434	0.843363
3.89966	31.0511	0.00808995	0.00947953	0.0072612	0.00831541	0.828652	0.00823016	0.00754363	0.00879061	0.00677939	0.783595
3.91795	31.4902	0.00873636	0.0070257	0.00908751	0.00858181	0.835785	0.00964269	0.0091952	0.00959141	0.00778434	0.905341
3.93648	31.939	0.00714971	0.00792974	0.00750325	0.00962837	0.805277	0.00876346	0.00830246	0.00879061	0.00835859	0.855378
3.95442	32.3778	0.0076786	0.008498	0.00849341	0.00957129	0.856032	0.0100319	0.00874883	0.00862681	0.00855001	0.898937
3.97222	32.8169	0.00732601	0.00785225	0.00849341	0.00793485	0.790163	0.00972917	0.00964157	0.00868141	0.00815122	0.905084
3.99024	33.2656	0.00971577	0.0106419	0.00866944	0.00940003	0.960678	0.0105652	0.00901665	0.0103376	0.00998564	0.997627
4.00772	33.7046	0.00903019	0.00780059	0.00950558	0.00968546	0.900545	0.00905173	0.00691872	0.00888161	0.00768863	0.813517
4.02542	34.1533	0.0086776	0.0079814	0.00897749	0.0108842	0.913018	0.0101183	0.00848101	0.0101738	0.00952305	0.957405
4.0426	34.5923	0.00844254	0.00792974	0.00937356	0.00875307	0.862473	0.00972917	0.00799	0.0100282	0.00973042	0.936945
4.06	35.041	0.00879513	0.00792974	0.00979162	0.00968546	0.905049	0.0102769	0.00892738	0.00959141	0.0103844	0.979503
4.07689	35.4801	0.00803118	0.00780059	0.00739323	0.00936198	0.814675	0.0101183	0.00691872	0.00893621	0.00942734	0.885015
4.094	35.9288	0.00948072	0.00901459	0.00943957	0.00936198	0.932421	0.0108534	0.00799	0.0102284	0.0102409	0.982818
4.11061	36.3678	0.00826624	0.0079814	0.00831738	0.0102753	0.871009	0.00939766	0.00874883	0.0106652	0.00952305	0.958369
4.12745	36.8167	0.0075023	0.00772311	0.00855942	0.0108272	0.8653	0.0100751	0.00848101	0.0101738	0.00982613	0.963901
4.14379	37.2556	0.00779613	0.00707736	0.00915352	0.00979963	0.845666	0.00987331	0.00772218	0.00964601	0.00910831	0.908745
4.16037	37.7045	0.00756107	0.00805889	0.00803133	0.00945712	0.82771	0.0110552	0.010936	0.00970061	0.00896475	1.01642
4.17644	38.1433	0.00773736	0.00648328	0.0096156	0.00974255	0.839469	0.00948414	0.00799	0.0106652	0.00921997	0.933983
4.19276	38.5921	0.00773736	0.00772311	0.00915352	0.00881015	0.835603	0.00972917	0.00709726	0.0108836	0.00891689	0.915673
4.2086	39.031	0.00773736	0.00741315	0.00796532	0.00842958	0.788635	0.00972917	0.00781145	0.00882701	0.00998564	0.908832
4.22431	39.47	0.00924566	0.00857549	0.00932955	0.0106749	0.945641	0.0106661	0.00799	0.00846301	0.0102887	0.935195
4.24026	39.9186	0.00791366	0.00720651	0.0101437	0.00896238	0.855656	0.00919587	0.00772218	0.00868141	0.0102409	0.896008
4.25575	40.3576	0.0085013	0.00831719	0.00891148	0.0100089	0.893473	0.0104643	0.00910592	0.00997361	0.00942734	0.974278
4.27146	40.8064	0.00756107	0.00648328	0.00743724	0.0095142	0.774895	0.00905173	0.00892738	0.00882701	0.00875738	0.889087
4.28673	41.2455	0.00797242	0.0079814	0.00873545	0.00825833	0.82369	0.0107093	0.00807928	0.00953681	0.0101292	0.961365
4.30222	41.6942	0.00797242	0.00767144	0.00827337	0.00764942	0.789166	0.0100319	0.00772218	0.00808081	0.00855001	0.859621
4.31726	42.1332	0.00732601	0.00862715	0.00739323	0.00842958	0.794399	0.00987331	0.00874883	0.0106652	0.00977827	0.97664
4.33254	42.5821	0.00709095	0.00836885	0.00880146	0.00901947	0.832018	0.00915262	0.00901665	0.0101738	0.0100335	0.959415
4.34738	43.021	0.00628783	0.00694821	0.00743724	0.0083725	0.726144	0.00919587	0.00709726	0.00840841	0.00835859	0.826503
4.36245	43.4699	0.00808995	0.00759396	0.00708518	0.00974255	0.812791	0.00968593	0.00901665	0.00764401	0.00896475	0.882783
4.37707	43.9086	0.00693424	0.00746481	0.00803133	0.00875307	0.779586	0.0087058	0.00901665	0.00824461	0.00973042	0.892437
4.39194	44.3576	0.00664042	0.007284	0.0078553	0.00831541	0.752378	0.00788423	0.00700799	0.00775321	0.00850215	0.77869
4.40638	44.7965	0.00714971	0.00661242	0.00792131	0.00700246	0.717148	0.0094409	0.00620453	0.00851761	0.00917212	0.833379
4.42105	45.2453	0.00832501	0.00596668	0.00750325	0.00852473	0.757992	0.0088067	0.00839173	0.00899081	0.00982613	0.900384
4.43529	45.6842	0.00658165	0.00622498	0.00697516	0.0086389	0.710517	0.00792747	0.00718654	0.00780781	0.00794385	0.771642
4.44945	46.1231	0.00714971	0.00844634	0.00897749	0.00875307	0.833165	0.00939766	0.00910592	0.00846301	0.00942734	0.909848
4.46384	46.572	0.00709095	0.00454604	0.00827337	0.0065648	0.661879	0.00769685	0.00691872	0.00835381	0.00880523	0.794365
4.47782	47.0108	0.00779613	0.00635413	0.00814135	0.00875307	0.776117	0.00876346	0.0088381	0.00775321	0.00835859	0.842834
4.49203	47.4598	0.00826624	0.00681906	0.00609501	0.00726885	0.711229	0.00686087	0.00571352	0.00722541	0.00870952	0.712733
4.50582	47.8984	0.00744354	0.00746481	0.00803133	0.00793485	0.771863	0.00900849	0.00745436	0.00819001	0.00952305	0.854398
4.51986	48.3475	0.00699301	0.00519179	0.00820736	0.00755428	0.698661	0.00774009	0.00745436	0.00748021	0.00717818	0.746321
4.53349	48.7862	0.00622906	0.00630247	0.00831738	0.00787776	0.718167	0.00792747	0.00727581	0.00910001	0.00815122	0.811363
4.54736	49.2353	0.00581771	0.00622498	0.00633705	0.00667897	0.626468	0.0071059	0.00656162	0.00819001	0.00803956	0.747427
4.56083	49.6741	0.00669918	0.00630247	0.00814135	0.00749719	0.716005	0.00856167	0.00799	0.00700701	0.00733769	0.772409
4.57453	50.123	0.00575895	0.00635413	0.00827337	0.0068312	0.680441	0.00696176	0.00865955	0.00748021	0.00778434	0.772146
4.58784	50.5617	0.00587648	0.00780059	0.00732722	0.00688828	0.697314	0.00671673	0.00491006	0.00657021	0.00840644	0.665086
4.60137	51.0107	0.00540636	0.00661242	0.00591898	0.00589881	0.595914	0.00657259	0.00718654	0.00635181	0.00819908	0.70775
4.61453	51.4496	0.00652289	0.00720651	0.00715119	0.0062984	0.679475	0.00612577	0.00674017	0.00684321	0.00764077	0.683748
4.62791	51.8984	0.00640536	0.00532093	0.00673312	0.00601298	0.61181	0.0063708	0.00656162	0.00744381	0.00722603	0.690057
4.64092	52.3373	0.00640536	0.00501098	0.00638106	0.0068312	0.615715	0.00808602	0.00656162	0.00744381	0.007896	0.749686
4.65386	52.7762	0.00442695	0.00545008	0.00598499	0.00607006	0.548302	0.0071059	0.00499933	0.00651561	0.00671558	0.63341
4.66702	53.2252	0.00622906	0.00501098	0.00686514	0.00732594	0.635778	0.00749506	0.00656162	0.00813541	0.00671558	0.722692
4.67981	53.6639	0.00534759	0.00570838	0.00704117	0.0068312	0.623209	0.00720679	0.00562425	0.00587861	0.00666773	0.634434
4.69282	54.1127	0.00703218	0.00604417	0.00574295	0.00645063	0.631748	0.0058375	0.00647235	0.00667941	0.00646036	0.63624
4.70548	54.5518	0.00646412	0.00596668	0.00668911	0.00513767	0.60644	0.00681762	0.00656162	0.00629721	0.00713032	0.670169
4.71835	55.0006	0.00511253	0.00519179	0.00620503	0.00551824	0.55069	0.00554923	0.00611525	0.00673401	0.00697081	0.634232
4.73085	55.4393	0.00505377	0.00604417	0.00426871	0.00595589	0.533063	0.00622667	0.00691872	0.00618801	0.00641251	0.643647
4.74359	55.8883	0.00505377	0.00591502	0.00668911	0.00624132	0.59748	0.00565012	0.0059367	0.00678861	0.00606157	0.610925
4.75597	56.327	0.00505377	0.00526928	0.00574295	0.0054231	0.537227	0.00603929	0.00620453	0.00613341	0.00555112	0.598209
4.76857	56.7759	0.00534759	0.00514013	0.00609501	0.0054231	0.550146	0.00612577	0.0059367	0.00613341	0.00508853	0.58211
4.78083	57.2149	0.00528883	0.00493349	0.00539089	0.00574658	0.533995	0.00603929	0.00535642	0.00516881	0.00545542	0.550498
4.7933	57.6638	0.00454448	0.00570838	0.00550091	0.00393888	0.492316	0.00598164	0.00602598	0.005278	0.00610943	0.584876
4.80543	58.1026	0.00511253	0.00539842	0.00580896	0.00568949	0.550235	0.00686087	0.00562425	0.00522341	0.00520019	0.572718
4.81777	58.5514	0.00454448	0.00570838	0.0042247	0.0047571	0.480866	0.00569336	0.00401732	0.00511421	0.00620514	0.525751
4.82978	58.9903	0.00401559	0.00454604	0.00514885	0.00589881	0.490232	0.00554923	0.00334777	0.00560561	0.00555112	0.501343
4.84173	59.4293	0.00407436	0.00475268	0.00451075	0.00437653	0.442858	0.00472765	0.00383877	0.00593321	0.00504068	0.488508
4.85389	59.8782	0.00511253	0.00446855	0.00475279	0.00449071	0.470615	0.00467	0.00620453	0.00478661	0.00488116	0.513557
4.86572	60.3171	0.00489706	0.00501098	0.00426871	0.00449071	0.466686	0.00501593	0.00446369	0.005278	0.00462594	0.484589
4.87776	60.7659	0.00436818	0.00402945	0.00492882	0.00458585	0.447807	0.00467	0.00401732	0.0053872	0.00443452	0.462726
4.88947	61.2046	0.00501459	0.00369366	0.00457676	0.00414819	0.43583	0.00487179	0.00383877	0.0044772	0.00443452	0.440557
4.9014	61.6537	0.00419189	0.00421025	0.00539089	0.00367248	0.436638	0.00452586	0.00491006	0.00464101	0.00564683	0.493094
4.913	62.0925	0.00489706	0.00454604	0.0042247	0.00431945	0.449681	0.0047709	0.00428514	0.004368	0.00462594	0.451249
4.92481	62.5413	0.00442695	0.0039003	0.00404867	0.0038818	0.406443	0.00448262	0.00446369	0.004095	0.00524805	0.457234
4.9363	62.9801	0.00430942	0.00343536	0.00374062	0.00431945	0.395121	0.00491503	0.00392804	0.0036036	0.00504068	0.437184
4.948	63.429	0.00395683	0.0043394	0.00409268	0.00411014	0.412476	0.00569336	0.00392804	0.0048958	0.00494497	0.486555
4.95939	63.8681	0.00395683	0.00377115	0.0047968	0.00344414	0.399223	0.0047709	0.00357095	0.00516881	0.00494497	0.46139
4.97098	64.3169	0.00395683	0.00369366	0.00391665	0.00454779	0.402873	0.00516006	0.00334777	0.0039312	0.00457808	0.425428
4.98226	64.7558	0.00407436	0.00408111	0.0029925	0.0036154	0.369084	0.00399256	0.00307995	0.0038766	0.00381241	0.369038
4.99375	65.2048	0.00425065	0.00343536	0.00451075	0.00355831	0.393877	0.00433849	0.00473151	0.003185	0.00462594	0.422023
5.00492	65.6434	0.00354547	0.0033837	0.00398266	0.00411014	0.375549	0.0040358	0.0037495	0.0036036	0.00413144	0.388009
5.01605	66.0823	0.0038393	0.00317706	0.00356459	0.00300649	0.339686	0.00389167	0.00410659	0.00469561	0.0041793	0.421829
5.02738	66.5311	0.00336918	0.00325455	0.00468678	0.00405305	0.384089	0.00442497	0.00272285	0.0042042	0.00387622	0.380706
5.03841	66.97	0.00331042	0.00369366	0.00374062	0.0036154	0.359002	0.00374753	0.00392804	0.0039312	0.00397193	0.389468
5.04966	67.4192	0.00307536	0.00299626	0.00310252	0.00344414	0.315457	0.00417994	0.00473151	0.0037128	0.00376456	0.40972
5.06059	67.858	0.00297742	0.00278962	0.00369661	0.00399597	0.33649	0.00345926	0.00316922	0.0030758	0.00387622	0.339512
5.07172	68.3067	0.00389806	0.00351285	0.00281647	0.00344414	0.341788	0.00345926	0.00263358	0.0034944	0.00494497	0.363305
5.08256	68.7457	0.00313412	0.00253132	0.00374062	0.00376763	0.329342	0.00345926	0.00334777	0.0029666	0.00366885	0.336062
5.0936	69.1947	0.00331042	0.00273796	0.00338856	0.00274009	0.304426	0.0036034	0.00281212	0.0032942	0.00336577	0.326887
5.10434	69.6333	0.00325165	0.00325455	0.00323454	0.00344414	0.329622	0.00389167	0.00392804	0.0034944	0.00376456	0.376967
5.11529	70.0825	0.00313412	0.00291876	0.00292649	0.00306357	0.301074	0.00321423	0.00357095	0.0036582	0.00387622	0.35799
5.12594	70.5211	0.00274236	0.00299626	0.00270645	0.00268301	0.278202	0.00315658	0.00281212	0.0034944	0.00350933	0.324311
5.13679	70.9699	0.00313412	0.00180809	0.00270645	0.00235952	0.250204	0.00340161	0.00236576	0.0039858	0.00311054	0.321593
5.14736	71.409	0.00262483	0.00235051	0.0029925	0.00230244	0.256757	0.00247914	0.0025443	0.0029666	0.00330196	0.2823
5.15812	71.8578	0.00331042	0.00219553	0.00387264	0.00306357	0.311054	0.00282506	0.00343704	0.002639	0.00295103	0.296303
5.1686	72.2967	0.00256606	0.00266047	0.00334455	0.00279718	0.284206	0.00247914	0.00299067	0.0033852	0.00355719	0.310305
5.17905	72.7357	0.00325165	0.00188557	0.00264044	0.00344414	0.280545	0.00311333	0.0025443	0.0022022	0.00311054	0.27426
5.18968	73.1846	0.00244853	0.00227302	0.00228838	0.00256884	0.239469	0.00292596	0.00183011	0.0028574	0.00264795	0.256536
5.20003	73.6234	0.002331	0.00193723	0.00257443	0.00239758	0.231006	0.00253679	0.00200866	0.0022568	0.00244058	0.231071
5.21057	74.072	0.0025073	0.00273796	0.00275046	0.00239758	0.259832	0.00262327	0.00281212	0.0018928	0.00336577	0.267349
5.22084	74.5109	0.00274236	0.00273796	0.00211235	0.00230244	0.247378	0.00253679	0.00281212	0.0022022	0.00274366	0.257369
5.2313	74.9597	0.00262483	0.00286711	0.00270645	0.00268301	0.272035	0.00204673	0.00218721	0.0028574	0.00336577	0.261428
5.24149	75.3987	0.0015083	0.00193723	0.00228838	0.00230244	0.200909	0.0018017	0.00200866	0.0024206	0.0026958	0.223169
5.25187	75.8476	0.00221347	0.00253132	0.00228838	0.00230244	0.23339	0.00276741	0.00200866	0.0026936	0.0026001	0.251744
5.26199	76.2865	0.00191965	0.00188557	0.00253042	0.00251175	0.221185	0.0028683	0.00218721	0.0025298	0.0026001	0.254635
5.27229	76.7354	0.00203718	0.00193723	0.0018263	0.00230244	0.202579	0.00194583	0.00147302	0.0024206	0.00229702	0.203412
5.28232	77.1743	0.00144953	0.00201472	0.00169428	0.0020741	0.180816	0.00272417	0.00147302	0.0019474	0.00239273	0.213433
5.29254	77.6231	0.00168459	0.00247966	0.00193632	0.00201701	0.20294	0.00237824	0.00236576	0.0027482	0.00366885	0.279026
5.3025	78.0623	0.00186088	0.00188557	0.00176029	0.00163644	0.17858	0.00175846	0.00236576	0.0016744	0.00239273	0.204783
5.31264	78.511	0.00156706	0.00235051	0.00211235	0.00218827	0.205455	0.0018017	0.00174084	0.002002	0.00234487	0.197235
5.32252	78.9499	0.00156706	0.00142064	0.00134222	0.00169353	0.150586	0.0018017	0.00174084	0.002002	0.00208965	0.190855
5.33237	79.3887	0.00215471	0.00227302	0.00129822	0.00163644	0.18406	0.00190259	0.00129447	0.002002	0.00208965	0.182218
5.3424	79.8376	0.00186088	0.00214387	0.00147424	0.00169353	0.179313	0.0018017	0.00147302	0.0012922	0.00208965	0.166414
5.35217	80.2765	0.00162583	0.00162728	0.00151825	0.00169353	0.161622	0.00194583	0.00174084	0.0025298	0.00127612	0.187315
5.36212	80.7251	0.00139077	0.00175643	0.00176029	0.00169353	0.165025	0.00159991	0.00165157	0.0022568	0.00244058	0.198721
5.37182	81.1641	0.00174336	0.00206638	0.00253042	0.00201701	0.208929	0.00184494	0.00107128	0.0025298	0.00229702	0.193576
5.38171	81.6132	0.00162583	0.00188557	0.00217836	0.00195993	0.191242	0.00194583	0.00200866	0.0015106	0.00137183	0.170923
5.39134	82.0518	0.00180212	0.00175643	0.00116619	0.00169353	0.160457	0.00219087	0.00165157	0.0015652	0.00183442	0.181051
5.40115	82.5006	0.00174336	0.00154979	0.00116619	0.00152227	0.14954	0.00219087	0.00147302	0.0018382	0.00153134	0.175836
5.41071	82.9395	0.00156706	0.00149813	0.00151825	0.00175061	0.158351	0.00190259	0.00156229	0.0019474	0.00223321	0.191137
5.42045	83.3883	0.00115571	0.00167894	0.00123221	0.00114171	0.130214	0.00145577	0.00227648	0.0012922	0.00106875	0.15233
5.42995	83.8276	0.00203718	0.00180809	0.00169428	0.00163644	0.1794	0.00136929	0.00129447	0.0016744	0.00197799	0.157904
5.43963	84.2763	0.00215471	0.00136898	0.0018263	0.00148422	0.170855	0.00155667	0.00156229	0.0012922	0.00183442	0.15614
5.44905	84.715	0.00186088	0.00116234	0.00140823	0.00125588	0.142183	0.0012684	0.00165157	0.001456	0.00208965	0.16164
5.45866	85.1641	0.000881471	0.000981532	0.00123221	0.000989477	0.102117	0.00159991	0.00147302	0.0013468	0.00244058	0.171508
5.46802	85.6031	0.00121447	0.00162728	0.00140823	0.000875307	0.128132	0.00121074	0.00138374	0.0017836	0.00188228	0.156509
5.47734	86.0416	0.00109694	0.00162728	0.000814135	0.000875307	0.110341	0.00112426	0.000892738	0.0015652	0.00148349	0.126642
5.48686	86.4907	0.00127324	0.00123983	0.00123221	0.00114171	0.122174	0.0011675	0.00107128	0.0012922	0.00204179	0.139319
5.49612	86.9294	0.00139077	0.00103319	0.00134222	0.00157936	0.133638	0.0010666	0.00147302	0.000855401	0.00197799	0.134325
5.50556	87.3782	0.00127324	0.00175643	0.00123221	0.00131296	0.139371	0.00136929	0.000892738	0.0013468	0.00127612	0.122124
5.51476	87.8171	0.000881471	0.000981532	0.00112219	0.00142713	0.110308	0.00165756	0.000624916	0.0012376	0.00148349	0.125089
5.52414	88.2661	0.00180212	0.00154979	0.00123221	0.00125588	0.146	0.00151343	0.00129447	0.000964601	0.00153134	0.132596
5.53329	88.705	0.000999001	0.00123983	0.00116619	0.000818222	0.105581	0.00131164	0.00147302	0.0016744	0.00122827	0.142183
5.54261	89.1541	0.00144953	0.00142064	0.00123221	0.00108462	0.129675	0.00121074	0.000535643	0.0012922	0.00137183	0.11026
5.55168	89.5926	0.00127324	0.00116234	0.000880146	0.00137005	0.117144	0.000922469	0.0012052	0.001183	0.00148349	0.119854
5.56094	90.0418	0.00121447	0.00111068	0.00140823	0.00104656	0.119499	0.000980124	0.00147302	0.0012376	0.000973042	0.116595
5.56997	90.4808	0.000940236	0.00111068	0.000946157	0.00125588	0.106324	0.00102336	0.00129447	0.0014014	0.00127612	0.124884
5.57916	90.9295	0.00144953	0.00111068	0.000880146	0.00108462	0.113124	0.0010666	0.000803464	0.001183	0.00137183	0.110622
5.58812	91.3684	0.000705177	0.00123983	0.00140823	0.00108462	0.110946	0.000778334	0.00129447	0.000964601	0.00178657	0.120599
5.59725	91.8171	0.00103818	0.00111068	0.000638106	0.000704051	0.0872754	0.00102336	0.0012052	0.000910001	0.00106875	0.105183
5.60616	92.2559	0.000528883	0.00129149	0.00123221	0.00152227	0.114371	0.000879229	0.000892738	0.0010192	0.000717818	0.0877246
5.61504	92.6951	0.00115571	0.00149813	0.000946157	0.00114171	0.118542	0.000879229	0.00147302	0.0012376	0.0010209	0.115269
5.62408	93.1436	0.000940236	0.000774893	0.00105617	0.00119879	0.0992523	0.000980124	0.000892738	0.000691601	0.00127612	0.0960146
5.6329	93.5827	0.000763942	0.00103319	0.000880146	0.00114171	0.0954746	0.00102336	0.000803464	0.000600601	0.00116446	0.0897972
5.6419	94.0316	0.000352589	0.00111068	0.000814135	0.000875307	0.0788178	0.000922469	0.000624916	0.000691601	0.00111661	0.0838898
5.65066	94.4704	0.000646412	0.000594085	0.000814135	0.000875307	0.0732485	0.000778334	0.000982011	0.000855401	0.00132398	0.098493
5.65959	94.9191	0.00115571	0.000981532	0.000704117	0.00104656	0.097198	0.00102336	0.00107128	0.000964601	0.00127612	0.108384
5.6683	95.3581	0.000763942	0.000904042	0.000638106	0.000551824	0.0714478	0.0011675	0.0012052	0.001183	0.00127612	0.120795
5.67719	95.8071	0.000528883	0.00123983	0.000462077	0.000989477	0.0805067	0.000980124	0.00071419	0.0004368	0.00106875	0.0799966
5.68584	96.2459	0.000587648	0.00136898	0.000352058	0.000932392	0.0810269	0.00102336	0.000267821	0.000655201	0.000861381	0.0701942
5.69466	96.6946	0.000940236	0.000904042	0.000880146	0.000875307	0.0899933	0.000922469	0.00071419	0.000655201	0.000861381	0.078831
5.70326	97.1335	0.00103818	0.000335787	0.000814135	0.000704051	0.0723038	0.000590957	0.000624916	0.0003822	0.00122827	0.0706585
5.71204	97.5824	0.000705177	0.00116234	0.000418069	0.00131296	0.0899636	0.000432408	0.000803464	0.000691601	0.000654012	0.0645371
5.72059	98.0214	0.000940236	0.000904042	0.000770128	0.00108462	0.0924756	0.00112426	0.000178548	0.0011284	0.000765672	0.079922
5.72911	98.4601	0.000881471	0.00103319	0.000594099	0.000875307	0.0846017	0.00102336	0.0012052	0.000910001	0.000813527	0.0988022
5.7378	98.909	0.000646412	0.000723234	0.000176029	0.000323483	0.0467289	0.000879229	0.000446369	0.000691601	0.000654012	0.0667803
5.74628	99.3478	0.000999001	0.000774893	0.000594099	0.000437653	0.0701411	0.000778334	0.000357095	0.000600601	0.000414739	0.0537692
5.75396	99.7469	0.000528883	0.000774893	0.000814135	0.000932392	0.0762576	0.000735093	0.000803464	0.000655201	0.000717818	0.0727894
5.76354	100.246	0.000528883	0.000904042	0.00123221	0.000646966	0.0828024	0.000590957	0.000803464	0.000746201	0.000654012	0.0698658
5.77118	100.645	0.000646412	0.000594085	0.00129822	0.000704051	0.0810691	0.000590957	0.000892738	0.000546001	0.000558303	0.0647
5.78069	101.143	0.000763942	0.000645745	0.000638106	0.000646966	0.067369	0.000778334	0.000892738	0.0010738	0.000558303	0.0825794
5.78828	101.542	0.000528883	0.000387447	0.000418069	0.000704051	0.0509612	0.000778334	0.000267821	0.000600601	0.000765672	0.0603107
5.79774	102.041	0.000705177	0.000387447	0.000594099	0.000551824	0.0559637	0.000590957	0.000535643	0.000273	0.000654012	0.0513403
5.80529	102.44	0.000587648	0.000852383	0.000462077	0.000551824	0.0613483	0.000821574	0.000892738	0.0004914	0.000510448	0.067904
5.8147	102.939	0.000763942	0.000516596	0.000814135	0.000761136	0.0713952	0.00112426	0.000624916	0.000546001	0.000510448	0.0701406
5.8222	103.338	0.000646412	0.000594085	0.000638106	0.000608909	0.0621878	0.000590957	0.00071419	0.000273	0.000765672	0.0585955
5.83155	103.837	0.000411353	0.000723234	0.000770128	0.00104656	0.0737819	0.000677438	0.000535643	0.000746201	0.000510448	0.0617432
5.83901	104.236	0.000587648	0.000594085	0.000418069	0.000209313	0.0452279	0.000677438	0.000446369	0.0003276	0.000558303	0.0502427
5.84645	104.635	0.000470118	0.000723234	0.000352058	0.000551824	0.0524308	0.000533303	0.000803464	0.000600601	0.000606157	0.0635881
5.85572	105.133	0.000822707	0.000594085	0.000528088	0.000551824	0.0624176	0.000432408	0	0.0004368	0.000510448	0.0344914
5.86313	105.533	0.000470118	0.000387447	0.000352058	0.000704051	0.0478418	0.000288272	0.000446369	0.000691601	0.000558303	0.0496136
5.87234	106.031	0.000293824	0.000645745	0.000770128	0.000209313	0.0479752	0.000677438	0.000357095	0.000655201	0.00106875	0.0689621
5.8797	106.43	0.000470118	0.000335787	0.000462077	0.000704051	0.0493008	0.000288272	0.000446369	0.0003822	0.000717818	0.0458665
5.88888	106.929	0.000646412	0.000464936	0.000418069	0.000323483	0.0463225	0.000533303	0.000803464	0.0002184	0.000654012	0.0552295
5.89619	107.328	0.000528883	0.000206638	0.000594099	0.000437653	0.0441818	0.000590957	0.000267821	0.0004914	0.000510448	0.0465156
5.9053	107.826	0.000293824	0.000594085	0.000418069	0.000494739	0.0450179	0.000490062	0.000624916	0.0004368	0.000654012	0.0551447
5.91258	108.225	0.000470118	0.000774893	0.00024204	0.000494739	0.0495447	0.000288272	0.000357095	0.000855401	0.000606157	0.0526731
5.91984	108.625	0.000822707	0.000594085	0.000462077	0.000437653	0.057913	0.000245031	0.000357095	0.0003822	0.000462594	0.036173
5.92888	109.123	0.000470118	0.000516596	0.000594099	0.000323483	0.0476074	0.000432408	0.000535643	0.000600601	0.000414739	0.0495848
5.9361	109.522	0.000235059	0.000335787	0.000352058	0.000380568	0.0325868	0.000389167	0.000982011	0.0003276	0.000558303	0.056427
5.9451	110.021	0.000587648	0.000335787	0.000462077	0.000646966	0.0508119	0.000389167	0.000446369	0.0003276	0.000462594	0.0406432
5.95227	110.42	0.000528883	0.000516596	0.000286047	0.000437653	0.0442295	0.000590957	0.000535643	0.0001638	0.000654012	0.0486103
5.96123	110.919	0.000352589	0.000645745	0.000352058	0.000551824	0.0475554	0.000288272	8.92738e-05	0.0004368	0.000414739	0.0307271
5.96836	111.318	0.000646412	0.000516596	0.000418069	0.000437653	0.0504682	0.000389167	0.000446369	0.0002184	0.000606157	0.0415023
5.97726	111.816	0.000352589	0.000464936	0.000176029	0.000437653	0.0357802	0.000345926	0.00071419	0.0004368	0.000414739	0.0477914
5.98437	112.216	0.000411353	0.000516596	0.000418069	0.000494739	0.0460189	0.000288272	0.000357095	0.000746201	0.000606157	0.0499431
5.99145	112.615	0.000293824	0.000335787	0.000176029	0.000323483	0.0282281	0.000245031	0.000267821	0.0003822	0.000159515	0.0263642
6.00028	113.113	0.0352589	0.0354643	0.0348758	0.0303503	3.39873	0.0331945	0.0387002	0.0376012	0.0360026	3.63746
6.00911	113.614	0	0	0	0	0	0	0	0	0	0
	Total cells and %:	1	1	1	1	100	1	1	1	1	100

## Sheet: FigS5B_topright
Bin diameters and # of cells per bin for each samples were copied directly from Beckman Coulter Counter output files and pasted below.
SC-MET+Galactose, 6h
Bin diameter (um)	Bin volume (fL)	cln--- clone 1 (#cells)	cln--- clone 2 (#cells)	cln--- clone 3 (#cells)	cln--- clone 4 (#cells)	clone --- (% cells in bin, average 4 clones)	cln--- +pGAL1-NRS1 clone 1 (#cells)	cln--- +pGAL1-NRS1 clone 2 (#cells)	cln--- +pGAL1-NRS1 clone 3 (#cells)	cln--- +pGAL1-NRS1 clone 4 (#cells)	cln--- +pGAL1-NRS1 (% cells in bin, average of 4 clones)
0	0	0	0	0	0	0	0	0	0	0	0
0.946214	0.443574	0	0	0	0	0	0	0	0	0	0
1.19211	0.887056	0	0	0	0	0	0	0	0	0	0
1.36465	1.33064	0	0	0	0	0	0	0	0	0	0
1.50208	1.77451	0	0	0	0	0	0	0	0	0	0
1.61788	2.21738	0	0	0	0	0	0	0	0	0	0
1.71934	2.66123	0	0	0	0	0	0	0	0	0	0
1.81006	3.10512	0	0	0	0	0	0	0	0	0	0
1.89232	3.548	0	0	0	0	0	0	0	0	0	0
1.96816	3.99189	0	0	0	0	0	0	0	0	0	0
2.03856	4.43576	0	0	0	0	0	0	0	0	0	0
2.10426	4.87864	0.0228029	0.0274613	0.00724791	0.00352475	1.52592	0.00543243	0.0263383	0.000324311	0.0136448	1.14349
2.16624	5.32254	0.0180366	0.0160229	0.0186797	0.0156171	1.70891	0.0143544	0.0177012	0.00747162	0.0201953	1.49306
2.22485	5.76636	0.00922402	0.00994054	0.00982588	0.0107313	0.993043	0.00716778	0.00764047	0.0119247	0.00810777	0.871017
2.28041	6.20926	0.00562356	0.0062639	0.00388809	0.00472875	0.512608	0.00407432	0.00512529	0.006823	0.00383142	0.496351
2.33351	6.65315	0.0037719	0.00517453	0.00262023	0.00342006	0.374668	0.00303688	0.00612187	0.00324311	0.00365839	0.401506
2.38429	7.09698	0.00476631	0.00599156	0.00257797	0.00263484	0.399267	0.00233896	0.00512529	0.00240738	0.00353479	0.335161
2.43289	7.53986	0.00370332	0.00422132	0.00302172	0.00268719	0.340839	0.00190512	0.00503037	0.00208307	0.0028921	0.297767
2.47973	7.9838	0.00291465	0.00394898	0.00245119	0.00294893	0.306594	0.00211261	0.00493546	0.00116004	0.00175504	0.249078
2.52485	8.4276	0.00253746	0.00340429	0.00200744	0.0023731	0.258057	0.00184853	0.00303721	0.00148435	0.00296626	0.233409
2.56832	8.87047	0.00236601	0.00304117	0.00164821	0.00172748	0.219572	0.00141469	0.00460326	0.00139703	0.00219997	0.240374
2.61047	9.31435	0.00216027	0.0024057	0.001775	0.00146574	0.195168	0.00152787	0.00360668	0.00139703	0.00296626	0.237446
2.65129	9.75822	0.00284607	0.00304117	0.00137351	0.00167513	0.223397	0.00179195	0.00370159	0.00143445	0.00207638	0.225109
2.69108	10.2042	0.00216027	0.00249648	0.00154256	0.00188452	0.202096	0.00179195	0.00393888	0.00162155	0.00219997	0.238809
2.72912	10.643	0.0013716	0.00267804	0.00200744	0.00198922	0.201157	0.00147128	0.00170843	0.00190844	0.0017056	0.169844
2.76695	11.0919	0.00185166	0.00276883	0.001775	0.00130869	0.192604	0.00147128	0.00270501	0.00107272	0.00158201	0.170775
2.80298	11.5308	0.00246888	0.00186101	0.00137351	0.00167513	0.184463	0.00118834	0.0026101	0.000885618	0.00138425	0.151708
2.83888	11.9796	0.00161163	0.00222414	0.00124672	0.00115165	0.155854	0.00173536	0.00232536	0.00124735	0.00175504	0.176578
2.87314	12.4185	0.00192024	0.00249648	0.00124672	0.00141339	0.176921	0.00141469	0.00208808	0.00116004	0.00145841	0.15303
2.90734	12.8673	0.00147447	0.00258726	0.0014369	0.00157043	0.176727	0.000924267	0.00199317	0.00120993	0.00126066	0.134701
2.94004	13.3063	0.0020574	0.00186101	0.00131012	0.001204	0.160813	0.000603603	0.00223045	0.00153424	0.00113707	0.137634
2.97201	13.7451	0.00130302	0.00158867	0.00124672	0.001204	0.13356	0.000660191	0.0010915	0.00107272	0.00106291	0.0971829
3.00401	14.194	0.00154305	0.0019518	0.000972023	0.000732869	0.129993	0.000924267	0.00118641	0.00102283	0.00106291	0.10491
3.03467	14.6329	0.00161163	0.00231492	0.00131012	0.001204	0.161017	0.00103744	0.00189825	0.000885618	0.000939315	0.119016
3.06538	15.0818	0.0020574	0.000726249	0.00154256	0.00104696	0.134329	0.000660191	0.00170843	0.00120993	0.000889878	0.111711
3.09484	15.5207	0.00154305	0.00118016	0.00120446	0.00115165	0.126983	0.00109403	0.00180334	0.00102283	0.000815721	0.118398
3.12438	15.9695	0.00185166	0.00158867	0.00124672	0.00136104	0.151202	0.000603603	0.00161352	0.000835724	0.000766284	0.0954782
3.15275	16.4084	0.00123444	0.00136172	0.00120446	0.000889913	0.117263	0.000547015	0.0010915	0.000972933	0.00113707	0.0937127
3.18123	16.8572	0.00154305	0.00118016	0.00131012	0.000994608	0.125698	0.000603603	0.0015186	0.00120993	0.000568533	0.0975167
3.20861	17.2962	0.0013716	0.00127094	0.000866368	0.000732869	0.106044	0.000660191	0.000996583	0.000698516	0.000889878	0.0811292
3.23613	17.745	0.000994411	0.00127094	0.00124672	0.000628174	0.103506	0.00152787	0.0015186	0.00074841	0.0013101	0.127624
3.26259	18.1839	0.000925831	0.00118016	0.00124672	0.000994608	0.108683	0.000980854	0.00232536	0.000923039	0.00113707	0.134158
3.28922	18.6328	0.00116586	0.00108937	0.00103542	0.001204	0.112366	0.000924267	0.00132878	0.000835724	0.000889878	0.0994662
3.31484	19.0716	0.00161163	0.00136172	0.00114107	0.00115165	0.131652	0.000924267	0.00142369	0.000885618	0.0017056	0.123479
3.34065	19.5205	0.00116586	0.00285961	0.000633928	0.000994608	0.14135	0.00124493	0.00161352	0.00143445	0.00113707	0.135749
3.3655	19.9594	0.00130302	0.00222414	0.00164821	0.00115165	0.158176	0.00103744	0.00132878	0.00124735	0.00227413	0.147193
3.38999	20.3982	0.00161163	0.00177023	0.00103542	0.00157043	0.149693	0.00109403	0.00132878	0.00148435	0.00239773	0.157622
3.41468	20.8472	0.00229743	0.00108937	0.000866368	0.00130869	0.139047	0.00190512	0.00199317	0.00175876	0.00227413	0.19828
3.43847	21.2859	0.00116586	0.00204258	0.00154256	0.001204	0.148875	0.00205602	0.00189825	0.00208307	0.00227413	0.207787
3.46248	21.735	0.00246888	0.00222414	0.0014369	0.00146574	0.189892	0.00239555	0.00313212	0.00175876	0.00232357	0.24025
3.48563	22.1738	0.00192024	0.00213336	0.00114107	0.00167513	0.171745	0.00254645	0.00242027	0.00218286	0.00215054	0.232503
3.50899	22.6227	0.00154305	0.00231492	0.0020497	0.00172748	0.190879	0.00254645	0.00270501	0.00250717	0.00333704	0.277392
3.53153	23.0614	0.00216027	0.0019518	0.00131012	0.00172748	0.178742	0.0033764	0.00322703	0.00232007	0.00427636	0.329996
3.5543	23.5104	0.00168021	0.00258726	0.00181726	0.00188452	0.199231	0.00381024	0.00208808	0.00255707	0.00365839	0.302844
3.57628	23.9493	0.00168021	0.00222414	0.00245119	0.00258249	0.223451	0.00386683	0.00279992	0.00404141	0.00439995	0.377703
3.59848	24.3981	0.00236601	0.00258726	0.00335982	0.00289658	0.280242	0.00407432	0.00431853	0.00417862	0.00491905	0.437263
3.61993	24.8371	0.00298323	0.00331351	0.00245119	0.00242545	0.279335	0.00413091	0.00493546	0.00445304	0.00509208	0.465287
3.6416	25.2858	0.00246888	0.00295039	0.00285267	0.00289658	0.279213	0.00511176	0.00555239	0.00366721	0.00528983	0.49053
3.66256	25.7248	0.00360045	0.00295039	0.00262023	0.00373414	0.32263	0.004942	0.00441344	0.00464014	0.00509208	0.477191
3.68374	26.1737	0.0044577	0.00462984	0.00365565	0.00378649	0.413242	0.00580968	0.00574222	0.00552576	0.00684711	0.598119
3.70421	26.6125	0.00390906	0.00413054	0.00331756	0.00399588	0.383826	0.00575309	0.00503037	0.00528876	0.00679768	0.571747
3.72446	27.0514	0.00469773	0.00508375	0.00314851	0.00410058	0.425764	0.00760162	0.00541002	0.00523887	0.00830552	0.663901
3.74495	27.5002	0.00414909	0.00431211	0.00422619	0.0048858	0.439329	0.00711119	0.00531511	0.00566297	0.00679768	0.622174
3.76477	27.9392	0.00545211	0.00444828	0.00422619	0.00451936	0.466148	0.00754503	0.00574222	0.00626169	0.00711902	0.666699
3.78482	28.388	0.0051435	0.00472062	0.00547291	0.00535693	0.517349	0.00711119	0.00503037	0.00561307	0.00887406	0.665717
3.80423	28.8269	0.00644652	0.00490218	0.00371904	0.0048858	0.498839	0.00777138	0.00512529	0.00677311	0.00875046	0.710506
3.82387	29.2758	0.00538353	0.00689937	0.00473333	0.00561866	0.565872	0.00696029	0.00726082	0.0063989	0.00741565	0.700892
3.84288	29.7146	0.00637795	0.00508375	0.00469107	0.00535693	0.537742	0.00924267	0.00806758	0.00774604	0.0074898	0.813652
3.86214	30.1635	0.00606933	0.00544687	0.00576874	0.0048858	0.554269	0.00788456	0.00574222	0.00760883	0.00899765	0.755832
3.88078	30.6025	0.00600075	0.0062639	0.00543065	0.00642133	0.602916	0.00852589	0.00844723	0.00876887	0.00875046	0.862311
3.89966	31.0511	0.00600075	0.00599156	0.00536726	0.00689246	0.606301	0.00863906	0.00816249	0.00868155	0.00875046	0.855839
3.91795	31.4902	0.00531495	0.00803413	0.00530386	0.00610724	0.619005	0.00982741	0.00806758	0.00793314	0.009319	0.878678
3.93648	31.939	0.00545211	0.00544687	0.00536726	0.00621194	0.561954	0.00988399	0.00835232	0.00895597	0.00976393	0.923905
3.95442	32.3778	0.00576072	0.00644546	0.00640267	0.0071542	0.644076	0.00956333	0.00896925	0.00812024	0.0076134	0.856656
3.97222	32.8169	0.00507492	0.00581	0.00724791	0.00767768	0.645263	0.00982741	0.00882688	0.00885618	0.00981337	0.933096
3.99024	33.2656	0.00723519	0.00726249	0.00697321	0.00546162	0.673313	0.0104876	0.0078303	0.00863166	0.00867631	0.890646
4.00772	33.7046	0.00606933	0.0062639	0.00633928	0.0070495	0.64305	0.00852589	0.00792521	0.00909318	0.0100111	0.888885
4.02542	34.1533	0.00713233	0.00644546	0.00617023	0.00814881	0.697421	0.00858248	0.00854214	0.00723463	0.0102583	0.865439
4.0426	34.5923	0.00531495	0.00689937	0.00714225	0.00924811	0.715117	0.00935584	0.00863705	0.0101659	0.00753924	0.892451
4.06	35.041	0.00822961	0.00644546	0.00644493	0.00867229	0.744807	0.0126568	0.00906416	0.00984159	0.0100111	1.03934
4.07689	35.4801	0.00774955	0.00739867	0.00650833	0.00788707	0.73859	0.00803546	0.0100607	0.00895597	0.00887406	0.898156
4.094	35.9288	0.00761239	0.00785257	0.00724791	0.00799176	0.767616	0.00994058	0.00745064	0.00895597	0.009319	0.891655
4.11061	36.3678	0.00637795	0.00662703	0.00617023	0.00882933	0.700113	0.00869565	0.00773538	0.0102033	0.00956618	0.905013
4.12745	36.8167	0.00723519	0.0082157	0.00754374	0.00940516	0.809995	0.0119023	0.00806758	0.00881876	0.00976393	0.963814
4.14379	37.2556	0.00661797	0.00726249	0.00771279	0.00888168	0.761873	0.00939357	0.00702354	0.00933017	0.00837968	0.853174
4.16037	37.7045	0.0062065	0.00930507	0.00748035	0.00992863	0.823014	0.00988399	0.00844723	0.00890607	0.00944259	0.916997
4.17644	38.1433	0.00675513	0.00680859	0.00741696	0.00830585	0.732163	0.0101669	0.0078303	0.00909318	0.00936843	0.911471
4.19276	38.5921	0.00737235	0.00748945	0.00794523	0.00940516	0.805305	0.010978	0.00896925	0.0107147	0.00830552	0.974188
4.2086	39.031	0.00600075	0.00671781	0.00834672	0.00767768	0.718574	0.0102235	0.00773538	0.00881876	0.0103077	0.927135
4.22431	39.47	0.00754381	0.00748945	0.0073113	0.0094575	0.795051	0.00939357	0.00925399	0.0104403	0.00899765	0.952138
4.24026	39.9186	0.00891541	0.00571921	0.00851576	0.00799176	0.778554	0.00852589	0.00835232	0.00946738	0.00949203	0.89594
4.25575	40.3576	0.00891541	0.00812491	0.0073113	0.00893402	0.832141	0.0100538	0.0108675	0.00933017	0.00936843	0.990497
4.27146	40.8064	0.00737235	0.00699015	0.00737469	0.00804411	0.744533	0.0090729	0.00816249	0.00965448	0.00981337	0.917581
4.28673	41.2455	0.00723519	0.00830648	0.00868481	0.00861994	0.821161	0.0102612	0.0108675	0.010353	0.0089235	1.01013
4.30222	41.6942	0.00905257	0.00708093	0.00788184	0.00846289	0.811956	0.00777138	0.00773538	0.00904328	0.00823137	0.819535
4.31726	42.1332	0.00867538	0.00708093	0.00805088	0.00909107	0.822456	0.00950674	0.0104404	0.00984159	0.00988753	0.991906
4.33254	42.5821	0.00836677	0.0082157	0.00748035	0.00898637	0.82623	0.0103178	0.0110573	0.00965448	0.00810777	0.978435
4.34738	43.021	0.00798958	0.00830648	0.00714225	0.00924811	0.81716	0.00875224	0.00863705	0.00928028	0.00887406	0.888591
4.36245	43.4699	0.007921	0.00839726	0.00798749	0.0095622	0.846699	0.0101103	0.0109624	0.010116	0.00907181	1.00651
4.37707	43.9086	0.00781813	0.00739867	0.0101006	0.00950985	0.870681	0.00809205	0.00612187	0.00984159	0.0091954	0.831273
4.39194	44.3576	0.00768097	0.00717171	0.00748035	0.00867229	0.775133	0.0106008	0.00987092	0.00900586	0.00907181	0.963734
4.40638	44.7965	0.00706374	0.00617312	0.00714225	0.00846289	0.72105	0.00973309	0.00806758	0.00876887	0.00823137	0.870023
4.42105	45.2453	0.00922402	0.00717171	0.00838898	0.00841055	0.829881	0.00918608	0.00764047	0.00839466	0.00912125	0.858561
4.43529	45.6842	0.00651511	0.00767101	0.00748035	0.00773002	0.734912	0.0077148	0.00915907	0.0095547	0.00830552	0.868352
4.44945	46.1231	0.00774955	0.00812491	0.00610684	0.00846289	0.761105	0.00999717	0.0082574	0.00830735	0.00862687	0.87972
4.46384	46.572	0.00651511	0.00739867	0.00707886	0.0070495	0.701053	0.00826181	0.00745064	0.00803293	0.00753924	0.782116
4.47782	47.0108	0.00761239	0.00644546	0.00781844	0.00856759	0.761097	0.00869565	0.00915907	0.00936759	0.0091954	0.910443
4.49203	47.4598	0.00953263	0.0062639	0.00777618	0.0070495	0.765555	0.00733755	0.00726082	0.00876887	0.00867631	0.801088
4.50582	47.8984	0.00798958	0.00758023	0.00748035	0.00668307	0.743331	0.00875224	0.0078303	0.00904328	0.00850327	0.853227
4.51986	48.3475	0.00744094	0.00758023	0.00714225	0.00783472	0.749953	0.0083184	0.00726082	0.00863166	0.00736621	0.789427
4.53349	48.7862	0.0099784	0.0082157	0.00794523	0.00788707	0.85066	0.00826181	0.0078303	0.00881876	0.00810777	0.825466
4.54736	49.2353	0.00781813	0.00776179	0.00667737	0.0083582	0.765387	0.00765821	0.00631169	0.00825745	0.00837968	0.765176
4.56083	49.6741	0.00644652	0.00794335	0.00724791	0.00746829	0.727652	0.00782797	0.00745064	0.00677311	0.00729205	0.733594
4.57453	50.123	0.00812674	0.00758023	0.00684642	0.00814881	0.767555	0.00707347	0.0067388	0.00755894	0.00786059	0.730795
4.58784	50.5617	0.00730378	0.00653624	0.00868481	0.00856759	0.77731	0.00852589	0.00764047	0.00733441	0.00615499	0.741394
4.60137	51.0107	0.0062065	0.00726249	0.00714225	0.00710185	0.692827	0.00690371	0.00612187	0.00672321	0.00655049	0.657482
4.61453	51.4496	0.00761239	0.00717171	0.00617023	0.00783472	0.719726	0.00707347	0.00726082	0.00755894	0.00704486	0.723452
4.62791	51.8984	0.00637795	0.00699015	0.00781844	0.00694481	0.703284	0.00826181	0.00754556	0.00737184	0.00598195	0.729029
4.64092	52.3373	0.00761239	0.00517453	0.00697321	0.00652603	0.657154	0.00788456	0.0082574	0.0070101	0.00793474	0.77717
4.65386	52.7762	0.00754381	0.00644546	0.007586	0.00731124	0.722163	0.00667736	0.00583713	0.0070101	0.00798418	0.687719
4.66702	53.2252	0.00723519	0.00680859	0.00690981	0.00757298	0.713164	0.00646987	0.0067388	0.00672321	0.00704486	0.674419
4.67981	53.6639	0.00644652	0.00662703	0.0076494	0.00799176	0.717868	0.00745072	0.00574222	0.00696021	0.00573477	0.647198
4.69282	54.1127	0.00545211	0.00708093	0.00838898	0.00731124	0.705832	0.00635669	0.00602695	0.00607459	0.00667408	0.628308
4.70548	54.5518	0.00723519	0.00671781	0.00748035	0.00673542	0.704219	0.00586626	0.00555239	0.00765872	0.0059078	0.624629
4.71835	55.0006	0.00675513	0.00803413	0.00600118	0.00509519	0.647141	0.00609262	0.00541002	0.0070101	0.00566061	0.604334
4.73085	55.4393	0.00661797	0.00662703	0.00604344	0.00603745	0.633147	0.0063001	0.00621678	0.00575028	0.00533927	0.590161
4.74359	55.8883	0.00630936	0.00517453	0.00690981	0.0058804	0.606853	0.00597944	0.0052202	0.00765872	0.00647633	0.633367
4.75597	56.327	0.00576072	0.00608234	0.00600118	0.00642133	0.606639	0.00618693	0.00450835	0.00515155	0.00533927	0.529652
4.76857	56.7759	0.0058293	0.00581	0.00657172	0.00615959	0.609265	0.00537584	0.00583713	0.00719721	0.00642689	0.620927
4.78083	57.2149	0.00562356	0.0062639	0.00684642	0.00663072	0.634115	0.00597944	0.00593204	0.00571286	0.00546286	0.57718
4.7933	57.6638	0.00668656	0.00535609	0.00754374	0.0058804	0.63667	0.00488541	0.00664389	0.00542597	0.00566061	0.565397
4.80543	58.1026	0.00774955	0.00553765	0.00644493	0.00509519	0.620683	0.0056965	0.0052202	0.00598728	0.00464714	0.538778
4.81777	58.5514	0.00692658	0.00617312	0.00617023	0.00577571	0.626141	0.00516835	0.00474563	0.00607459	0.00435051	0.508477
4.82978	58.9903	0.00589788	0.00403976	0.00680416	0.00652603	0.581696	0.0055456	0.00645406	0.00487714	0.00585836	0.568379
4.84173	59.4293	0.0051435	0.00462984	0.00661398	0.00530458	0.542298	0.00609262	0.0056473	0.00612448	0.00484489	0.567732
4.85389	59.8782	0.00589788	0.00472062	0.00604344	0.00551397	0.554398	0.00439498	0.00441344	0.00649869	0.00528983	0.514924
4.86572	60.3171	0.00562356	0.00653624	0.0055363	0.00647368	0.604245	0.00473451	0.00493546	0.0062118	0.00553702	0.53547
4.87776	60.7659	0.0062065	0.00453906	0.00530386	0.0047811	0.520763	0.0047911	0.00441344	0.00459025	0.00496848	0.469082
4.88947	61.2046	0.00459486	0.0048114	0.0052616	0.00567101	0.508472	0.00445157	0.00612187	0.00450293	0.00422692	0.482582
4.9014	61.6537	0.00483489	0.00462984	0.0058744	0.00493814	0.506932	0.00505517	0.00512529	0.00561307	0.00452355	0.507927
4.913	62.0925	0.0062065	0.00508375	0.00604344	0.00410058	0.535857	0.004942	0.00555239	0.00491456	0.00509208	0.512526
4.92481	62.5413	0.0044577	0.00358586	0.00509255	0.00540927	0.463635	0.00445157	0.00474563	0.00575028	0.0045977	0.48863
4.9363	62.9801	0.00459486	0.00581	0.00445863	0.00567101	0.513362	0.00456475	0.00484055	0.00417862	0.00378198	0.434147
4.948	63.429	0.00476631	0.00508375	0.0055363	0.00556632	0.523817	0.00473451	0.00460326	0.00520145	0.00477073	0.482749
4.95939	63.8681	0.00397764	0.00403976	0.00462767	0.00551397	0.453976	0.00381024	0.00460326	0.00426594	0.00422692	0.422659
4.97098	64.3169	0.00476631	0.00431211	0.00509255	0.00577571	0.498667	0.0047911	0.00484055	0.00356742	0.00491905	0.452953
4.98226	64.7558	0.00562356	0.00490218	0.00530386	0.00352475	0.483859	0.00347072	0.00441344	0.00385431	0.00484489	0.414584
4.99375	65.2048	0.00531495	0.00331351	0.00570535	0.00519988	0.488342	0.00364048	0.00360668	0.00422851	0.00427636	0.393801
5.00492	65.6434	0.00490347	0.00462984	0.00456428	0.00451936	0.465424	0.00331981	0.00341686	0.00436572	0.00402917	0.378289
5.01605	66.0823	0.00438912	0.00444828	0.0055997	0.00462406	0.476529	0.00450816	0.00351177	0.00353	0.00346064	0.375264
5.02738	66.5311	0.00483489	0.00499296	0.00365565	0.00472875	0.455306	0.00401773	0.00313212	0.00407883	0.00370782	0.373413
5.03841	66.97	0.00397764	0.00376742	0.00570535	0.0047811	0.455788	0.00320664	0.0026101	0.00394162	0.00435051	0.352722
5.04966	67.4192	0.00346329	0.00462984	0.00445863	0.00483345	0.43463	0.00320664	0.00403379	0.00412873	0.00390557	0.381868
5.06059	67.858	0.00483489	0.00472062	0.00530386	0.00430997	0.479234	0.00386683	0.00441344	0.00361731	0.00321345	0.377776
5.07172	68.3067	0.00459486	0.00322273	0.0037613	0.00383884	0.385443	0.00396114	0.00384396	0.00389173	0.00296626	0.366577
5.08256	68.7457	0.00370332	0.00422132	0.00439523	0.00362945	0.398733	0.00341413	0.0026101	0.00339279	0.00378198	0.329975
5.0936	69.1947	0.00421767	0.00367664	0.00445863	0.00373414	0.402177	0.00347072	0.0026101	0.00301859	0.00365839	0.318945
5.10434	69.6333	0.00490347	0.00376742	0.00308511	0.00425762	0.400341	0.00386683	0.00279992	0.00422851	0.00333704	0.355808
5.11529	70.0825	0.00315468	0.00422132	0.00342321	0.0034724	0.35679	0.00294256	0.00289484	0.0033429	0.00308985	0.306754
5.12594	70.5211	0.00452628	0.00403976	0.00439523	0.0035771	0.413459	0.00358389	0.00303721	0.00296869	0.00321345	0.320081
5.13679	70.9699	0.00360045	0.00313195	0.00462767	0.00415293	0.387825	0.00282939	0.00341686	0.00306848	0.00333704	0.316294
5.14736	71.409	0.0037719	0.00394898	0.00428958	0.00279188	0.370059	0.0027728	0.00332194	0.00320569	0.0030157	0.307903
5.15812	71.8578	0.00267462	0.00431211	0.00359226	0.00378649	0.359137	0.00233896	0.00289484	0.00269427	0.00244716	0.259381
5.1686	72.2967	0.00298323	0.00304117	0.00428958	0.0035771	0.347277	0.00347072	0.00289484	0.00375452	0.00321345	0.333338
5.17905	72.7357	0.0030861	0.00322273	0.00428958	0.00336771	0.349153	0.00271621	0.00189825	0.00269427	0.00227413	0.239572
5.18968	73.1846	0.00384048	0.00313195	0.00439523	0.00326301	0.365767	0.00309346	0.0026101	0.0029188	0.00215054	0.269322
5.20003	73.6234	0.00384048	0.00367664	0.00422619	0.00321067	0.373849	0.00265963	0.00251519	0.00278159	0.00227413	0.255763
5.21057	74.072	0.00284607	0.00276883	0.00416279	0.0035771	0.33387	0.0027728	0.00270501	0.0031059	0.00338648	0.299255
5.22084	74.5109	0.00298323	0.00285961	0.00335982	0.00336771	0.314259	0.00184853	0.00208808	0.00296869	0.00257076	0.236902
5.2313	74.9597	0.00329184	0.00367664	0.00314851	0.00362945	0.343661	0.00298029	0.00199317	0.00213297	0.00244716	0.23884
5.24149	75.3987	0.00384048	0.00276883	0.00450089	0.00321067	0.358022	0.00239555	0.00289484	0.00227018	0.00257076	0.253283
5.25187	75.8476	0.00267462	0.00358586	0.00359226	0.00441466	0.356685	0.00265963	0.00161352	0.00269427	0.00269435	0.241544
5.26199	76.2865	0.00267462	0.00276883	0.00399374	0.00279188	0.305727	0.00173536	0.00189825	0.00227018	0.00219997	0.202594
5.27229	76.7354	0.00246888	0.00267804	0.00314851	0.00352475	0.295505	0.00271621	0.00223045	0.0027317	0.00257076	0.256228
5.28232	77.1743	0.00267462	0.00394898	0.00257797	0.00221606	0.285441	0.00222579	0.0010915	0.00172134	0.00215054	0.179729
5.29254	77.6231	0.00346329	0.00222414	0.0038247	0.00310597	0.315452	0.00298029	0.00270501	0.0034801	0.00215054	0.282899
5.3025	78.0623	0.00267462	0.00231492	0.00251458	0.00198922	0.237333	0.00162218	0.00142369	0.00227018	0.00219997	0.187901
5.31264	78.511	0.00370332	0.00222414	0.00302172	0.00336771	0.307922	0.00184853	0.00242027	0.00269427	0.00187863	0.221043
5.32252	78.9499	0.00322326	0.00304117	0.00268363	0.00183217	0.269506	0.00228237	0.00170843	0.00208307	0.00244716	0.213026
5.33237	79.3887	0.00222885	0.00231492	0.00325416	0.0023731	0.254276	0.00167877	0.00232536	0.00227018	0.00200222	0.206913
5.3424	79.8376	0.00236601	0.0024057	0.00314851	0.0022684	0.254716	0.00205602	0.00180334	0.00240738	0.00207638	0.208578
5.35217	80.2765	0.00284607	0.00177023	0.00331756	0.00284423	0.269452	0.00190512	0.00208808	0.00199576	0.00182919	0.195454
5.36212	80.7251	0.00284607	0.00186101	0.00251458	0.0024778	0.242487	0.0021692	0.00142369	0.00194586	0.00163144	0.179255
5.37182	81.1641	0.0020574	0.00167945	0.00308511	0.00284423	0.241655	0.00239555	0.00189825	0.00194586	0.00195279	0.204811
5.38171	81.6132	0.00216027	0.00258726	0.00308511	0.00221606	0.251218	0.00239555	0.00170843	0.00227018	0.00126066	0.19087
5.39134	82.0518	0.00253746	0.00258726	0.00268363	0.00211136	0.247993	0.00135811	0.00132878	0.00167145	0.00163144	0.149744
5.40115	82.5006	0.00277749	0.00213336	0.00262023	0.00258249	0.252839	0.00141469	0.00189825	0.00157166	0.0011865	0.151778
5.41071	82.9395	0.00222885	0.0024057	0.00268363	0.00205901	0.23443	0.00135811	0.00180334	0.00227018	0.00232357	0.19388
5.42045	83.3883	0.00168021	0.00222414	0.00245119	0.00211136	0.211672	0.00167877	0.00090167	0.00185855	0.00175504	0.154851
5.42995	83.8276	0.00154305	0.00249648	0.00262023	0.00216371	0.220587	0.0020183	0.0015186	0.00167145	0.00138425	0.164815
5.43963	84.2763	0.0020574	0.00177023	0.001775	0.00172748	0.183253	0.00124493	0.00223045	0.00167145	0.0011865	0.158333
5.44905	84.715	0.00246888	0.00158867	0.00245119	0.00205901	0.214194	0.00167877	0.00170843	0.00180866	0.00138425	0.164503
5.45866	85.1641	0.00130302	0.00177023	0.00211309	0.00198922	0.179389	0.00167877	0.00118641	0.00124735	0.00158201	0.142363
5.46802	85.6031	0.00161163	0.00249648	0.00251458	0.00177983	0.210063	0.00135811	0.00199317	0.00185855	0.00138425	0.164852
5.47734	86.0416	0.00185166	0.00108937	0.00200744	0.00183217	0.169516	0.00124493	0.0015186	0.00162155	0.00163144	0.150413
5.48686	86.4907	0.00154305	0.00213336	0.00234553	0.00198922	0.200279	0.00158446	0.00170843	0.00194586	0.0013101	0.163721
5.49612	86.9294	0.00185166	0.0019518	0.001775	0.00221606	0.194863	0.00103744	0.00142369	0.00167145	0.00126066	0.134831
5.50556	87.3782	0.0013716	0.00149789	0.00228214	0.00198922	0.178521	0.000980854	0.0015186	0.00162155	0.00113707	0.131452
5.51476	87.8171	0.00147447	0.00136172	0.00221875	0.00211136	0.179157	0.000547015	0.000996583	0.00157166	0.00101347	0.103218
5.52414	88.2661	0.00216027	0.0019518	0.001775	0.0023731	0.206504	0.00135811	0.00132878	0.00180866	0.000939315	0.135871
5.53329	88.705	0.00161163	0.00158867	0.0014369	0.00183217	0.161734	0.00113175	0.0010915	0.00157166	0.00138425	0.129479
5.54261	89.1541	0.00130302	0.00118016	0.00137351	0.00177983	0.140913	0.00135811	0.00189825	0.00143445	0.000444939	0.128394
5.55168	89.5926	0.00106299	0.000998593	0.00194404	0.00221606	0.155542	0.00130152	0.0010915	0.00139703	0.00175504	0.138627
5.56094	90.0418	0.00168021	0.00204258	0.00181726	0.00151809	0.176453	0.00135811	0.000996583	0.00143445	0.0011865	0.124391
5.56997	90.4808	0.00192024	0.00158867	0.00147916	0.00198922	0.174432	0.00113175	0.000711845	0.000885618	0.00101347	0.0935672
5.57916	90.9295	0.00185166	0.00167945	0.00221875	0.00151809	0.181699	0.00118834	0.00118641	0.00148435	0.00101347	0.121814
5.58812	91.3684	0.00123444	0.00118016	0.00160595	0.00125635	0.131922	0.00135811	0.00189825	0.00134714	0.00138425	0.149694
5.59725	91.8171	0.00154305	0.00213336	0.00160595	0.00167513	0.173937	0.000867679	0.00161352	0.000885618	0.000889878	0.106417
5.60616	92.2559	0.00154305	0.00136172	0.00124672	0.00146574	0.140431	0.00118834	0.0010915	0.00102283	0.00101347	0.107903
5.61504	92.6951	0.0013716	0.00118016	0.00154256	0.00177983	0.146853	0.00124493	0.0010915	0.000972933	0.000939315	0.106217
5.62408	93.1436	0.000925831	0.00127094	0.00137351	0.0010993	0.11674	0.000697916	0.000806758	0.00102283	0.000692127	0.0804907
5.6329	93.5827	0.000925831	0.00118016	0.00194404	0.00162278	0.14182	0.000660191	0.000379651	0.000648622	0.000766284	0.0613687
5.6419	94.0316	0.0013716	0.00118016	0.00120446	0.00157043	0.133166	0.00113175	0.00052202	0.00139703	0.000889878	0.0985171
5.65066	94.4704	0.00123444	0.00167945	0.00160595	0.00104696	0.13917	0.00118834	0.000996583	0.00180866	0.0011865	0.129502
5.65959	94.9191	0.00106299	0.00108937	0.00137351	0.001204	0.118247	0.000980854	0.000711845	0.000698516	0.00101347	0.0851172
5.6683	95.3581	0.000857251	0.000907812	0.00147916	0.00146574	0.117749	0.00103744	0.00090167	0.00124735	0.00101347	0.104998
5.67719	95.8071	0.00123444	0.00108937	0.0014369	0.00130869	0.126735	0.000660191	0.000711845	0.00078583	0.000444939	0.0650701
5.68584	96.2459	0.0013716	0.00136172	0.00137351	0.00177983	0.147166	0.00109403	0.000711845	0.000698516	0.0011865	0.0922724
5.69466	96.6946	0.00106299	0.00108937	0.000972023	0.00130869	0.110827	0.000980854	0.00142369	0.00102283	0.000939315	0.109167
5.70326	97.1335	0.00168021	0.000998593	0.00137351	0.00162278	0.141877	0.000660191	0.000379651	0.00120993	0.000617971	0.0716935
5.71204	97.5824	0.000685801	0.00167945	0.00131012	0.00094226	0.115441	0.000811091	0.000284738	0.000698516	0.000617971	0.0603079
5.72059	98.0214	0.00123444	0.00118016	0.00164821	0.00094226	0.125127	0.000924267	0.000996583	0.00078583	0.000370782	0.0769365
5.72911	98.4601	0.00123444	0.000726249	0.00120446	0.00130869	0.111846	0.000697916	0.0010915	0.00102283	0.000692127	0.0876091
5.7378	98.909	0.000925831	0.00158867	0.00131012	0.0010993	0.123098	0.000697916	0.00118641	0.000885618	0.000766284	0.0884057
5.74628	99.3478	0.00154305	0.000998593	0.00154256	0.00141339	0.13744	0.000697916	0.00052202	0.00078583	0.000617971	0.0655934
5.75396	99.7469	0.00116586	0.000817031	0.000972023	0.001204	0.103973	0.000320664	0.000711845	0.00074841	0.000321345	0.0525566
5.76354	100.246	0.000754381	0.000998593	0.00114107	0.0010993	0.0998337	0.000603603	0.000711845	0.00074841	0.000766284	0.0707535
5.77118	100.645	0.000994411	0.000998593	0.0014369	0.000889913	0.107995	0.000697916	0.000996583	0.000923039	0.000370782	0.074708
5.78069	101.143	0.00123444	0.000998593	0.00107768	0.000994608	0.107633	0.000603603	0.000379651	0.000835724	0.000494376	0.0578338
5.78828	101.542	0.000685801	0.00118016	0.00131012	0.001204	0.109502	0.000697916	0.00118641	0.000698516	0.000568533	0.0787843
5.79774	102.041	0.0013716	0.000998593	0.00103542	0.00104696	0.111314	0.000697916	0.000189825	0.000923039	0.000617971	0.0607188
5.80529	102.44	0.00106299	0.00108937	0.00103542	0.0010993	0.107177	0.000697916	0.000711845	0.000648622	0.000444939	0.062583
5.8147	102.939	0.000685801	0.00108937	0.000739582	0.000837565	0.083808	0.000867679	0.00052202	0.00102283	0.000321345	0.0683467
5.8222	103.338	0.000925831	0.000635468	0.000866368	0.00130869	0.093409	0.000547015	0.000284738	0.000461519	0.000370782	0.0416013
5.83155	103.837	0.00061722	0.000817031	0.00114107	0.00094226	0.0879395	0.000697916	0.000379651	0.00111014	0.000494376	0.0670521
5.83901	104.236	0.000994411	0.000817031	0.00090863	0.00094226	0.0915583	0.000811091	0.00052202	0.000461519	0.000692127	0.0621689
5.84645	104.635	0.000685801	0.000544687	0.000972023	0.000628174	0.0707671	0.000811091	0.00052202	0.000972933	0.000617971	0.0731004
5.85572	105.133	0.00044577	0.000544687	0.000866368	0.00125635	0.0778293	0.000490427	0.000284738	0.000648622	0.000815721	0.0559877
5.86313	105.533	0.000994411	0.000907812	0.000507142	0.000889913	0.0824819	0.000603603	0.00052202	0.000972933	0.000494376	0.0648233
5.87234	106.031	0.00054864	0.000998593	0.00137351	0.00104696	0.0991925	0.000811091	0.000806758	0.00074841	0.000494376	0.0715159
5.8797	106.43	0.000685801	0.000181562	0.00107768	0.000732869	0.0669477	0.000660191	0.000284738	0.000598728	0.000939315	0.0620743
5.88888	106.929	0.000925831	0.000907812	0.000739582	0.000523478	0.0774176	0.000547015	0.000379651	0.00078583	0.000197751	0.0477562
5.89619	107.328	0.000685801	0.00108937	0.000802975	0.000889913	0.0867016	0.000113176	0.000806758	0.000698516	0.000494376	0.0528206
5.9053	107.826	0.000754381	0.00108937	0.000633928	0.000889913	0.0841899	0.000490427	0.00090167	0.000461519	0.000494376	0.0586998
5.91258	108.225	0.00061722	0.000635468	0.00107768	0.000837565	0.0791982	0.000169763	0.000711845	0.000698516	0.000494376	0.0518625
5.91984	108.625	0.00106299	0.000998593	0.000633928	0.000575826	0.0817834	0.000660191	0.000284738	0.00078583	0.000444939	0.0543924
5.92888	109.123	0.000857251	0.000817031	0.00124672	0.000785217	0.0926556	0.000490427	0.000189825	0.000598728	0.000494376	0.0443339
5.9361	109.522	0.000925831	0.000726249	0.000507142	0.000837565	0.0749197	0.000433839	0.000616932	0.000374205	0.000197751	0.0405682
5.9451	110.021	0.00123444	0.000544687	0.000739582	0.000732869	0.0812895	0.000697916	0.000189825	0.000511413	0.000321345	0.0430125
5.95227	110.42	0.000925831	0.000453906	0.000507142	0.00047113	0.0589502	0.000697916	0.000616932	0.000324311	0.000321345	0.0490126
5.96123	110.919	0.00037719	0.000635468	0.00160595	0.000837565	0.0864043	0.000433839	9.49127e-05	0.000598728	0.000494376	0.0405464
5.96836	111.318	0.00037719	0.000453906	0.000401488	0.000628174	0.0465189	0.000490427	0.000379651	0.000511413	0.000370782	0.0438068
5.97726	111.816	0.00054864	0.000817031	0.000972023	0.000575826	0.072838	0.000320664	0.000711845	0.000511413	0.000444939	0.0497215
5.98437	112.216	0.00054864	0.000726249	0.000633928	0.000732869	0.0660421	0.000490427	0	0.000648622	0.000321345	0.0365098
5.99145	112.615	0.000685801	0.000817031	0.000570535	0.000837565	0.0727733	0.000169763	0.000189825	0.000411625	0.000197751	0.0242241
6.00028	113.113	0.0572301	0.0610503	0.0628222	0.0507948	5.79744	0.0390078	0.039104	0.0439441	0.030503	3.81397
6.00911	113.614	0	0	0	0	0	0	0	0	0	0
	Total cells and %:	1	1	1	1	100	1	1	1	1	100

## Sheet: FigS5B_bottomleft
Bin diameters and # of cells per bin for each samples were copied directly from Beckman Coulter Counter output files and pasted below.
SC+MET+Raffinose, 24h
Bin diameter (um)	Bin volume (fL)	cln--- clone 1 (#cells)	cln--- clone 2 (#cells)	cln--- clone 3 (#cells)	cln--- clone 4 (#cells)	clone --- (% cells in bin, average 4 clones)	cln--- +pGAL1-NRS1 clone 1 (#cells)	cln--- +pGAL1-NRS1 clone 2 (#cells)	cln--- +pGAL1-NRS1 clone 3 (#cells)	cln--- +pGAL1-NRS1 clone 4 (#cells)	cln--- +pGAL1-NRS1 (% cells in bin, average of 4 clones)
0	0	0	0	0	0	0	0	0	0	0	0
1.19211	0.887056	0	0	0	0	0	0	0	0	0	0
1.50208	1.77451	0	0	0	0	0	0	0	0	0	0
1.71934	2.66123	0	0	0	0	0	0	0	0	0	0
1.89232	3.548	0	0	0	0	0	0	0	0	0	0
2.03856	4.43576	0	0.000671094	0	0	0.0167774	0	0.00355019	0	0	0.0887548
2.16624	5.32254	0.0247704	0.0748093	0	0	2.48949	0.000453894	0.113074	0	0	2.83819
2.28041	6.20926	0.117829	0.140117	0.0217198	0.00176555	7.03578	0.0425951	0.143738	0.00142836	0.00244865	4.75526
2.38429	7.09698	0.0853285	0.0656965	0.0823105	0.0448117	6.95368	0.0863676	0.0706488	0.0417882	0.0465961	6.13502
2.47973	7.9838	0.0483361	0.0390294	0.0725311	0.0717669	5.79159	0.0614318	0.0384308	0.0765043	0.0702305	6.16494
2.56832	8.87047	0.0339055	0.025325	0.0468229	0.0498811	3.89836	0.0353612	0.0301766	0.0584757	0.0534756	4.43723
2.65129	9.75822	0.0299905	0.0245479	0.0379078	0.0383264	3.26931	0.0284109	0.0229875	0.0403076	0.0361378	3.1961
2.72912	10.643	0.0221101	0.0165301	0.0337713	0.0308534	2.58162	0.0256734	0.0177953	0.03226	0.0312853	2.67535
2.80298	11.5308	0.0204788	0.0155411	0.0306967	0.0308971	2.44034	0.0202267	0.0157983	0.0307794	0.0304691	2.43184
2.87314	12.4185	0.0176931	0.0123269	0.0243499	0.0274097	2.04449	0.0175459	0.0143783	0.0274263	0.0249081	2.10646
2.94004	13.3063	0.0150329	0.0116205	0.0229793	0.0231969	1.82074	0.0156877	0.0121594	0.0235331	0.022863	1.85608
3.00401	14.194	0.0141545	0.0106669	0.0215222	0.0202514	1.66487	0.0156877	0.0107393	0.0201799	0.0213741	1.69953
3.06538	15.0818	0.0131255	0.00900678	0.0187563	0.018346	1.48087	0.0126665	0.00860921	0.0188387	0.0192932	1.48519
3.12438	15.9695	0.0133263	0.00625177	0.0169412	0.0172622	1.34454	0.0135601	0.00789917	0.0157032	0.0165755	1.34345
3.18123	16.8572	0.0115695	0.00724075	0.0165831	0.0161259	1.28798	0.0114325	0.00718914	0.0161474	0.015849	1.26545
3.23613	17.745	0.00936104	0.00586324	0.0133109	0.0132766	1.04529	0.00985802	0.00670098	0.014632	0.0154902	1.16703
3.28922	18.6328	0.00921046	0.00480362	0.0126071	0.014273	1.02235	0.00846796	0.00625721	0.0131078	0.0133555	1.02971
3.34065	19.5205	0.00647493	0.00448573	0.0104833	0.0110128	0.81142	0.00795733	0.00568031	0.0118972	0.0115885	0.928083
3.38999	20.3982	0.00722783	0.00480362	0.00968069	0.00942209	0.778355	0.00846796	0.00448212	0.0103382	0.00973181	0.825502
3.43847	21.2859	0.00634944	0.00314354	0.0084706	0.00983288	0.694912	0.00666657	0.00390521	0.00751631	0.0102341	0.708055
3.48563	22.1738	0.00582242	0.00353207	0.00765564	0.00842569	0.635896	0.00734741	0.00399397	0.00827404	0.00878106	0.709912
3.53153	23.0614	0.00537068	0.00370867	0.00685304	0.00784009	0.594312	0.00706373	0.00355019	0.0076034	0.00778545	0.650069
3.57628	23.9493	0.00411585	0.00254309	0.00716173	0.00797119	0.544797	0.00582971	0.00270702	0.00599214	0.00751637	0.551131
3.61993	24.8371	0.0052201	0.00215456	0.0061986	0.00770024	0.531838	0.00504957	0.00377208	0.00626214	0.00742667	0.562762
3.66256	25.7248	0.00426643	0.00370867	0.00554417	0.00630179	0.495526	0.00476589	0.00426023	0.00599214	0.00620683	0.530627
3.70421	26.6125	0.00376449	0.00275502	0.00544539	0.00525295	0.430446	0.00537581	0.00270702	0.00541732	0.00583909	0.483481
3.74495	27.5002	0.004417	0.00314354	0.00498852	0.00466734	0.43041	0.00436873	0.00164196	0.00500797	0.00548031	0.412474
3.78482	28.388	0.00316217	0.00282566	0.00479095	0.00466734	0.386153	0.00425526	0.00221887	0.00474668	0.00511257	0.408334
3.82387	29.2758	0.00293631	0.00194264	0.00403773	0.0045275	0.336104	0.00408505	0.002352	0.00433734	0.0045744	0.38372
3.86214	30.1635	0.00281082	0.00215456	0.00327217	0.00421284	0.31126	0.00387229	0.002352	0.00362316	0.00426047	0.352698
3.89966	31.0511	0.00258495	0.001872	0.00418591	0.00457994	0.33057	0.00375881	0.00328393	0.0039367	0.00384788	0.370683
3.93648	31.939	0.00258495	0.00215456	0.00317339	0.00358354	0.287411	0.00307797	0.00177509	0.00349251	0.00435017	0.317394
3.97222	32.8169	0.00273553	0.00127155	0.00302521	0.00330385	0.258404	0.00290776	0.00257389	0.0037538	0.00439501	0.340762
4.00772	33.7046	0.00258495	0.00226053	0.00343269	0.0034874	0.294139	0.00336165	0.00164196	0.00406734	0.00321105	0.30705
4.0426	34.5923	0.00175676	0.00105962	0.00302521	0.00312904	0.224266	0.00375881	0.00221887	0.00295252	0.00271773	0.291198
4.07689	35.4801	0.00213321	0.00233117	0.00372904	0.00285809	0.276288	0.00290776	0.00177509	0.00303962	0.00330971	0.275805
4.11061	36.3678	0.00133012	0.00116558	0.00256835	0.002491	0.188876	0.00258152	0.000931925	0.00313542	0.00335456	0.250086
4.14379	37.2556	0.00213321	0.001872	0.00292643	0.0029892	0.248021	0.00218437	0.00164196	0.00272608	0.0024935	0.226148
4.17644	38.1433	0.00228379	0.000883018	0.00246956	0.0020802	0.192914	0.00184395	0.00164196	0.00255189	0.00276258	0.220009
4.2086	39.031	0.00133012	0.00155411	0.00171635	0.00240359	0.175104	0.00229784	0.00142008	0.00295252	0.00285227	0.238068
4.24026	39.9186	0.00155599	0.00116558	0.00206208	0.00263084	0.185363	0.00212763	0.00164196	0.00250834	0.00307651	0.233861
4.27146	40.8064	0.0014807	0.000883018	0.00206208	0.00280565	0.180786	0.00201416	0.00106506	0.00169835	0.00298681	0.19411
4.30222	41.6942	0.0014807	0.001872	0.00242017	0.0019491	0.193049	0.00178721	0.00164196	0.00272608	0.00258319	0.218461
4.33254	42.5821	0.000652512	0.00155411	0.00261774	0.00226375	0.177203	0.00218437	0.00106506	0.00209899	0.00203606	0.184612
4.36245	43.4699	0.00133012	0.00137751	0.00261774	0.00176555	0.177273	0.0022411	0.00142008	0.00209899	0.00199121	0.193785
4.39194	44.3576	0.00163128	0.00105962	0.00211148	0.00213264	0.173375	0.00157445	0.00119819	0.0019248	0.00307651	0.194349
4.42105	45.2453	0.000727802	0.00148347	0.00176574	0.00167815	0.141379	0.00140423	0.00084317	0.00232544	0.00194636	0.16298
4.44945	46.1231	0.000878382	0.00127155	0.00232139	0.00226375	0.168377	0.00173047	0.00142008	0.00246479	0.00181182	0.185679
4.47782	47.0108	0.00205792	0.00098898	0.00171635	0.0020802	0.171086	0.00184395	0.00155321	0.00178545	0.00190152	0.177103
4.50582	47.8984	0.00175676	0.00098898	0.0019633	0.00186169	0.164268	0.00168792	0.000576906	0.0021948	0.00158759	0.15118
4.53349	48.7862	0.00110425	0.000777056	0.00171635	0.00180925	0.135173	0.00146097	0.00142008	0.00156771	0.00154274	0.149787
4.56083	49.6741	0.00102896	0.000388528	0.00150643	0.00180925	0.118329	0.00129076	0.00084317	0.00142836	0.00190152	0.136595
4.58784	50.5617	0.00102896	0.00137751	0.00161756	0.0014509	0.136873	0.000950341	0.00106506	0.0020119	0.00203606	0.151584
4.61453	51.4496	0.00133012	0.00098898	0.00150643	0.00126735	0.127322	0.000950341	0.00106506	0.00183771	0.00181182	0.141623
4.64092	52.3373	0.000878382	0.00049449	0.00150643	0.00222005	0.127484	0.000950341	0.00084317	0.00156771	0.0020809	0.136053
4.66702	53.2252	0.00117954	0.000600452	0.00130887	0.00140719	0.112401	0.00157445	0.000931925	0.00156771	0.00185667	0.148269
4.69282	54.1127	0.00170657	0.00127155	0.00191391	0.00163444	0.163162	0.000893604	0.000931925	0.00142836	0.00126469	0.112964
4.71835	55.0006	0.00110425	0.000671094	0.00156817	0.0014509	0.11986	0.00123402	0.000710038	0.00196835	0.00176698	0.141985
4.74359	55.8883	0.000803092	0.00098898	0.00150643	0.00140719	0.117642	0.00146097	0.000576906	0.00142836	0.00190152	0.134194
4.76857	56.7759	0.00155599	0.00049449	0.00186452	0.00131105	0.130651	0.00100708	0.000710038	0.00183771	0.00130953	0.121609
4.7933	57.6638	0.00102896	0.000600452	0.0019633	0.00126735	0.121502	0.0013475	0.00106506	0.00165481	0.00121984	0.13218
4.81777	58.5514	0.00125483	0.000777056	0.00101252	0.00172185	0.119156	0.00112055	0.000576906	0.00125417	0.00149789	0.111238
4.84173	59.4293	0.00110425	0.000671094	0.00161756	0.00117995	0.114321	0.00100708	0.000710038	0.00169835	0.00135438	0.119246
4.86572	60.3171	0.000953672	0.00105962	0.00217322	0.00140719	0.139843	0.000780131	0.00128694	0.00178545	0.00163243	0.137124
4.88947	61.2046	0.0014807	0.00127155	0.00242017	0.001582	0.16886	0.00146097	0.000576906	0.00142836	0.00158759	0.126346
4.913	62.0925	0.00133012	0.000777056	0.00176574	0.00172185	0.139869	0.00129076	0.000576906	0.00188126	0.00135438	0.127583
4.9363	62.9801	0.000953672	0.000282566	0.00135826	0.0024473	0.126045	0.00123402	0.000488151	0.00152417	0.00126469	0.112776
4.95939	63.8681	0.000878382	0.000671094	0.0019633	0.00167815	0.129773	0.0013475	0.00119819	0.00138481	0.00181182	0.143558
4.98226	64.7558	0.00102896	0.00148347	0.00156817	0.00140719	0.137195	0.00112055	0.00084317	0.0019248	0.00135438	0.131073
5.00492	65.6434	0.000878382	0.000671094	0.00201269	0.0014946	0.126419	0.000780131	0.000710038	0.00215125	0.00154274	0.129604
5.02738	66.5311	0.00133012	0.000883018	0.00297582	0.00172185	0.17277	0.00123402	0.000710038	0.0017419	0.00145305	0.128475
5.04966	67.4192	0.000953672	0.00098898	0.00222261	0.00180925	0.149363	0.00117729	0.000931925	0.0020119	0.00139923	0.138008
5.07172	68.3067	0.000953672	0.00137751	0.0019633	0.00186169	0.153904	0.000950341	0.000488151	0.00156771	0.00176698	0.119329
5.0936	69.1947	0.00125483	0.000671094	0.00242017	0.00217635	0.163061	0.00140423	0.000576906	0.0019248	0.00176698	0.141823
5.11529	70.0825	0.000652512	0.000777056	0.0019633	0.0019928	0.134642	0.00112055	0.000488151	0.0021948	0.00203606	0.145989
5.13679	70.9699	0.000878382	0.000600452	0.00277826	0.00213264	0.159743	0.00100708	0.000355019	0.0019248	0.00194636	0.130832
5.15812	71.8578	0.00175676	0.00049449	0.00217322	0.0019054	0.158247	0.00112055	0.000576906	0.00209899	0.00212575	0.148055
5.17905	72.7357	0.00102896	0.000671094	0.00261774	0.00176555	0.152084	0.00117729	0.000488151	0.00156771	0.00244865	0.142045
5.20003	73.6234	0.000652512	0.00137751	0.003124	0.00213264	0.182166	0.000666657	0.00084317	0.00223834	0.00190152	0.141242
5.22084	74.5109	0.00117954	0.00049449	0.00292643	0.00226375	0.171605	0.000950341	0.000355019	0.00209899	0.00267288	0.151931
5.24149	75.3987	0.00102896	0.000671094	0.00297582	0.0020365	0.167809	0.000950341	0.000710038	0.00183771	0.00154274	0.126021
5.26199	76.2865	0.0014807	0.00137751	0.00332156	0.00226375	0.211088	0.00140423	0.00084317	0.00183771	0.0024038	0.162223
5.28232	77.1743	0.000727802	0.00148347	0.00348208	0.00180925	0.187565	0.00112055	0.00106506	0.00263898	0.00303166	0.196406
5.3025	78.0623	0.000652512	0.000671094	0.00271652	0.00235989	0.16	0.00123402	0.000221887	0.00259543	0.00190152	0.148822
5.32252	78.9499	0.00163128	0.00116558	0.00358087	0.00222005	0.214944	0.00123402	0.000355019	0.00255189	0.00244865	0.16474
5.3424	79.8376	0.00117954	0.000777056	0.00353148	0.00235989	0.196199	0.00112055	0.000576906	0.00286543	0.00221544	0.169458
5.36212	80.7251	0.000953672	0.000671094	0.00387721	0.00240359	0.197639	0.00195742	0.000133132	0.00371025	0.00303166	0.220812
5.38171	81.6132	0.000577222	0.000671094	0.00348208	0.00294549	0.191897	0.00123402	0.000488151	0.00313542	0.00298681	0.19611
5.40115	82.5006	0.00117954	0.00116558	0.003124	0.00240359	0.196818	0.00163118	0.000710038	0.00255189	0.00380303	0.217404
5.42045	83.3883	0.00133012	0.00116558	0.00413652	0.00263084	0.231577	0.00190068	0.00084317	0.00313542	0.0032559	0.228379
5.43963	84.2763	0.00183205	0.00137751	0.00408713	0.00330385	0.265013	0.00168792	0.000710038	0.00322252	0.00303166	0.216303
5.45866	85.1641	0.00190734	0.00127155	0.00327217	0.00380205	0.256328	0.00168792	0.00119819	0.00308317	0.00312136	0.227266
5.47734	86.0416	0.00170657	0.00105962	0.00372904	0.00321645	0.242792	0.00163118	0.00106506	0.00349251	0.00321105	0.234995
5.49612	86.9294	0.000652512	0.00049449	0.0050873	0.00326015	0.237361	0.00184395	0.000710038	0.00389315	0.0034891	0.248406
5.51476	87.8171	0.000803092	0.000671094	0.00488973	0.00335629	0.243005	0.00201416	0.000488151	0.00330961	0.00380303	0.240374
5.53329	88.705	0.00102896	0.000600452	0.00498852	0.00294549	0.239086	0.00157445	0.000355019	0.00344897	0.00294197	0.20801
5.55168	89.5926	0.00117954	0.000671094	0.00443287	0.0029892	0.231817	0.0022411	0.00084317	0.00326607	0.00303166	0.23455
5.56997	90.4808	0.00125483	0.00137751	0.00574173	0.00448379	0.321447	0.00178721	0.000576906	0.00389315	0.00448471	0.268549
5.58812	91.3684	0.000953672	0.00116558	0.00382782	0.00362724	0.239358	0.00184395	0.00119819	0.00443314	0.00420666	0.292048
5.60616	92.2559	0.00117954	0.000671094	0.00418591	0.00475475	0.269782	0.00201416	0.00084317	0.00469443	0.00461925	0.304275
5.62408	93.1436	0.000953672	0.00137751	0.00343269	0.00466734	0.26078	0.00246805	0.00128694	0.00398025	0.00443986	0.304378
5.6419	94.0316	0.0014807	0.00116558	0.00382782	0.00408174	0.263896	0.00229784	0.000355019	0.00433734	0.00488833	0.296963
5.65959	94.9191	0.00133012	0.00098898	0.00554417	0.00425655	0.302995	0.00173047	0.00119819	0.00465088	0.00384788	0.285685
5.67719	95.8071	0.0014807	0.00116558	0.00418591	0.0050257	0.296447	0.00190068	0.000931925	0.00479023	0.00557001	0.329821
5.69466	96.6946	0.00155599	0.00105962	0.00458104	0.00394189	0.278464	0.00241131	0.00084317	0.00460733	0.00411696	0.299469
5.71204	97.5824	0.00163128	0.00226053	0.00474156	0.00389819	0.313289	0.00190068	0.00106506	0.00514732	0.00530092	0.33535
5.72911	98.4601	0.00110425	0.00176604	0.0039266	0.00485089	0.291195	0.00229784	0.00106506	0.00505152	0.00475379	0.329205
5.74628	99.3478	0.00117954	0.00127155	0.00363026	0.00525295	0.283357	0.00252479	0.000931925	0.0041196	0.00448471	0.301525
5.76354	100.246	0.00133012	0.00176604	0.00493912	0.00507814	0.327836	0.00302123	0.00106506	0.00541732	0.00493318	0.36092
5.78069	101.143	0.00163128	0.00148347	0.003976	0.00548019	0.314273	0.00212763	0.000710038	0.0056786	0.00470894	0.33063
5.79774	102.041	0.00133012	0.00194264	0.00448226	0.00485089	0.315148	0.0022411	0.00190823	0.00460733	0.00439501	0.328792
5.8147	102.939	0.00140541	0.000777056	0.00488973	0.00462364	0.292396	0.00280847	0.00128694	0.00505152	0.00443986	0.33967
5.83155	103.837	0.00155599	0.000671094	0.00413652	0.00462364	0.274681	0.00319144	0.00119819	0.00465088	0.00534577	0.359657
5.84645	104.635	0.00175676	0.00105962	0.0042353	0.0050257	0.301935	0.00263826	0.00106506	0.00510377	0.00561485	0.360549
5.86313	105.533	0.00155599	0.00137751	0.00387721	0.00520924	0.300499	0.00229784	0.00199698	0.00500797	0.00552516	0.370699
5.8797	106.43	0.00117954	0.00155411	0.003124	0.00525295	0.277765	0.00302123	0.00213011	0.00519087	0.00561485	0.398927
5.89619	107.328	0.00175676	0.00116558	0.00358087	0.00462364	0.278171	0.00173047	0.00084317	0.00416315	0.00484348	0.289507
5.91258	108.225	0.00190734	0.00155411	0.00403773	0.00394189	0.286027	0.00229784	0.00164196	0.00541732	0.00461925	0.349409
5.92888	109.123	0.00205792	0.001872	0.00382782	0.0045275	0.307131	0.00201416	0.00119819	0.00465088	0.00461925	0.312062
5.9451	110.021	0.00183205	0.00116558	0.0042353	0.00489459	0.303188	0.0029645	0.00199698	0.00460733	0.0046641	0.355823
5.96123	110.919	0.00155599	0.00137751	0.0039266	0.00507814	0.298456	0.00241131	0.00199698	0.00527796	0.0045744	0.356517
5.97726	111.816	0.00155599	0.00127155	0.00387721	0.00475475	0.286487	0.00286521	0.00164196	0.00456378	0.00426047	0.333286
5.99145	112.615	0.00183205	0.00116558	0.00332156	0.00408174	0.260023	0.00280847	0.00164196	0.00447669	0.00525608	0.35458
6.00733	113.512	0.0014807	0.00116558	0.0033833	0.00362724	0.241421	0.00275173	0.00142008	0.00536506	0.00435017	0.347176
6.02312	114.41	0.00190734	0.00105962	0.00322278	0.00435269	0.263561	0.00252479	0.00084317	0.00438088	0.00452955	0.30696
6.03883	115.307	0.00102896	0.000777056	0.0030746	0.00475475	0.240884	0.00275173	0.00106506	0.00420669	0.00493318	0.323917
6.05447	116.205	0.00183205	0.001872	0.00251895	0.00466734	0.272259	0.00313471	0.00106506	0.0041196	0.00407211	0.309787
6.07001	117.103	0.00163128	0.00226053	0.00317339	0.00462364	0.292221	0.0029645	0.002352	0.00425024	0.00371334	0.332002
6.08549	118.001	0.00183205	0.00155411	0.0033833	0.00380205	0.264288	0.00324818	0.00128694	0.00456378	0.00420666	0.332639
6.10088	118.898	0.00183205	0.00148347	0.00222261	0.00375835	0.232412	0.00235458	0.00213011	0.00465088	0.00353395	0.316738
6.11619	119.796	0.00155599	0.00137751	0.00271652	0.00408174	0.243294	0.0029645	0.00164196	0.00429379	0.00407211	0.324309
6.12974	120.594	0.00155599	0.00166007	0.00237078	0.00520924	0.269902	0.00330492	0.00270702	0.0039367	0.00362364	0.339307
6.14492	121.492	0.00228379	0.00137751	0.00251895	0.0045275	0.267694	0.00290776	0.00190823	0.00425024	0.00407211	0.328459
6.16002	122.39	0.00205792	0.00116558	0.00302521	0.0030329	0.23204	0.00280847	0.00142008	0.00335316	0.00330971	0.272286
6.17504	123.287	0.00163128	0.00116558	0.00287704	0.00412544	0.244984	0.0029645	0.00199698	0.00344897	0.00384788	0.306458
6.18999	124.185	0.00198263	0.00127155	0.00232139	0.00412544	0.242525	0.00201416	0.00164196	0.00425024	0.00280743	0.267845
6.20487	125.083	0.00183205	0.00116558	0.00242017	0.00375835	0.229404	0.00178721	0.00164196	0.00438088	0.00420666	0.300418
6.21969	125.981	0.00155599	0.00155411	0.00201269	0.00375835	0.222029	0.00263826	0.00190823	0.00313542	0.0035788	0.281518
6.23442	126.878	0.00228379	0.00215456	0.00232139	0.00326015	0.250497	0.00341839	0.002352	0.00371025	0.00371334	0.32985
6.24909	127.776	0.00293631	0.00148347	0.00217322	0.00330385	0.247421	0.00252479	0.00177509	0.00282188	0.00335456	0.261908
6.26369	128.674	0.00155599	0.00254309	0.00232139	0.0025784	0.224972	0.00280847	0.00257389	0.00317897	0.0034891	0.301261
6.27661	129.471	0.00175676	0.00155411	0.00206208	0.0030766	0.211239	0.002695	0.00221887	0.00308317	0.00353395	0.288275
6.29109	130.369	0.00183205	0.00166007	0.00171635	0.00367094	0.221985	0.00353186	0.00142008	0.00282188	0.00344425	0.280452
6.30549	131.267	0.00228379	0.00226053	0.00186452	0.00321645	0.240632	0.00258152	0.00119819	0.00282188	0.00312136	0.243074
6.31983	132.165	0.0014807	0.00137751	0.00191391	0.00267454	0.186167	0.00336165	0.00213011	0.00308317	0.00221544	0.26976
6.33411	133.062	0.00140541	0.00155411	0.00211148	0.00294549	0.200412	0.00168792	0.00155321	0.00268253	0.00312136	0.226125
6.34833	133.961	0.00170657	0.00166007	0.00161756	0.00235989	0.183602	0.00252479	0.000931925	0.00276962	0.00353395	0.244007
6.36248	134.858	0.00243437	0.00166007	0.00125948	0.0025347	0.197216	0.00178721	0.00284015	0.00246479	0.00312136	0.255338
6.37656	135.756	0.00250966	0.00137751	0.00140765	0.00290179	0.204915	0.00235458	0.00221887	0.00259543	0.00235896	0.238196
6.39058	136.653	0.00235908	0.00155411	0.00166695	0.00217635	0.193912	0.00286521	0.00128694	0.00282188	0.00253834	0.237809
6.403	137.452	0.00243437	0.00127155	0.0011113	0.0024473	0.181613	0.00263826	0.00221887	0.00268253	0.00253834	0.25195
6.41691	138.349	0.00170657	0.0020486	0.00116069	0.00294549	0.196534	0.00330492	0.00177509	0.00250834	0.00194636	0.238368
6.43076	139.247	0.00198263	0.00176604	0.00130887	0.0024473	0.187621	0.00212763	0.00128694	0.00259543	0.00226029	0.206757
6.44455	140.144	0.00228379	0.001872	0.00156817	0.0019491	0.191826	0.00190068	0.00199698	0.00255189	0.00271773	0.229182
6.45829	141.043	0.00250966	0.00098898	0.00161756	0.0019054	0.17554	0.00235458	0.00164196	0.00209899	0.0024935	0.214726
6.47195	141.94	0.00198263	0.001872	0.00125948	0.00217635	0.182261	0.00218437	0.00257389	0.00223834	0.00267288	0.241737
6.48557	142.838	0.00198263	0.00176604	0.00171635	0.002491	0.1989	0.00235458	0.00199698	0.00236899	0.00185667	0.21443
6.49913	143.736	0.00170657	0.00137751	0.00140765	0.00217635	0.166702	0.00212763	0.00155321	0.00165481	0.00158759	0.173081
6.51263	144.633	0.00235908	0.00148347	0.00106191	0.0024473	0.183794	0.0022411	0.00213011	0.00156771	0.00199121	0.198253
6.52459	145.431	0.00190734	0.00148347	0.00106191	0.0014946	0.148683	0.00178721	0.000931925	0.00156771	0.00163243	0.147982
6.53799	146.329	0.00183205	0.00098898	0.00140765	0.0024473	0.166899	0.00235458	0.00142008	0.00236899	0.0020809	0.205614
6.55133	147.227	0.00243437	0.00148347	0.00101252	0.0014509	0.159531	0.00168792	0.00128694	0.0017419	0.00172213	0.160972
6.56462	148.124	0.00183205	0.00127155	0.00161756	0.0019491	0.166756	0.00201416	0.00257389	0.0019248	0.00139923	0.197802
6.57785	149.022	0.00198263	0.00166007	0.0011113	0.00136349	0.152938	0.00275173	0.00164196	0.00129772	0.00181182	0.187581
6.59103	149.92	0.00183205	0.00137751	0.00116069	0.001582	0.148806	0.0029645	0.00270702	0.00142836	0.00176698	0.221671
6.60416	150.818	0.00190734	0.001872	0.00121009	0.00163444	0.165597	0.002695	0.00190823	0.00152417	0.00139923	0.188165
6.61724	151.715	0.00190734	0.0020486	0.00116069	0.00140719	0.163096	0.00229784	0.00213011	0.00152417	0.00149789	0.18625
6.63027	152.613	0.00140541	0.0020486	0.00135826	0.00163444	0.161168	0.00184395	0.00248513	0.00178545	0.00139923	0.187844
6.64324	153.511	0.00163128	0.00226053	0.00116069	0.00126735	0.157996	0.00218437	0.00128694	0.00116708	0.00139923	0.15094
6.65473	154.309	0.00205792	0.00127155	0.000851999	0.001582	0.144087	0.00218437	0.00155321	0.00121062	0.00113015	0.151959
6.66761	155.206	0.00266024	0.00116558	0.000963129	0.001582	0.159274	0.00235458	0.00164196	0.00156771	0.00117499	0.168481
6.68045	156.104	0.00155599	0.00098898	0.00050626	0.0015383	0.114738	0.00173047	0.00155321	0.000984175	0.00121984	0.137192
6.69323	157.002	0.00183205	0.00155411	0.000605043	0.00131105	0.132556	0.0022411	0.00084317	0.00125417	0.00121984	0.138957
6.70596	157.9	0.0022085	0.00137751	0.000802608	0.00122365	0.140307	0.00201416	0.000931925	0.00121062	0.000726523	0.122081
6.71865	158.798	0.00213321	0.0020486	0.000851999	0.00136349	0.159933	0.00201416	0.00128694	0.00102772	0.00139923	0.143201
6.73128	159.695	0.00140541	0.00155411	0.000654434	0.0010401	0.116351	0.00157445	0.00128694	0.00134126	0.00139923	0.140047
6.74386	160.592	0.00183205	0.0020486	0.000851999	0.00163444	0.159177	0.00163118	0.00155321	0.00102772	0.000861064	0.126829
6.75641	161.491	0.00163128	0.00166007	0.000802608	0.0010838	0.129444	0.00157445	0.00155321	0.000940627	0.0010853	0.12884
6.76752	162.289	0.00198263	0.00176604	0.000802608	0.0010401	0.139784	0.00212763	0.002352	0.00138481	0.000995605	0.171501
6.77997	163.186	0.00190734	0.00116558	0.000753217	0.000996399	0.120564	0.00146097	0.00190823	0.00111482	0.000905911	0.134748
6.79238	164.084	0.00213321	0.00137751	0.00090139	0.00122365	0.140894	0.00184395	0.00155321	0.00102772	0.000950758	0.134391
6.80475	164.982	0.00198263	0.00166007	0.000358087	0.00140719	0.1352	0.00168792	0.00155321	0.000853532	0.000816217	0.122772
6.81707	165.879	0.0022085	0.00105962	0.000851999	0.000908996	0.125728	0.00146097	0.000931925	0.000757728	0.000636828	0.0946863
6.82935	166.777	0.00175676	0.00127155	0.000851999	0.000908996	0.119733	0.00163118	0.000931925	0.00102772	0.000816217	0.110176
6.84158	167.675	0.00170657	0.000777056	0.000963129	0.000812852	0.10649	0.0013475	0.00155321	0.000940627	0.000681675	0.113075
6.85377	168.573	0.00183205	0.00137751	0.000456869	0.000952697	0.115478	0.00184395	0.00164196	0.000496442	0.000995605	0.124449
6.86591	169.47	0.0014807	0.00176604	0.000802608	0.000996399	0.126144	0.00123402	0.00155321	0.000757728	0.000591981	0.103424
6.87801	170.368	0.0022085	0.000777056	0.000456869	0.000725448	0.104197	0.000780131	0.000710038	0.00071418	0.00149789	0.092556
6.88873	171.166	0.0022085	0.000883018	0.000296348	0.000725448	0.102833	0.00151771	0.00221887	0.000583537	0.000547134	0.121681
6.90076	172.064	0.00125483	0.00137751	0.000605043	0.00076915	0.100163	0.0013475	0.00106506	0.000801275	0.000636828	0.0962665
6.91274	172.962	0.00183205	0.0020486	0.000605043	0.000638045	0.128094	0.00168792	0.00106506	0.000757728	0.000591981	0.102567
6.92468	173.859	0.00163128	0.00116558	0.000456869	0.000856554	0.102757	0.0013475	0.00177509	0.00071418	0.000950758	0.119688
6.93657	174.756	0.0014807	0.00176604	0.000605043	0.00117995	0.125793	0.000950341	0.00155321	0.000400638	0.000502287	0.0851619
6.94843	175.654	0.00190734	0.00166007	0.000605043	0.000681747	0.121355	0.0013475	0.00155321	0.00071418	0.000726523	0.108535
6.96025	176.552	0.00175676	0.00243713	0.000555652	0.000812852	0.13906	0.000893604	0.000710038	0.000583537	0.000861064	0.0762061
6.97203	177.45	0.00163128	0.0020486	0.000456869	0.000996399	0.128329	0.00106382	0.00142008	0.000757728	0.000861064	0.102567
6.98376	178.347	0.00117954	0.000671094	0.000407478	0.000952697	0.0802702	0.00100708	0.00142008	0.000757728	0.0010853	0.106755
6.99416	179.145	0.00110425	0.00137751	0.000605043	0.000638045	0.0931212	0.0013475	0.00106506	0.000670632	0.000591981	0.0918792
7.00583	180.044	0.00155599	0.00116558	0.000555652	0.000856554	0.103344	0.0013475	0.00106506	0.000670632	0.000358777	0.0860491
7.01745	180.941	0.00155599	0.00155411	0.000296348	0.000498199	0.0976162	0.00112055	0.00190823	0.000627085	0.000448471	0.102608
7.02904	181.839	0.000878382	0.00148347	0.000605043	0.000681747	0.091216	0.0013475	0.00119819	0.000627085	0.000502287	0.0918765
7.04059	182.737	0.00163128	0.00137751	0.000358087	0.000725448	0.102308	0.00117729	0.00106506	0.00053999	8.96941e-05	0.0718007
7.0521	183.635	0.00170657	0.00137751	0.000605043	0.000638045	0.108179	0.000836868	0.000931925	0.00053999	0.000681675	0.0747615
7.06357	184.532	0.00133012	0.00137751	0.000358087	0.000454498	0.0880054	0.00112055	0.000931925	0.000400638	0.000358777	0.0702973
7.075	185.429	0.00125483	0.00098898	0.000963129	0.000585603	0.0948136	0.00112055	0.00084317	0.000226447	0.000358777	0.0637236
7.08641	186.327	0.00125483	0.00155411	0.000555652	0.000812852	0.104436	0.00140423	0.00084317	0.00071418	0.000636828	0.0899603
7.09651	187.125	0.00140541	0.00155411	0.000456869	0.000410796	0.0956797	0.000780131	0.00106506	0.000444185	0.000448471	0.0684461
7.10784	188.023	0.000727802	0.00137751	0.000148174	0.000454498	0.0676996	0.000780131	0.00119819	0.000400638	0.000358777	0.0684434
7.11914	188.921	0.00117954	0.00166007	0.000654434	0.000585603	0.101991	0.00100708	0.000931925	0.00035709	0.000448471	0.0686141
7.13039	189.818	0.00117954	0.00155411	0.000407478	0.000585603	0.0931683	0.000666657	0.00106506	0.000444185	0.000681675	0.0714394
7.14162	190.717	0.000652512	0.00105962	0.00090139	0.000454498	0.0767005	0.00106382	0.00155321	0.000496442	0.000358777	0.0868061
7.1528	191.614	0.00110425	0.00166007	0.000358087	0.00076915	0.097289	0.000893604	0.00155321	0.00071418	0.000448471	0.0902366
7.16396	192.512	0.00190734	0.00105962	0.00050626	0.000585603	0.101471	0.00060992	0.000576906	0.000496442	0.000448471	0.0532935
7.17507	193.409	0.000878382	0.00137751	0.000456869	0.000410796	0.0780889	0.000893604	0.00119819	0.000269995	0.000448471	0.0702565
7.18616	194.307	0.00117954	0.0020486	0.000555652	0.000638045	0.110546	0.000893604	0.000576906	0.000496442	0.000224235	0.0547797
7.19721	195.205	0.000803092	0.00194264	0.000407478	0.000585603	0.0934703	0.00140423	0.00128694	0.00035709	0.000448471	0.0874185
7.207	196.003	0.00163128	0.00137751	0.000246956	0.000410796	0.0916635	0.000893604	0.000931925	0.000444185	0.000502287	0.0693
7.21798	196.9	0.00125483	0.000777056	0.000296348	0.000585603	0.0728459	0.00106382	0.000931925	0.000496442	0.00031393	0.0701528
7.22894	197.799	0.000803092	0.00155411	0.000407478	0.000498199	0.081572	0.000666657	0.00084317	0.000444185	0.000448471	0.0600621
7.23987	198.696	0.000878382	0.00116558	0.000407478	0.000725448	0.0794223	0.000723394	0.00084317	0.000627085	0.000547134	0.0685196
7.25075	199.594	0.00117954	0.000671094	0.000296348	0.000454498	0.065037	0.000510631	0.000488151	0.000496442	0.000502287	0.0499378
7.26161	200.492	0.00175676	0.00233117	0.00050626	0.000498199	0.12731	0.000836868	0.00084317	0.000400638	0.000269082	0.058744
7.27243	201.39	0.000953672	0.00116558	0.000407478	0.000270951	0.0699421	0.000453894	0.000710038	0.000400638	0.000179388	0.043599
7.28322	202.287	0.000803092	0.00116558	0.000358087	0.000454498	0.0695315	0.00123402	0.00190823	0.000444185	0.000179388	0.0941457
7.29397	203.184	0.000727802	0.00105962	0.000197565	0.000812852	0.069946	0.000780131	0.000931925	0.00035709	0.000269082	0.0584557
7.30351	203.983	0.000878382	0.001872	0.000407478	0.000498199	0.0914014	0.000950341	0.00084317	0.000400638	0.000269082	0.0615808
7.3142	204.88	0.000878382	0.00148347	0.000246956	0.000454498	0.0765827	0.00106382	0.000710038	0.00035709	0.000224235	0.0588795
7.32487	205.778	0.00133012	0.00166007	0.000456869	0.000410796	0.0964465	0.000340421	0.00119819	0.000400638	0.000224235	0.0540871
7.33551	206.676	0.000878382	0.00137751	0.000246956	0.000585603	0.0772112	0.000453894	0.000488151	0.000400638	0.000134541	0.0369306
7.34612	207.574	0.000727802	0.00105962	0.00050626	0.000541901	0.0708896	0.000836868	0.000355019	0.000269995	0.000502287	0.0491042
7.3567	208.472	0.000451739	0.00148347	0.000296348	0.000410796	0.0660588	0.000510631	0.000710038	0.000496442	0.000403624	0.0530184
7.36724	209.369	0.00125483	0.00127155	0.000358087	0.000498199	0.0845666	0.000780131	0.000931925	0.000313542	0.000636828	0.0665607
7.37775	210.267	0.000803092	0.00166007	0.000246956	0.000139845	0.0712492	0.000510631	0.000576906	0.00035709	0.000269082	0.0428427
7.38824	211.165	0.000878382	0.00137751	0.000358087	0.000498199	0.0778044	0.000283684	0.00084317	0.000313542	0.000269082	0.042737
7.39753	211.963	0.00133012	0.00166007	0.00050626	0.000541901	0.100959	0.000567368	0.00119819	0.0001829	0.000358777	0.0576809
7.40796	212.861	0.000878382	0.00116558	0.000358087	0.000410796	0.0703212	0.000723394	0.000710038	0.000269995	0.000179388	0.0470704
7.41835	213.758	0.00117954	0.00098898	0.000296348	0.000410796	0.0718916	0.000283684	0.00119819	0.000400638	0.000134541	0.0504263
7.42873	214.655	0.000803092	0.00166007	0.000296348	0.000454498	0.0803503	0.00060992	0.000355019	0.0001829	0.00031393	0.0365442
7.43907	215.553	0.000527029	0.00127155	0.000456869	0.000358354	0.0653449	0.000397157	0.00084317	0.0001829	0.00031393	0.0434289
7.44939	216.451	0.000376449	0.00166007	0.000456869	0.000410796	0.0726047	0.000836868	0.000576906	0.00035709	0.000358777	0.053241
7.45967	217.349	0.000577222	0.00098898	0.000555652	0.000270951	0.0598201	0.00060992	0.000221887	0.000130643	4.48471e-05	0.0251824
7.46992	218.246	0.00102896	0.00098898	0.000407478	0.000812852	0.0809568	0.000453894	0.000710038	0.000130643	0.000134541	0.0357279
7.48015	219.144	0.000577222	0.00098898	0.00050626	8.74034e-05	0.0539966	0.000567368	0.000355019	8.70951e-05	0.000269082	0.0319641
7.49035	220.042	0.000527029	0.00105962	0.000246956	0.000358354	0.054799	0.000340421	0	0.000313542	0.000358777	0.0253185
7.4994	220.84	0.000803092	0.000671094	0.000148174	0.000454498	0.0519214	0.000666657	0.000221887	8.70951e-05	4.48471e-05	0.0255122
7.50955	221.738	0.00117954	0.00155411	0.000148174	0.000410796	0.0823156	0.000510631	0.00084317	0.000313542	0.000269082	0.0484106
7.51967	222.636	0.00133012	0.000883018	9.87825e-05	0.000314652	0.0656643	0.000510631	0.000710038	0.000313542	0.000269082	0.0450823
7.52976	223.533	0.000803092	0.00105962	0.000296348	0.000270951	0.0607503	0.000567368	0.000576906	0.000400638	0.000502287	0.05118
7.53982	224.431	0.000577222	0.00105962	0.000148174	0.000139845	0.0481216	0.000397157	0.000576906	0.000496442	0.000179388	0.0412473
7.54986	225.328	0.000577222	0.00098898	0.000246956	0.000183547	0.0499176	0.000453894	0.000576906	0.000444185	0.000358777	0.0458441
7.55988	226.226	0.131381	0.200763	0.0308448	0.0286771	9.79164	0.147856	0.15967	0.0196399	0.0268096	8.84939
7.5699	227.127	0	0	0	0	0	0	0	0	0	0
	Total cells and %:	1	1	1	1	100	1	1	1	1	100

## Sheet: FigS5B_bottomright
Bin diameters and # of cells per bin for each samples were copied directly from Beckman Coulter Counter output files and pasted below.
SC+MET+Galactose, 24h
Bin diameter (um)	Bin volume (fL)	cln--- clone 1 (#cells)	cln--- clone 2 (#cells)	cln--- clone 3 (#cells)	cln--- clone 4 (#cells)	clone --- (% cells in bin, average 4 clones)	cln--- +pGAL1-NRS1 clone 1 (#cells)	cln--- +pGAL1-NRS1 clone 2 (#cells)	cln--- +pGAL1-NRS1 clone 3 (#cells)	cln--- +pGAL1-NRS1 clone 4 (#cells)	cln--- +pGAL1-NRS1 (% cells in bin, average of 4 clones)
0	0	0	0	0	0	0	0	0	0	0	0
1.19211	0.887056	0	0	0	0	0	0	0	0	0	0
1.50208	1.77451	0	0	0	0	0	0	0	0	0	0
1.71934	2.66123	0	0	0	0	0	0	0	0	0	0
1.89232	3.548	0	0	0	0	0	0	0	0	0	0
2.03856	4.43576	0.00476714	0	0	0	0.119179	0	0	0	0	0
2.16624	5.32254	0.113311	0.0546352	0.00234978	0.00057577	4.2718	0.0079941	0.00099331	0	0	0.224685
2.28041	6.20926	0.120331	0.141708	0.0546324	0.0350768	8.7937	0.0983084	0.0449619	0.0118778	0.00620625	4.03386
2.38429	7.09698	0.0653256	0.0846956	0.0720879	0.0705827	7.31729	0.105874	0.08541	0.06941	0.0574951	7.95473
2.47973	7.9838	0.0354131	0.0446517	0.0484363	0.0486582	4.42898	0.0663082	0.0652079	0.062136	0.0622317	6.3971
2.56832	8.87047	0.0274504	0.0330225	0.0321417	0.0338801	3.16237	0.0449192	0.0424932	0.0407867	0.038982	4.17953
2.65129	9.75822	0.0256692	0.0263302	0.02547	0.0279305	2.635	0.033737	0.0372491	0.0303593	0.0277431	3.22721
2.72912	10.643	0.0199591	0.0233315	0.0228125	0.0244307	2.26335	0.0284076	0.031114	0.0260411	0.0241801	2.74357
2.80298	11.5308	0.0182828	0.0176998	0.0231202	0.020389	1.98729	0.0232685	0.0290105	0.0234699	0.0211457	2.42237
2.87314	12.4185	0.0146157	0.0156884	0.0182807	0.020389	1.72435	0.0199377	0.0231821	0.0196901	0.0198346	2.06611
2.94004	13.3063	0.0135156	0.0148839	0.017973	0.0193391	1.64279	0.0179867	0.0216191	0.0182837	0.0175826	1.8868
3.00401	14.194	0.0114202	0.00998354	0.0153155	0.0158845	1.31509	0.0147272	0.019574	0.0167344	0.0135332	1.61422
3.06538	15.0818	0.00927236	0.0115195	0.0165044	0.0163586	1.34137	0.0120863	0.0177919	0.0164378	0.0138716	1.50469
3.12438	15.9695	0.00937713	0.0090693	0.0143784	0.0128137	1.14096	0.0108967	0.014739	0.0146028	0.0129412	1.32949
3.18123	16.8572	0.0094819	0.00735052	0.0135952	0.0145862	1.12534	0.00908853	0.0150019	0.0141193	0.0135755	1.29463
3.23613	17.745	0.00523862	0.00727738	0.0100565	0.0122831	0.87139	0.00749447	0.0132198	0.0128557	0.00971644	1.08216
3.28922	18.6328	0.00675782	0.00563174	0.0107838	0.0110412	0.855366	0.00554353	0.0113354	0.0131414	0.00995961	0.999499
3.34065	19.5205	0.0057101	0.00490035	0.0100006	0.0106574	0.78171	0.00597178	0.0101814	0.0114932	0.00967415	0.933015
3.38999	20.3982	0.00460998	0.00552203	0.00994461	0.00955101	0.740691	0.00597178	0.00996231	0.0105263	0.00790848	0.859222
3.43847	21.2859	0.0057101	0.00482721	0.00818228	0.00733825	0.651446	0.0044491	0.00708464	0.00902099	0.00864858	0.730083
3.48563	22.1738	0.00487192	0.00446151	0.00879769	0.00854624	0.666934	0.00478219	0.00765433	0.00863641	0.00717896	0.706297
3.53153	23.0614	0.00429567	0.00380326	0.00749692	0.00590447	0.537508	0.00452047	0.0062374	0.00882321	0.00703094	0.6653
3.57628	23.9493	0.00413851	0.00416895	0.00755287	0.00753017	0.584763	0.00452047	0.00666102	0.00824085	0.00649172	0.647852
3.61993	24.8371	0.00261931	0.00270616	0.00562269	0.00580286	0.418776	0.00333088	0.00597447	0.00858147	0.0057199	0.590168
3.66256	25.7248	0.00345749	0.00190163	0.00562269	0.00681893	0.445018	0.00375913	0.00524409	0.00669157	0.00551902	0.530345
3.70421	26.6125	0.00392896	0.00182849	0.00483943	0.00518193	0.39447	0.00340225	0.00609133	0.0057686	0.00469434	0.498913
3.74495	27.5002	0.00298601	0.00252331	0.00583249	0.00522709	0.414223	0.00264091	0.00425078	0.00572465	0.00585735	0.461842
3.78482	28.388	0.00298601	0.00226733	0.00479747	0.00509161	0.378561	0.0023554	0.00340355	0.00566971	0.00371107	0.378493
3.82387	29.2758	0.00272408	0.00237703	0.00516113	0.00479808	0.376508	0.00242678	0.00382716	0.00484562	0.00507496	0.404363
3.86214	30.1635	0.00214783	0.00307186	0.00510518	0.00489969	0.380614	0.00209369	0.00293611	0.00508735	0.00464147	0.368966
3.89966	31.0511	0.00309078	0.00171878	0.00458767	0.00547546	0.371817	0.00187956	0.00372491	0.00508735	0.00419742	0.372231
3.93648	31.939	0.00141443	0.00135308	0.00411212	0.0044594	0.283476	0.00195094	0.00236641	0.00514229	0.00430314	0.34407
3.97222	32.8169	0.00141443	0.00164564	0.00405617	0.00499001	0.302656	0.00152269	0.00330129	0.00412043	0.00380622	0.318766
4.00772	33.7046	0.00167636	0.00135308	0.00401421	0.00407555	0.27798	0.00187956	0.00267317	0.00335128	0.00322471	0.278218
4.0426	34.5923	0.0018859	0.00182849	0.00401421	0.00436908	0.302442	0.00111822	0.00241024	0.00363696	0.00352075	0.267154
4.07689	35.4801	0.0015192	0.00153593	0.0030771	0.0036917	0.245598	0.00173681	0.00293611	0.00407648	0.00288638	0.290894
4.11061	36.3678	0.0018859	0.00117023	0.00281135	0.00340946	0.231924	0.00104685	0.0027316	0.00319745	0.00263264	0.240213
4.14379	37.2556	0.00235738	0.00109709	0.00229384	0.00465132	0.259991	0.000832719	0.00241024	0.00402154	0.00283352	0.25245
4.17644	38.1433	0.00104772	0.00171878	0.003175	0.00340946	0.233774	0.00126097	0.00267317	0.00460389	0.00244232	0.274509
4.2086	39.031	0.00130966	0.00135308	0.0033848	0.00330786	0.233885	0.0011896	0.00178211	0.0031535	0.00195597	0.20203
4.24026	39.9186	0.00130966	0.00117023	0.00208403	0.00340946	0.199335	0.00130856	0.00230798	0.00276893	0.00263264	0.225453
4.27146	40.8064	0.00167636	0.00146279	0.00292324	0.00388363	0.24865	0.00130856	0.00224955	0.00343918	0.00210399	0.227532
4.30222	41.6942	0.00104772	0.00127994	0.00348271	0.00287885	0.217231	0.00130856	0.00198662	0.00305461	0.00214629	0.212402
4.33254	42.5821	0.000838179	0.00109709	0.00292324	0.00311593	0.199361	0.00097547	0.00178211	0.0026151	0.00160707	0.174494
4.36245	43.4699	0.000838179	0.000914244	0.0032869	0.00336431	0.210091	0.000761343	0.0021473	0.00335128	0.00186082	0.203019
4.39194	44.3576	0.00141443	0.00146279	0.0025456	0.00345462	0.221936	0.000832719	0.00141693	0.00223052	0.00199827	0.161961
4.42105	45.2453	0.00104772	0.00109709	0.0027554	0.00321754	0.202944	0.000904095	0.00204505	0.00179101	0.00180795	0.163703
4.44945	46.1231	0.00141443	0.00109709	0.0029652	0.002066	0.188568	0.000214128	0.00162143	0.00319745	0.00190311	0.173403
4.47782	47.0108	0.000942951	0.00109709	0.00239174	0.00211116	0.163574	0.00126097	0.00173829	0.00237337	0.00180795	0.179515
4.50582	47.8984	0.00130966	0.00127994	0.00181828	0.00298046	0.184708	0.000761343	0.00188437	0.00227448	0.00199827	0.172961
4.53349	48.7862	0.00104772	0.00117023	0.00292324	0.00374815	0.222234	0.000689967	0.00184055	0.00223052	0.00190311	0.166604
4.56083	49.6741	0.000733407	0.00117023	0.00202808	0.00340946	0.18353	0.000356879	0.00167986	0.00247226	0.00151192	0.150523
4.58784	50.5617	0.000576248	0.000365698	0.00281135	0.0032627	0.1754	0.000904095	0.00125625	0.0018899	0.00146962	0.137997
4.61453	51.4496	0.000733407	0.000548546	0.00193018	0.00287885	0.152275	0.000689967	0.00115399	0.00203274	0.00180795	0.142116
4.64092	52.3373	0.000576248	0.000438837	0.00239174	0.00278853	0.154884	0.000475839	0.00147536	0.00252719	0.0013639	0.146057
4.66702	53.2252	0.000366703	0.000365698	0.00193018	0.00268693	0.133738	0.000618591	0.0013585	0.00203274	0.00141676	0.135665
4.69282	54.1127	0.000838179	0.000548546	0.00197214	0.00254016	0.147476	0.000618591	0.00204505	0.00203274	0.00156478	0.156529
4.71835	55.0006	0.000366703	0.000548546	0.00260154	0.00211116	0.140699	0.000475839	0.00141693	0.00203274	0.0013639	0.132235
4.74359	55.8883	0.000576248	0.000255988	0.00311906	0.00254016	0.162286	0.000618591	0.00188437	0.00194484	0.00160707	0.151372
4.76857	56.7759	0.000471476	0.000365698	0.00202808	0.00244985	0.132878	0.000689967	0.00125625	0.00140644	0.000729526	0.102054
4.7933	57.6638	0.000733407	0.00117023	0.00213998	0.00211116	0.153869	0.000618591	0.00167986	0.00140644	0.00102556	0.118261
4.81777	58.5514	0.000733407	0.000548546	0.00193018	0.00259661	0.145219	0.000761343	0.00157761	0.00112076	0.00102556	0.112132
4.84173	59.4293	0.000838179	0.000548546	0.00187423	0.00202084	0.132045	0.000547215	0.00131467	0.00164817	0.00160707	0.127928
4.86572	60.3171	0.000471476	0.000438837	0.00172038	0.00215632	0.119675	0.000618591	0.00162143	0.00102187	0.00132161	0.114587
4.88947	61.2046	0.000471476	0.000438837	0.00197214	0.00234824	0.130767	0.000618591	0.00198662	0.00136249	0.00117358	0.128532
4.913	62.0925	0.000471476	0.000548546	0.00151057	0.00225792	0.119713	0.000475839	0.00157761	0.00136249	0.00141676	0.120817
4.9363	62.9801	0.000471476	0.000548546	0.00177632	0.00202084	0.12043	0.000547215	0.00151918	0.00136249	0.0013639	0.119819
4.95939	63.8681	0.000261931	0.000255988	0.00208403	0.00230308	0.122626	0.000356879	0.00210348	0.00179101	0.00121588	0.136681
4.98226	64.7558	0.000838179	0.000255988	0.00135672	0.00259661	0.126187	0.00111822	0.00167986	0.00160422	0.00117358	0.139397
5.00492	65.6434	0.000261931	0.000438837	0.00208403	0.00158055	0.109134	0.000547215	0.00210348	0.00184595	0.00102556	0.138055
5.02738	66.5311	0.000366703	0.000182849	0.00177632	0.00230308	0.115724	0.00104685	0.00236641	0.00136249	0.00141676	0.154813
5.04966	67.4192	0.000104772	0.000255988	0.00213998	0.00240469	0.122636	0.0011896	0.00236641	0.0012636	0.0013639	0.154588
5.07172	68.3067	0.000261931	0.000255988	0.00156652	0.00158055	0.0916246	0.00111822	0.00283385	0.00164817	0.00126874	0.171725
5.0936	69.1947	0.000576248	0.000182849	0.00145463	0.00144507	0.0914698	0.00097547	0.00236641	0.00154928	0.00117358	0.151619
5.11529	70.0825	0.000733407	0.000621686	0.00151057	0.00244985	0.132888	0.00166544	0.00257092	0.00160422	0.000877545	0.167953
5.13679	70.9699	0.000576248	0.000621686	0.00172038	0.00187408	0.11981	0.00152269	0.0027316	0.00174706	0.00112072	0.178052
5.15812	71.8578	0.000366703	0.000621686	0.00172038	0.00202084	0.11824	0.00180819	0.00293611	0.00160422	0.00117358	0.188053
5.17905	72.7357	0.000576248	0.000438837	0.00250364	0.00163699	0.128893	0.00173681	0.00230798	0.00140644	0.00121588	0.166678
5.20003	73.6234	0.000838179	0.000255988	0.00130077	0.00177247	0.104185	0.00202232	0.00257092	0.00136249	0.00112072	0.176911
5.22084	74.5109	0.000366703	0.000255988	0.00193018	0.00168215	0.105876	0.00126097	0.00335972	0.00174706	0.000972701	0.183512
5.24149	75.3987	0.000366703	0.000182849	0.00208403	0.00172731	0.109022	0.00152269	0.00319904	0.00174706	0.00141676	0.197139
5.26199	76.2865	0.000104772	0.000621686	0.00166443	0.00163699	0.100697	0.00242678	0.00340355	0.00112076	0.00160707	0.213954
5.28232	77.1743	0.000733407	0.000438837	0.00160848	0.00264177	0.135562	0.00202232	0.00392942	0.00223052	0.00112072	0.232574
5.3025	78.0623	0.000576248	0.000182849	0.00197214	0.00202084	0.118802	0.00209369	0.00299454	0.00179101	0.00165993	0.213479
5.32252	78.9499	0.00104772	0.000365698	0.00218194	0.00215632	0.143792	0.00214128	0.00372491	0.00140644	0.0017128	0.224636
5.3424	79.8376	0.000733407	0.000804535	0.00160848	0.00225792	0.135109	0.00264091	0.00277542	0.00145039	0.00102556	0.197307
5.36212	80.7251	0.000733407	0.000731395	0.00156652	0.00221276	0.131102	0.00202232	0.00430921	0.00130755	0.00160707	0.231154
5.38171	81.6132	0.000471476	0.000438837	0.00202808	0.00225792	0.129908	0.00264091	0.00346198	0.00140644	0.00156478	0.226853
5.40115	82.5006	0.000838179	0.000987383	0.00197214	0.00244985	0.156189	0.00292641	0.00372491	0.00169212	0.00112072	0.236604
5.42045	83.3883	0.000366703	0.000365698	0.00120286	0.00273209	0.116684	0.00209369	0.00435303	0.00160422	0.00141676	0.236693
5.43963	84.2763	0.000576248	0.000438837	0.00135672	0.00292401	0.132395	0.00383051	0.00372491	0.00154928	0.00199827	0.277574
5.45866	85.1641	0.000838179	0.000987383	0.00193018	0.00273209	0.162196	0.0032595	0.00451372	0.0018899	0.00151192	0.279376
5.47734	86.0416	0.000576248	0.000365698	0.00160848	0.00259661	0.128676	0.002974	0.0040901	0.00184595	0.00190311	0.270329
5.49612	86.9294	0.000838179	0.000804535	0.00166443	0.00311593	0.160577	0.00311675	0.00477665	0.00232941	0.00180795	0.300769
5.51476	87.8171	0.000838179	0.000621686	0.00193018	0.00211116	0.13753	0.00347363	0.00445529	0.00160422	0.00199827	0.288285
5.53329	88.705	0.000261931	0.000621686	0.00181828	0.00268693	0.134721	0.00478219	0.00482047	0.00227448	0.0017128	0.339748
5.55168	89.5926	0.000838179	0.000621686	0.00197214	0.00287885	0.157771	0.00361638	0.00430921	0.00164817	0.00186082	0.285864
5.56997	90.4808	0.000104772	0.000731395	0.00250364	0.00307077	0.160264	0.00402084	0.00530252	0.00164817	0.00175509	0.318166
5.58812	91.3684	0.000733407	0.000987383	0.00218194	0.002495	0.159943	0.00383051	0.00445529	0.0024283	0.00214629	0.32151
5.60616	92.2559	0.000576248	0.000365698	0.00292324	0.00292401	0.16973	0.00513906	0.00455754	0.00247226	0.00205113	0.3555
5.62408	93.1436	0.000261931	0.000731395	0.00271344	0.00394008	0.191171	0.00347363	0.00451372	0.0018899	0.00219915	0.30191
5.6419	94.0316	0.00130966	0.00117023	0.00213998	0.00302562	0.191137	0.00485356	0.00419235	0.00174706	0.00190311	0.317402
5.65959	94.9191	0.00120488	0.000914244	0.00271344	0.00273209	0.189116	0.00304537	0.0040901	0.00247226	0.00238946	0.29993
5.67719	95.8071	0.000733407	0.00146279	0.00250364	0.00336431	0.201603	0.00459185	0.00451372	0.00276893	0.00253748	0.360299
5.69466	96.6946	0.00120488	0.000804535	0.0032869	0.00451585	0.245304	0.003545	0.0048789	0.0024283	0.00249519	0.333685
5.71204	97.5824	0.00130966	0.000621686	0.0025456	0.00383847	0.207885	0.00492494	0.00493733	0.00184595	0.00263264	0.358521
5.72911	98.4601	0.00104772	0.00117023	0.00344075	0.00345462	0.227833	0.00423497	0.00425078	0.00247226	0.00238946	0.333687
5.74628	99.3478	0.00130966	0.00117023	0.00286729	0.00355623	0.222585	0.00452047	0.0046744	0.00257115	0.00219915	0.349129
5.76354	100.246	0.00120488	0.000731395	0.00323095	0.00364655	0.220344	0.00409222	0.00514184	0.00213163	0.00244232	0.3452
5.78069	101.143	0.00130966	0.000804535	0.00323095	0.00273209	0.201931	0.00459185	0.00435303	0.00252719	0.00238946	0.346538
5.79774	102.041	0.00104772	0.00146279	0.00411212	0.00422231	0.271124	0.00535319	0.00477665	0.00247226	0.0026855	0.38219
5.8147	102.939	0.00104772	0.00201134	0.00250364	0.00460616	0.254221	0.00437772	0.00482047	0.00276893	0.00298154	0.373717
5.83155	103.837	0.00120488	0.000731395	0.0033848	0.00336431	0.217135	0.00466323	0.00325747	0.00281288	0.00278066	0.337856
5.84645	104.635	0.00120488	0.00153593	0.00395826	0.00364655	0.25864	0.00437772	0.00435303	0.0026151	0.00312956	0.361885
5.86313	105.533	0.00141443	0.000548546	0.00348271	0.00388363	0.233233	0.00409222	0.00362266	0.0026151	0.00273836	0.326708
5.8797	106.43	0.00130966	0.000914244	0.00353866	0.00364655	0.235228	0.00423497	0.00414853	0.00325239	0.00331987	0.373894
5.89619	107.328	0.0015192	0.00164564	0.0032869	0.00436908	0.27052	0.00416359	0.00346198	0.00335128	0.00298154	0.34896
5.91258	108.225	0.00167636	0.00219418	0.00344075	0.00374815	0.276486	0.00347363	0.00419235	0.00285683	0.0026855	0.330208
5.92888	109.123	0.0015192	0.00109709	0.00416807	0.0036917	0.261902	0.00506769	0.00340355	0.00295572	0.00283352	0.356512
5.9451	110.021	0.0015192	0.00182849	0.00416807	0.00441424	0.29825	0.00430634	0.00550703	0.00325239	0.00238946	0.386381
5.96123	110.919	0.00167636	0.00182849	0.00447578	0.00407555	0.301404	0.00361638	0.00335972	0.00285683	0.00361591	0.336221
5.97726	111.816	0.00235738	0.00164564	0.00426597	0.00336431	0.290832	0.00387809	0.00378334	0.00305461	0.00346789	0.354598
5.99145	112.615	0.00214783	0.00153593	0.00422401	0.004132	0.300994	0.00387809	0.00340355	0.00285683	0.00302383	0.329057
6.00733	113.512	0.00178113	0.00164564	0.00386036	0.00407555	0.284067	0.00375913	0.00451372	0.00276893	0.00307669	0.352962
6.02312	114.41	0.00214783	0.00171878	0.00468558	0.00407555	0.315693	0.00347363	0.00303836	0.00267004	0.00307669	0.306468
6.03883	115.307	0.00235738	0.00182849	0.00416807	0.00417716	0.313277	0.00394947	0.0027316	0.00301066	0.00327758	0.324233
6.05447	116.205	0.00214783	0.00190163	0.00353866	0.00479808	0.309655	0.00416359	0.00325747	0.00339523	0.00307669	0.347325
6.07001	117.103	0.00167636	0.00252331	0.00395826	0.00379331	0.298781	0.00347363	0.00246867	0.00359301	0.00249519	0.300762
6.08549	118.001	0.00204306	0.00153593	0.00332886	0.00364655	0.26386	0.00383051	0.00392942	0.00363696	0.00400711	0.3851
6.10088	118.898	0.00261931	0.00201134	0.00422401	0.00422231	0.326924	0.00340225	0.00309679	0.0031535	0.00327758	0.323253
6.11619	119.796	0.00251454	0.00270616	0.00416807	0.0036917	0.327012	0.00423497	0.00366648	0.00232941	0.00307669	0.332689
6.12974	120.594	0.00204306	0.00164564	0.00443381	0.00383847	0.299025	0.00304537	0.00293611	0.00335128	0.00249519	0.295699
6.14492	121.492	0.00141443	0.00245017	0.00395826	0.00321754	0.27601	0.00278366	0.00303836	0.00335128	0.00385908	0.32581
6.16002	122.39	0.00298601	0.00208448	0.00386036	0.00383847	0.319233	0.00387809	0.00198662	0.0037798	0.00400711	0.34129
6.17504	123.287	0.00225261	0.00153593	0.00458767	0.00403039	0.310165	0.00285504	0.00236641	0.0031535	0.00288638	0.281533
6.18999	124.185	0.00272408	0.00135308	0.00386036	0.00321754	0.278876	0.003545	0.00262935	0.00305461	0.00356305	0.3198
6.20487	125.083	0.00251454	0.00226733	0.00311906	0.00388363	0.294614	0.00333088	0.00277542	0.00257115	0.00283352	0.287774
6.21969	125.981	0.00392896	0.00190163	0.00386036	0.00403039	0.343033	0.00278366	0.00224955	0.00319745	0.0036582	0.297222
6.23442	126.878	0.00261931	0.00307186	0.00458767	0.00364655	0.348135	0.00292641	0.00257092	0.00363696	0.00302383	0.303953
6.24909	127.776	0.00225261	0.00201134	0.00323095	0.00317238	0.266682	0.00214128	0.00246867	0.00281288	0.00253748	0.249008
6.26369	128.674	0.00214783	0.00190163	0.00344075	0.00321754	0.267694	0.00383051	0.00241024	0.00271399	0.00298154	0.298407
6.27661	129.471	0.00235738	0.00164564	0.00386036	0.00340946	0.281821	0.00242678	0.0021473	0.0026151	0.00298154	0.254268
6.29109	130.369	0.00319556	0.00288901	0.00432192	0.00383847	0.356124	0.00242678	0.00178211	0.00343918	0.00331987	0.274199
6.30549	131.267	0.00235738	0.00201134	0.0030771	0.00307077	0.262915	0.00256953	0.00210348	0.00325239	0.00302383	0.273731
6.31983	132.165	0.00309078	0.00299872	0.00353866	0.00364655	0.331868	0.00187956	0.00173829	0.00305461	0.00322471	0.24743
6.33411	133.062	0.00282885	0.00153593	0.00374846	0.00345462	0.289197	0.00173681	0.0013585	0.00223052	0.00312956	0.211385
6.34833	133.961	0.00309078	0.00237703	0.0029652	0.00268693	0.277999	0.00292641	0.00178211	0.00291177	0.00352075	0.278526
6.36248	134.858	0.0018859	0.00226733	0.00265749	0.00273209	0.23857	0.00278366	0.0019428	0.0024283	0.00322471	0.259487
6.37656	135.756	0.00392896	0.00237703	0.00369251	0.00244985	0.311209	0.00264091	0.00173829	0.00223052	0.00298154	0.239782
6.39058	136.653	0.00356226	0.00263302	0.00265749	0.00264177	0.287364	0.00221265	0.00151918	0.00285683	0.00337273	0.249035
6.403	137.452	0.00298601	0.00263302	0.00286729	0.00278853	0.281872	0.00195094	0.00184055	0.00295572	0.00244232	0.229738
6.41691	138.349	0.00319556	0.00201134	0.00311906	0.00202084	0.25867	0.00195094	0.00131467	0.00252719	0.00312956	0.223059
6.43076	139.247	0.00440044	0.00270616	0.00311906	0.00244985	0.316888	0.0023554	0.00162143	0.00363696	0.00253748	0.253782
6.44455	140.144	0.00214783	0.00263302	0.00260154	0.00259661	0.249475	0.00221265	0.00121242	0.00247226	0.00288638	0.219593
6.45829	141.043	0.00345749	0.00263302	0.0029652	0.00240469	0.28651	0.00249816	0.00131467	0.00267004	0.00391195	0.25987
6.47195	141.94	0.00319556	0.00219418	0.00250364	0.00225792	0.253783	0.00130856	0.00157761	0.00198879	0.0026855	0.189012
6.48557	142.838	0.00319556	0.00343756	0.00281135	0.00211116	0.28889	0.00264091	0.00178211	0.00227448	0.00249519	0.229817
6.49913	143.736	0.00261931	0.00263302	0.00218194	0.00202084	0.236378	0.00145131	0.00151918	0.00276893	0.00273836	0.211945
6.51263	144.633	0.00298601	0.00245017	0.00250364	0.00187408	0.245347	0.0011896	0.00188437	0.00291177	0.00352075	0.237662
6.52459	145.431	0.00214783	0.00208448	0.00281135	0.00254016	0.239595	0.000904095	0.00105174	0.00227448	0.00238946	0.165494
6.53799	146.329	0.00429567	0.00245017	0.00197214	0.00168215	0.260003	0.00214128	0.00115399	0.00174706	0.0022943	0.183416
6.55133	147.227	0.00330033	0.00190163	0.00151057	0.00191923	0.215794	0.0011896	0.00121242	0.00267004	0.00278066	0.196318
6.56462	148.124	0.00356226	0.00263302	0.00197214	0.00172731	0.247368	0.00187956	0.000788805	0.00281288	0.00249519	0.199411
6.57785	149.022	0.00403374	0.00307186	0.00187423	0.00153539	0.26288	0.00159406	0.00099331	0.00203274	0.00214629	0.16916
6.59103	149.92	0.00298601	0.00263302	0.00156652	0.00134346	0.213225	0.00126097	0.00131467	0.00223052	0.0026855	0.187292
6.60416	150.818	0.00309078	0.00245017	0.00202808	0.00134346	0.222813	0.00145131	0.00105174	0.00252719	0.00225201	0.182056
6.61724	151.715	0.00382419	0.00281587	0.00181828	0.00202084	0.26198	0.00104685	0.00099331	0.00184595	0.00234717	0.155832
6.63027	152.613	0.00345749	0.00208448	0.00208403	0.00144507	0.226777	0.0011896	0.000686552	0.00120866	0.00214629	0.130777
6.64324	153.511	0.00319556	0.00201134	0.00130077	0.00163699	0.203617	0.00126097	0.00099331	0.00174706	0.00278066	0.16955
6.65473	154.309	0.00440044	0.00219418	0.00193018	0.00115154	0.241909	0.000689967	0.000788805	0.00198879	0.0017128	0.129509
6.66761	155.206	0.00440044	0.00288901	0.00202808	0.00163699	0.273863	0.00130856	0.00121242	0.00257115	0.00253748	0.19074
6.68045	156.104	0.00282885	0.00252331	0.00172038	0.00115154	0.205602	0.0011896	0.000686552	0.00120866	0.00175509	0.120997
6.69323	157.002	0.00366703	0.00219418	0.00151057	0.00110638	0.211954	0.000475839	0.00115399	0.00164817	0.00199827	0.131907
6.70596	157.9	0.00309078	0.00201134	0.00135672	0.00106122	0.188002	0.00126097	0.00099331	0.00169212	0.00199827	0.148617
6.71865	158.798	0.00330033	0.00281587	0.00135672	0.0008693	0.208555	0.00126097	0.000949487	0.00136249	0.00225201	0.145624
6.73128	159.695	0.0015192	0.00281587	0.00141267	0.000812852	0.164015	0.00104685	0.000730375	0.00150533	0.0017128	0.124884
6.74386	160.592	0.00345749	0.00343756	0.00141267	0.00125315	0.239021	0.00126097	0.000730375	0.0018899	0.00219915	0.15201
6.75641	161.491	0.00214783	0.00263302	0.000881168	0.000812852	0.161872	0.00097547	0.000891057	0.00160422	0.00244232	0.147827
6.76752	162.289	0.00214783	0.00245017	0.00151057	0.00115154	0.181503	0.00111822	0.000730375	0.00194484	0.00151192	0.132634
6.77997	163.186	0.00319556	0.00318157	0.00120286	0.000959617	0.21349	0.000689967	0.000628122	0.00116471	0.00112072	0.0900879
6.79238	164.084	0.00319556	0.00270616	0.00109097	0.00115154	0.203606	0.00104685	0.000628122	0.00140644	0.00190311	0.124613
6.80475	164.982	0.00319556	0.00164564	0.00145463	0.000959617	0.181386	0.00126097	0.000730375	0.00150533	0.00126874	0.119135
6.81707	165.879	0.00319556	0.00219418	0.00166443	0.0008693	0.198087	0.00104685	0.000423617	0.00160422	0.00214629	0.130524
6.82935	166.777	0.00272408	0.00237703	0.00151057	0.00057577	0.179686	0.00097547	0.00052587	0.00106582	0.00160707	0.104356
6.84158	167.675	0.00298601	0.00281587	0.00103502	0.000767694	0.190115	0.000547215	0.000628122	0.00116471	0.00107843	0.0854618
6.85377	168.573	0.00272408	0.00237703	0.000671366	0.000959617	0.168302	0.000547215	0.000730375	0.00112076	0.0013639	0.0940561
6.86591	169.47	0.00261931	0.00252331	0.00130077	0.00057577	0.175479	0.00104685	0.00099331	0.00136249	0.00186082	0.131587
6.87801	170.368	0.00204306	0.00182849	0.000937115	0.000959617	0.144207	0.000832719	0.00052587	0.00160422	0.00156478	0.11319
6.88873	171.166	0.00261931	0.00245017	0.00124482	0.00100478	0.182977	0.00104685	0.00052587	0.00140644	0.0013639	0.108576
6.90076	172.064	0.00272408	0.00171878	0.00109097	0.0008693	0.160078	0.000904095	0.000365187	0.00140644	0.00160707	0.10707
6.91274	172.962	0.00204306	0.00190163	0.00130077	0.00057577	0.145531	0.00104685	0.000949487	0.00145039	0.00151192	0.123966
6.92468	173.859	0.00309078	0.00171878	0.00109097	0.000620929	0.163037	0.000761343	0.000891057	0.000922975	0.00175509	0.108262
6.93657	174.756	0.00225261	0.00219418	0.000475551	0.000767694	0.142251	0.000761343	0.000686552	0.00102187	0.00126874	0.0934625
6.94843	175.654	0.00141443	0.00299872	0.00114692	0.000530612	0.152267	0.000475839	0.000423617	0.00116471	0.00156478	0.0907236
6.96025	176.552	0.00309078	0.00263302	0.000937115	0.000530612	0.179788	0.000904095	0.000730375	0.000922975	0.00126874	0.0956546
6.97203	177.45	0.00167636	0.00252331	0.000993063	0.000677377	0.146753	0.000904095	0.000686552	0.00130755	0.00121588	0.102852
6.98376	178.347	0.0018859	0.00263302	0.000881168	0.000812852	0.155324	0.000618591	0.000730375	0.000922975	0.000972701	0.0811161
6.99416	179.145	0.00204306	0.00164564	0.000993063	0.000767694	0.136236	0.00097547	0.000628122	0.000966927	0.00132161	0.0973031
7.00583	180.044	0.00167636	0.00164564	0.000629406	0.000677377	0.115719	0.00104685	0.00046744	0.000824085	0.00102556	0.0840984
7.01745	180.941	0.00282885	0.00190163	0.000727313	0.000620929	0.151968	0.000475839	0.00046744	0.000966927	0.00160707	0.0879319
7.02904	181.839	0.0015192	0.00245017	0.000881168	0.00057577	0.135658	0.000618591	0.000365187	0.000538402	0.000581506	0.0525922
7.04059	182.737	0.0018859	0.00153593	0.000517511	0.00029353	0.105822	0.00111822	0.000365187	0.000824085	0.00126874	0.0894059
7.0521	183.635	0.0015192	0.00281587	0.000727313	0.000812852	0.146881	0.000428255	0.000423617	0.00102187	0.00121588	0.0772404
7.06357	184.532	0.00178113	0.00182849	0.000783261	0.000485453	0.121958	0.000428255	0.000204505	0.0012636	0.00093041	0.0706692
7.075	185.429	0.00178113	0.00208448	0.000783261	0.000677377	0.133156	0.000904095	0.000423617	0.00120866	0.00141676	0.0988283
7.08641	186.327	0.0015192	0.00237703	0.000475551	0.000677377	0.126229	0.000142752	0.000423617	0.000868036	0.00078239	0.0554199
7.09651	187.125	0.00225261	0.00252331	0.000363657	0.000429005	0.139215	0.00104685	0.000365187	0.00102187	0.00102556	0.0864866
7.10784	188.023	0.00251454	0.000914244	0.000475551	0.00057577	0.112003	0.000618591	0.0005843	0.000582354	0.00121588	0.075028
7.11914	188.921	0.00272408	0.00153593	0.000727313	0.000677377	0.141618	0.000904095	0.0005843	0.000582354	0.00078239	0.0713285
7.13039	189.818	0.00251454	0.00182849	0.000475551	0.000620929	0.135988	0.000428255	0.00046744	0.000725195	0.000877545	0.0624609
7.14162	190.717	0.0015192	0.00182849	0.000727313	0.000191923	0.106673	0.000761343	0.000365187	0.000725195	0.000391195	0.056073
7.1528	191.614	0.0015192	0.00208448	0.000573459	0.000383847	0.114025	0.000475839	0.000628122	0.000824085	0.00078239	0.0677609
7.16396	192.512	0.0015192	0.00208448	0.000839208	0.00057577	0.125466	0.000356879	0.000423617	0.000824085	0.00048635	0.0522733
7.17507	193.409	0.00204306	0.00190163	0.000475551	0.00057577	0.1249	0.00111822	0.00052587	0.000966927	0.00048635	0.0774342
7.18616	194.307	0.00120488	0.00153593	0.000475551	0.000383847	0.0900053	0.000475839	0.000321365	0.000780134	0.00121588	0.0698304
7.19721	195.205	0.00225261	0.000987383	0.000629406	0.000429005	0.10746	0.000475839	0.0005843	0.000285683	0.000729526	0.0518837
7.207	196.003	0.00104772	0.00135308	0.000363657	0.000338688	0.0775788	0.000547215	0.0005843	0.000439512	0.000729526	0.0575138
7.21798	196.9	0.00141443	0.00171878	0.000419604	0.000237082	0.0947473	0.000475839	0.000365187	0.000439512	0.000539215	0.0454938
7.22894	197.799	0.00130966	0.00171878	0.000517511	0.000485453	0.100785	0.000618591	0.00052587	0.000582354	0.000729526	0.0614085
7.23987	198.696	0.00141443	0.00135308	0.000265749	0.00029353	0.0831697	0.00104685	0.00046744	0.000538402	0.000687234	0.0684981
7.25075	199.594	0.00130966	0.00153593	0.000475551	0.000530612	0.0962937	0.00104685	0.000423617	0.000780134	0.000687234	0.0734458
7.26161	200.492	0.00120488	0.00164564	0.000671366	0.000383847	0.0976434	0.000618591	0.000423617	0.000626305	0.00048635	0.0538716
7.27243	201.39	0.0015192	0.00201134	0.00030771	0.000620929	0.111479	0.000428255	0.00052587	0.000582354	0.000444059	0.0495135
7.28322	202.287	0.0018859	0.00201134	0.000209802	0.000338688	0.111143	0.000285504	0.000262935	0.000538402	0.000296039	0.034572
7.29397	203.184	0.00104772	0.00135308	0.000363657	0.00029353	0.0764498	0.000356879	0.00046744	0.000340622	0.000539215	0.0426039
7.30351	203.983	0.00178113	0.00153593	0.000517511	0.000338688	0.104331	0.000475839	0.000365187	0.000384573	0.000444059	0.0417415
7.3142	204.88	0.000471476	0.00135308	0.000265749	0.00029353	0.0595959	0.000761343	0.00046744	0.000439512	0.00048635	0.0538661
7.32487	205.778	0.00120488	0.000987383	0.000419604	0.000338688	0.0737639	0.000356879	0.00052587	0.000681244	0.000296039	0.0465008
7.33551	206.676	0.00204306	0.00117023	0.000475551	0.00029353	0.0995593	0.000761343	0.000365187	0.000824085	0.000729526	0.0670035
7.34612	207.574	0.000838179	0.00135308	0.000671366	0.000383847	0.0811618	0.000547215	0.000423617	0.000626305	0.000296039	0.0473294
7.3567	208.472	0.00104772	0.00201134	0.000265749	0.00029353	0.0904585	0.000475839	0.00052587	0.000538402	0.000539215	0.0519832
7.36724	209.369	0.0018859	0.000914244	0.000517511	0.00057577	0.0973357	0.000428255	0.000628122	0.000483463	0.00048635	0.0506548
7.37775	210.267	0.00130966	0.00127994	0.000153855	0.000485453	0.0807226	0.000618591	0.000262935	0.000384573	0.00048635	0.0438112
7.38824	211.165	0.000576248	0.00135308	0.000475551	4.51584e-05	0.061251	0.000832719	0.000262935	0.000285683	0.000581506	0.0490711
7.39753	211.963	0.00104772	0.00109709	0.000363657	0.000338688	0.071179	0.000618591	0.000262935	0.000439512	0.000338331	0.0414842
7.40796	212.861	0.00141443	0.00117023	0.000573459	0.000485453	0.0910893	0.000475839	0.000423617	0.000439512	0.000338331	0.0419325
7.41835	213.758	0.000366703	0.00135308	0.000475551	0.000237082	0.0608104	0.000547215	0.000262935	0.000582354	0.000581506	0.0493503
7.42873	214.655	0.000104772	0.00164564	0.00030771	0.000237082	0.0573801	0.000832719	0.00052587	0.000868036	0.000581506	0.0702033
7.43907	215.553	0.000576248	0.00164564	0.00030771	0.000530612	0.0765052	0.000547215	0.000365187	0.000241732	0.000581506	0.043391
7.44939	216.451	0.00167636	0.00127994	0.00030771	0.000383847	0.0911964	0.000475839	0.00046744	0.000285683	0.00048635	0.0428828
7.45967	217.349	0.000838179	0.00135308	0.000419604	0.000146765	0.0689407	0.000428255	0.000204505	0.000439512	0.00063437	0.0426661
7.46992	218.246	0.000838179	0.000804535	0.000419604	0.000383847	0.0611541	0.000142752	0.000423617	0.000384573	0.000581506	0.0383112
7.48015	219.144	0.000838179	0.00117023	9.79076e-05	0.00029353	0.0599962	0.000761343	0.000423617	0.000439512	0.000581506	0.0551495
7.49035	220.042	0.000576248	0.00182849	0.00030771	0.000191923	0.0726092	0.000618591	0.000262935	0.000384573	0.000190311	0.0364103
7.4994	220.84	0.00120488	0.00127994	0.000517511	0.000338688	0.0835255	0.000832719	0.000321365	0.000384573	0.00048635	0.0506252
7.50955	221.738	0.000942951	0.00127994	0.000363657	0.000191923	0.0694618	0.000285504	0.000321365	0.000483463	0.000391195	0.0370382
7.51967	222.636	0.000942951	0.000255988	0.00030771	0.000383847	0.0472624	0.000428255	0.000365187	0.000582354	0.000338331	0.0428532
7.52976	223.533	0.000942951	0.00153593	0.00030771	0.000383847	0.079261	0.000618591	0.000321365	0.000538402	0.000296039	0.0443599
7.53982	224.431	0.000733407	0.000621686	0.000265749	0.000383847	0.0501172	0.000285504	0.00046744	0.000582354	0.000243175	0.0394618
7.54986	225.328	0.00104772	0.000987383	0.000573459	0.000383847	0.0748103	0.000214128	0.000365187	0.000538402	0.000296039	0.0353439
7.55988	226.226	0.0686783	0.112379	0.0694305	0.0692392	7.99317	0.0624301	0.0284408	0.0976376	0.165391	8.84749
7.5699	227.127	0	0	0	0	0	0	0	0	0	0
	Total cells and %:	1	1	1	1	100	1	1	1	1	100

## Sheet: FigS5B_barchart
Data source: cell counts output by the Beckman Z2 Coulter Counter used to plot the size distributions FigS5B were analyzed for population doubling following the template below.
Strain:	cln1Dcln2Dcln3D MET25-CLN2 (control)					cln1Dcln2Dcln3D MET25-CLN2 + pGAL1-NRS1
Growth time in SC+Met+2%galactose¨:	6h	24h				6h	24h		divisions
Clone 1, cell counts	32683	81684				41966	145660
Clone 2	42572	110194				42414	111000
Clone 3	19863	49191				26628	74450
Clone 4	16316	35030				10170	27030
# of divisions between 6h and 24h:			Average:	St. error				Average:	St. error
Clone 1	1.32151		1.27605	0.0595225		1.79531		1.51921	0.0942619
Clone 2	1.37207					1.38795
Clone 3	1.30831					1.48333
Clone 4	1.1023					1.41024
