# Supplementary material for: The microprotein Nrs1 rewires the G1/S transcriptional machinery during nitrogen limitation in budding yeast
Source: PLoS Biol. 2022 Mar 3;20(3):e3001548. doi: 10.1371/journal.pbio.3001548 (PMC8893695; doi:10.1371/journal.pbio.3001548)
Supplement: S7 Data — (XLSX) [file pbio.3001548.s021.xlsx]

## Sheet: Fig8A
Notations: BG=autofluorescence (background); FP=fluorescent protein (GFPmut3); blobs=large autofluorescent regions, not relevant to this particular dataset;																																								eGFP	Veff
Definitions: Veff=effective laser excitation volume;F=intensity; e=molecular brightness;n=number (of FP oligomers in excitation volume);																																								0.05	0.495
Units: Areas are in pixels, Concentrations in nM
Original FOV	Cell index in FOV	area	nuc area	cyto area	Blob area	Roundness	<F_FP>nuc	<e_FP>nuc	<n_FP>nuc	<F_tot>nuc	<e_tot>nuc	Fluo fract nuc	<F_bg>nuc	<e_bg>nuc	<F_FP>cyt	<e_FP>cyt	<n_FP>cyt	<F_tot>cyt	<e_tot>cyt	Fluo fract cyt	<F_bg>cyt	<e_bg>cyt	<F_FP>blob	<e_FP>blob	<n_FP>blob	<F_tot>blob	<e_tot>blob	Fluo fract blob	<F_bg>blob	<e_bg>blob	<Concentration>nuc	<Concentration>cyt	<Concentration>blob	CellCentroidX	CellCentroidY
Whi5GFP_01.tif	1	356	66	290	0	0.738325	1.6472	0.130653	12.6075	2.09545	0.102586	0.786083	0.448253	-0.000551851	0.299957	0.0805831	3.72233	0.772241	0.0309629	0.388424	0.472284	-0.000551851								-0.000551851	110.517	20.1253		24.0927	71.2135
Whi5GFP_01.tif	3	634	97	537	0	0.537198	1.94004	0.0861162	22.5281	2.40258	0.0694309	0.807481	0.462542	-0.000551851	0.28227	0.0977006	2.88913	0.741806	0.0368348	0.380517	0.459537	-0.000551851								-0.000551851	130.165	18.9386		35.5457	145.45
Whi5GFP_01.tif	6	1395	920	475	0	0.420376	0.232811	0.011702	19.8949	0.618859	0.00405797	0.376194	0.386048	-0.000551851	0.128509	0.0812207	1.58222	0.487368	0.0210099	0.26368	0.358859	-0.000551851								-0.000551851	15.6202	8.62221		72.347	159.029
Whi5GFP_01.tif	7	474	44	430	0	0.564621	1.75142	0.110676	15.8248	2.14318	0.0903439	0.817205	0.391763	-0.000551851	0.285974	0.217721	1.31348	0.779419	0.0795339	0.366906	0.493445	-0.000551851								-0.000551851	117.51	19.1871		76.2743	32.1709
Whi5GFP_01.tif	8	606	69	537	0	0.625172	1.58745	0.119798	13.2511	2.05217	0.0925442	0.773547	0.464721	-0.000551851	0.244735	0.0292857	8.35681	0.710428	0.00972687	0.344489	0.465693	-0.000551851								-0.000551851	106.509	16.4203		75.9389	205.167
Whi5GFP_01.tif	11	958	767	191	0	0.604713	0.243967	0.0447739	5.44888	0.660169	0.0161984	0.369553	0.416202	-0.000551851	0.153478	0.0648418	2.36697	0.57644	0.0168594	0.266252	0.422961	-0.000551851								-0.000551851	16.3688	10.2975		100.606	176.683
Whi5GFP_01.tif	12	525	80	445	0	0.56941	1.71537	0.0773287	22.1829	2.1525	0.0615128	0.796921	0.437127	-0.000551851	0.315693	0.0989554	3.19025	0.834157	0.0371074	0.378457	0.518465	-0.000551851								-0.000551851	115.091	21.1811		107.189	17.4248
Whi5GFP_01.tif	13	1129	887	242	0	0.347327	0.253527	0.00225364	112.497	0.676212	0.000499988	0.374922	0.422685	-0.000551851	0.152109	-0.0343266	-4.43122	0.598347	-0.00913792	0.254215	0.446238	-0.000551851								-0.000551851	17.0101	10.2056		113.334	230.081
Whi5GFP_01.tif	14	1036	558	478	0	0.601688	0.25991	0.00470132	55.2843	0.694355	0.00141451	0.374318	0.434445	-0.000551851	0.154027	0.174408	0.883146	0.590167	0.0451107	0.260989	0.43614	-0.000551851								-0.000551851	17.4384	10.3343		118.95	48.9035
Whi5GFP_01.tif	15	721	450	271	0	0.511468	0.249921	0.00849528	29.4188	0.657111	0.00288908	0.380334	0.40719	-0.000551851	0.165334	-0.0209433	-7.89439	0.594834	-0.00621966	0.27795	0.4295	-0.000551851								-0.000551851	16.7682	11.093		130.098	145.3
Whi5GFP_01.tif	16	617	114	503	0	0.623219	1.69728	0.0530333	32.0041	2.15351	0.0416811	0.788148	0.456226	-0.000551851	0.25029	0.0677004	3.69703	0.715109	0.0233366	0.350003	0.464819	-0.000551851								-0.000551851	113.878	16.793		129.207	199.209
Whi5GFP_01.tif	17	867	346	521	0	0.646847	0.280133	0.0890034	3.14744	0.721821	0.0342038	0.388092	0.441688	-0.000551851	0.160401	0.0326646	4.91056	0.5881	0.00850776	0.272745	0.427699	-0.000551851								-0.000551851	18.7953	10.762		157.623	174.825
Whi5GFP_01.tif	18	551	40	511	0	0.630298	1.71665	0.122602	14.0018	2.205	0.0953264	0.778525	0.488353	-0.000551851	0.306189	0.121268	2.52489	0.785323	0.0469446	0.38989	0.479134	-0.000551851								-0.000551851	115.177	20.5435		178.525	87.3194
Whi5GFP_01.tif	19	1069	717	352	0	0.54098	0.241102	0.0395251	6.09998	0.649024	0.0143361	0.371485	0.407921	-0.000551851	0.147996	-0.0792993	-1.8663	0.581108	-0.0206072	0.25468	0.433111	-0.000551851								-0.000551851	16.1765	9.92968		189.553	199.112
Whi5GFP_01.tif	20	494	47	447	0	0.610829	1.48227	0.294132	5.03948	1.95426	0.222962	0.758485	0.471981	-0.000551851	0.241394	0.234702	1.02851	0.651566	0.0866058	0.370483	0.410172	-0.000551851								-0.000551851	99.4518	16.1961		185.615	158.844
Whi5GFP_01.tif	21	495	54	441	0	0.465969	1.79238	0.112929	15.8717	2.23704	0.0903722	0.801228	0.44466	-0.000551851	0.300839	0.0974256	3.08788	0.772449	0.0376065	0.389461	0.47161	-0.000551851								-0.000551851	120.258	20.1845		194.655	56.0768
Whi5GFP_01.tif	22	848	683	165	0	0.571005	0.270071	0.000487278	554.244	0.713177	-0.000158347	0.378686	0.443107	-0.000551851	0.158225	0.26691	0.592801	0.649394	0.0646151	0.24365	0.491169	-0.000551851								-0.000551851	18.1201	10.6159		208.718	141.788
Whi5GFP_01.tif	23	1013	813	200	0	0.541401	0.241524	-0.0167002	-14.4623	0.631611	-0.00672685	0.382393	0.390088	-0.000551851	0.158916	-0.0192253	-8.266	0.59575	-0.00553298	0.26675	0.436834	-0.000551851								-0.000551851	16.2048	10.6623		211.348	95.2586
Whi5GFP_01.tif	24	861	746	115	0	0.528398	0.278178	0.00498674	55.7836	0.72996	0.00155883	0.381087	0.451782	-0.000551851	0.205314	0.153789	1.33503	0.671739	0.0466217	0.305645	0.466426	-0.000551851								-0.000551851	18.6641	13.7753		221.268	219.886
Whi5GFP_01.tif	25	901	813	88	0	0.648583	0.242756	0.0651308	3.72721	0.657196	0.0237101	0.369382	0.41444	-0.000551851	0.135637	-0.0727861	-1.8635	0.586364	-0.017261	0.231319	0.450727	-0.000551851								-0.000551851	16.2875	9.10045		228.832	182.974
Whi5GFP_01.tif	26	550	100	450	0	0.54172	1.91504	0.131743	14.5361	2.3865	0.105608	0.802445	0.471464	-0.000551851	0.244355	0.103344	2.36448	0.703667	0.035527	0.34726	0.459312	-0.000551851								-0.000551851	128.488	16.3948		229.409	48.6145
Whi5GFP_01.tif	27	527	72	455	0	0.604002	1.91691	0.0812835	23.583	2.38542	0.0652107	0.803595	0.468507	-0.000551851	0.235597	0.05933	3.97096	0.668352	0.0205568	0.352505	0.432754	-0.000551851								-0.000551851	128.613	15.8072		242.598	82.0114
Whi5GFP_02.tif	1	587	53	534	0	0.614766	1.98979	0.150379	13.2318	2.49245	0.11994	0.798325	0.502666	-0.000551851	0.380812	0.129995	2.92944	0.910393	0.0540551	0.418294	0.529581	-0.000551851								-0.000551851	133.503	25.5502		43.3288	129.693
Whi5GFP_02.tif	2	1080	907	173	0	0.741414	0.245118	0.0294301	8.32881	0.659702	0.0105882	0.371558	0.414584	-0.000551851	0.150328	0.0991231	1.51658	0.6	0.0244215	0.250547	0.449672	-0.000551851								-0.000551851	16.4459	10.0861		62.2824	192.724
Whi5GFP_02.tif	3	1258	934	324	0	0.703313	0.227281	0.0200032	11.3623	0.606638	0.00714923	0.374657	0.379357	-0.000551851	0.10741	-0.0424215	-2.53197	0.44321	-0.0106988	0.242345	0.3358	-0.000551851								-0.000551851	15.2492	7.20656		64.3013	234.872
Whi5GFP_02.tif	4	1124	823	301	0	0.528501	0.286768	-0.00650599	-44.0775	0.761179	-0.00279502	0.376742	0.474411	-0.000551851	0.156209	0.164778	0.947995	0.598837	0.0425749	0.260853	0.442629	-0.000551851								-0.000551851	19.2404	10.4807		65.2224	94.9813
Whi5GFP_02.tif	5	502	63	439	0	0.572692	1.87457	0.302948	6.18776	2.44603	0.232042	0.766371	0.571463	-0.000551851	0.306365	0.195884	1.56401	0.753645	0.0793015	0.406511	0.44728	-0.000551851								-0.000551851	125.772	20.5552		58.9363	159.193
Whi5GFP_02.tif	6	512	80	432	0	0.56246	1.37359	0.146364	9.38473	1.78063	0.11278	0.771408	0.407036	-0.000551851	0.184533	0.0436597	4.22662	0.589468	0.0132886	0.31305	0.404935	-0.000551851								-0.000551851	92.1596	12.3811		68.502	57.0352
Whi5GFP_02.tif	9	1065	603	462	0	0.422559	0.249796	0.0389207	6.41807	0.662189	0.0143383	0.377227	0.412393	-0.000551851	0.147026	0.146614	1.00282	0.591234	0.0360448	0.248677	0.444207	-0.000551851								-0.000551851	16.7598	9.86459		100.538	38.707
Whi5GFP_02.tif	10	989	804	185	0	0.575177	0.202613	0.0585623	3.45978	0.567786	0.0205428	0.356847	0.365173	-0.000551851	0.130845	0.235631	0.555295	0.566757	0.0539749	0.230866	0.435912	-0.000551851								-0.000551851	13.5941	8.77892		107.316	116.613
Whi5GFP_02.tif	11	500	83	417	0	0.643528	1.88611	0.104901	17.98	2.33193	0.0847407	0.808822	0.445813	-0.000551851	0.293428	0.158769	1.84815	0.782374	0.0592011	0.375049	0.488946	-0.000551851								-0.000551851	126.547	19.6873		123.206	153.598
Whi5GFP_02.tif	12	567	73	494	0	0.605605	1.73936	0.189927	9.15804	2.19521	0.150373	0.792344	0.455847	-0.000551851	0.269238	0.0569026	4.73157	0.744838	0.0202163	0.361472	0.4756	-0.000551851								-0.000551851	116.701	18.0643		125.076	205.737
Whi5GFP_02.tif	13	1388	934	454	0	0.401801	0.231128	0.0291925	7.91739	0.61788	0.0105745	0.374067	0.386752	-0.000551851	0.138702	0.108605	1.27713	0.546806	0.0271366	0.253659	0.408104	-0.000551851								-0.000551851	15.5073	9.30608		133.323	84.2745
Whi5GFP_02.tif	14	1230	963	267	0	0.392473	0.270646	0.0753153	3.59351	0.719107	0.0280018	0.376364	0.448461	-0.000551851	0.142069	0.248336	0.572085	0.563483	0.0621995	0.252127	0.421414	-0.000551851								-0.000551851	18.1587	9.53201		148.393	187.399
Whi5GFP_02.tif	15	1055	394	661	0	0.479328	0.225972	0.029388	7.68925	0.630711	0.010175	0.358281	0.404739	-0.000551851	0.125039	0.150394	0.83141	0.533661	0.0348156	0.234305	0.408622	-0.000551851								-0.000551851	15.1613	8.3894		153.705	126.331
Whi5GFP_02.tif	16	541	74	467	0	0.622931	1.52056	0.0832825	18.2578	1.94595	0.0649561	0.781397	0.42539	-0.000551851	0.227631	0.0767013	2.96776	0.674946	0.0255024	0.337258	0.447315	-0.000551851								-0.000551851	102.02	15.2727		154.926	62.6451
Whi5GFP_02.tif	17	1028	870	158	0	0.695699	0.312142	-0.0103267	-30.2268	0.796839	-0.0043809	0.391726	0.484697	-0.000551851	0.200689	0.0932742	2.15161	0.700949	0.0263116	0.286311	0.50026	-0.000551851								-0.000551851	20.9429	13.4651		178.421	96.143
Whi5GFP_02.tif	19	463	63	400	0	0.703966	2.0478	0.139456	14.6842	2.49524	0.11435	0.820685	0.447434	-0.000551851	0.388603	0.0880162	4.41514	0.908	0.0373533	0.427977	0.519397	-0.000551851								-0.000551851	137.395	26.073		213.317	84.5896
Whi5GFP_03.tif	1	1233	594	639	0	0.430917	0.333164	0.0404639	8.23363	0.829377	0.0159243	0.401704	0.496213	-0.000551851	0.173807	0.251855	0.690107	0.641393	0.0678462	0.270983	0.467586	-0.000551851								-0.000551851	22.3533	11.6614		72.2952	101.431
Whi5GFP_03.tif	2	1052	233	819	0	0.421315	0.29532	0.112838	2.61721	0.784764	0.0421185	0.376317	0.489444	-0.000551851	0.170012	0.09609	1.7693	0.634066	0.0253607	0.26813	0.464054	-0.000551851								-0.000551851	19.8142	11.4068		69.4458	33.0856
Whi5GFP_03.tif	3	759	94	665	0	0.630915	1.54603	0.14859	10.4047	1.9867	0.115509	0.778191	0.440668	-0.000551851	0.213801	-0.013687	-15.6208	0.605113	-0.00519281	0.353324	0.391312	-0.000551851								-0.000551851	103.73	14.3448		89.3057	69.5178
Whi5GFP_03.tif	4	1182	931	251	0	0.359808	0.178361	0.0511192	3.48912	0.504296	0.0177233	0.353683	0.325935	-0.000551851	0.110053	0.0319993	3.43923	0.451394	0.00738432	0.243807	0.341342	-0.000551851								-0.000551851	11.967	7.3839		105.206	30.132
Whi5GFP_03.tif	5	1037	800	237	0	0.64696	0.252891	-0.0316552	-7.98892	0.680312	-0.0121138	0.371727	0.427422	-0.000551851	0.137457	0.191073	0.719398	0.582489	0.0446683	0.235983	0.445032	-0.000551851								-0.000551851	16.9675	9.22258		107.294	134.045
Whi5GFP_03.tif	6	597	83	514	0	0.551711	1.87408	0.144571	12.963	2.31867	0.116744	0.808253	0.444598	-0.000551851	0.273407	0.050061	5.46147	0.777821	0.0172387	0.351503	0.504414	-0.000551851								-0.000551851	125.739	18.344		104.293	166.392
Whi5GFP_03.tif	7	592	60	532	0	0.579561	1.59991	0.0676276	23.6576	2.04	0.0529192	0.78427	0.44009	-0.000551851	0.251458	0.0215307	11.679	0.711748	0.00724983	0.353296	0.46029	-0.000551851								-0.000551851	107.344	16.8713		111.191	98.8328
Whi5GFP_03.tif	8	606	98	508	0	0.605729	1.8007	0.0955866	18.8385	2.25357	0.076267	0.799044	0.452868	-0.000551851	0.242459	0.174068	1.3929	0.666043	0.0630151	0.364029	0.423584	-0.000551851								-0.000551851	120.816	16.2676		126.851	67.6485
Whi5GFP_03.tif	9	1050	858	192	0	0.580592	0.292266	0.0831399	3.51535	0.766667	0.0313528	0.381217	0.474401	-0.000551851	0.171094	0.0754246	2.26841	0.676042	0.0186764	0.253082	0.504948	-0.000551851								-0.000551851	19.6093	11.4794		138.808	183.453
Whi5GFP_03.tif	12	1225	793	432	0	0.426576	0.257576	0.0273682	9.41151	0.693317	0.00982083	0.371513	0.43574	-0.000551851	0.145514	0.123668	1.17665	0.564815	0.031451	0.257631	0.419301	-0.000551851								-0.000551851	17.2818	9.76312		157.436	46.6212
Whi5GFP_03.tif	13	1042	821	221	0	0.671122	0.282445	-0.0299417	-9.43316	0.754568	-0.0115529	0.374314	0.472123	-0.000551851	0.161795	0.0534962	3.02443	0.652036	0.0128595	0.248138	0.490241	-0.000551851								-0.000551851	18.9504	10.8555		158.401	91.9482
Whi5GFP_03.tif	14	935	293	642	0	0.439634	0.333125	0.0442685	7.52511	0.842833	0.0171632	0.395245	0.509707	-0.000551851	0.178317	0.0438165	4.06964	0.64338	0.0117451	0.277157	0.465063	-0.000551851								-0.000551851	22.3507	11.964		192.596	154.874
Whi5GFP_03.tif	15	836	70	766	0	0.525893	1.85332	0.102225	18.1297	2.31857	0.0816015	0.799336	0.465255	-0.000551851	0.279899	0.0783018	3.57462	0.759856	0.0284945	0.368358	0.479957	-0.000551851								-0.000551851	124.347	18.7796		188.536	116.123
Whi5GFP_03.tif	16	794	580	214	0	0.666343	0.225141	-0.0105442	-21.3521	0.601121	-0.00429433	0.374535	0.37598	-0.000551851	0.136312	0.15071	0.904467	0.568692	0.0357047	0.239694	0.432379	-0.000551851								-0.000551851	15.1056	9.14573		190.722	74.6738
Whi5GFP_03.tif	17	601	70	531	0	0.487167	2.05904	0.0768073	26.8079	2.55286	0.0618433	0.806565	0.493813	-0.000551851	0.255255	0.140078	1.82223	0.696798	0.0509646	0.366326	0.441543	-0.000551851								-0.000551851	138.15	17.1261		187.925	37.208
Whi5GFP_03.tif	18	1246	837	409	0	0.504523	0.299415	0.0311013	9.62709	0.783692	0.0115415	0.382057	0.484277	-0.000551851	0.170621	0.0143911	11.8561	0.625795	0.0035223	0.272647	0.455173	-0.000551851								-0.000551851	20.089	11.4477		224.777	55.2817
Whi5GFP_03.tif	19	1122	668	454	0	0.408138	0.244076	0.0288745	8.45299	0.658084	0.010362	0.370888	0.414008	-0.000551851	0.156756	0.12597	1.24439	0.605176	0.0322206	0.259025	0.44842	-0.000551851								-0.000551851	16.376	10.5174		228.547	122.22
Whi5GFP_03.tif	20	428	75	353	0	0.680356	1.89416	0.101573	18.6483	2.37667	0.0808396	0.796981	0.482508	-0.000551851	0.300505	0.0270611	11.1047	0.770538	0.010217	0.389994	0.470033	-0.000551851								-0.000551851	127.087	20.1621		222.262	92.8458
Whi5GFP_07.tif	1	724	366	358	0	0.627957	0.214507	0.0318904	6.72637	0.578552	0.0114766	0.370765	0.364045	-0.000551851	0.118191	0.084928	1.39166	0.480447	0.0204764	0.246002	0.362256	-0.000551851								-0.000551851	14.3921	7.9299		71.5677	115.093
Whi5GFP_07.tif	2	408	60	348	0	0.729392	1.47385	0.153242	9.61777	1.91083	0.118071	0.771311	0.436987	-0.000551851	0.243073	0.124627	1.95041	0.651006	0.0461874	0.373381	0.407933	-0.000551851								-0.000551851	98.8864	16.3088		68.0392	196.206
Whi5GFP_07.tif	5	857	559	298	0	0.550056	0.241958	0.0569789	4.24645	0.646512	0.0209792	0.374252	0.404553	-0.000551851	0.137679	0.0622435	2.21195	0.541779	0.015406	0.254125	0.404099	-0.000551851								-0.000551851	16.234	9.23746		76.9977	152.651
Whi5GFP_07.tif	6	518	91	427	0	0.627108	1.47087	0.0636996	23.0907	1.91978	0.0486753	0.766164	0.448914	-0.000551851	0.238793	0.0357265	6.68393	0.704215	0.0117498	0.339092	0.465422	-0.000551851								-0.000551851	98.6864	16.0216		74.8803	227.869
Whi5GFP_07.tif	8	815	528	287	0	0.669514	0.245759	0.0549816	4.46984	0.668182	0.0198735	0.367803	0.422423	-0.000551851	0.142453	0.0910729	1.56416	0.542683	0.0234994	0.262497	0.40023	-0.000551851								-0.000551851	16.489	9.55774		84.2429	84.0503
Whi5GFP_07.tif	9	923	735	188	0	0.627798	0.225274	-0.00494463	-45.5593	0.617891	-0.00215339	0.364585	0.392617	-0.000551851	0.13255	0.00575636	23.0268	0.52367	0.00104487	0.253118	0.39112	-0.000551851								-0.000551851	15.1145	8.89333		111.203	111.068
Whi5GFP_07.tif	10	551	70	481	0	0.598727	1.09416	0.10807	10.1246	1.59214	0.074096	0.687227	0.497979	-0.000551851	0.20447	0.128775	1.58781	0.669127	0.0389675	0.305578	0.464657	-0.000551851								-0.000551851	73.4119	13.7187		111.875	151.577
Whi5GFP_07.tif	11	1028	513	515	0	0.533693	0.203341	0.0896951	2.26702	0.577388	0.0312308	0.352174	0.374047	-0.000551851	0.13261	0.0335762	3.94954	0.519223	0.00816449	0.255401	0.386613	-0.000551851								-0.000551851	13.643	8.89736		119.889	71.8191
Whi5GFP_07.tif	12	953	678	275	0	0.615938	0.182136	0.06051	3.01001	0.510251	0.0212444	0.356954	0.328115	-0.000551851	0.115788	0.189075	0.612391	0.496727	0.0436506	0.233102	0.380939	-0.000551851								-0.000551851	12.2202	7.76869		133.185	215.319
Whi5GFP_07.tif	13	474	82	392	0	0.684318	1.81636	0.105287	17.2516	2.30366	0.0828988	0.788469	0.487294	-0.000551851	0.309156	0.0431158	7.17037	0.821173	0.0158882	0.376481	0.512017	-0.000551851								-0.000551851	121.867	20.7426		138.466	32.097
Whi5GFP_07.tif	14	1059	703	356	0	0.647713	0.264742	0.0141984	18.646	0.702418	0.00500752	0.376901	0.437676	-0.000551851	0.15948	0.1191	1.33904	0.609972	0.0307316	0.261454	0.450492	-0.000551851								-0.000551851	17.7626	10.7002		145.013	170.131
Whi5GFP_07.tif	15	875	265	610	0	0.559667	0.288886	0.0142731	20.2398	0.756604	0.0051086	0.381819	0.467718	-0.000551851	0.165453	0.0039133	42.2797	0.624672	0.000630804	0.264864	0.459219	-0.000551851								-0.000551851	19.3825	11.1009		160.79	62.5326
Whi5GFP_07.tif	16	939	360	579	0	0.541771	0.210958	0.158477	1.33116	0.5575	0.0596245	0.3784	0.346542	-0.000551851	0.113146	0.0245789	4.6034	0.45544	0.00569144	0.248433	0.342294	-0.000551851								-0.000551851	14.154	7.59145		170.996	201.23
Whi5GFP_07.tif	17	1126	726	400	0	0.393522	0.231691	-0.0125593	-18.4477	0.636501	-0.00492267	0.364008	0.40481	-0.000551851	0.129205	0.00324085	39.8676	0.539125	0.000357095	0.239657	0.40992	-0.000551851								-0.000551851	15.5451	8.66888		189.387	94.6829
Whi5GFP_07.tif	18	479	65	414	0	0.711431	1.6815	0.0566799	29.6666	2.14077	0.0444017	0.785465	0.45927	-0.000551851	0.279243	0.137537	2.03031	0.733696	0.0520045	0.380598	0.454453	-0.000551851								-0.000551851	112.819	18.7355		187.127	168.347
Whi5GFP_07.tif	19	461	66	395	0	0.679616	1.78727	0.0344737	51.8444	2.30682	0.0265851	0.774777	0.519549	-0.000551851	0.276567	0.1023	2.70349	0.686835	0.0408633	0.402668	0.410269	-0.000551851								-0.000551851	119.915	18.556		194.154	61.4165
Whi5GFP_07.tif	20	898	75	823	0	0.622774	0.260438	0.031845	8.17829	0.724	0.011102	0.359721	0.463562	-0.000551851	0.143114	0.115408	1.24007	0.554982	0.0293509	0.257872	0.411867	-0.000551851								-0.000551851	17.4738	9.60212		205.688	25.4131
Whi5GFP_07.tif	21	956	664	292	0	0.652572	0.198812	0.00295676	67.2398	0.547741	0.000721656	0.362967	0.348929	-0.000551851	0.114981	-0.032699	-3.51636	0.476199	-0.008314	0.241457	0.361217	-0.000551851								-0.000551851	13.3391	7.71457		209.675	138.593
Whi5GFP_07.tif	22	969	762	207	0	0.601624	0.193925	0.00212317	91.3375	0.536155	0.000415691	0.361695	0.34223	-0.000551851	0.11582	0.0734297	1.57729	0.470773	0.0176492	0.246021	0.354953	-0.000551851								-0.000551851	13.0112	7.77084		211.839	190.399
Whi5GFP_07.tif	23	575	58	517	0	0.526081	1.63878	0.0919569	17.8212	2.1069	0.0714031	0.777818	0.468114	-0.000551851	0.251242	0.222952	1.12689	0.710735	0.0784559	0.353496	0.459493	-0.000551851								-0.000551851	109.953	16.8569		244.37	128.81
Whi5GFP_08.tif	1	1467	997	470	0	0.405269	0.290282	0.0770006	3.76987	0.766299	0.0288259	0.378811	0.476017	-0.000551851	0.184397	0.0805819	2.28832	0.659574	0.0221307	0.27957	0.475177	-0.000551851								-0.000551851	19.4762	12.372		34.5099	176.864
Whi5GFP_08.tif	2	669	69	600	0	0.696275	1.94457	0.142611	13.6354	2.43333	0.113855	0.799138	0.488763	-0.000551851	0.309756	0.0544971	5.68391	0.807583	0.0205627	0.38356	0.497827	-0.000551851								-0.000551851	130.469	20.7828		22.8102	143.015
Whi5GFP_08.tif	3	1056	872	184	0	0.643697	0.20304	0.0254821	7.96796	0.563532	0.00882818	0.3603	0.360492	-0.000551851	0.135306	0.0844275	1.60263	0.563587	0.01985	0.24008	0.428281	-0.000551851								-0.000551851	13.6228	9.07824		52.8674	56.0142
Whi5GFP_08.tif	6	630	461	169	0	0.616762	0.30089	0.0923881	3.2568	0.814751	0.0337712	0.369303	0.513861	-0.000551851	0.153369	-0.0627736	-2.4432	0.625444	-0.0158096	0.245216	0.472075	-0.000551851								-0.000551851	20.1879	10.2901		80.2	83.7619
Whi5GFP_08.tif	7	1170	588	582	0	0.396554	0.275814	0.0862514	3.1978	0.728146	0.0323283	0.37879	0.452332	-0.000551851	0.166415	0.163336	1.01885	0.63067	0.0426931	0.26387	0.464255	-0.000551851								-0.000551851	18.5055	11.1654		82.6974	196.105
Whi5GFP_08.tif	9	817	574	243	0	0.595183	0.264825	0.0851673	3.10946	0.688589	0.0324149	0.38459	0.423764	-0.000551851	0.137211	0.0483034	2.84062	0.532099	0.0120464	0.257868	0.394887	-0.000551851								-0.000551851	17.7682	9.20607		85.1591	118.589
Whi5GFP_08.tif	10	854	662	192	0	0.520566	0.273909	0.0655274	4.18007	0.717674	0.0246681	0.381662	0.443765	-0.000551851	0.173336	0.108865	1.59222	0.646354	0.0287909	0.268175	0.473018	-0.000551851								-0.000551851	18.3777	11.6298		100.927	153.22
Whi5GFP_08.tif	11	992	748	244	0	0.407539	0.298567	0.0559401	5.33726	0.780348	0.0210624	0.382607	0.481781	-0.000551851	0.161729	-0.0264109	-6.12356	0.621107	-0.00728526	0.260388	0.459378	-0.000551851								-0.000551851	20.032	10.8511		121.155	191.161
Whi5GFP_08.tif	12	430	46	384	0	0.758092	1.77535	0.0878544	20.2079	2.19348	0.0710021	0.809377	0.418128	-0.000551851	0.305237	0.0862351	3.5396	0.717969	0.0363448	0.42514	0.412731	-0.000551851								-0.000551851	119.115	20.4796		117.879	119.274
Whi5GFP_08.tif	14	920	725	195	0	0.446039	0.243053	0.0305617	7.95287	0.667862	0.0107712	0.363928	0.424809	-0.000551851	0.127488	0.0252171	5.0556	0.542564	0.00550316	0.234973	0.415076	-0.000551851								-0.000551851	16.3074	8.55368		138.717	58.412
Whi5GFP_08.tif	15	1146	907	239	0	0.425057	0.314766	0.0558728	5.63362	0.80237	0.0215833	0.392295	0.487605	-0.000551851	0.185845	0.0717861	2.58887	0.69477	0.0187979	0.267491	0.508925	-0.000551851								-0.000551851	21.1189	12.4691		142.612	157.092
Whi5GFP_08.tif	16	906	564	342	0	0.501637	0.247745	0.0397967	6.22527	0.669504	0.0143788	0.370043	0.421759	-0.000551851	0.148938	0.049772	2.99239	0.583918	0.012284	0.255066	0.434981	-0.000551851								-0.000551851	16.6222	9.99282		159.355	187.354
Whi5GFP_08.tif	17	772	609	163	0	0.521681	0.251985	0.103072	2.44475	0.667077	0.0385915	0.377745	0.415092	-0.000551851	0.174875	0.195819	0.893048	0.656748	0.0517367	0.266275	0.481873	-0.000551851								-0.000551851	16.9067	11.7331		170.04	30.6684
Whi5GFP_08.tif	18	497	96	401	0	0.674508	1.41947	0.239981	5.91494	1.90885	0.178314	0.743625	0.489383	-0.000551851	0.202415	0.0331168	6.11216	0.622569	0.0103948	0.325129	0.420153	-0.000551851								-0.000551851	95.2381	13.5809		164.581	224.893
Whi5GFP_08.tif	19	910	759	151	0	0.575233	0.26873	0.0413865	6.49319	0.72253	0.0150463	0.37193	0.453799	-0.000551851	0.216336	0.0574107	3.76821	0.738742	0.0164221	0.292844	0.522406	-0.000551851								-0.000551851	18.0302	14.5148		187.444	104.788
Whi5GFP_08.tif	20	1142	612	530	0	0.366182	0.329366	0.0598729	5.50108	0.83031	0.0234173	0.396678	0.500945	-0.000551851	0.18362	0.0260673	7.04409	0.658774	0.00686772	0.278731	0.475153	-0.000551851								-0.000551851	22.0985	12.3198		196.63	173.273
Whi5GFP_08.tif	21	438	83	355	0	0.609179	2.21289	0.215362	10.2752	2.73313	0.174264	0.809653	0.520243	-0.000551851	0.393548	0.109587	3.5912	0.927324	0.0461899	0.424391	0.533776	-0.000551851								-0.000551851	148.472	26.4047		193.018	214.304
Whi5GFP_08.tif	22	363	52	311	0	0.654289	1.85873	0.100077	18.5731	2.35962	0.0787159	0.787726	0.500885	-0.000551851	0.346433	0.115101	3.00982	0.835531	0.0474008	0.414626	0.489098	-0.000551851								-0.000551851	124.71	23.2436		206.215	21.9504
Whi5GFP_08.tif	23	543	46	497	0	0.523901	1.99105	0.016078	123.837	2.44022	0.013017	0.815932	0.449165	-0.000551851	0.326501	0.0863786	3.77988	0.798793	0.0349804	0.408743	0.472292	-0.000551851								-0.000551851	133.588	21.9063		219.755	78.4936
Whi5GFP_08.tif	24	813	615	198	0	0.663106	0.317364	0.0371328	8.54671	0.823984	0.0139627	0.385158	0.50662	-0.000551851	0.195099	0.179449	1.08721	0.715152	0.0485539	0.272808	0.520052	-0.000551851								-0.000551851	21.2932	13.09		227.228	47.0849
Whi5GFP_08.tif	25	963	505	458	0	0.429666	0.345792	0.0115323	29.9848	0.861287	0.00429971	0.401483	0.515495	-0.000551851	0.252303	0.10331	2.44218	0.793122	0.0324881	0.318113	0.54082	-0.000551851								-0.000551851	23.2006	16.928		230.57	173.438
Whi5GFP_08.tif	26	926	741	185	0	0.647818	0.364088	-0.00875001	-41.6101	0.888394	-0.00391168	0.409827	0.524306	-0.000551851	0.202933	0.0767019	2.64574	0.746216	0.0204573	0.27195	0.543283	-0.000551851								-0.000551851	24.4282	13.6156		230.996	209.676
Whi5Nrs1GFP_C1_01.tif	1	379	35	344	0	0.535288	1.04837	0.145467	7.20695	1.54429	0.0985766	0.678873	0.495911	-0.000551851	0.172365	0.0961895	1.79193	0.527471	0.0310609	0.326776	0.355106	-0.000551851								-0.000551851	70.3397	11.5647		30.9261	71.5303
Whi5Nrs1GFP_C1_01.tif	2	744	46	698	0	0.624382	1.2715	0.11136	11.4179	1.71848	0.0822515	0.739898	0.44698	-0.000551851	0.178193	0.0931626	1.91271	0.547923	0.0299256	0.325216	0.36973	-0.000551851								-0.000551851	85.31	11.9557		43.8656	103.137
Whi5Nrs1GFP_C1_01.tif	3	633	338	295	0	0.598386	0.218946	0.105532	2.07469	0.597041	0.0383511	0.366719	0.378095	-0.000551851	0.119912	0.00794445	15.0939	0.511356	0.00144052	0.234499	0.391443	-0.000551851								-0.000551851	14.69	8.04542		59.2575	63.5245
Whi5Nrs1GFP_C1_01.tif	5	365	45	320	0	0.60722	1.47188	0.169512	8.68305	1.96111	0.127087	0.750535	0.489229	-0.000551851	0.225446	0.0716959	3.14448	0.657656	0.0242148	0.342802	0.43221	-0.000551851								-0.000551851	98.7545	15.1261		171.616	186.778
Whi5Nrs1GFP_C1_01.tif	6	590	67	523	0	0.583622	1.25757	0.100244	12.5452	1.71493	0.0733623	0.733309	0.457355	-0.000551851	0.194187	0.0516181	3.76199	0.596272	0.0164383	0.325668	0.402085	-0.000551851								-0.000551851	84.3755	13.0288		182.366	156.968
Whi5Nrs1GFP_C1_01.tif	7	689	468	221	0	0.706399	0.297029	0.0914194	3.24908	0.800214	0.0335867	0.371187	0.503185	-0.000551851	0.166479	0.0881034	1.88959	0.633032	0.0227633	0.262987	0.466552	-0.000551851								-0.000551851	19.9289	11.1698		188.221	118.607
Whi5Nrs1GFP_C1_01.tif	8	991	760	231	0	0.67405	0.243069	0.0275325	8.82844	0.663092	0.00974297	0.366568	0.420024	-0.000551851	0.132198	0.0634876	2.08226	0.525541	0.015557	0.251546	0.393343	-0.000551851								-0.000551851	16.3085	8.86968		218.914	173.469
Whi5Nrs1GFP_C1_01.tif	9	460	58	402	0	0.64636	1.08053	0.167891	6.4359	1.5931	0.113695	0.678255	0.512573	-0.000551851	0.158541	0.0429235	3.69358	0.527736	0.0125089	0.300418	0.369195	-0.000551851								-0.000551851	72.4971	10.6372		217.124	104.628
Whi5Nrs1GFP_C1_02.tif	1	1123	754	369	0	0.392474	0.277433	0.0239573	11.5803	0.733753	0.00871509	0.378101	0.45632	-0.000551851	0.154909	0.0375995	4.11999	0.608943	0.00915348	0.25439	0.454034	-0.000551851								-0.000551851	18.6141	10.3935		105.787	196.596
Whi5Nrs1GFP_C1_02.tif	2	1004	85	919	0	0.623354	1.29107	0.241224	5.35217	1.74824	0.177999	0.738499	0.457165	-0.000551851	0.194807	0.108259	1.79945	0.621708	0.0335431	0.313341	0.426902	-0.000551851								-0.000551851	86.6231	13.0704		106.593	161.054
Whi5Nrs1GFP_C1_02.tif	3	580	92	488	0	0.545984	1.05528	0.241642	4.36713	1.50707	0.169038	0.700224	0.451782	-0.000551851	0.199142	0.0278126	7.16015	0.68002	0.00775458	0.292847	0.480879	-0.000551851								-0.000551851	70.8032	13.3612		139.25	151.166
Whi5Nrs1GFP_C1_02.tif	4	498	49	449	0	0.656428	1.51553	0.180754	8.38449	1.95306	0.140138	0.775978	0.437529	-0.000551851	0.21915	0.0274649	7.97929	0.671158	0.00859632	0.326525	0.452008	-0.000551851								-0.000551851	101.683	14.7037		149.357	198.986
Whi5Nrs1GFP_C1_02.tif	5	943	498	445	0	0.423187	0.37126	0.0392514	9.45852	0.918976	0.0155284	0.403993	0.547716	-0.000551851	0.260219	-0.00968381	-26.8715	0.792921	-0.00354875	0.328177	0.532703	-0.000551851								-0.000551851	24.9093	17.4591		165.148	223.443
Whi5Nrs1GFP_C1_02.tif	6	1313	86	1227	0	0.406858	0.234046	0.0868069	2.69617	0.644186	0.0311874	0.363321	0.41014	-0.000551851	0.130881	0.0645005	2.02914	0.535493	0.0153477	0.244411	0.404612	-0.000551851								-0.000551851	15.7031	8.78131		179.392	87.6428
Whi5Nrs1GFP_C1_03.tif	1	1277	562	715	0	0.339466	0.258278	0.0376575	6.85862	0.682206	0.0139139	0.378593	0.423928	-0.000551851	0.140684	0.0316249	4.44851	0.587413	0.0071544	0.239497	0.446729	-0.000551851								-0.000551851	17.3289	9.43904		68.2553	101.869
Whi5Nrs1GFP_C1_03.tif	2	857	590	267	0	0.545479	0.233657	0.0303113	7.70855	0.653136	0.0104893	0.357746	0.419479	-0.000551851	0.120076	0.120282	0.998288	0.494757	0.0287743	0.242698	0.37468	-0.000551851								-0.000551851	15.677	8.0564		105.917	129.183
Whi5Nrs1GFP_C1_03.tif	3	812	500	312	0	0.638991	0.28483	-0.00339072	-84.0028	0.7377	-0.00164796	0.386106	0.45287	-0.000551851	0.158036	0.0452309	3.49399	0.622756	0.0110664	0.253769	0.46472	-0.000551851								-0.000551851	19.1104	10.6033		109.665	91.1724
Whi5Nrs1GFP_C1_03.tif	4	1014	438	576	0	0.378918	0.258118	0.0249218	10.3571	0.684018	0.00906077	0.377356	0.4259	-0.000551851	0.144254	0.122939	1.17337	0.560156	0.0312502	0.257524	0.415902	-0.000551851								-0.000551851	17.3182	9.67858		140.855	84.6292
Whi5Nrs1GFP_C1_03.tif	5	495	59	436	0	0.582967	1.04075	0.171796	6.05808	1.54746	0.115362	0.672556	0.506705	-0.000551851	0.194362	0.0742893	2.61629	0.621101	0.0228683	0.312932	0.426739	-0.000551851								-0.000551851	69.8283	13.0405		135.408	117.149
Whi5Nrs1GFP_C1_03.tif	6	757	504	253	0	0.698368	0.296714	-0.00518404	-57.2359	0.775496	-0.00232418	0.382611	0.478782	-0.000551851	0.157201	0.036142	4.34953	0.630435	0.00859785	0.249353	0.473234	-0.000551851								-0.000551851	19.9077	10.5472		233.754	187.481
Whi5Nrs1GFP_C1_03.tif	7	388	85	303	0	0.583684	1.19262	0.144538	8.25127	1.70176	0.10113	0.700816	0.509141	-0.000551851	0.224261	0.00560188	40.0332	0.708581	0.00139577	0.316494	0.484319	-0.000551851								-0.000551851	80.018	15.0466		234.397	153.675
Whi5Nrs1GFP_C1_04.tif	1	623	120	503	0	0.666653	0.605824	-0.00220811	-274.363	1.145	-0.00142818	0.529104	0.539176	-0.000551851	0.160214	0.0856322	1.87096	0.595626	0.0226303	0.268985	0.435412	-0.000551851								-0.000551851	40.6472	10.7494		62.4831	124.897
Whi5Nrs1GFP_C1_04.tif	2	1163	530	633	0	0.660484	0.225038	0.0413039	5.44834	0.627075	0.0144689	0.358868	0.402038	-0.000551851	0.124872	-0.047818	-2.61141	0.503081	-0.012284	0.248216	0.378208	-0.000551851								-0.000551851	15.0987	8.3782		91.1608	91.0696
Whi5Nrs1GFP_C1_04.tif	3	1178	508	670	0	0.616998	0.233104	0.0289619	8.04863	0.647933	0.0100662	0.359765	0.414829	-0.000551851	0.11822	0.109145	1.08314	0.485522	0.0261583	0.24349	0.367302	-0.000551851								-0.000551851	15.6399	7.93186		127.465	33.6961
Whi5Nrs1GFP_C1_04.tif	4	1336	769	567	0	0.409616	0.212477	0.0243278	8.73392	0.587906	0.00843995	0.361413	0.37543	-0.000551851	0.117589	0.02071	5.6779	0.480335	0.00465318	0.244806	0.362746	-0.000551851								-0.000551851	14.2559	7.88953		151.238	188.801
Whi5Nrs1GFP_C1_04.tif	5	527	66	461	0	0.710148	1.35121	0.163197	8.27964	1.79015	0.123046	0.754804	0.438939	-0.000551851	0.217117	0.104868	2.07038	0.665727	0.0338294	0.326136	0.44861	-0.000551851								-0.000551851	90.6584	14.5673		212.478	216.894

## Sheet: Fig8B
Bin diameters and # of cells per bin for each samples were copied directly from Beckman Coulter Counter output files and pasted below. Size curves were smoothed using a 4-points moving average in Excel.
Glucose
Bin diameter (um)	Bin volume (fL)	WT (#cells)	WT (% cells in bin)	GAL1-NRS1 (#cells)	GAL1-NRS1 (% cells in bin)	whi5 (#cells)	whi5 (% cells in bin)	Whi5-Nrs1-GFP clone1 (#cells)	Whi5-Nrs1-GFP clone2 (#cells)	Whi5-Nrs1-GFP (% cells in bin, average of 2 clones))
0	0	0	0	0	0	0	0	0	0	0
1.05982	0.623297	0	0	0	0	0	0	0	0	0
1.33543	1.24699	0	0	0	0	0	0	0	0	0
1.52855	1.86998	0	0	0	0	0	0	0	0	0
1.68232	2.49301	0	0	0	0	0	0	0	0	0
1.81237	3.11702	0	0	0	0	0	0	0	0	0
1.92586	3.74001	0	0	0	0	0	0	0	0	0
2.02735	4.363	0	0	0	0	0	0	0	0	0
2.11973	4.98701	0	0	0	0	0	0	0	0	0
2.20456	5.61002	0	0	0	0	0	0	0	0	0
2.28332	6.23303	0	0	0	0	0	0	0	0	0
2.35699	6.85602	0	0	0	0	0	0	0	0	0
2.42643	7.48001	0	0	0	0	449	0.485206	40	127	0.0738025
2.49201	8.10304	0	0	0	0	1277	1.37997	760	985	0.760029
2.5543	8.72598	0	0	0	0	995	1.07523	1390	1187	1.11369
2.61379	9.34998	0	0	11	0.00399548	665	0.718624	670	579	0.539893
2.6706	9.97298	13	0.00391336	34	0.0123497	493	0.532754	408	316	0.312317
2.72543	10.5999	358	0.107768	801	0.290944	445	0.480884	332	330	0.286909
2.77757	11.22	576	0.173392	824	0.299298	416	0.449545	307	316	0.270184
2.82782	11.8401	474	0.142687	474	0.172169	404	0.436577	312	292	0.261476
2.87711	12.47	358	0.107768	384	0.139479	424	0.45819	302	311	0.265849
2.92402	13.09	256	0.0770632	451	0.163815	363	0.392271	252	349	0.262081
2.96947	13.7099	346	0.104156	361	0.131124	310	0.334998	227	292	0.226018
3.01428	14.34	256	0.0770632	259	0.0940754	375	0.405239	227	236	0.200832
3.05711	14.96	307	0.0924156	293	0.106425	436	0.471158	247	283	0.230313
3.09877	15.58	256	0.0770632	429	0.155824	363	0.392271	297	264	0.242626
3.13999	16.21	179	0.053884	451	0.163815	493	0.532754	297	278	0.248922
3.17952	16.83	346	0.104156	384	0.139479	547	0.591109	342	367	0.307721
3.2181	17.4501	435	0.130947	451	0.163815	567	0.612721	332	297	0.272068
3.25637	18.0801	563	0.169479	451	0.163815	795	0.859107	418	419	0.362811
3.29317	18.7	576	0.173392	722	0.262249	771	0.833171	539	490	0.445219
3.32917	19.32	742	0.223363	756	0.274599	865	0.934751	509	429	0.40527
3.36497	19.95	896	0.269721	914	0.331988	840	0.907735	624	575	0.518905
3.39948	20.5701	1062	0.319692	1094	0.397369	922	0.996347	710	730	0.624489
3.43329	21.19	1152	0.346784	1094	0.397369	1158	1.25138	866	773	0.708905
3.46699	21.8201	1203	0.362137	1489	0.540843	1073	1.15952	806	1017	0.79361
3.49952	22.4401	1600	0.481645	1579	0.573533	1281	1.3843	982	947	0.835549
3.53145	23.0599	1779	0.535529	1884	0.684317	1264	1.36593	1234	1088	1.00409
3.56333	23.6901	1856	0.558708	1918	0.696667	1252	1.35296	1173	989	0.934115
3.59414	24.3099	2342	0.705008	2098	0.762047	1268	1.37025	1460	1140	1.12175
3.62444	24.9299	2419	0.728187	1974	0.717007	1317	1.4232	1440	1277	1.17502
3.65472	25.56	2342	0.705008	2335	0.848132	1207	1.30433	1561	1361	1.26327
3.68403	26.1799	2739	0.824516	2414	0.876827	1334	1.44157	1546	1489	1.31458
3.71289	26.8	3187	0.959376	2696	0.979256	1395	1.50749	1526	1456	1.2914
3.74176	27.43	3033	0.913018	2629	0.95492	1268	1.37025	1561	1366	1.26552
3.76974	28.05	3571	1.07497	2764	1.00396	1432	1.54747	1657	1531	1.37978
3.79731	28.6699	3443	1.03644	3069	1.11474	1297	1.40159	1632	1578	1.39048
3.82493	29.3001	3328	1.00182	3136	1.13908	1215	1.31297	1626	1630	1.41137
3.85172	29.9201	3430	1.03253	2561	0.930221	1146	1.23841	1576	1474	1.32035
3.87814	30.54	3724	1.12103	3283	1.19247	1207	1.30433	1642	1437	1.33124
3.90463	31.1701	4019	1.20983	3430	1.24586	1171	1.26543	1511	1493	1.30178
3.93034	31.7899	4031	1.21344	3351	1.21717	1370	1.48047	1652	1620	1.41772
3.95573	32.41	3699	1.1135	3057	1.11038	1334	1.44157	1606	1376	1.28879
3.9812	33.04	4134	1.24445	3554	1.2909	1387	1.49884	1566	1606	1.37554
4.00595	33.6601	3699	1.1135	3193	1.15978	1305	1.41023	1551	1418	1.28474
4.03039	34.2799	4198	1.26372	3396	1.23351	1325	1.43184	1717	1507	1.39401
4.05493	34.9099	3673	1.10568	3227	1.17213	1232	1.33134	1521	1343	1.23849
4.0788	35.5301	3392	1.02109	3181	1.15542	1211	1.30865	1596	1503	1.34174
4.10239	36.1501	3852	1.15956	3080	1.11873	1154	1.24706	1496	1408	1.2573
4.12608	36.78	3596	1.0825	3362	1.22116	1138	1.22977	1662	1545	1.38816
4.14914	37.4001	3494	1.05179	2888	1.049	946	1.02228	1339	1201	1.09871
4.17194	38.0201	4083	1.2291	3227	1.17213	1228	1.32702	1536	1197	1.17909
4.19486	38.6501	3353	1.00935	2820	1.0243	1040	1.12386	1465	1371	1.22772
4.21717	39.2701	3775	1.13638	2967	1.07769	1048	1.13251	1571	1399	1.28454
4.23924	39.8899	3046	0.916931	3103	1.12709	979	1.05794	1445	1277	1.17711
4.26145	40.5201	3699	1.1135	3328	1.20881	934	1.00932	1475	1404	1.24674
4.28307	41.14	3084	0.92837	2674	0.971265	954	1.03093	1435	1192	1.13471
4.30448	41.76	3481	1.04788	2922	1.06135	1060	1.14548	1470	1145	1.12817
4.32602	42.3901	3340	1.00543	2617	0.950561	934	1.00932	1501	1229	1.17888
4.34701	43.0101	3366	1.01326	2843	1.03265	885	0.956364	1435	1310	1.18778
4.36779	43.6299	3404	1.0247	2820	1.0243	681	0.735914	1501	1154	1.14515
4.38872	44.2601	3673	1.10568	2482	0.901526	865	0.934751	1344	1206	1.10304
4.40911	44.8799	2854	0.859134	2617	0.950561	787	0.850461	1239	1102	1.01247
4.42933	45.5001	3532	1.06323	2629	0.95492	840	0.907735	1214	1220	1.05511
4.44967	46.1298	3532	1.06323	2516	0.913876	730	0.788865	1118	1121	0.970536
4.46952	46.75	3340	1.00543	3103	1.12709	685	0.740236	1319	1126	1.05663
4.48919	47.3699	3020	0.909105	2730	0.991606	726	0.784543	1168	1069	0.968008
4.50901	48.0001	3584	1.07888	2956	1.07369	722	0.78022	1073	1131	0.956261
4.52834	48.6201	3276	0.986168	2606	0.946566	710	0.767252	1274	1050	1.00368
4.5475	49.2399	3148	0.947636	3069	1.11474	669	0.722946	1224	1074	0.993618
4.56682	49.8701	2636	0.79351	2335	0.848132	665	0.718624	982	909	0.818459
4.58566	50.4899	3276	0.986168	2595	0.94257	665	0.718624	1027	1032	0.892548
4.60436	51.1101	2931	0.882313	2482	0.901526	632	0.682963	957	923	0.814326
4.6232	51.74	3392	1.02109	2674	0.971265	628	0.67864	1098	1017	0.915421
4.64159	52.3599	2816	0.847695	2110	0.766406	506	0.546802	901	787	0.729802
4.65984	52.98	3225	0.970815	2335	0.848132	502	0.54248	962	843	0.780433
4.67795	53.6001	2892	0.870573	2595	0.94257	392	0.42361	947	810	0.759335
4.6962	54.2298	2892	0.870573	2290	0.831787	522	0.564093	962	820	0.77009
4.71403	54.8499	2342	0.705008	2313	0.840141	457	0.493851	685	801	0.645991
4.73173	55.47	2982	0.897666	2584	0.938575	461	0.498174	715	735	0.628824
4.74957	56.0998	2419	0.728187	2031	0.737711	392	0.42361	770	650	0.61354
4.76701	56.7201	2508	0.754978	2087	0.758052	477	0.515464	901	773	0.723505
4.78431	57.3399	2304	0.693569	2031	0.737711	379	0.409561	629	631	0.546176
4.80177	57.9699	2700	0.812776	2358	0.856486	412	0.445223	740	707	0.62666
4.81883	58.59	2432	0.7321	1850	0.671967	359	0.387949	750	664	0.611493
4.83577	59.2101	2508	0.754978	1907	0.692671	449	0.485206	750	627	0.594853
4.85286	59.84	2419	0.728187	1850	0.671967	412	0.445223	765	740	0.65193
4.86956	60.46	2112	0.635771	1715	0.622932	396	0.427932	725	551	0.550244
4.88615	61.08	2086	0.627944	1850	0.671967	367	0.396594	629	537	0.503901
4.90289	61.7099	2444	0.735712	1873	0.680322	326	0.352288	589	513	0.476421
4.91926	62.3301	2189	0.65895	1704	0.618936	322	0.347965	539	603	0.496039
4.93551	62.9499	2163	0.651124	1546	0.561547	302	0.326352	640	579	0.527378
4.95192	63.5798	1856	0.558708	1275	0.463113	257	0.277724	488	551	0.451377
4.96797	64.2001	1830	0.550881	1444	0.524498	253	0.273401	463	499	0.417562
4.98391	64.82	2163	0.651124	1467	0.532852	306	0.330675	549	448	0.430502
5	65.4498	2086	0.627944	1647	0.598233	269	0.290691	493	410	0.390051
5.01574	66.0699	1958	0.589413	1500	0.544838	273	0.295014	438	405	0.364858
5.03138	66.6899	1881	0.566234	1478	0.536847	249	0.269079	483	485	0.419609
5.04718	67.3201	1869	0.562621	1681	0.610582	241	0.260434	514	405	0.396562
5.06262	67.9399	1869	0.562621	1500	0.544838	253	0.273401	388	509	0.390772
5.07798	68.5601	1997	0.601153	1185	0.430422	245	0.264756	463	396	0.37124
5.09348	69.1899	1677	0.504824	1658	0.602228	285	0.307982	388	334	0.312069
5.10865	69.8099	1305	0.392842	1286	0.467108	245	0.264756	443	320	0.328717
5.12373	70.4299	1561	0.469905	1286	0.467108	273	0.295014	352	438	0.343824
5.13896	71.0599	1561	0.469905	1241	0.450763	237	0.256111	282	448	0.31912
5.15387	71.6802	1433	0.431373	1207	0.438413	220	0.23774	393	410	0.348335
5.16868	72.2999	1280	0.385316	1106	0.401728	253	0.273401	388	377	0.331408
5.18365	72.9299	1472	0.443113	1185	0.430422	196	0.211805	373	325	0.301764
5.1983	73.55	1408	0.423847	1151	0.418073	200	0.216127	262	367	0.274348
5.21287	74.1702	1241	0.373576	1117	0.405723	261	0.282046	332	245	0.248682
5.22758	74.7998	1216	0.36605	1207	0.438413	273	0.295014	287	334	0.269936
5.24199	75.4201	1459	0.4392	1196	0.434418	228	0.246385	373	273	0.278378
5.25631	76.0399	1293	0.389229	936	0.339979	212	0.229095	302	250	0.238416
5.27079	76.6701	1331	0.400668	790	0.286948	171	0.184789	327	320	0.280326
5.28496	77.2901	1293	0.389229	970	0.352329	216	0.233418	373	254	0.269833
5.29905	77.9099	1062	0.319692	914	0.331988	192	0.207482	237	283	0.226142
5.3133	78.5401	1229	0.369963	1015	0.368674	184	0.198837	317	292	0.263562
5.32724	79.1599	1177	0.35431	891	0.323634	188	0.20316	327	264	0.255141
5.34111	79.7798	1088	0.327518	903	0.327993	192	0.207482	196	231	0.185652
5.35514	80.4102	832	0.250455	914	0.331988	159	0.171821	297	273	0.246674
5.36886	81.0298	1088	0.327518	812	0.294939	188	0.20316	287	188	0.204275
5.38252	81.6499	1139	0.342871	778	0.28259	179	0.193434	247	259	0.21952
5.39633	82.28	1318	0.396755	621	0.225563	167	0.180466	217	198	0.179571
5.40985	82.9	1088	0.327518	767	0.278594	212	0.229095	287	198	0.208772
5.4233	83.5198	1165	0.350698	812	0.294939	216	0.233418	146	217	0.158498
5.43691	84.1502	973	0.2929	711	0.258253	159	0.171821	227	240	0.202631
5.45022	84.7697	883	0.265808	711	0.258253	171	0.184789	227	188	0.179245
5.46348	85.3899	1126	0.338958	688	0.249899	159	0.171821	201	203	0.175145
5.47688	86.0198	819	0.246542	722	0.262249	143	0.154531	237	165	0.173073
5.49001	86.6399	1126	0.338958	880	0.319639	163	0.176144	282	188	0.202189
5.50308	87.2602	857	0.257981	621	0.225563	102	0.110225	166	231	0.173137
5.51629	87.8901	1075	0.323605	824	0.299298	171	0.184789	171	221	0.170725
5.52923	88.5101	947	0.285074	666	0.241908	171	0.184789	222	179	0.173112
5.54211	89.13	832	0.250455	666	0.241908	175	0.189112	242	226	0.202593
5.55514	89.7602	793	0.238715	553	0.200864	135	0.145886	242	207	0.194048
5.5679	90.3801	845	0.254369	654	0.23755	167	0.180466	186	165	0.151798
5.5806	91	666	0.200485	654	0.23755	139	0.150209	161	165	0.141369
5.59345	91.63	973	0.2929	564	0.204859	163	0.176144	171	184	0.154085
5.60604	92.2502	755	0.227276	609	0.221204	135	0.145886	196	203	0.173059
5.61857	92.8701	755	0.227276	542	0.196868	200	0.216127	136	226	0.158374
5.63124	93.4998	896	0.269721	485	0.176164	98	0.105902	156	170	0.141532
5.64366	94.1198	717	0.215837	621	0.225563	143	0.154531	191	165	0.153884
5.65603	94.7401	781	0.235103	575	0.208855	122	0.131838	141	160	0.130777
5.66854	95.3701	768	0.23119	451	0.163815	151	0.163176	131	193	0.141447
5.68079	95.9897	640	0.192658	587	0.213213	86	0.0929348	171	141	0.134747
5.693	96.61	704	0.211924	564	0.204859	135	0.145886	181	122	0.130373
5.70535	97.2401	768	0.23119	508	0.184519	94	0.10158	136	137	0.118347
5.71745	97.8601	653	0.196571	519	0.188514	90	0.0972573	206	127	0.143051
5.7295	98.4802	474	0.142687	485	0.176164	114	0.123193	131	146	0.120309
5.74169	99.1101	640	0.192658	451	0.163815	135	0.145886	166	184	0.152
5.75364	99.7302	602	0.181219	496	0.18016	106	0.114548	126	141	0.115975
5.76649	100.4	678	0.204097	485	0.176164	114	0.123193	171	184	0.154085
5.77796	101	730	0.21975	542	0.196868	94	0.10158	131	137	0.116261
5.78937	101.6	589	0.177305	643	0.233554	73	0.0788865	136	155	0.126442
5.80075	102.2	691	0.20801	440	0.159819	90	0.0972573	116	122	0.103258
5.81208	102.8	704	0.211924	508	0.184519	94	0.10158	186	118	0.13066
5.82524	103.5	576	0.173392	406	0.14747	73	0.0788865	131	113	0.105468
5.83648	104.1	589	0.177305	485	0.176164	118	0.127515	126	108	0.101133
5.84767	104.7	538	0.161953	496	0.18016	73	0.0788865	126	99	0.0970858
5.85882	105.3	704	0.211924	451	0.163815	82	0.0886122	141	146	0.124481
5.87177	106	614	0.184831	530	0.19251	73	0.0788865	171	155	0.141043
5.88283	106.6	563	0.169479	474	0.172169	102	0.110225	161	132	0.126528
5.89385	107.2	576	0.173392	372	0.13512	77	0.0832091	126	132	0.111927
5.90482	107.8	512	0.154126	417	0.151465	86	0.0929348	106	127	0.101335
5.91757	108.5	538	0.161953	406	0.14747	86	0.0929348	131	104	0.10142
5.92846	109.1	486	0.1463	508	0.184519	53	0.0572738	116	151	0.1163
5.93931	109.7	384	0.115595	496	0.18016	98	0.105902	116	71	0.0803217
5.95012	110.3	576	0.173392	361	0.131124	90	0.0972573	166	118	0.122317
5.96089	110.9	397	0.119508	361	0.131124	86	0.0929348	126	80	0.0885409
5.9734	111.6	486	0.1463	530	0.19251	90	0.0972573	116	113	0.0992105
5.98409	112.2	397	0.119508	417	0.151465	73	0.0788865	126	127	0.109678
5.99474	112.8	525	0.15804	361	0.131124	98	0.105902	96	99	0.084571
6.00535	113.4	486	0.1463	406	0.14747	65	0.0702414	116	90	0.0888666
6.01768	114.1	576	0.173392	384	0.139479	82	0.0886122	111	99	0.0908284
6.02821	114.7	691	0.20801	327	0.118775	77	0.0832091	116	122	0.103258
6.0387	115.3	614	0.184831	474	0.172169	98	0.105902	106	108	0.0927902
6.04916	115.9	358	0.107768	248	0.0900799	73	0.0788865	136	99	0.101257
6.06131	116.6	358	0.107768	327	0.118775	69	0.074564	81	94	0.0760649
6.07169	117.2	486	0.1463	305	0.110784	45	0.0486287	70	57	0.054836
6.08203	117.8	448	0.134861	293	0.106425	77	0.0832091	141	75	0.0925496
6.09234	118.4	550	0.165565	372	0.13512	53	0.0572738	65	90	0.0675914
6.10433	119.1	538	0.161953	463	0.168173	65	0.0702414	106	61	0.0716527
6.11456	119.7	397	0.119508	271	0.0984341	49	0.0529512	45	80	0.0547509
6.12476	120.3	538	0.161953	271	0.0984341	69	0.074564	101	57	0.067768
6.13492	120.9	474	0.142687	406	0.14747	53	0.0572738	86	66	0.0655582
6.14506	121.5	435	0.130947	361	0.131124	61	0.0659189	76	52	0.0550903
6.15684	122.2	384	0.115595	248	0.0900799	45	0.0486287	76	42	0.050593
6.1669	122.8	422	0.127034	271	0.0984341	49	0.0529512	81	118	0.0868585
6.17692	123.4	294	0.0885022	282	0.10243	20	0.0216127	101	80	0.0781119
6.18692	124	448	0.134861	305	0.110784	90	0.0972573	106	90	0.084695
6.19854	124.7	358	0.107768	327	0.118775	41	0.0443061	76	42	0.050593
6.20846	125.3	397	0.119508	305	0.110784	73	0.0788865	35	61	0.0420343
6.21836	125.9	422	0.127034	259	0.0940754	61	0.0659189	81	85	0.0720173
6.22822	126.5	410	0.123421	271	0.0984341	69	0.074564	96	66	0.0697298
6.23969	127.2	294	0.0885022	192	0.0697393	37	0.0399836	76	61	0.0591379
6.24948	127.8	346	0.104156	305	0.110784	57	0.0615963	121	71	0.0824075
6.25925	128.4	230	0.0692364	248	0.0900799	61	0.0659189	60	127	0.0821457
6.26898	129	474	0.142687	181	0.0657438	61	0.0659189	76	113	0.082524
6.27869	129.6	192	0.0577974	226	0.082089	45	0.0486287	81	66	0.0634724
6.28997	130.3	307	0.0924156	248	0.0900799	57	0.0615963	76	85	0.0699315
6.29961	130.9	205	0.0617107	169	0.0613851	73	0.0788865	35	85	0.0528279
6.30922	131.5	358	0.107768	271	0.0984341	69	0.074564	70	52	0.0525874
6.3188	132.1	282	0.0848899	327	0.118775	77	0.0832091	50	66	0.0505404
6.32994	132.8	294	0.0885022	214	0.0777303	33	0.035661	106	52	0.0676051
6.33946	133.4	256	0.0770632	181	0.0657438	53	0.0572738	76	71	0.0636352
6.34895	134	282	0.0848899	271	0.0984341	33	0.035661	86	80	0.0718545
6.35841	134.6	358	0.107768	158	0.0573896	41	0.0443061	96	66	0.0697298
6.36942	135.3	307	0.0924156	248	0.0900799	29	0.0313385	40	108	0.0652576
6.37882	135.9	269	0.0809765	214	0.0777303	37	0.0399836	76	66	0.0613866
6.38819	136.5	307	0.0924156	181	0.0657438	53	0.0572738	76	80	0.0676828
6.39754	137.1	371	0.111681	259	0.0940754	37	0.0399836	45	80	0.0547509
6.40841	137.8	333	0.100242	282	0.10243	57	0.0615963	60	52	0.0484158
6.4177	138.4	218	0.0656241	203	0.0737348	29	0.0313385	55	52	0.0463299
6.42696	139	269	0.0809765	102	0.037049	45	0.0486287	70	71	0.0611323
6.43619	139.6	435	0.130947	214	0.0777303	29	0.0313385	55	52	0.0463299
6.4454	140.2	282	0.0848899	214	0.0777303	49	0.0529512	35	33	0.0294418
6.45611	140.9	243	0.0731498	237	0.0860845	49	0.0529512	60	66	0.054712
6.46526	141.5	294	0.0885022	214	0.0777303	45	0.0486287	45	47	0.0399097
6.47438	142.1	230	0.0692364	124	0.04504	29	0.0313385	81	57	0.0594248
6.48348	142.7	256	0.0770632	169	0.0613851	53	0.0572738	40	75	0.0504164
6.49407	143.4	230	0.0692364	124	0.04504	65	0.0702414	76	57	0.057339
6.50311	144	192	0.0577974	169	0.0613851	8	0.0086451	35	42	0.0334894
6.51213	144.6	141	0.0424449	158	0.0573896	33	0.035661	65	38	0.0442053
6.52113	145.2	179	0.053884	316	0.114779	57	0.0615963	55	33	0.037785
6.53159	145.9	243	0.0731498	158	0.0573896	61	0.0659189	50	33	0.0356992
6.54053	146.5	154	0.0463583	158	0.0573896	33	0.035661	45	52	0.0421583
6.54945	147.1	230	0.0692364	124	0.04504	33	0.035661	81	19	0.0423349
6.55834	147.7	90	0.0270925	135	0.0490355	20	0.0216127	35	33	0.0294418
6.56721	148.3	192	0.0577974	158	0.0573896	33	0.035661	55	38	0.0400337
6.57753	149	179	0.053884	192	0.0697393	65	0.0702414	55	61	0.0503775
6.58634	149.6	141	0.0424449	158	0.0573896	61	0.0659189	45	52	0.0421583
6.59514	150.2	205	0.0617107	147	0.0533942	61	0.0659189	35	38	0.0316905
6.60391	150.8	192	0.0577974	147	0.0533942	33	0.035661	40	28	0.0292789
6.61411	151.5	205	0.0617107	282	0.10243	20	0.0216127	50	52	0.0442441
6.62283	152.1	269	0.0809765	158	0.0573896	24	0.0259353	40	42	0.0355752
6.63153	152.7	256	0.0770632	113	0.0410445	41	0.0443061	40	33	0.0315276
6.6402	153.3	102	0.0307049	158	0.0573896	24	0.0259353	55	42	0.0418326
6.65029	154	256	0.0770632	124	0.04504	24	0.0259353	50	28	0.0334505
6.65892	154.6	192	0.0577974	158	0.0573896	37	0.0399836	40	57	0.0423212
6.66752	155.2	192	0.0577974	113	0.0410445	57	0.0615963	30	38	0.0296047
6.6761	155.8	179	0.053884	226	0.082089	29	0.0313385	30	42	0.0314036
6.68609	156.5	205	0.0617107	135	0.0490355	24	0.0259353	30	33	0.027356
6.69462	157.1	166	0.0499706	158	0.0573896	29	0.0313385	35	28	0.0271931
6.70313	157.7	269	0.0809765	147	0.0533942	69	0.074564	76	57	0.057339
6.71162	158.3	128	0.0385316	113	0.0410445	16	0.0172902	30	24	0.0233084
6.72009	158.9	15294	4.60392	11688	4.24538	2614	2.82479	3072	3081	2.66714
6.72856	159.502	0	0	0	0	0	0	0	0	0
	Total cells and %:	332195	100	275311	100	92538	100	119858	111177	100

## Sheet: Fig8C
Bin diameters and # of cells per bin for each samples were copied directly from Beckman Coulter Counter output files and pasted below. Size curves were smoothed using a 4-points moving average in Excel.
Galactose
Bin diameter (um)	Bin volume (fL)	WT (#cells)	WT (% cells in bin)	GAL1-NRS1 (#cells)	GAL1-NRS1 (% cells in bin)	whi5 (#cells)	whi5 (% cells in bin)	Whi5-Nrs1-GFP clone1 (#cells)	Whi5-Nrs1-GFP clone2 (#cells)	Whi5-Nrs1-GFP (% cells in bin, average of 2 clones))
0	0	0	0	0	0	0	0	0	0	0
1.05982	0.623297	0	0	0	0	0	0	0	0	0
1.33543	1.24699	0	0	0	0	0	0	0	0	0
1.52855	1.86998	0	0	0	0	0	0	0	0	0
1.68232	2.49301	0	0	0	0	0	0	0	0	0
1.81237	3.11702	0	0	0	0	0	0	0	0	0
1.92586	3.74001	0	0	0	0	0	0	0	0	0
2.02735	4.363	0	0	0	0	0	0	0	0	0
2.11973	4.98701	0	0	0	0	0	0	0	0	0
2.20456	5.61002	0	0	0	0	0	0	0	0	0
2.28332	6.23303	0	0	0	0	0	0	0	0	0
2.35699	6.85602	0	0	0	0	0	0	0	0	0
2.42643	7.48001	6	0.00420442	21	0.0177672	325	0.366569	0	27	0.0107179
2.49201	8.10304	214	0.149958	675	0.57109	1053	1.18768	132	488	0.238633
2.5543	8.72598	886	0.620853	819	0.692923	522	0.588766	880	1042	0.71308
2.61379	9.34998	402	0.281696	371	0.313888	309	0.348522	912	620	0.556453
2.6706	9.97298	195	0.136644	227	0.192056	234	0.26393	409	296	0.256676
2.72543	10.5999	201	0.140848	237	0.200516	263	0.296639	340	356	0.257014
2.77757	11.22	176	0.12333	211	0.178519	197	0.222197	264	247	0.187884
2.82782	11.8401	201	0.140848	252	0.213207	193	0.217686	270	285	0.20501
2.87711	12.47	113	0.0791832	242	0.204746	210	0.23686	327	236	0.204955
2.92402	13.09	232	0.162571	314	0.265663	276	0.311302	384	274	0.239436
2.96947	13.7099	201	0.140848	325	0.274969	234	0.26393	346	280	0.228886
3.01428	14.34	232	0.162571	505	0.42726	272	0.30679	308	280	0.215956
3.05711	14.96	258	0.18079	474	0.401032	325	0.366569	396	384	0.287184
3.09877	15.58	289	0.202513	520	0.439951	317	0.357546	503	455	0.351779
3.13999	16.21	421	0.29501	670	0.56686	436	0.491766	604	444	0.381781
3.17952	16.83	346	0.242455	716	0.605779	527	0.594406	767	707	0.541647
3.2181	17.4501	584	0.40923	850	0.719151	572	0.645161	842	724	0.573917
3.25637	18.0801	477	0.334251	881	0.745378	629	0.709452	943	795	0.636469
3.29317	18.7	622	0.435858	1082	0.915436	679	0.765847	993	899	0.694767
3.32917	19.32	873	0.611743	1154	0.976353	769	0.867358	1138	1020	0.79214
3.36497	19.95	672	0.470895	1180	0.99835	810	0.913603	1138	1086	0.81834
3.39948	20.5701	867	0.607539	1252	1.05927	909	1.02527	1402	1113	0.918892
3.43329	21.19	1043	0.730868	1329	1.12441	847	0.955335	1289	1228	0.92609
3.46699	21.8201	1150	0.805847	1540	1.30293	872	0.983533	1503	1256	1.01003
3.49952	22.4401	1062	0.744182	1432	1.21156	1024	1.15497	1547	1366	1.06866
3.53145	23.0599	1382	0.968418	1463	1.23779	975	1.09971	1754	1546	1.21056
3.56333	23.6901	1225	0.858402	1535	1.2987	1041	1.17415	1848	1261	1.12941
3.59414	24.3099	1615	1.13169	1777	1.50345	1127	1.27115	1779	1629	1.25201
3.62444	24.9299	1439	1.00836	1504	1.27247	1082	1.22039	1767	1590	1.23244
3.65472	25.56	1533	1.07423	1499	1.26824	1061	1.19671	1710	1678	1.24798
3.68403	26.1799	1589	1.11347	1612	1.36385	1070	1.20686	1905	1607	1.28615
3.71289	26.8	1847	1.29426	1659	1.40361	1275	1.43808	1930	1749	1.35103
3.74176	27.43	1728	1.21087	1556	1.31647	1090	1.22942	2050	1530	1.30493
3.76974	28.05	1922	1.34682	1798	1.52121	1193	1.34559	2006	1629	1.32925
3.79731	28.6699	1841	1.29006	1571	1.32916	1107	1.24859	1899	1579	1.273
3.82493	29.3001	1853	1.29846	1566	1.32493	1111	1.2531	2100	1908	1.47199
3.85172	29.9201	1608	1.12678	1478	1.25048	1164	1.31288	1767	1645	1.25428
3.87814	30.54	1904	1.3342	1654	1.39938	1119	1.26212	1911	1876	1.39498
3.90463	31.1701	1948	1.36503	1633	1.38162	1205	1.35912	2012	1892	1.4357
3.93034	31.7899	1985	1.39096	1705	1.44253	1152	1.29935	1993	1634	1.32682
3.95573	32.41	1897	1.3293	1545	1.30716	1185	1.33657	2075	1585	1.33527
3.9812	33.04	1954	1.36924	1545	1.30716	1135	1.28017	2025	1843	1.42067
4.00595	33.6601	1690	1.18424	1623	1.37315	1148	1.29483	1804	1590	1.24504
4.03039	34.2799	1778	1.24591	1597	1.35116	1119	1.26212	1848	1689	1.29931
4.05493	34.9099	1759	1.2326	1391	1.17687	1123	1.26664	1968	1590	1.30084
4.0788	35.5301	1948	1.36503	1597	1.35116	1098	1.23844	1899	1557	1.26426
4.10239	36.1501	1834	1.28515	1381	1.16841	1024	1.15497	1729	1568	1.21078
4.12608	36.78	1885	1.32089	1375	1.16333	1094	1.23393	1867	1568	1.25774
4.14914	37.4001	1872	1.31178	1422	1.2031	1045	1.17866	1880	1552	1.25581
4.17194	38.0201	1797	1.25922	1236	1.04573	1094	1.23393	1867	1612	1.27521
4.19486	38.6501	1828	1.28095	1154	0.976353	1028	1.15949	1666	1612	1.20681
4.21717	39.2701	1910	1.33841	1185	1.00258	971	1.0952	1685	1788	1.28314
4.23924	39.8899	1571	1.10086	1144	0.967892	819	0.923754	1396	1508	1.07365
4.26145	40.5201	1822	1.27674	1149	0.972122	876	0.988044	1830	1552	1.2388
4.28307	41.14	1652	1.15762	1138	0.962816	798	0.900068	1427	1398	1.04053
4.30448	41.76	1740	1.21928	1108	0.937434	847	0.955335	1628	1519	1.15696
4.32602	42.3901	1502	1.05251	1046	0.884978	724	0.816603	1509	1294	1.02715
4.34701	43.0101	1709	1.19756	1133	0.958585	884	0.997067	1572	1206	1.01366
4.36779	43.6299	1583	1.10927	1051	0.889209	769	0.867358	1352	1146	0.914978
4.38872	44.2601	1734	1.21508	1231	1.0415	745	0.840289	1496	1250	1.00526
4.40911	44.8799	1414	0.990841	886	0.749609	621	0.700429	1132	1223	0.870681
4.42933	45.5001	1527	1.07002	938	0.793604	716	0.80758	1364	1261	0.964711
4.44967	46.1298	1533	1.07423	891	0.753839	617	0.695917	1201	1047	0.824296
4.46952	46.75	1401	0.981732	927	0.784297	572	0.645161	1207	1146	0.865637
4.48919	47.3699	1294	0.906753	871	0.736918	654	0.737649	1144	1075	0.816015
4.50901	48.0001	1187	0.831774	917	0.775837	638	0.719603	1232	1135	0.869777
4.52834	48.6201	1213	0.849993	829	0.701383	592	0.667719	1276	1042	0.847833
4.5475	49.2399	1313	0.920067	855	0.723381	535	0.603429	1308	1168	0.908738
4.56682	49.8701	1200	0.840884	721	0.610009	436	0.491766	956	872	0.671459
4.58566	50.4899	1332	0.933381	835	0.70646	568	0.64065	1195	982	0.796452
4.60436	51.1101	1175	0.823365	768	0.649774	506	0.57072	1056	762	0.661822
4.6232	51.74	1106	0.775015	665	0.56263	551	0.621475	1125	773	0.689668
4.64159	52.3599	1062	0.744182	690	0.583781	522	0.588766	861	735	0.584749
4.65984	52.98	1143	0.800942	690	0.583781	510	0.575231	893	779	0.613104
4.67795	53.6001	949	0.664999	721	0.610009	477	0.53801	811	823	0.602667
4.6962	54.2298	993	0.695831	649	0.549093	432	0.487255	943	905	0.680135
4.71403	54.8499	905	0.634167	628	0.531325	448	0.505301	905	707	0.588606
4.73173	55.47	1024	0.717554	603	0.510174	494	0.557185	742	664	0.516071
4.74957	56.0998	1099	0.770109	577	0.488176	436	0.491766	767	642	0.515845
4.76701	56.7201	892	0.625057	690	0.583781	428	0.482743	943	532	0.53207
4.78431	57.3399	898	0.629261	510	0.43149	453	0.510941	861	609	0.534732
4.80177	57.9699	924	0.647481	525	0.444181	415	0.46808	710	691	0.5159
4.81883	58.59	829	0.580911	422	0.357037	432	0.487255	748	620	0.500646
4.83577	59.2101	804	0.563392	531	0.449258	411	0.463569	641	614	0.461854
4.85286	59.84	810	0.567597	479	0.405262	428	0.482743	729	768	0.552931
4.86956	60.46	867	0.607539	417	0.352807	432	0.487255	585	576	0.427714
4.88615	61.08	741	0.519246	489	0.413723	341	0.384615	610	444	0.383823
4.90289	61.7099	773	0.541669	531	0.449258	407	0.459057	616	559	0.431514
4.91926	62.3301	653	0.457581	366	0.309658	366	0.412813	591	515	0.405541
4.93551	62.9499	735	0.515041	438	0.370574	358	0.40379	522	450	0.356259
4.95192	63.5798	660	0.462486	366	0.309658	333	0.375592	497	526	0.377921
4.96797	64.2001	810	0.567597	428	0.362113	366	0.412813	553	444	0.364426
4.98391	64.82	584	0.40923	402	0.340116	317	0.357546	503	505	0.371627
5	65.4498	591	0.414135	438	0.370574	317	0.357546	566	428	0.362499
5.01574	66.0699	490	0.343361	453	0.383265	309	0.348522	503	395	0.327961
5.03138	66.6899	471	0.330047	345	0.291891	378	0.426348	446	488	0.345482
5.04718	67.3201	553	0.387507	294	0.248741	276	0.311302	446	367	0.29745
5.06262	67.9399	591	0.414135	397	0.335886	341	0.384615	497	345	0.306072
5.07798	68.5601	477	0.334251	386	0.326579	284	0.320325	402	362	0.280493
5.09348	69.1899	553	0.387507	355	0.300351	309	0.348522	547	345	0.323086
5.10865	69.8099	490	0.343361	222	0.187825	243	0.274081	440	263	0.254125
5.12373	70.4299	496	0.347565	355	0.300351	321	0.362057	459	324	0.284805
5.13896	71.0599	415	0.290806	371	0.313888	309	0.348522	428	313	0.269889
5.15387	71.6802	565	0.395916	366	0.309658	362	0.408301	459	373	0.304256
5.16868	72.2999	452	0.316733	237	0.200516	251	0.283104	340	307	0.237563
5.18365	72.9299	509	0.356675	273	0.230974	243	0.274081	409	367	0.28486
5.1983	73.55	477	0.334251	340	0.28766	333	0.375592	409	335	0.272157
5.21287	74.1702	534	0.374193	304	0.257202	247	0.278592	321	285	0.222364
5.22758	74.7998	390	0.273287	319	0.269893	218	0.245883	352	291	0.235295
5.24199	75.4201	421	0.29501	309	0.261432	243	0.274081	352	296	0.23728
5.25631	76.0399	339	0.23755	268	0.226744	300	0.338371	346	307	0.239604
5.27079	76.6701	415	0.290806	268	0.226744	239	0.269569	402	351	0.276126
5.28496	77.2901	371	0.259973	268	0.226744	284	0.320325	308	225	0.194123
5.29905	77.9099	402	0.281696	283	0.239435	284	0.320325	415	230	0.232518
5.3133	78.5401	308	0.215827	222	0.187825	292	0.329348	327	192	0.187489
5.32724	79.1599	490	0.343361	263	0.222514	206	0.232348	371	241	0.221912
5.34111	79.7798	358	0.250864	258	0.218283	214	0.241372	289	302	0.218223
5.35514	80.4102	358	0.250864	237	0.200516	247	0.278592	289	351	0.237674
5.36886	81.0298	383	0.268382	325	0.274969	251	0.283104	314	263	0.211249
5.38252	81.6499	396	0.277492	242	0.204746	234	0.26393	289	219	0.185276
5.39633	82.28	346	0.242455	247	0.208977	239	0.269569	384	214	0.215618
5.40985	82.9	339	0.23755	258	0.218283	218	0.245883	289	214	0.183291
5.4233	83.5198	364	0.255068	170	0.14383	226	0.254906	264	214	0.174784
5.43691	84.1502	276	0.193403	180	0.152291	239	0.269569	277	219	0.181192
5.45022	84.7697	327	0.229141	263	0.222514	226	0.254906	314	313	0.231097
5.46348	85.3899	276	0.193403	232	0.196286	185	0.208662	396	236	0.228435
5.47688	86.0198	377	0.264178	252	0.213207	251	0.283104	239	197	0.159529
5.49001	86.6399	346	0.242455	288	0.243665	173	0.195127	289	269	0.205124
5.50308	87.2602	251	0.175885	283	0.239435	214	0.241372	358	148	0.180571
5.51629	87.8901	251	0.175885	242	0.204746	181	0.204151	264	214	0.174784
5.52923	88.5101	295	0.206717	247	0.208977	247	0.278592	251	252	0.185445
5.54211	89.13	308	0.215827	155	0.131139	177	0.199639	239	208	0.163895
5.55514	89.7602	245	0.17168	149	0.126063	173	0.195127	251	175	0.154879
5.5679	90.3801	295	0.206717	139	0.117602	218	0.245883	239	192	0.157544
5.5806	91	283	0.198308	144	0.121833	173	0.195127	308	159	0.167924
5.59345	91.63	251	0.175885	180	0.152291	193	0.217686	264	186	0.163669
5.60604	92.2502	333	0.233345	237	0.200516	173	0.195127	207	203	0.151021
5.61857	92.8701	308	0.215827	216	0.182749	202	0.227837	251	203	0.165994
5.63124	93.4998	214	0.149958	201	0.170058	160	0.180465	251	159	0.148528
5.64366	94.1198	258	0.18079	196	0.165828	140	0.157907	340	186	0.189531
5.65603	94.7401	327	0.229141	180	0.152291	156	0.175953	233	208	0.161853
5.66854	95.3701	314	0.220031	170	0.14383	152	0.171441	195	115	0.112006
5.68079	95.9897	239	0.167476	252	0.213207	169	0.190616	239	208	0.163895
5.693	96.61	239	0.167476	149	0.126063	165	0.186104	270	214	0.176826
5.70535	97.2401	232	0.162571	170	0.14383	152	0.171441	226	137	0.131287
5.71745	97.8601	251	0.175885	144	0.121833	173	0.195127	226	225	0.16622
5.7295	98.4802	314	0.220031	180	0.152291	144	0.162418	214	175	0.142288
5.74169	99.1101	176	0.12333	155	0.131139	132	0.148883	233	208	0.161853
5.75364	99.7302	151	0.105811	185	0.156521	156	0.175953	189	203	0.144896
5.76649	100.4	283	0.198308	185	0.156521	136	0.153395	195	170	0.133838
5.77796	101	176	0.12333	191	0.161597	140	0.157907	201	137	0.12278
5.78937	101.6	270	0.189199	206	0.174288	115	0.129709	264	219	0.176769
5.80075	102.2	283	0.198308	134	0.113372	165	0.186104	170	137	0.112232
5.81208	102.8	182	0.127534	155	0.131139	160	0.180465	170	159	0.120965
5.82524	103.5	188	0.131738	155	0.131139	140	0.157907	189	154	0.125445
5.83648	104.1	270	0.189199	124	0.104911	128	0.144372	151	104	0.0926665
5.84767	104.7	188	0.131738	98	0.0829138	115	0.129709	220	214	0.159811
5.85882	105.3	163	0.11422	180	0.152291	91	0.102639	251	203	0.165994
5.87177	106	176	0.12333	108	0.0913744	103	0.116174	189	170	0.131797
5.88283	106.6	232	0.162571	185	0.156521	99	0.111663	195	181	0.138205
5.89385	107.2	170	0.119125	139	0.117602	86	0.0969998	163	175	0.124934
5.90482	107.8	188	0.131738	185	0.156521	140	0.157907	207	154	0.13157
5.91757	108.5	176	0.12333	134	0.113372	111	0.125197	170	66	0.0840475
5.92846	109.1	151	0.105811	139	0.117602	107	0.120686	182	154	0.123063
5.93931	109.7	214	0.149958	113	0.0956047	111	0.125197	151	115	0.0970331
5.95012	110.3	276	0.193403	149	0.126063	148	0.16693	151	132	0.103781
5.96089	110.9	195	0.136644	124	0.104911	169	0.190616	176	159	0.123006
5.9734	111.6	170	0.119125	129	0.109142	115	0.129709	145	170	0.116824
5.98409	112.2	157	0.110016	139	0.117602	140	0.157907	151	175	0.120851
5.99474	112.8	214	0.149958	196	0.165828	111	0.125197	189	170	0.131797
6.00535	113.4	201	0.140848	93	0.0786835	82	0.0924882	214	115	0.118471
6.01768	114.1	201	0.140848	93	0.0786835	99	0.111663	176	77	0.0904558
6.02821	114.7	195	0.136644	98	0.0829138	115	0.129709	176	77	0.0904558
6.0387	115.3	126	0.0882928	149	0.126063	66	0.0744417	132	143	0.101682
6.04916	115.9	144	0.100906	98	0.0829138	115	0.129709	176	170	0.127373
6.06131	116.6	126	0.0882928	139	0.117602	70	0.0789533	113	99	0.0777509
6.07169	117.2	138	0.0967016	134	0.113372	86	0.0969998	107	126	0.0864271
6.08203	117.8	138	0.0967016	113	0.0956047	74	0.0834649	126	126	0.0928925
6.09234	118.4	188	0.131738	82	0.0693769	78	0.0879765	163	115	0.101116
6.10433	119.1	144	0.100906	113	0.0956047	99	0.111663	176	110	0.103555
6.11456	119.7	144	0.100906	103	0.0871441	107	0.120686	145	132	0.10174
6.12476	120.3	119	0.0833876	98	0.0829138	82	0.0924882	132	159	0.108034
6.13492	120.9	188	0.131738	93	0.0786835	95	0.107151	151	110	0.0950483
6.14506	121.5	119	0.0833876	103	0.0871441	86	0.0969998	82	143	0.0846683
6.15684	122.2	157	0.110016	103	0.0871441	107	0.120686	145	104	0.0906248
6.1669	122.8	107	0.0749788	67	0.056686	107	0.120686	189	104	0.105597
6.17692	123.4	119	0.0833876	62	0.0524557	99	0.111663	113	132	0.0908505
6.18692	124	138	0.0967016	93	0.0786835	78	0.0879765	94	71	0.0601707
6.19854	124.7	132	0.0924972	62	0.0524557	95	0.107151	132	82	0.077468
6.20846	125.3	107	0.0749788	98	0.0829138	62	0.0699301	151	159	0.114499
6.21836	125.9	132	0.0924972	149	0.126063	70	0.0789533	138	82	0.0795098
6.22822	126.5	132	0.0924972	149	0.126063	62	0.0699301	182	71	0.0901157
6.23969	127.2	151	0.105811	82	0.0693769	70	0.0789533	151	88	0.0863152
6.24948	127.8	113	0.0791832	77	0.0651466	107	0.120686	101	104	0.0756523
6.25925	128.4	163	0.11422	88	0.0744532	58	0.0654185	163	99	0.0947651
6.26898	129	144	0.100906	129	0.109142	82	0.0924882	107	77	0.0669762
6.27869	129.6	101	0.0707744	113	0.0956047	45	0.0507557	101	71	0.0625527
6.28997	130.3	113	0.0791832	124	0.104911	49	0.0552673	126	115	0.0885259
6.29961	130.9	88	0.0616648	52	0.0439951	99	0.111663	82	71	0.0560873
6.30922	131.5	82	0.0574604	103	0.0871441	99	0.111663	107	137	0.0907936
6.3188	132.1	82	0.0574604	88	0.0744532	58	0.0654185	113	71	0.0666361
6.32994	132.8	113	0.0791832	108	0.0913744	74	0.0834649	88	104	0.0712286
6.33946	133.4	101	0.0707744	82	0.0693769	70	0.0789533	126	66	0.069075
6.34895	134	132	0.0924972	82	0.0693769	74	0.0834649	138	55	0.0687919
6.35841	134.6	63	0.0441464	98	0.0829138	70	0.0789533	107	44	0.0538765
6.36942	135.3	157	0.110016	67	0.056686	53	0.0597789	138	66	0.0731584
6.37882	135.9	88	0.0616648	77	0.0651466	62	0.0699301	75	55	0.047354
6.38819	136.5	94	0.0658692	77	0.0651466	49	0.0552673	75	71	0.0537053
6.39754	137.1	101	0.0707744	67	0.056686	82	0.0924882	82	126	0.07792
6.40841	137.8	126	0.0882928	88	0.0744532	62	0.0699301	57	104	0.0606798
6.4177	138.4	82	0.0574604	72	0.0609163	49	0.0552673	163	44	0.0729325
6.42696	139	69	0.0483508	88	0.0744532	62	0.0699301	107	82	0.0689609
6.43619	139.6	75	0.0525552	98	0.0829138	49	0.0552673	107	99	0.0757092
6.4454	140.2	107	0.0749788	118	0.099835	53	0.0597789	82	49	0.0473542
6.45611	140.9	69	0.0483508	88	0.0744532	53	0.0597789	57	77	0.0499619
6.46526	141.5	69	0.0483508	31	0.0262278	58	0.0654185	157	82	0.0859752
6.47438	142.1	107	0.0749788	52	0.0439951	74	0.0834649	94	71	0.0601707
6.48348	142.7	38	0.026628	67	0.056686	41	0.0462441	113	88	0.0733844
6.49407	143.4	107	0.0749788	62	0.0524557	58	0.0654185	88	71	0.058129
6.50311	144	94	0.0658692	62	0.0524557	74	0.0834649	88	110	0.0736104
6.51213	144.6	57	0.039942	52	0.0439951	86	0.0969998	88	88	0.0648773
6.52113	145.2	82	0.0574604	82	0.0693769	74	0.0834649	88	71	0.058129
6.53159	145.9	69	0.0483508	72	0.0609163	45	0.0507557	75	38	0.0406057
6.54053	146.5	57	0.039942	46	0.0389187	29	0.0327092	69	60	0.0472971
6.54945	147.1	50	0.0350368	62	0.0524557	58	0.0654185	75	60	0.0493388
6.55834	147.7	101	0.0707744	67	0.056686	66	0.0744417	94	66	0.0581859
6.56721	148.3	63	0.0441464	31	0.0262278	53	0.0597789	69	49	0.0429305
6.57753	149	88	0.0616648	62	0.0524557	25	0.0281976	57	82	0.0519467
6.58634	149.6	75	0.0525552	67	0.056686	29	0.0327092	44	49	0.0344234
6.59514	150.2	75	0.0525552	72	0.0609163	49	0.0552673	101	49	0.0538196
6.60391	150.8	44	0.0308324	62	0.0524557	21	0.023686	38	60	0.0367483
6.61411	151.5	44	0.0308324	72	0.0609163	45	0.0507557	75	60	0.0493388
6.62283	152.1	107	0.0749788	36	0.0304581	66	0.0744417	44	66	0.0411717
6.63153	152.7	126	0.0882928	62	0.0524557	49	0.0552673	38	49	0.0323817
6.6402	153.3	44	0.0308324	57	0.0482254	70	0.0789533	75	55	0.047354
6.65029	154	132	0.0924972	72	0.0609163	49	0.0552673	75	71	0.0537053
6.65892	154.6	75	0.0525552	67	0.056686	41	0.0462441	69	60	0.0472971
6.66752	155.2	50	0.0350368	72	0.0609163	41	0.0462441	94	49	0.0514376
6.6761	155.8	50	0.0350368	57	0.0482254	58	0.0654185	88	82	0.0624955
6.68609	156.5	63	0.0441464	57	0.0482254	53	0.0597789	101	49	0.0538196
6.69462	157.1	57	0.039942	31	0.0262278	29	0.0327092	57	49	0.0388471
6.70313	157.7	38	0.026628	31	0.0262278	33	0.0372208	63	55	0.0432706
6.71162	158.3	25	0.0175184	67	0.056686	25	0.0281976	44	60	0.03879
6.72009	158.9	3851	2.69854	6182	5.23034	3312	3.73562	6985	5358	4.50378
6.72856	159.502	0	0	0	0	0	0	0	0	0
	Total cells and %:	142707	100	118195	100	88660	100	146936	125958	100

## Sheet: FigS6C
Bin diameters and # of cells per bin for each samples were copied directly from Beckman Coulter Counter output files and pasted below. Size curves were smoothed using a 4-points moving average in Excel.
Glucose
Bin diameter (um)	Bin volume (fL)	WT (#cells)	WT (% cells in bin)	Whi5-GFP (#cells)	Whi5-GFP (% cells in bin)
0	0	0	0	0	0
1.05982	0.623297	0	0	0	0
1.33543	1.24699	0	0	0	0
1.52855	1.86998	0	0	0	0
1.68232	2.49301	0	0	0	0
1.81237	3.11702	0	0	0	0
1.92586	3.74001	0	0	0	0
2.02735	4.363	0	0	0	0
2.11973	4.98701	0	0	0	0
2.20456	5.61002	0	0	0	0
2.28332	6.23303	0	0	0	0
2.35699	6.85602	0	0	0	0
2.42643	7.48001	388	0.61408	57	0.0484925
2.49201	8.10304	221	0.349772	418	0.355612
2.5543	8.72598	125	0.197835	454	0.386238
2.61379	9.34998	69	0.109205	160	0.136119
2.6706	9.97298	66	0.104457	134	0.114
2.72543	10.5999	66	0.104457	129	0.109746
2.77757	11.22	53	0.083882	155	0.131866
2.82782	11.8401	69	0.109205	88	0.0748656
2.87711	12.47	63	0.0997088	93	0.0791193
2.92402	13.09	66	0.104457	98	0.083373
2.96947	13.7099	63	0.0997088	93	0.0791193
3.01428	14.34	69	0.109205	93	0.0791193
3.05711	14.96	76	0.120284	72	0.0612537
3.09877	15.58	79	0.125032	129	0.109746
3.13999	16.21	56	0.08863	108	0.0918805
3.17952	16.83	79	0.125032	119	0.101239
3.2181	17.4501	118	0.186756	93	0.0791193
3.25637	18.0801	112	0.17726	144	0.122507
3.29317	18.7	151	0.238985	155	0.131866
3.32917	19.32	161	0.254811	206	0.175254
3.36497	19.95	230	0.364016	258	0.219492
3.39948	20.5701	217	0.343441	315	0.267985
3.43329	21.19	309	0.489048	335	0.285
3.46699	21.8201	293	0.463725	480	0.408358
3.49952	22.4401	352	0.557103	537	0.45685
3.53145	23.0599	355	0.561851	418	0.355612
3.56333	23.6901	388	0.61408	681	0.579358
3.59414	24.3099	507	0.802418	702	0.597223
3.62444	24.9299	481	0.761269	728	0.619343
3.65472	25.56	583	0.922702	893	0.759716
3.68403	26.1799	471	0.745442	857	0.729089
3.71289	26.8	625	0.989174	939	0.79885
3.74176	27.43	655	1.03665	1032	0.877969
3.76974	28.05	681	1.0778	1176	1.00048
3.79731	28.6699	714	1.13003	1135	0.965596
3.82493	29.3001	833	1.31837	1274	1.08385
3.85172	29.9201	750	1.18701	1238	1.05322
3.87814	30.54	800	1.26614	1522	1.29483
3.90463	31.1701	826	1.30729	1347	1.14595
3.93034	31.7899	767	1.21391	1419	1.20721
3.95573	32.41	750	1.18701	1311	1.11533
3.9812	33.04	836	1.32312	1362	1.15872
4.00595	33.6601	833	1.31837	1300	1.10597
4.03039	34.2799	790	1.25032	1558	1.32546
4.05493	34.9099	793	1.25506	1429	1.21571
4.0788	35.5301	819	1.29621	1502	1.27782
4.10239	36.1501	800	1.26614	1367	1.16297
4.12608	36.78	895	1.4165	1517	1.29058
4.14914	37.4001	843	1.3342	1594	1.35609
4.17194	38.0201	836	1.32312	1476	1.2557
4.19486	38.6501	744	1.17751	1331	1.13234
4.21717	39.2701	731	1.15694	1440	1.22507
4.23924	39.8899	770	1.21866	1233	1.04897
4.26145	40.5201	783	1.23924	1311	1.11533
4.28307	41.14	704	1.11421	1414	1.20295
4.30448	41.76	806	1.27564	1445	1.22933
4.32602	42.3901	711	1.12528	1378	1.17233
4.34701	43.0101	665	1.05248	1471	1.25145
4.36779	43.6299	760	1.20284	1295	1.10172
4.38872	44.2601	638	1.00975	1264	1.07534
4.40911	44.8799	688	1.08888	1295	1.10172
4.42933	45.5001	777	1.22974	1388	1.18083
4.44967	46.1298	652	1.03191	1192	1.01409
4.46952	46.75	800	1.26614	1398	1.18934
4.48919	47.3699	609	0.963852	1151	0.979208
4.50901	48.0001	648	1.02558	1269	1.0796
4.52834	48.6201	668	1.05723	1244	1.05833
4.5475	49.2399	704	1.11421	1357	1.15446
4.56682	49.8701	573	0.906875	1042	0.886477
4.58566	50.4899	691	1.09363	1130	0.961342
4.60436	51.1101	556	0.87997	1047	0.89073
4.6232	51.74	741	1.17277	1254	1.06683
4.64159	52.3599	579	0.916371	1094	0.930715
4.65984	52.98	579	0.916371	1151	0.979208
4.67795	53.6001	546	0.864143	1145	0.974103
4.6962	54.2298	586	0.92745	1027	0.873715
4.71403	54.8499	566	0.895796	1197	1.01834
4.73173	55.47	559	0.884718	882	0.750357
4.74957	56.0998	520	0.822993	857	0.729089
4.76701	56.7201	513	0.811914	1037	0.882223
4.78431	57.3399	461	0.729615	944	0.803104
4.80177	57.9699	517	0.818245	991	0.843089
4.81883	58.59	507	0.802418	908	0.772477
4.83577	59.2101	444	0.70271	975	0.829477
4.85286	59.84	474	0.75019	924	0.786089
4.86956	60.46	365	0.577678	784	0.666984
4.88615	61.08	448	0.70904	908	0.772477
4.90289	61.7099	359	0.568182	908	0.772477
4.91926	62.3301	398	0.629906	728	0.619343
4.93551	62.9499	365	0.577678	841	0.715477
4.95192	63.5798	382	0.604583	826	0.702716
4.96797	64.2001	372	0.588757	862	0.733342
4.98391	64.82	336	0.53178	712	0.605731
5	65.4498	352	0.557103	707	0.601477
5.01574	66.0699	355	0.561851	640	0.544477
5.03138	66.6899	336	0.53178	877	0.746104
5.04718	67.3201	250	0.39567	764	0.649969
5.06262	67.9399	253	0.400418	624	0.530865
5.07798	68.5601	329	0.520701	645	0.548731
5.09348	69.1899	329	0.520701	624	0.530865
5.10865	69.8099	309	0.489048	562	0.478119
5.12373	70.4299	280	0.44315	578	0.491731
5.13896	71.0599	290	0.458977	609	0.518104
5.15387	71.6802	323	0.511205	568	0.483223
5.16868	72.2999	270	0.427323	758	0.644865
5.18365	72.9299	211	0.333945	501	0.426223
5.1983	73.55	270	0.427323	516	0.438985
5.21287	74.1702	247	0.390922	444	0.377731
5.22758	74.7998	217	0.343441	537	0.45685
5.24199	75.4201	230	0.364016	428	0.364119
5.25631	76.0399	247	0.390922	413	0.351358
5.27079	76.6701	237	0.375095	475	0.404104
5.28496	77.2901	221	0.349772	413	0.351358
5.29905	77.9099	191	0.302292	402	0.342
5.3133	78.5401	253	0.400418	470	0.39985
5.32724	79.1599	201	0.318119	392	0.333492
5.34111	79.7798	165	0.261142	408	0.347104
5.35514	80.4102	244	0.386174	485	0.412611
5.36886	81.0298	184	0.291213	428	0.364119
5.38252	81.6499	237	0.375095	294	0.250119
5.39633	82.28	174	0.275386	346	0.294358
5.40985	82.9	135	0.213662	320	0.272238
5.4233	83.5198	155	0.245315	279	0.237358
5.43691	84.1502	128	0.202583	397	0.337746
5.45022	84.7697	171	0.270638	320	0.272238
5.46348	85.3899	158	0.250063	346	0.294358
5.47688	86.0198	138	0.21841	315	0.267985
5.49001	86.6399	115	0.182008	279	0.237358
5.50308	87.2602	145	0.229488	294	0.250119
5.51629	87.8901	102	0.161433	304	0.258627
5.52923	88.5101	128	0.202583	289	0.245865
5.54211	89.13	161	0.254811	299	0.254373
5.55514	89.7602	95	0.150355	170	0.144627
5.5679	90.3801	181	0.286465	382	0.324985
5.5806	91	99	0.156685	253	0.215239
5.59345	91.63	109	0.172512	273	0.232253
5.60604	92.2502	138	0.21841	232	0.197373
5.61857	92.8701	122	0.193087	248	0.210985
5.63124	93.4998	132	0.208914	279	0.237358
5.64366	94.1198	142	0.22474	294	0.250119
5.65603	94.7401	145	0.229488	237	0.201627
5.66854	95.3701	112	0.17726	232	0.197373
5.68079	95.9897	72	0.113953	206	0.175254
5.693	96.61	89	0.140858	206	0.175254
5.70535	97.2401	132	0.208914	155	0.131866
5.71745	97.8601	89	0.140858	196	0.166746
5.7295	98.4802	128	0.202583	268	0.228
5.74169	99.1101	102	0.161433	217	0.184612
5.75364	99.7302	135	0.213662	191	0.162492
5.76649	100.4	99	0.156685	232	0.197373
5.77796	101	95	0.150355	196	0.166746
5.78937	101.6	82	0.12978	181	0.153985
5.80075	102.2	109	0.172512	201	0.171
5.81208	102.8	76	0.120284	206	0.175254
5.82524	103.5	66	0.104457	212	0.180358
5.83648	104.1	63	0.0997088	212	0.180358
5.84767	104.7	69	0.109205	160	0.136119
5.85882	105.3	86	0.13611	124	0.105492
5.87177	106	69	0.109205	150	0.127612
5.88283	106.6	72	0.113953	124	0.105492
5.89385	107.2	46	0.0728032	144	0.122507
5.90482	107.8	76	0.120284	170	0.144627
5.91757	108.5	46	0.0728032	186	0.158239
5.92846	109.1	82	0.12978	181	0.153985
5.93931	109.7	69	0.109205	93	0.0791193
5.95012	110.3	89	0.140858	144	0.122507
5.96089	110.9	69	0.109205	124	0.105492
5.9734	111.6	79	0.125032	139	0.118254
5.98409	112.2	53	0.083882	134	0.114
5.99474	112.8	69	0.109205	129	0.109746
6.00535	113.4	46	0.0728032	155	0.131866
6.01768	114.1	99	0.156685	201	0.171
6.02821	114.7	69	0.109205	93	0.0791193
6.0387	115.3	46	0.0728032	150	0.127612
6.04916	115.9	46	0.0728032	165	0.140373
6.06131	116.6	39	0.0617245	155	0.131866
6.07169	117.2	59	0.0933781	139	0.118254
6.08203	117.8	66	0.104457	98	0.083373
6.09234	118.4	59	0.0933781	150	0.127612
6.10433	119.1	53	0.083882	93	0.0791193
6.11456	119.7	53	0.083882	98	0.083373
6.12476	120.3	56	0.08863	103	0.0876268
6.13492	120.9	36	0.0569764	52	0.0442388
6.14506	121.5	63	0.0997088	67	0.0569999
6.15684	122.2	53	0.083882	108	0.0918805
6.1669	122.8	56	0.08863	134	0.114
6.17692	123.4	63	0.0997088	88	0.0748656
6.18692	124	43	0.0680552	67	0.0569999
6.19854	124.7	43	0.0680552	103	0.0876268
6.20846	125.3	43	0.0680552	139	0.118254
6.21836	125.9	46	0.0728032	62	0.0527462
6.22822	126.5	56	0.08863	88	0.0748656
6.23969	127.2	33	0.0522284	98	0.083373
6.24948	127.8	33	0.0522284	88	0.0748656
6.25925	128.4	33	0.0522284	88	0.0748656
6.26898	129	30	0.0474804	77	0.0655074
6.27869	129.6	20	0.0316536	62	0.0527462
6.28997	130.3	43	0.0680552	98	0.083373
6.29961	130.9	43	0.0680552	83	0.0706119
6.30922	131.5	43	0.0680552	46	0.0391343
6.3188	132.1	49	0.0775513	88	0.0748656
6.32994	132.8	39	0.0617245	108	0.0918805
6.33946	133.4	46	0.0728032	72	0.0612537
6.34895	134	30	0.0474804	83	0.0706119
6.35841	134.6	39	0.0617245	93	0.0791193
6.36942	135.3	23	0.0364016	67	0.0569999
6.37882	135.9	20	0.0316536	67	0.0569999
6.38819	136.5	59	0.0933781	108	0.0918805
6.39754	137.1	43	0.0680552	77	0.0655074
6.40841	137.8	26	0.0411497	41	0.0348806
6.4177	138.4	20	0.0316536	57	0.0484925
6.42696	139	30	0.0474804	62	0.0527462
6.43619	139.6	36	0.0569764	83	0.0706119
6.4454	140.2	30	0.0474804	72	0.0612537
6.45611	140.9	30	0.0474804	83	0.0706119
6.46526	141.5	43	0.0680552	77	0.0655074
6.47438	142.1	33	0.0522284	52	0.0442388
6.48348	142.7	16	0.0253229	52	0.0442388
6.49407	143.4	16	0.0253229	62	0.0527462
6.50311	144	33	0.0522284	57	0.0484925
6.51213	144.6	30	0.0474804	46	0.0391343
6.52113	145.2	36	0.0569764	67	0.0569999
6.53159	145.9	30	0.0474804	77	0.0655074
6.54053	146.5	39	0.0617245	36	0.0306268
6.54945	147.1	23	0.0364016	46	0.0391343
6.55834	147.7	16	0.0253229	36	0.0306268
6.56721	148.3	30	0.0474804	57	0.0484925
6.57753	149	36	0.0569764	46	0.0391343
6.58634	149.6	20	0.0316536	57	0.0484925
6.59514	150.2	13	0.0205748	41	0.0348806
6.60391	150.8	10	0.0158268	36	0.0306268
6.61411	151.5	33	0.0522284	36	0.0306268
6.62283	152.1	33	0.0522284	52	0.0442388
6.63153	152.7	10	0.0158268	31	0.0263731
6.6402	153.3	23	0.0364016	36	0.0306268
6.65029	154	23	0.0364016	36	0.0306268
6.65892	154.6	13	0.0205748	62	0.0527462
6.66752	155.2	26	0.0411497	21	0.0178657
6.6761	155.8	20	0.0316536	62	0.0527462
6.68609	156.5	43	0.0680552	36	0.0306268
6.69462	157.1	16	0.0253229	57	0.0484925
6.70313	157.7	20	0.0316536	36	0.0306268
6.71162	158.3	23	0.0364016	57	0.0484925
6.72009	158.9	1682	2.66207	3287	2.7964
6.72856	159.502	0	0	0	0
	Total cells and %:	63184	100	117544	100

## Sheet: FigS6E
Bin diameters and # of cells per bin for each samples were copied directly from Beckman Coulter Counter output files and pasted below. Size curves were smoothed using a 4-points moving average in Excel.
Bin diameter (um)	Bin volume (fL)	WHI5/WHI5 (#cells)	WHI5/WHI5 (% cells in bin)	WHI5/whi5 clone 1 (#cells)	WHI5/whi5 clone 1 (% cells in bin)	WHI5/whi5 clone 2 (#cells)	WHI5/whi5 clone 2 (% cells in bin)	WHI5/whi5 clone 3 (#cells)	WHI5/whi5 clone 3 (% cells in bin)
0	0	0	0	0	0	0	0	0	0
1.32826	1.22701	0	0	0	0	0	0	0	0
1.6735	2.45401	0	0	0	0	0	0	0	0
1.91568	3.68101	0	0	0	0	0	0	0	0
2.10833	4.90698	0	0	0	0	0	0	0	0
2.27116	6.13397	0	0	0	0	0	0	0	0
2.41349	7.36097	0	0	0	0	0	0	0	0
2.54076	8.58795	0	0	0	0	0	0	0	0
2.65642	9.81497	0	0	0	0	0	0	0	0
2.76263	11.0399	0	0	0	0	0	0	0	0
2.86164	12.27	0	0	0	0	0	0	0	0
2.95424	13.5001	0	0	0	0	0	0	0	0
3.04067	14.72	0	0	0	0	0	0	0	0
3.12311	15.95	0	0	0	0	0	0	0	0
3.20141	17.18	0	0	0	0	0	0	0	0
3.27547	18.4001	0	0	0	0	0	0	0	0
3.34688	19.6299	143	0.416157	105	0.344454	47	0.150309	58	0.218678
3.41538	20.8601	128	0.372505	89	0.291966	47	0.150309	37	0.139502
3.4807	22.08	128	0.372505	96	0.31493	63	0.201478	69	0.260152
3.54417	23.31	106	0.30848	94	0.308369	34	0.108734	44	0.165894
3.60544	24.5399	111	0.323031	109	0.357576	49	0.156705	40	0.150813
3.66423	25.7601	104	0.30266	74	0.242758	40	0.127922	37	0.139502
3.72164	26.9899	70	0.203713	94	0.308369	58	0.185487	33	0.12442
3.77734	28.22	94	0.273558	65	0.213234	47	0.150309	46	0.173434
3.83101	29.44	85	0.247366	100	0.328052	49	0.156705	56	0.211138
3.88363	30.6699	75	0.218264	91	0.298527	56	0.179091	58	0.218678
3.93487	31.8999	56	0.162971	100	0.328052	65	0.207874	67	0.252611
3.98481	33.13	80	0.232815	89	0.291966	107	0.342192	71	0.267692
4.03313	34.3499	92	0.267738	105	0.344454	98	0.313409	121	0.456208
4.08071	35.58	128	0.372505	147	0.482236	141	0.450926	144	0.542925
4.1272	36.8099	131	0.381235	198	0.649542	179	0.572452	181	0.682427
4.1723	38.0299	143	0.416157	218	0.715153	239	0.764335	192	0.7239
4.21681	39.26	184	0.535475	207	0.679067	214	0.684384	241	0.908645
4.26039	40.4899	259	0.75374	312	1.02352	286	0.914644	248	0.935038
4.30276	41.71	295	0.858506	352	1.15474	344	1.10013	335	1.26305
4.34465	42.9401	324	0.942902	408	1.33845	404	1.29201	362	1.36485
4.38574	44.17	334	0.972004	414	1.35813	407	1.30161	375	1.41387
4.42575	45.3899	433	1.26011	426	1.3975	454	1.45192	431	1.625
4.46537	46.6199	409	1.19027	446	1.46311	505	1.61502	452	1.70418
4.5043	47.8498	445	1.29504	604	1.98143	610	1.95081	510	1.92286
4.54226	49.0698	472	1.37361	566	1.85677	574	1.83568	489	1.84368
4.5799	50.2998	545	1.58605	686	2.25043	681	2.17788	577	2.17547
4.61694	51.5301	661	1.92364	615	2.01752	655	2.09473	629	2.37153
4.65338	52.7599	571	1.66172	631	2.07001	728	2.32818	702	2.64676
4.68898	53.9801	656	1.90909	715	2.34557	686	2.19387	670	2.52611
4.72432	55.2098	738	2.14772	722	2.36853	708	2.26422	624	2.35268
4.75915	56.44	716	2.0837	677	2.22091	731	2.33778	654	2.46578
4.7932	57.6601	760	2.21175	688	2.257	746	2.38575	587	2.21317
4.82704	58.89	690	2.00803	742	2.43414	610	1.95081	600	2.26219
4.86042	60.1201	755	2.19719	675	2.21435	650	2.07874	589	2.22071
4.89307	61.3399	801	2.33106	671	2.20123	601	1.92203	533	2.00958
4.92556	62.5699	799	2.32524	586	1.92238	650	2.07874	562	2.11892
4.95763	63.8	687	1.9993	575	1.8863	599	1.91564	506	1.90778
4.98903	65.02	716	2.0837	541	1.77476	583	1.86447	558	2.10383
5.02029	66.2499	649	1.88871	599	1.96503	617	1.9732	435	1.64009
5.05117	67.4799	586	1.70537	526	1.72555	592	1.89325	437	1.64763
5.08143	68.7	554	1.61225	524	1.71899	518	1.65659	481	1.81352
5.11158	69.9301	608	1.7694	501	1.64354	550	1.75893	452	1.70418
5.14137	71.1599	532	1.54822	428	1.40406	541	1.73015	456	1.71926
5.17083	72.3901	637	1.85379	577	1.89286	588	1.88046	473	1.78336
5.19971	73.6099	612	1.78104	488	1.60089	436	1.39435	491	1.85122
5.22852	74.8402	532	1.54822	450	1.47623	491	1.57025	391	1.47419
5.257	76.0698	484	1.40853	461	1.51232	489	1.56385	396	1.49304
5.28496	77.2901	588	1.71119	472	1.5484	521	1.66619	398	1.50058
5.31285	78.5202	499	1.45219	414	1.35813	418	1.33679	341	1.28568
5.34044	79.7498	516	1.50166	408	1.33845	474	1.51588	437	1.64763
5.36754	80.9701	525	1.52785	461	1.51232	395	1.26323	348	1.31207
5.39458	82.1999	443	1.28921	421	1.3811	494	1.57984	368	1.38748
5.42136	83.4302	438	1.27466	361	1.18427	386	1.23445	275	1.03684
5.44765	84.6499	486	1.41435	406	1.33189	411	1.3144	348	1.31207
5.47391	85.8799	402	1.1699	312	1.02352	409	1.308	260	0.980281
5.49992	87.1099	486	1.41435	348	1.14162	319	1.02018	304	1.14618
5.52548	88.3301	380	1.10587	334	1.09569	342	1.09374	260	0.980281
5.55101	89.5601	433	1.26011	334	1.09569	349	1.11612	306	1.15372
5.5763	90.7898	397	1.15535	294	0.964472	273	0.873069	221	0.833239
5.60137	92.0198	339	0.986555	272	0.892301	333	1.06495	248	0.935038
5.62602	93.24	334	0.972004	270	0.88574	255	0.815504	189	0.712589
5.65065	94.47	431	1.25429	261	0.856215	259	0.828296	200	0.754063
5.67507	95.7001	254	0.739189	165	0.541285	248	0.793118	187	0.705048
5.69908	96.9199	322	0.937082	227	0.744677	246	0.786722	229	0.863402
5.72309	98.15	271	0.788662	192	0.629859	206	0.658799	181	0.682427
5.7469	99.3801	247	0.718817	165	0.541285	190	0.607631	208	0.784225
5.77032	100.6	242	0.704266	154	0.5052	176	0.562858	144	0.542925
5.79317	101.8	261	0.75956	196	0.642981	214	0.684384	173	0.652264
5.81773	103.1	211	0.61405	201	0.659384	248	0.793118	162	0.610791
5.84021	104.3	220	0.640242	143	0.469114	188	0.601234	173	0.652264
5.86252	105.5	206	0.599499	192	0.629859	150	0.479708	127	0.47883
5.88467	106.7	182	0.529655	163	0.534724	152	0.486104	127	0.47883
5.90847	108	220	0.640242	140	0.459272	136	0.434936	169	0.637183
5.93027	109.2	194	0.564577	192	0.629859	168	0.537273	110	0.414734
5.95192	110.4	218	0.634422	149	0.488797	174	0.556462	129	0.48637
5.9734	111.6	165	0.480182	140	0.459272	143	0.457322	135	0.508992
5.99651	112.9	121	0.352133	123	0.403504	134	0.428539	100	0.377031
6.01768	114.1	143	0.416157	149	0.488797	143	0.457322	125	0.471289
6.0387	115.3	145	0.421978	140	0.459272	116	0.370974	112	0.422275
6.06131	116.6	133	0.387055	131	0.429748	134	0.428539	104	0.392113
6.08203	117.8	172	0.500553	156	0.511761	136	0.434936	117	0.441127
6.10262	119	136	0.395786	102	0.334613	127	0.406153	83	0.312936
6.12306	120.2	140	0.407427	149	0.488797	114	0.364578	79	0.297855
6.14506	121.5	140	0.407427	102	0.334613	118	0.377371	100	0.377031
6.16522	122.7	150	0.436529	89	0.291966	118	0.377371	75	0.282773
6.18525	123.9	160	0.465631	87	0.285405	89	0.284627	98	0.369491
6.20516	125.1	121	0.352133	78	0.25588	76	0.243052	90	0.339328
6.22658	126.4	131	0.381235	100	0.328052	98	0.313409	54	0.203597
6.24622	127.6	99	0.288109	94	0.308369	92	0.294221	79	0.297855
6.26574	128.8	128	0.372505	67	0.219795	56	0.179091	67	0.252611
6.28514	130	123	0.357954	74	0.242758	67	0.21427	50	0.188516
6.30602	131.3	116	0.337582	62	0.203392	65	0.207874	48	0.180975
6.32517	132.5	87	0.253187	60	0.196831	69	0.220666	56	0.211138
6.34421	133.7	73	0.212444	53	0.173867	54	0.172695	46	0.173434
6.36471	135	94	0.273558	45	0.147623	60	0.191883	37	0.139502
6.38351	136.2	90	0.261917	65	0.213234	74	0.236656	35	0.131961
6.4022	137.4	82	0.238636	49	0.160745	56	0.179091	52	0.196056
6.42079	138.6	77	0.224085	45	0.147623	45	0.143913	40	0.150813
6.4408	139.9	58	0.168791	49	0.160745	49	0.156705	37	0.139502
6.45916	141.1	73	0.212444	56	0.183709	58	0.185487	29	0.109339
6.47742	142.3	68	0.197893	53	0.173867	67	0.21427	37	0.139502
6.49558	143.5	75	0.218264	38	0.12466	67	0.21427	27	0.101798
6.51513	144.8	61	0.177522	29	0.095135	38	0.121526	23	0.0867172
6.53308	146	51	0.14842	42	0.137782	31	0.0991397	35	0.131961
6.55093	147.2	48	0.139689	38	0.12466	60	0.191883	27	0.101798
6.57016	148.5	53	0.15424	47	0.154184	54	0.172695	25	0.0942578
6.58781	149.7	56	0.162971	29	0.095135	49	0.156705	48	0.180975
6.60537	150.9	31	0.0902159	27	0.088574	40	0.127922	25	0.0942578
6.62283	152.1	39	0.113497	22	0.0721714	31	0.0991397	15	0.0565547
6.64164	153.4	46	0.133869	42	0.137782	42	0.134318	42	0.158353
6.65892	154.6	31	0.0902159	27	0.088574	25	0.0799514	23	0.0867172
6.6761	155.8	51	0.14842	22	0.0721714	31	0.0991397	27	0.101798
6.6932	157	53	0.15424	33	0.108257	36	0.11513	27	0.101798
6.71162	158.3	39	0.113497	25	0.0820129	27	0.0863475	31	0.11688
6.72854	159.5	36	0.104767	29	0.095135	27	0.0863475	23	0.0867172
6.74537	160.7	31	0.0902159	31	0.101696	25	0.0799514	35	0.131961
6.76212	161.9	34	0.0989465	51	0.167306	42	0.134318	31	0.11688
6.78017	163.2	48	0.139689	36	0.118099	38	0.121526	23	0.0867172
6.79675	164.4	24	0.0698446	20	0.0656103	36	0.11513	12	0.0452438
6.81324	165.6	36	0.104767	38	0.12466	18	0.057565	21	0.0791766
6.83103	166.9	36	0.104767	20	0.0656103	36	0.11513	12	0.0452438
6.84736	168.1	29	0.0843956	33	0.108257	25	0.0799514	25	0.0942578
6.86361	169.3	24	0.0698446	29	0.095135	31	0.0991397	21	0.0791766
6.87979	170.5	24	0.0698446	4	0.0131221	25	0.0799514	17	0.0640953
6.89723	171.8	36	0.104767	33	0.108257	22	0.0703572	19	0.0716359
6.91325	173	19	0.0552936	29	0.095135	27	0.0863475	21	0.0791766
6.9292	174.2	22	0.0640242	22	0.0721714	20	0.0639611	10	0.0377031
6.94508	175.4	24	0.0698446	16	0.0524883	20	0.0639611	19	0.0716359
6.96219	176.7	19	0.0552936	9	0.0295247	22	0.0703572	10	0.0377031
6.97792	177.9	36	0.104767	29	0.095135	29	0.0927436	17	0.0640953
6.99357	179.1	22	0.0640242	27	0.088574	13	0.0415747	19	0.0716359
7.01045	180.4	24	0.0698446	22	0.0721714	9	0.0287825	6	0.0226219
7.02596	181.6	31	0.0902159	11	0.0360857	7	0.0223864	12	0.0452438
7.0414	182.8	48	0.139689	38	0.12466	38	0.121526	8	0.0301625
7.05678	184	24	0.0698446	25	0.0820129	25	0.0799514	23	0.0867172
7.07336	185.3	36	0.104767	20	0.0656103	31	0.0991397	8	0.0301625
7.08859	186.5	48	0.139689	13	0.0426467	9	0.0287825	17	0.0640953
7.10376	187.7	10	0.0291019	22	0.0721714	13	0.0415747	12	0.0452438
7.11887	188.9	5	0.014551	13	0.0426467	22	0.0703572	17	0.0640953
7.13516	190.2	36	0.104767	13	0.0426467	22	0.0703572	37	0.139502
7.15014	191.4	29	0.0843956	18	0.0590493	22	0.0703572	23	0.0867172
7.16505	192.6	19	0.0552936	11	0.0360857	27	0.0863475	12	0.0452438
7.1799	193.8	15	0.0436529	16	0.0524883	9	0.0287825	12	0.0452438
7.19592	195.1	12	0.0349223	20	0.0656103	11	0.0351786	23	0.0867172
7.21064	196.3	19	0.0552936	9	0.0295247	22	0.0703572	6	0.0226219
7.2253	197.5	7	0.0203713	18	0.0590493	25	0.0799514	31	0.11688
7.24112	198.8	19	0.0552936	7	0.0229636	18	0.057565	12	0.0452438
7.25566	200	17	0.0494733	11	0.0360857	18	0.057565	10	0.0377031
7.27015	201.2	15	0.0436529	16	0.0524883	20	0.0639611	6	0.0226219
7.28457	202.4	15	0.0436529	20	0.0656103	13	0.0415747	17	0.0640953
7.30013	203.7	19	0.0552936	16	0.0524883	13	0.0415747	4	0.0150813
7.31444	204.9	17	0.0494733	11	0.0360857	11	0.0351786	8	0.0301625
7.32869	206.1	17	0.0494733	9	0.0295247	13	0.0415747	8	0.0301625
7.34289	207.3	22	0.0640242	9	0.0295247	18	0.057565	15	0.0565547
7.35821	208.6	19	0.0552936	16	0.0524883	20	0.0639611	17	0.0640953
7.37229	209.8	24	0.0698446	11	0.0360857	11	0.0351786	2	0.00754063
7.38632	211	7	0.0203713	18	0.0590493	13	0.0415747	8	0.0301625
7.40029	212.2	15	0.0436529	11	0.0360857	20	0.0639611	12	0.0452438
7.41537	213.5	12	0.0349223	7	0.0229636	9	0.0287825	8	0.0301625
7.42924	214.7	10	0.0291019	9	0.0295247	13	0.0415747	12	0.0452438
7.44306	215.9	10	0.0291019	11	0.0360857	13	0.0415747	10	0.0377031
7.45797	217.2	10	0.0291019	13	0.0426467	16	0.0511689	12	0.0452438
7.47168	218.4	17	0.0494733	7	0.0229636	20	0.0639611	6	0.0226219
7.48533	219.6	15	0.0436529	16	0.0524883	11	0.0351786	10	0.0377031
7.49894	220.8	15	0.0436529	13	0.0426467	27	0.0863475	8	0.0301625
7.51363	222.1	19	0.0552936	13	0.0426467	16	0.0511689	6	0.0226219
7.52714	223.3	2	0.00582038	9	0.0295247	18	0.057565	6	0.0226219
7.5406	224.5	15	0.0436529	9	0.0295247	25	0.0799514	15	0.0565547
7.55401	225.7	15	0.0436529	16	0.0524883	4	0.0127922	12	0.0452438
7.56849	227	19	0.0552936	11	0.0360857	11	0.0351786	4	0.0150813
7.5818	228.2	5	0.014551	2	0.00656103	11	0.0351786	2	0.00754063
7.59507	229.4	10	0.0291019	4	0.0131221	7	0.0223864	8	0.0301625
7.60939	230.7	22	0.0640242	7	0.0229636	11	0.0351786	8	0.0301625
7.62256	231.9	0	0	2	0.00656103	9	0.0287825	6	0.0226219
7.63568	233.1	2	0.00582038	4	0.0131221	11	0.0351786	2	0.00754063
7.64876	234.3	12	0.0349223	11	0.0360857	16	0.0511689	6	0.0226219
7.66288	235.6	12	0.0349223	9	0.0295247	4	0.0127922	8	0.0301625
7.67587	236.8	15	0.0436529	13	0.0426467	9	0.0287825	6	0.0226219
7.68882	238	17	0.0494733	9	0.0295247	7	0.0223864	6	0.0226219
7.70172	239.2	7	0.0203713	0	0	11	0.0351786	12	0.0452438
7.71564	240.5	10	0.0291019	13	0.0426467	4	0.0127922	6	0.0226219
7.72845	241.7	7	0.0203713	16	0.0524883	11	0.0351786	4	0.0150813
7.74122	242.9	10	0.0291019	13	0.0426467	11	0.0351786	6	0.0226219
7.75395	244.1	5	0.014551	9	0.0295247	18	0.057565	2	0.00754063
7.76769	245.4	7	0.0203713	4	0.0131221	2	0.00639611	2	0.00754063
7.78033	246.6	2	0.00582038	9	0.0295247	2	0.00639611	6	0.0226219
7.79293	247.8	10	0.0291019	0	0	11	0.0351786	4	0.0150813
7.80654	249.1	5	0.014551	2	0.00656103	7	0.0223864	6	0.0226219
7.81905	250.3	12	0.0349223	7	0.0229636	2	0.00639611	0	0
7.83153	251.5	12	0.0349223	9	0.0295247	2	0.00639611	10	0.0377031
7.84396	252.7	7	0.0203713	4	0.0131221	11	0.0351786	4	0.0150813
7.85739	254	2	0.00582038	4	0.0131221	4	0.0127922	10	0.0377031
7.86975	255.2	5	0.014551	0	0	4	0.0127922	2	0.00754063
7.88206	256.4	10	0.0291019	11	0.0360857	9	0.0287825	8	0.0301625
7.89434	257.6	10	0.0291019	7	0.0229636	2	0.00639611	0	0
7.9076	258.9	10	0.0291019	9	0.0295247	2	0.00639611	4	0.0150813
7.91979	260.1	5	0.014551	2	0.00656103	7	0.0223864	2	0.00754063
7.93195	261.299	5	0.014551	7	0.0229636	11	0.0351786	4	0.0150813
7.94509	262.6	2	0.00582038	2	0.00656103	4	0.0127922	4	0.0150813
7.95717	263.8	5	0.014551	7	0.0229636	2	0.00639611	4	0.0150813
7.96922	265	0	0	9	0.0295247	2	0.00639611	0	0
7.98123	266.2	12	0.0349223	11	0.0360857	13	0.0415747	2	0.00754063
7.9942	267.5	10	0.0291019	2	0.00656103	9	0.0287825	4	0.0150813
8.00614	268.7	0	0	9	0.0295247	4	0.0127922	4	0.0150813
8.01804	269.9	5	0.014551	2	0.00656103	2	0.00639611	6	0.0226219
8.0299	271.1	5	0.014551	7	0.0229636	4	0.0127922	4	0.0150813
8.04272	272.4	2	0.00582038	7	0.0229636	2	0.00639611	2	0.00754063
8.05451	273.6	5	0.014551	4	0.0131221	2	0.00639611	4	0.0150813
8.06627	274.8	0	0	2	0.00656103	7	0.0223864	0	0
8.07799	276	7	0.0203713	7	0.0229636	2	0.00639611	4	0.0150813
8.09066	277.3	2	0.00582038	2	0.00656103	4	0.0127922	2	0.00754063
8.10231	278.5	12	0.0349223	11	0.0360857	4	0.0127922	4	0.0150813
8.11393	279.7	7	0.0203713	0	0	0	0	4	0.0150813
8.12648	281	10	0.0291019	4	0.0131221	7	0.0223864	2	0.00754063
8.13803	282.2	5	0.014551	0	0	2	0.00639611	2	0.00754063
8.14955	283.4	7	0.0203713	2	0.00656103	4	0.0127922	4	0.0150813
8.16104	284.6	0	0	0	0	9	0.0287825	2	0.00754063
8.17345	285.9	2	0.00582038	2	0.00656103	7	0.0223864	6	0.0226219
8.18486	287.099	0	0	11	0.0360857	4	0.0127922	4	0.0150813
8.19625	288.3	0	0	0	0	4	0.0127922	0	0
8.20761	289.5	2	0.00582038	4	0.0131221	4	0.0127922	4	0.0150813
8.21988	290.8	2	0.00582038	7	0.0229636	4	0.0127922	6	0.0226219
8.23117	292	7	0.0203713	4	0.0131221	2	0.00639611	4	0.0150813
8.24243	293.2	5	0.014551	0	0	2	0.00639611	6	0.0226219
8.25366	294.4	5	0.014551	7	0.0229636	7	0.0223864	6	0.0226219
8.26579	295.7	0	0	0	0	7	0.0223864	4	0.0150813
8.27695	296.9	5	0.014551	7	0.0229636	2	0.00639611	0	0
8.28809	298.1	2	0.00582038	2	0.00656103	7	0.0223864	0	0
8.30012	299.4	2	0.00582038	0	0	0	0	0	0
8.31119	300.6	0	0	4	0.0131221	0	0	2	0.00754063
8.32224	301.8	2	0.00582038	0	0	2	0.00639611	0	0
8.33325	302.999	5	0.014551	4	0.0131221	0	0	6	0.0226219
8.34516	304.3	2	0.00582038	0	0	2	0.00639611	0	0
8.35611	305.5	10	0.0291019	9	0.0295247	4	0.0127922	2	0.00754063
8.36704	306.7	2	0.00582038	7	0.0229636	7	0.0223864	2	0.00754063
8.37794	307.9	5	0.014551	2	0.00656103	2	0.00639611	2	0.00754063
8.38971	309.2	0	0	2	0.00656103	2	0.00639611	2	0.00754063
8.40055	310.4	2	0.00582038	4	0.0131221	4	0.0127922	0	0
8.41136	311.6	7	0.0203713	2	0.00656103	9	0.0287825	2	0.00754063
8.42304	312.9	213	0.619871	143	0.469114	179	0.572452	71	0.267692
8.43472	314.203	0	0	0	0	0	0	0	0
	Total cells and %:	34362	100	30483	100	31269	100	26523	100

## Sheet: FigS6F
Data source: critical cell size (B58:C107) was generated in 50 individual "in silico" cells using the Start model published in Dorsey, Tollis et al. Cell Systems 2018, using Whi5 and Whi5Nrs1 concentrations randomly selected within the ranges reported on Figure 8A (see Dorsey, Tollis et al. Cell Systems 2018 for details).
Critical cell size
Labels	WT (120nM Whi5)	Whi5Nra1GFP Chimera (85nM Whi5)
Min	24.1818	23.5455
Q1 (first quartile)	27.5758	26.9924
Median	28.2121	27.6818
Q3 (third quartile)	29.4318	28.8485
Max	32.0303	31.3939
IQR	1.85606	1.85606
Used to plot box:
M-Q1	0.636364	0.689394
Q3-M	1.2197	1.16667
Used to plot Whiskers
Q1-3(M-Q1)	25.6667	24.9242
Q3+3(Q3-M)	33.0909	32.3485
Lower whisker (Wmin)	25.6667	24.9242
Upper whisker (Wmax)	32.0303	31.3939
Q1-Wmin	1.90909	2.06818
Wmax-Q3	2.59848	2.54545
Lower outliers	1	1
Upper outliers	0	0
Plot min outlier:	24.1818	23.5455
Plot max outlier:	#N/A	#N/A
Raw data:	26.5152	26.0909
(values of predicted critical cell size	29.2727	28.6364
for individual cells)	24.1818	23.5455
	28.8485	28.4242
	26.0909	25.6667
	28.2121	27.5758
	28.2121	27.5758
	30.5455	30.1212
	27.1515	26.5152
	31.3939	30.7576
	28.4242	27.7879
	27.7879	27.1515
	27.7879	27.1515
	27.7879	27.1515
	26.9394	26.5152
	27.3636	26.7273
	29.2727	28.8485
	26.0909	25.6667
	29.4848	28.8485
	28.2121	27.5758
	26.9394	26.303
	28.2121	27.7879
	29.0606	28.6364
	26.7273	26.303
	32.0303	31.3939
	29.9091	29.2727
	28.4242	27.7879
	29.697	29.0606
	29.697	29.0606
	31.8182	30.9697
	29.4848	28.8485
	29.0606	28.6364
	31.1818	30.5455
	28	27.3636
	27.7879	27.3636
	28.8485	28.2121
	29.4848	29.0606
	27.5758	27.1515
	29.4848	28.8485
	28.2121	27.5758
	26.5152	25.8788
	29.2727	28.8485
	30.7576	30.3333
	27.5758	27.1515
	27.3636	26.7273
	28.2121	27.7879
	26.303	25.8788
	28.8485	28.2121
	27.5758	26.9394
	27.5758	27.1515

## Sheet: FigS7A
Bin diameters and # of cells per bin for each samples were copied directly from Beckman Coulter Counter output files and pasted below. Size curves were smoothed using a 4-points moving average in Excel.
Bin diameter (um)	Bin volume (fL)	WT (#cells)	WT (% cells in bin)	WHI5-NRS1Cter-GFP (#cells)	WHI5-NRS1Cter-GFP (% cells in bin)
0	0	0	0	0	0
1.05982	0.623297	0	0	0	0
1.33543	1.24699	0	0	0	0
1.52855	1.86998	0	0	0	0
1.68232	2.49301	0	0	0	0
1.81237	3.11702	0	0	0	0
1.92586	3.74001	0	0	0	0
2.02735	4.363	0	0	0	0
2.11973	4.98701	0	0	0	0
2.20456	5.61002	0	0	0	0
2.28332	6.23303	0	0	0	0
2.35699	6.85602	0	0	0	0
2.42643	7.48001	70	0.0526736	7	0.0045459
2.49201	8.10304	337	0.253586	158	0.102607
2.5543	8.72598	400	0.300992	548	0.355879
2.61379	9.34998	244	0.183605	574	0.372764
2.6706	9.97298	151	0.113624	238	0.154561
2.72543	10.5999	116	0.0872876	211	0.137026
2.77757	11.22	104	0.0782579	152	0.0987109
2.82782	11.8401	75	0.056436	139	0.0902685
2.87711	12.47	145	0.10911	172	0.111699
2.92402	13.09	93	0.0699806	106	0.0688379
2.96947	13.7099	180	0.135446	158	0.102607
3.01428	14.34	162	0.121902	139	0.0902685
3.05711	14.96	215	0.161783	198	0.128584
3.09877	15.58	232	0.174575	158	0.102607
3.13999	16.21	232	0.174575	198	0.128584
3.17952	16.83	302	0.227249	244	0.158457
3.2181	17.4501	453	0.340873	231	0.150015
3.25637	18.0801	458	0.344636	422	0.274053
3.29317	18.7	545	0.410101	416	0.270156
3.32917	19.32	673	0.506419	475	0.308472
3.36497	19.95	795	0.598221	561	0.364321
3.39948	20.5701	940	0.707331	680	0.441601
3.43329	21.19	940	0.707331	831	0.539663
3.46699	21.8201	1027	0.772796	891	0.578628
3.49952	22.4401	1230	0.92555	924	0.600058
3.53145	23.0599	1364	1.02638	996	0.646816
3.56333	23.6901	1375	1.03466	1287	0.835796
3.59414	24.3099	1404	1.05648	1484	0.96373
3.62444	24.9299	1433	1.0783	1372	0.890996
3.65472	25.56	1694	1.2747	1471	0.955288
3.68403	26.1799	1486	1.11818	1597	1.03711
3.71289	26.8	1723	1.29652	1597	1.03711
3.74176	27.43	1561	1.17462	1702	1.1053
3.76974	28.05	1886	1.41918	1755	1.13972
3.79731	28.6699	1874	1.41015	1966	1.27675
3.82493	29.3001	2077	1.5629	1808	1.17414
3.85172	29.9201	1810	1.36199	1775	1.15271
3.87814	30.54	1979	1.48916	2006	1.30272
3.90463	31.1701	1700	1.27922	1946	1.26376
3.93034	31.7899	1747	1.31458	2204	1.43131
3.95573	32.41	1706	1.28373	2032	1.31961
3.9812	33.04	2147	1.61557	2197	1.42676
4.00595	33.6601	1886	1.41918	1920	1.24687
4.03039	34.2799	1909	1.43648	1979	1.28519
4.05493	34.9099	1869	1.40638	2019	1.31117
4.0788	35.5301	1990	1.49743	2111	1.37091
4.10239	36.1501	1828	1.37553	1900	1.23389
4.12608	36.78	1822	1.37102	2177	1.41377
4.14914	37.4001	1665	1.25288	1979	1.28519
4.17194	38.0201	1892	1.42369	2058	1.33649
4.19486	38.6501	1689	1.27094	1821	1.18258
4.21717	39.2701	1729	1.30104	1781	1.15661
4.23924	39.8899	1665	1.25288	1887	1.22544
4.26145	40.5201	1781	1.34017	1860	1.20791
4.28307	41.14	1491	1.12195	1616	1.04945
4.30448	41.76	1909	1.43648	1933	1.25532
4.32602	42.3901	1445	1.08733	1709	1.10985
4.34701	43.0101	1723	1.29652	1788	1.16115
4.36779	43.6299	1387	1.04369	1748	1.13518
4.38872	44.2601	1555	1.17011	1550	1.00659
4.40911	44.8799	1422	1.07003	1696	1.10141
4.42933	45.5001	1555	1.17011	1729	1.12284
4.44967	46.1298	1230	0.92555	1583	1.02802
4.46952	46.75	1532	1.1528	1900	1.23389
4.48919	47.3699	1422	1.07003	1676	1.08842
4.50901	48.0001	1410	1.061	1656	1.07543
4.52834	48.6201	1433	1.0783	1656	1.07543
4.5475	49.2399	1428	1.07454	1735	1.12673
4.56682	49.8701	1155	0.869114	1445	0.938403
4.58566	50.4899	1445	1.08733	1643	1.06699
4.60436	51.1101	1184	0.890936	1445	0.938403
4.6232	51.74	1271	0.956401	1630	1.05854
4.64159	52.3599	1178	0.886421	1458	0.946845
4.65984	52.98	1161	0.873629	1531	0.994253
4.67795	53.6001	1033	0.777311	1181	0.766958
4.6962	54.2298	1114	0.838262	1352	0.878008
4.71403	54.8499	1027	0.772796	1379	0.895542
4.73173	55.47	1033	0.777311	1359	0.882553
4.74957	56.0998	1004	0.755489	1498	0.972822
4.76701	56.7201	992	0.74646	1346	0.874111
4.78431	57.3399	801	0.602736	1379	0.895542
4.80177	57.9699	1039	0.781826	1280	0.83125
4.81883	58.59	946	0.711846	1148	0.745527
4.83577	59.2101	783	0.589191	1201	0.779946
4.85286	59.84	923	0.694539	1168	0.758515
4.86956	60.46	859	0.64638	1161	0.75397
4.88615	61.08	847	0.63735	1181	0.766958
4.90289	61.7099	847	0.63735	983	0.638374
4.91926	62.3301	749	0.563607	1148	0.745527
4.93551	62.9499	743	0.559092	1122	0.728642
4.95192	63.5798	731	0.550062	963	0.625386
4.96797	64.2001	673	0.506419	996	0.646816
4.98391	64.82	685	0.515448	937	0.608501
5	65.4498	627	0.471805	884	0.574082
5.01574	66.0699	656	0.493626	838	0.544209
5.03138	66.6899	592	0.445468	976	0.633828
5.04718	67.3201	545	0.410101	739	0.479917
5.06262	67.9399	522	0.392794	1049	0.681235
5.07798	68.5601	470	0.353665	838	0.544209
5.09348	69.1899	580	0.436438	779	0.505893
5.10865	69.8099	569	0.428161	699	0.45394
5.12373	70.4299	569	0.428161	811	0.526675
5.13896	71.0599	499	0.375487	673	0.437056
5.15387	71.6802	528	0.397309	759	0.492905
5.16868	72.2999	441	0.331843	693	0.450044
5.18365	72.9299	522	0.392794	693	0.450044
5.1983	73.55	493	0.370972	713	0.463032
5.21287	74.1702	360	0.270893	600	0.389648
5.22758	74.7998	389	0.292714	534	0.346787
5.24199	75.4201	400	0.300992	541	0.351333
5.25631	76.0399	371	0.27917	554	0.359775
5.27079	76.6701	389	0.292714	561	0.364321
5.28496	77.2901	325	0.244556	455	0.295483
5.29905	77.9099	313	0.235526	416	0.270156
5.3133	78.5401	354	0.266378	495	0.32146
5.32724	79.1599	250	0.18812	501	0.325356
5.34111	79.7798	302	0.227249	363	0.235737
5.35514	80.4102	302	0.227249	356	0.231191
5.36886	81.0298	308	0.231764	383	0.248726
5.38252	81.6499	290	0.218219	350	0.227295
5.39633	82.28	284	0.213704	475	0.308472
5.40985	82.9	273	0.205427	429	0.278599
5.4233	83.5198	209	0.157268	402	0.261064
5.43691	84.1502	238	0.17909	383	0.248726
5.45022	84.7697	261	0.196397	409	0.26561
5.46348	85.3899	226	0.17006	416	0.270156
5.47688	86.0198	255	0.191882	343	0.222749
5.49001	86.6399	191	0.143724	330	0.214307
5.50308	87.2602	186	0.139961	336	0.218203
5.51629	87.8901	296	0.222734	409	0.26561
5.52923	88.5101	273	0.205427	238	0.154561
5.54211	89.13	162	0.121902	277	0.179888
5.55514	89.7602	168	0.126417	224	0.145469
5.5679	90.3801	197	0.148238	277	0.179888
5.5806	91	215	0.161783	218	0.141572
5.59345	91.63	255	0.191882	317	0.205864
5.60604	92.2502	250	0.18812	343	0.222749
5.61857	92.8701	186	0.139961	257	0.166899
5.63124	93.4998	180	0.135446	264	0.171445
5.64366	94.1198	180	0.135446	238	0.154561
5.65603	94.7401	139	0.104595	270	0.175342
5.66854	95.3701	197	0.148238	251	0.163003
5.68079	95.9897	180	0.135446	211	0.137026
5.693	96.61	99	0.0744955	257	0.166899
5.70535	97.2401	110	0.0827727	205	0.13313
5.71745	97.8601	221	0.166298	244	0.158457
5.7295	98.4802	145	0.10911	185	0.120142
5.74169	99.1101	174	0.130931	198	0.128584
5.75364	99.7302	110	0.0827727	139	0.0902685
5.76649	100.4	104	0.0782579	270	0.175342
5.77796	101	133	0.10008	185	0.120142
5.78937	101.6	162	0.121902	172	0.111699
5.80075	102.2	128	0.0963174	231	0.150015
5.81208	102.8	139	0.104595	132	0.0857226
5.82524	103.5	122	0.0918025	112	0.0727344
5.83648	104.1	139	0.104595	152	0.0987109
5.84767	104.7	191	0.143724	125	0.0811767
5.85882	105.3	133	0.10008	165	0.107153
5.87177	106	122	0.0918025	165	0.107153
5.88283	106.6	139	0.104595	185	0.120142
5.89385	107.2	122	0.0918025	152	0.0987109
5.90482	107.8	122	0.0918025	119	0.0772803
5.91757	108.5	99	0.0744955	125	0.0811767
5.92846	109.1	110	0.0827727	165	0.107153
5.93931	109.7	99	0.0744955	106	0.0688379
5.95012	110.3	157	0.118139	125	0.0811767
5.96089	110.9	70	0.0526736	99	0.064292
5.9734	111.6	139	0.104595	139	0.0902685
5.98409	112.2	110	0.0827727	99	0.064292
5.99474	112.8	151	0.113624	231	0.150015
6.00535	113.4	116	0.0872876	112	0.0727344
6.01768	114.1	122	0.0918025	119	0.0772803
6.02821	114.7	93	0.0699806	92	0.0597461
6.0387	115.3	87	0.0654657	79	0.0513037
6.04916	115.9	87	0.0654657	86	0.0558496
6.06131	116.6	81	0.0609508	112	0.0727344
6.07169	117.2	70	0.0526736	145	0.094165
6.08203	117.8	168	0.126417	106	0.0688379
6.09234	118.4	46	0.0346141	92	0.0597461
6.10433	119.1	87	0.0654657	86	0.0558496
6.11456	119.7	104	0.0782579	66	0.0428613
6.12476	120.3	70	0.0526736	125	0.0811767
6.13492	120.9	104	0.0782579	79	0.0513037
6.14506	121.5	93	0.0699806	152	0.0987109
6.15684	122.2	99	0.0744955	106	0.0688379
6.1669	122.8	81	0.0609508	92	0.0597461
6.17692	123.4	46	0.0346141	92	0.0597461
6.18692	124	87	0.0654657	79	0.0513037
6.19854	124.7	70	0.0526736	86	0.0558496
6.20846	125.3	87	0.0654657	92	0.0597461
6.21836	125.9	64	0.0481587	99	0.064292
6.22822	126.5	52	0.0391289	119	0.0772803
6.23969	127.2	64	0.0481587	46	0.029873
6.24948	127.8	99	0.0744955	79	0.0513037
6.25925	128.4	52	0.0391289	99	0.064292
6.26898	129	64	0.0481587	86	0.0558496
6.27869	129.6	81	0.0609508	86	0.0558496
6.28997	130.3	35	0.0263368	73	0.0474072
6.29961	130.9	52	0.0391289	79	0.0513037
6.30922	131.5	75	0.056436	66	0.0428613
6.3188	132.1	81	0.0609508	73	0.0474072
6.32994	132.8	41	0.0308517	99	0.064292
6.33946	133.4	35	0.0263368	66	0.0428613
6.34895	134	46	0.0346141	79	0.0513037
6.35841	134.6	41	0.0308517	92	0.0597461
6.36942	135.3	70	0.0526736	53	0.0344189
6.37882	135.9	64	0.0481587	53	0.0344189
6.38819	136.5	35	0.0263368	66	0.0428613
6.39754	137.1	35	0.0263368	73	0.0474072
6.40841	137.8	29	0.0218219	40	0.0259766
6.4177	138.4	29	0.0218219	40	0.0259766
6.42696	139	12	0.00902975	40	0.0259766
6.43619	139.6	81	0.0609508	40	0.0259766
6.4454	140.2	93	0.0699806	73	0.0474072
6.45611	140.9	46	0.0346141	66	0.0428613
6.46526	141.5	29	0.0218219	33	0.0214307
6.47438	142.1	35	0.0263368	53	0.0344189
6.48348	142.7	41	0.0308517	53	0.0344189
6.49407	143.4	29	0.0218219	40	0.0259766
6.50311	144	41	0.0308517	46	0.029873
6.51213	144.6	52	0.0391289	53	0.0344189
6.52113	145.2	46	0.0346141	66	0.0428613
6.53159	145.9	29	0.0218219	40	0.0259766
6.54053	146.5	52	0.0391289	53	0.0344189
6.54945	147.1	41	0.0308517	40	0.0259766
6.55834	147.7	46	0.0346141	79	0.0513037
6.56721	148.3	41	0.0308517	40	0.0259766
6.57753	149	41	0.0308517	40	0.0259766
6.58634	149.6	29	0.0218219	59	0.0383154
6.59514	150.2	41	0.0308517	66	0.0428613
6.60391	150.8	6	0.00451488	59	0.0383154
6.61411	151.5	23	0.017307	40	0.0259766
6.62283	152.1	29	0.0218219	46	0.029873
6.63153	152.7	17	0.0127922	53	0.0344189
6.6402	153.3	41	0.0308517	33	0.0214307
6.65029	154	12	0.00902975	26	0.0168848
6.65892	154.6	46	0.0346141	46	0.029873
6.66752	155.2	23	0.017307	33	0.0214307
6.6761	155.8	29	0.0218219	46	0.029873
6.68609	156.5	29	0.0218219	53	0.0344189
6.69462	157.1	41	0.0308517	20	0.0129883
6.70313	157.7	35	0.0263368	20	0.0129883
6.71162	158.3	29	0.0218219	26	0.0168848
6.72009	158.9	2275	1.71189	2461	1.59821
6.72856	159.502	0	0	0	0
	Total cells and %:	132894	100	153985	100
